# Supplementary material for: Effects of A2E-Induced Oxidative Stress on Retinal Epithelial Cells: New Insights on Differential Gene Response and Retinal Dystrophies
Source: Antioxidants (Basel). 2020 Apr 10;9(4):307. doi: 10.3390/antiox9040307 (PMC7222197; doi:10.3390/antiox9040307)
Supplement: Supplementary file 1 [file antioxidants-09-00307-s001.zip]

Archive with 21 entries (20 files):
- Figures S1-S3_Revised.pdf
- Table S1.xlsx
- Table S2.xlsx
- Table S3.xlsx
- Table S4.xlsx
- Table S5.xlsx
- Table S6.xlsx
- Table S7.xlsx
- Table S8.xlsx
- Table S9.xlsx
- __MACOSX/
- __MACOSX/._Figures S1-S3_Revised.pdf
- __MACOSX/._Table S1.xlsx
- __MACOSX/._Table S2.xlsx
- __MACOSX/._Table S3.xlsx
- __MACOSX/._Table S4.xlsx
- __MACOSX/._Table S5.xlsx
- __MACOSX/._Table S6.xlsx
- __MACOSX/._Table S7.xlsx
- __MACOSX/._Table S8.xlsx
- __MACOSX/._Table S9.xlsx
