# Supplementary material for: Effects of A2E-Induced Oxidative Stress on Retinal Epithelial Cells: New Insights on Differential Gene Response and Retinal Dystrophies
Source: Antioxidants (Basel). 2020 Apr 10;9(4):307. doi: 10.3390/antiox9040307 (PMC7222197; doi:10.3390/antiox9040307)
Supplement: Supplementary file 1 [file antioxidants-09-00307-s001.zip › Table S1.xlsx]

## Sheet: Table S1
Target	Contrast	Adj.pval	Log2FC
CTSD	X0h.untreated-X3h.treated	532820	-124470373971213
FTH1	X0h.untreated-X3h.treated	532820	-0.750047818184997
PRSS23	X0h.untreated-X3h.treated	532820	-0.984507823550532
RPL19	X0h.untreated-X3h.treated	532820	-129340592398351
FTL	X0h.untreated-X3h.treated	532820	13353745402499
RPS11	X0h.untreated-X3h.treated	532820	-157131538481879
RPL3	X0h.untreated-X3h.treated	532820	-109925084584366
RPS19	X0h.untreated-X3h.treated	751123	-22035025833174
RPL37	X0h.untreated-X3h.treated	1.27907e+06	-200797485578291
PKM	X0h.untreated-X3h.treated	1.27907e+06	-0.748722757228075
ACTG1	X0h.untreated-X3h.treated	1.33245e+06	-15481361861363
P4HB	X0h.untreated-X3h.treated	1.33245e+06	151492318593833
CD151	X0h.untreated-X3h.treated	133941	-0.898513040141141
RPS5	X0h.untreated-X3h.treated	133941	-127440904785816
RPL29	X0h.untreated-X3h.treated	1.35999e+06	-190454465052674
RPL30	X0h.untreated-X3h.treated	156549	-226524976426739
RPS3	X0h.untreated-X3h.treated	1.84336e+06	-131018483881079
RPL37A	X0h.untreated-X3h.treated	1.86938e+06	-1255117828781
AD000090.1	X0h.untreated-X3h.treated	1.98746e+06	-224283354085926
RPL35	X0h.untreated-X3h.treated	1.9929e+06	-180554758512764
CAPZB	X0h.untreated-X3h.treated	2.29102e+06	279155242905068
RNA5-8SN2	X0h.untreated-X3h.treated	2.89067e+06	317758990996153
FP671120.6	X0h.untreated-X3h.treated	3.73364e+06	-204167384071735
NQO1	X0h.untreated-X3h.treated	3.84527e+06	158080571313928
RARRES2	X0h.untreated-X3h.treated	3.89194e+06	-15056843509912
CTSB	X0h.untreated-X3h.treated	4.24898e+06	-169195136926351
HSP90AB1	X0h.untreated-X3h.treated	4.56288e+06	111612587897728
RPS2	X0h.untreated-X3h.treated	4.56288e+06	-0.82869070423577
SLC25A6	X0h.untreated-X3h.treated	4.61533e+06	-129448891615766
PFN1	X0h.untreated-X3h.treated	4.63551e+06	-14271813123521
TLE5	X0h.untreated-X3h.treated	5.38685e+06	-163627013561752
ARHGDIA	X0h.untreated-X3h.treated	5.50392e+06	-204155847567723
MYL12B	X0h.untreated-X3h.treated	7.50227e+06	168768193558755
LDLR	X0h.untreated-X3h.treated	7.50227e+06	-292828270756768
RPS9	X0h.untreated-X3h.treated	7.50227e+06	-129075255826233
MT-CO2	X0h.untreated-X3h.treated	7.50227e+06	0.741209075173785
YBX1	X0h.untreated-X3h.treated	8.76777e+06	-110163681168829
TMBIM6	X0h.untreated-X3h.treated	9.92479e+06	-0.981513022275392
MT2A	X0h.untreated-X3h.treated	1.04598e+07	-172989155501767
HMGCS1	X0h.untreated-X3h.treated	1.14681e+07	-228421329036189
RPS18	X0h.untreated-X3h.treated	1.35223e+07	0.864633475449381
HMOX1	X0h.untreated-X3h.treated	1.35223e+07	239478057482077
AC011603.2	X0h.untreated-X3h.treated	1.5295e+07	132029788090008
SLC16A3	X0h.untreated-X3h.treated	1.5295e+07	-191470847999635
FP671120.7	X0h.untreated-X3h.treated	1.5295e+07	-215619274958805
LAMP1	X0h.untreated-X3h.treated	1.62734e+07	-135921489277933
RPS28P7	X0h.untreated-X3h.treated	1.83003e+07	-155294196943273
TPM2	X0h.untreated-X3h.treated	1.90508e+07	-0.978189883029334
RPL18A	X0h.untreated-X3h.treated	1.90508e+07	-123079948751572
VKORC1	X0h.untreated-X3h.treated	1.93645e+07	-153199578749664
RPS27	X0h.untreated-X3h.treated	1.96987e+07	-198934037262082
TIMP1	X0h.untreated-X3h.treated	2.20507e+06	-107739290931717
GNAI2	X0h.untreated-X3h.treated	2.30293e+06	0.97268985798947
TMED9	X0h.untreated-X3h.treated	2.50974e+06	-0.990354970521585
RPL27	X0h.untreated-X3h.treated	2.63226e+07	154920586234921
CCND1	X0h.untreated-X3h.treated	2.64458e+07	-173684173751733
ATP5MC2	X0h.untreated-X3h.treated	2.64458e+07	-16723017270103
GNAS	X0h.untreated-X3h.treated	2.79875e+07	-0.701718686294672
GNB2	X0h.untreated-X3h.treated	2.83891e+07	-147728781481037
TPI1	X0h.untreated-X3h.treated	2.83891e+07	-0.804828702384416
FKBP8	X0h.untreated-X3h.treated	2.85717e+07	-152849824172666
MIF	X0h.untreated-X3h.treated	2.85717e+07	-10878308977725
LGALS1	X0h.untreated-X3h.treated	2.9407e+07	-132922676651215
LMNA	X0h.untreated-X3h.treated	3.10193e+07	-128092785091943
RHOC	X0h.untreated-X3h.treated	3.18271e+07	-110741302386126
RPL18	X0h.untreated-X3h.treated	3.36715e+07	-0.735137532519383
RPS8	X0h.untreated-X3h.treated	3.36848e+07	-0.999081455079466
DKK3	X0h.untreated-X3h.treated	3.36848e+07	-101134797682381
FLNA	X0h.untreated-X3h.treated	3.36848e+07	-0.558329494833691
AC010970.1	X0h.untreated-X3h.treated	3.36848e+07	-219247939276418
RPS17	X0h.untreated-X3h.treated	3.59796e+07	161478574934066
PRDX6	X0h.untreated-X3h.treated	3.77403e+07	137400773167011
MT-RNR2	X0h.untreated-X3h.treated	3.79372e+07	156075620160031
LRP10	X0h.untreated-X3h.treated	3.80731e+07	-118537903639815
TMEM59	X0h.untreated-X3h.treated	4.27181e+07	135438161927287
AP2M1	X0h.untreated-X3h.treated	4.44482e+07	-0.866833563354639
RPS25	X0h.untreated-X3h.treated	4.75093e+07	-0.771619564769537
RPL35A	X0h.untreated-X3h.treated	4.89954e+07	-10453580746349
RPL32	X0h.untreated-X3h.treated	4.98769e+07	-110575172149876
RPL24	X0h.untreated-X3h.treated	4.98769e+07	-11229723313812
TSPO	X0h.untreated-X3h.treated	5.04783e+07	-141126649144582
SOD1	X0h.untreated-X3h.treated	5.21634e+07	-135382630900555
LRP1	X0h.untreated-X3h.treated	5.29307e+07	-130790174270937
RPL10	X0h.untreated-X3h.treated	6.30222e+07	-0.92752894473873
PSAP	X0h.untreated-X3h.treated	6.4515e+07	-124679916141245
RPS23	X0h.untreated-X3h.treated	6.62447e+07	0.971862605229578
GALNT2	X0h.untreated-X3h.treated	7.58778e+06	-0.634425850110135
SRSF3	X0h.untreated-X3h.treated	7.58778e+06	119797943041592
DHCR24	X0h.untreated-X3h.treated	8.40798e+07	-0.827237150605253
COL4A2	X0h.untreated-X3h.treated	8.64219e+07	-139072104113945
ANXA4	X0h.untreated-X3h.treated	8.69919e+07	-150481653263573
TMSB10	X0h.untreated-X3h.treated	1.01285e+08	-0.778332295573353
RPS7	X0h.untreated-X3h.treated	1.06113e+08	-0.689361631691799
HLA-C	X0h.untreated-X3h.treated	1.06113e+08	-0.849407437947587
RPL12	X0h.untreated-X3h.treated	1.06113e+08	124525582872159
TM7SF2	X0h.untreated-X3h.treated	1.08803e+08	-165040501649785
DNAJA1	X0h.untreated-X3h.treated	1.16664e+08	144980872671024
NDUFA13	X0h.untreated-X3h.treated	1.1812e+08	-174262977860674
RPL34	X0h.untreated-X3h.treated	1.2896e+08	-122670825490714
DHCR7	X0h.untreated-X3h.treated	1.32646e+08	-132105957137822
EDF1	X0h.untreated-X3h.treated	1.42768e+08	-138605346035323
CRIM1	X0h.untreated-X3h.treated	1.46182e+08	-0.768991628586186
DAZAP2	X0h.untreated-X3h.treated	1.46182e+08	-126008627953273
UBL5	X0h.untreated-X3h.treated	1.47653e+08	-128909961842661
NOMO3	X0h.untreated-X3h.treated	1.48064e+08	327429797386565
CSNK1A1	X0h.untreated-X3h.treated	1.50568e+08	169014843426081
NT5DC2	X0h.untreated-X3h.treated	1.54217e+08	116418716738261
OAZ1	X0h.untreated-X3h.treated	1.54217e+08	-0.679179845508447
SMYD2	X0h.untreated-X3h.treated	1.59751e+08	234588494067333
TLN1	X0h.untreated-X3h.treated	1.59751e+08	-108579355960862
MT-TS1	X0h.untreated-X3h.treated	1.59751e+08	21653763308114
CNN3	X0h.untreated-X3h.treated	1.61618e+07	0.927672969333482
C1orf43	X0h.untreated-X3h.treated	1.67292e+08	175860680942449
GFPT1	X0h.untreated-X3h.treated	1.7244e+08	357317047001513
CCN1	X0h.untreated-X3h.treated	1.76283e+08	0.720904805433596
THBS1	X0h.untreated-X3h.treated	1.81755e+08	-0.652366080661153
IFITM3	X0h.untreated-X3h.treated	1.83742e+08	-0.99435107405983
DKK1	X0h.untreated-X3h.treated	1.94475e+06	169073182191764
CRYAB	X0h.untreated-X3h.treated	2.01099e+08	0.650574798168893
NME1	X0h.untreated-X3h.treated	2.02256e+08	-134303461781134
MATN2	X0h.untreated-X3h.treated	2.0423e+08	-0.757867529307937
PGK1	X0h.untreated-X3h.treated	2.05226e+08	-0.834494990910635
FLNC	X0h.untreated-X3h.treated	2.06938e+08	-0.481867974556547
FADS2	X0h.untreated-X3h.treated	2.06938e+08	-0.78373358927262
RPL6	X0h.untreated-X3h.treated	2.06938e+08	-0.639669094910895
SH3GL1	X0h.untreated-X3h.treated	2.06938e+08	-132988150488932
DBI	X0h.untreated-X3h.treated	2.09256e+08	140661470461528
NOMO2	X0h.untreated-X3h.treated	2.09256e+08	-0.896463686497446
NIBAN2	X0h.untreated-X3h.treated	2.12602e+08	-0.924100934836007
SRSF6	X0h.untreated-X3h.treated	2.12916e+08	125616329164042
ATP6AP1	X0h.untreated-X3h.treated	2.22739e+08	-110160582335496
JUND	X0h.untreated-X3h.treated	2.34665e+08	-19123791006062
PFKL	X0h.untreated-X3h.treated	2.34708e+08	-0.647431986884669
SLC9A3R1	X0h.untreated-X3h.treated	2.38603e+08	-0.858880669526913
SUPT16H	X0h.untreated-X3h.treated	2.4206e+08	147126301743959
MT-CO1	X0h.untreated-X3h.treated	2.42772e+08	135203422937265
EMP3	X0h.untreated-X3h.treated	2.64114e+08	-184519964600173
YWHAE	X0h.untreated-X3h.treated	2.66228e+08	0.81282952181164
PRDX2	X0h.untreated-X3h.treated	2.66228e+08	-114134569802633
HCFC1R1	X0h.untreated-X3h.treated	2.69389e+06	-126505146057645
UBB	X0h.untreated-X3h.treated	2.69389e+06	123682695931546
CHPF	X0h.untreated-X3h.treated	0.00292636	-304826500778000
ITGB5	X0h.untreated-X3h.treated	2.97438e+08	0.508940093676157
PRDX4	X0h.untreated-X3h.treated	2.98598e+08	156487173604043
NUDT4	X0h.untreated-X3h.treated	2.99268e+08	184430068785441
CDC37	X0h.untreated-X3h.treated	2.99268e+08	-0.995106765027006
OS9	X0h.untreated-X3h.treated	3.1094e+08	-0.974777280953735
UBC	X0h.untreated-X3h.treated	3.1094e+08	0.445879619947794
RBMX	X0h.untreated-X3h.treated	3.17352e+08	135053494052654
FDPS	X0h.untreated-X3h.treated	3.17944e+08	-121063458069742
MN1	X0h.untreated-X3h.treated	0.00317944	-307825567880900
TXN2	X0h.untreated-X3h.treated	3.17944e+08	157352907766508
GNG12	X0h.untreated-X3h.treated	3.26011e+08	0.965155184537546
COL4A1	X0h.untreated-X3h.treated	3.26011e+08	0.543710986781125
RNPEP	X0h.untreated-X3h.treated	3.28851e+08	145623572984752
XRCC5	X0h.untreated-X3h.treated	3.37854e+07	215247544856097
SPINT2	X0h.untreated-X3h.treated	3.4558e+08	-161610634322206
SELENOW	X0h.untreated-X3h.treated	3.45837e+08	164662591176435
ITGA5	X0h.untreated-X3h.treated	3.50174e+08	-0.955807027273027
WDR1	X0h.untreated-X3h.treated	3.51935e+08	-138892497864304
TGFBI	X0h.untreated-X3h.treated	3.64064e+08	0.326596624405648
RPL8	X0h.untreated-X3h.treated	3.64064e+08	-0.935817041734859
EBP	X0h.untreated-X3h.treated	3.64064e+08	-193684101539235
ANP32A	X0h.untreated-X3h.treated	3.6666e+08	159921422060315
TTLL7	X0h.untreated-X3h.treated	3.68291e+08	464151794825177
IGFBP3	X0h.untreated-X3h.treated	3.69934e+06	0.270779845640723
PTGIS	X0h.untreated-X3h.treated	3.69934e+06	-111635377447402
TECRP1	X0h.untreated-X3h.treated	3.74766e+08	158736083766884
COX4I1	X0h.untreated-X3h.treated	3.74766e+08	-0.888187134731094
PHPT1	X0h.untreated-X3h.treated	3.78534e+08	-126975526678368
DNTTIP2	X0h.untreated-X3h.treated	3.81397e+07	249744460785609
RPL4	X0h.untreated-X3h.treated	3.89666e+08	-0.475325152085468
SQSTM1	X0h.untreated-X3h.treated	4.18645e+08	-0.636489694446919
INSIG1	X0h.untreated-X3h.treated	4.18645e+08	-175261770549423
AKR1C3	X0h.untreated-X3h.treated	4.1962e+08	147924197308679
SARAF	X0h.untreated-X3h.treated	4.53283e+08	-115123561705951
TPT1	X0h.untreated-X3h.treated	4.59558e+08	-0.492755470506134
CHMP4B	X0h.untreated-X3h.treated	4.59558e+08	-0.937533294541754
DHX40	X0h.untreated-X3h.treated	4.59713e+08	203162150929478
GPX1	X0h.untreated-X3h.treated	4.63653e+08	-103441520684112
SCD	X0h.untreated-X3h.treated	4.65689e+08	-0.768495306306098
ROMO1	X0h.untreated-X3h.treated	4.65689e+08	-170148192268296
CHMP7	X0h.untreated-X3h.treated	4.67551e+08	199407420969183
RPL41	X0h.untreated-X3h.treated	4.92291e+08	-0.916276976603324
CAPNS1	X0h.untreated-X3h.treated	4.95387e+08	-0.629573228393644
CCDC80	X0h.untreated-X3h.treated	5.09408e+08	0.495928025086057
ACY1	X0h.untreated-X3h.treated	5.19196e+08	-190368953933844
JMJD8	X0h.untreated-X3h.treated	5.19196e+08	-148155043440189
EPHB2	X0h.untreated-X3h.treated	5.26915e+08	-0.831747050880284
RAB32	X0h.untreated-X3h.treated	5.26915e+08	147462289841928
ERGIC3	X0h.untreated-X3h.treated	5.36057e+08	-111737151522695
MMP14	X0h.untreated-X3h.treated	5.60359e+08	-104187185000409
MYADM	X0h.untreated-X3h.treated	5.60359e+08	-139444500945938
NSDHL	X0h.untreated-X3h.treated	5.64704e+07	-158018653771016
SERINC2	X0h.untreated-X3h.treated	5.97159e+08	-0.862735802306011
SLC25A3	X0h.untreated-X3h.treated	6.07426e+07	0.664619062451179
TPM1	X0h.untreated-X3h.treated	6.09076e+07	-0.730369369140382
ARCN1	X0h.untreated-X3h.treated	6.27501e+08	0.900084569570439
HYI	X0h.untreated-X3h.treated	6.41884e+08	-109782172264388
CTSH	X0h.untreated-X3h.treated	6.5263e+08	-0.564037060748964
TXNDC5	X0h.untreated-X3h.treated	6.62011e+08	-0.665506658452712
LTBP2	X0h.untreated-X3h.treated	0.0000023438855	-282002344593
CTSA	X0h.untreated-X3h.treated	6.78077e+08	-105632762015354
LAMTOR2	X0h.untreated-X3h.treated	6.97034e+08	-211720714113259
GUK1	X0h.untreated-X3h.treated	7.15155e+08	-0.951771933630633
H1FX	X0h.untreated-X3h.treated	7.15155e+08	-115869030629737
IDI1	X0h.untreated-X3h.treated	7.15155e+08	-146236138017636
HLA-A	X0h.untreated-X3h.treated	7.44968e+08	-0.4381074235933
UBXN4	X0h.untreated-X3h.treated	7.47831e+08	213093698871722
FKBP10	X0h.untreated-X3h.treated	8.08687e+08	-104579691554907
RPSA	X0h.untreated-X3h.treated	8.09945e+08	-0.397276547878077
RAB11B	X0h.untreated-X3h.treated	8.15166e+08	-104429624574254
TOMM6	X0h.untreated-X3h.treated	8.28795e+08	-131897650877097
NUPR1	X0h.untreated-X3h.treated	8.30912e+08	-135354671393041
GTF2IP4	X0h.untreated-X3h.treated	8.69616e+08	130433029114906
ADAM9	X0h.untreated-X3h.treated	8.69616e+08	104205827834519
CRTAP	X0h.untreated-X3h.treated	8.76934e+07	0.831663065133764
CDKN1A	X0h.untreated-X3h.treated	8.76934e+07	-0.653242778508602
GPAA1	X0h.untreated-X3h.treated	8.76934e+07	-100762779647323
RPL26	X0h.untreated-X3h.treated	8.79216e+07	-0.702220194213339
ANAPC11	X0h.untreated-X3h.treated	8.79216e+07	-156915805651677
PCBP1	X0h.untreated-X3h.treated	8.86777e+08	-0.735258670443642
NPM1	X0h.untreated-X3h.treated	8.88717e+08	-0.904978516949564
CKAP4	X0h.untreated-X3h.treated	9.09863e+08	0.713905758141543
MRPL17	X0h.untreated-X3h.treated	9.27118e+08	-130896996592751
ACAT2	X0h.untreated-X3h.treated	9.70226e+08	-136729073101827
ILF3	X0h.untreated-X3h.treated	9.70226e+08	-106844268111225
SRSF9	X0h.untreated-X3h.treated	9.76423e+08	-148865523788725
AL662797.1	X0h.untreated-X3h.treated	9.88862e+08	-192374110092867
FSTL3	X0h.untreated-X3h.treated	9.96129e+08	-106287875045839
SLC7A11	X0h.untreated-X3h.treated	9.96372e+08	21396205294056
GDI2	X0h.untreated-X3h.treated	1.00234e+08	0.896876008823284
NME2	X0h.untreated-X3h.treated	1.02448e+09	-0.698442209508677
RPS20	X0h.untreated-X3h.treated	1.04238e+09	-0.610293527923409
MCM7	X0h.untreated-X3h.treated	1.0469e+08	-105429396290425
AC093484.3	X0h.untreated-X3h.treated	1.0469e+08	0.96764413280621
TMEM259	X0h.untreated-X3h.treated	1.0469e+08	-101392244474875
KHSRP	X0h.untreated-X3h.treated	1.0469e+08	-0.922516726880368
BAX	X0h.untreated-X3h.treated	1.06644e+09	-129370762626746
SEMA3B	X0h.untreated-X3h.treated	0.00110838	-306625499324
SMIM7	X0h.untreated-X3h.treated	1.0865e+08	181987358186661
STIP1	X0h.untreated-X3h.treated	1.09016e+09	-0.783778477398732
EIF5A	X0h.untreated-X3h.treated	1.10179e+09	0.634484973432661
BCL9L	X0h.untreated-X3h.treated	1.10921e+09	-122844138968846
OGFRL1	X0h.untreated-X3h.treated	1.11446e+09	110070607169474
SRPRB	X0h.untreated-X3h.treated	1.12103e+09	245085878438054
POLR2E	X0h.untreated-X3h.treated	1.12103e+09	-0.740475193984143
TMEM164	X0h.untreated-X3h.treated	1.12573e+09	107885485603459
COX6B1	X0h.untreated-X3h.treated	1.18616e+09	-0.970420204472072
TNPO2	X0h.untreated-X3h.treated	1.22048e+09	-137122853475502
AURKAIP1	X0h.untreated-X3h.treated	1.25465e+09	-135125234184833
ALCAM	X0h.untreated-X3h.treated	1.25465e+09	0.674651701798441
UQCC2	X0h.untreated-X3h.treated	1.25465e+09	167213613578819
STMP1	X0h.untreated-X3h.treated	1.25465e+09	145693842587587
PHGDH	X0h.untreated-X3h.treated	1.27228e+09	-0.936391304857352
CD2BP2	X0h.untreated-X3h.treated	1.27905e+09	-134997317496282
CD63	X0h.untreated-X3h.treated	1.29639e+09	-103676756446068
RPS24	X0h.untreated-X3h.treated	1.30832e+09	-0.475023067185379
PPDPF	X0h.untreated-X3h.treated	1.3118e+09	-0.959711452334495
UBXN6	X0h.untreated-X3h.treated	1.34539e+07	-0.906372602523926
MRFAP1	X0h.untreated-X3h.treated	1.34614e+09	-0.780970576678685
NDUFS6	X0h.untreated-X3h.treated	1.34614e+09	-163692226113227
POLR2L	X0h.untreated-X3h.treated	1.34614e+09	-148995388547711
MYDGF	X0h.untreated-X3h.treated	1.34614e+09	-0.775261728832756
ODC1	X0h.untreated-X3h.treated	1.36788e+09	0.823647830307227
MTCH1	X0h.untreated-X3h.treated	1.36788e+09	-0.734862193350978
MT-ND4	X0h.untreated-X3h.treated	1.36788e+09	0.330916011982
EEF1D	X0h.untreated-X3h.treated	1.4079e+09	-0.636309142394701
IGFBP6	X0h.untreated-X3h.treated	1.4079e+09	-0.801274846863416
MYL6	X0h.untreated-X3h.treated	1.4079e+09	0.277636402475558
AP1M1	X0h.untreated-X3h.treated	1.41631e+09	-165943335332748
MAT2A	X0h.untreated-X3h.treated	1.46007e+09	0.956625885755384
C7orf50	X0h.untreated-X3h.treated	1.46007e+09	-197173330066596
RPS16	X0h.untreated-X3h.treated	1.46007e+09	-0.401226956478835
MEGF6	X0h.untreated-X3h.treated	1.49876e+09	-149382154553859
CYTOR	X0h.untreated-X3h.treated	1.49876e+09	-155729268964802
ARPC1B	X0h.untreated-X3h.treated	1.49876e+09	-135681979975345
UGCG	X0h.untreated-X3h.treated	1.49876e+09	0.973043483981642
CWC15	X0h.untreated-X3h.treated	1.49876e+09	188680840840372
IGFBP5	X0h.untreated-X3h.treated	1.50839e+09	0.894584931682105
RPS4X	X0h.untreated-X3h.treated	1.52102e+09	-0.542789318929687
GNPDA1	X0h.untreated-X3h.treated	1.52763e+09	235413257379576
PRDX5	X0h.untreated-X3h.treated	1.55243e+09	-0.94289627740555
LONP1	X0h.untreated-X3h.treated	1.57873e+09	-107184086559865
EEF1G	X0h.untreated-X3h.treated	1.60378e+09	-0.576603771856862
SMG9	X0h.untreated-X3h.treated	1.60378e+09	-156814870510426
BMP1	X0h.untreated-X3h.treated	1.62997e+09	-0.956403875014082
RNASEK	X0h.untreated-X3h.treated	1.64455e+09	-0.95181164092575
SIVA1	X0h.untreated-X3h.treated	1.66399e+08	-146014386213803
U2AF2	X0h.untreated-X3h.treated	1.73079e+09	-0.710625619716468
HDLBP	X0h.untreated-X3h.treated	1.73712e+09	-0.952935106019352
ARPC3	X0h.untreated-X3h.treated	1.76594e+09	-122792842921106
HDGF	X0h.untreated-X3h.treated	1.77948e+09	0.767172108354256
ANXA11	X0h.untreated-X3h.treated	1.84144e+09	-142472541797859
PLIN3	X0h.untreated-X3h.treated	1.84538e+09	-0.975140152499759
MRPS34	X0h.untreated-X3h.treated	1.85481e+09	-120946468927997
GNS	X0h.untreated-X3h.treated	1.92832e+09	0.966049821087506
JPT1	X0h.untreated-X3h.treated	1.93678e+09	-156831185907119
RPS12	X0h.untreated-X3h.treated	1.94441e+09	-0.654188349184109
S100A10	X0h.untreated-X3h.treated	1.97822e+09	0.800249005741859
MARVELD1	X0h.untreated-X3h.treated	1.97822e+09	125997986473276
MRPL54	X0h.untreated-X3h.treated	1.97822e+09	-187944958521291
HMGN2	X0h.untreated-X3h.treated	1.99436e+08	-11548060348571
KIF1C	X0h.untreated-X3h.treated	2.03198e+09	-102498201409711
MVD	X0h.untreated-X3h.treated	2.0386e+09	-189710769768325
ZNF592	X0h.untreated-X3h.treated	2.06967e+09	-207368990352136
XBP1	X0h.untreated-X3h.treated	2.06967e+09	144153690809212
PRMT2	X0h.untreated-X3h.treated	2.09714e+09	-0.955451799789453
SNRPB	X0h.untreated-X3h.treated	2.12836e+09	-0.795058510711363
TGM2	X0h.untreated-X3h.treated	2.12836e+09	-0.838448863121426
CTSZ	X0h.untreated-X3h.treated	2.12836e+09	-0.883855990958392
SHMT2	X0h.untreated-X3h.treated	2.1405e+09	-0.760247001166563
NORAD	X0h.untreated-X3h.treated	2.1405e+09	0.533411358317741
EIF5	X0h.untreated-X3h.treated	2.19504e+09	-0.913128026643895
MRPL28	X0h.untreated-X3h.treated	2.25663e+09	-162847790708163
RNH1	X0h.untreated-X3h.treated	2.26332e+09	-0.744413386418961
DDX6	X0h.untreated-X3h.treated	2.26332e+09	108554947394675
UBA52	X0h.untreated-X3h.treated	2.29675e+09	-0.53160551731823
CAV1	X0h.untreated-X3h.treated	2.31804e+08	-110645185666968
RDX	X0h.untreated-X3h.treated	2.3587e+09	187002088613629
FIS1	X0h.untreated-X3h.treated	2.37941e+09	-144600598070376
NCOA4	X0h.untreated-X3h.treated	2.37941e+09	0.878830430818437
CNPY2	X0h.untreated-X3h.treated	2.37941e+09	-115679980576083
RPL38	X0h.untreated-X3h.treated	2.37941e+09	-0.835057210217609
GUCD1	X0h.untreated-X3h.treated	2.37941e+09	-111542497239895
NAGLU	X0h.untreated-X3h.treated	2.40235e+09	-106038459730727
NDUFA1	X0h.untreated-X3h.treated	2.40235e+09	-17137532142414
UQCR11	X0h.untreated-X3h.treated	2.41229e+09	-147527543168382
RNF187	X0h.untreated-X3h.treated	2.41847e+08	-0.746548625535387
AFDN	X0h.untreated-X3h.treated	2.41847e+08	146406677687943
MVK	X0h.untreated-X3h.treated	2.41847e+08	-203953316598209
SNX19	X0h.untreated-X3h.treated	2.42813e+09	101989904473874
H2AFV	X0h.untreated-X3h.treated	2.42959e+09	0.971416756085918
PSMC5	X0h.untreated-X3h.treated	2.45467e+09	-106378777740613
NDUFAF3	X0h.untreated-X3h.treated	2.46654e+09	-0.969989382545271
RNF26	X0h.untreated-X3h.treated	2.46654e+09	-0.944436960687706
MAP4K4	X0h.untreated-X3h.treated	2.58346e+09	-0.631326940632282
TMEM126A	X0h.untreated-X3h.treated	2.59355e+09	202248384048757
MYH9	X0h.untreated-X3h.treated	2.59812e+09	-0.6143630421167
MRPL13	X0h.untreated-X3h.treated	2.63095e+09	2546287651383
SPNS1	X0h.untreated-X3h.treated	2.63368e+09	-110956736473242
CADM4	X0h.untreated-X3h.treated	2.63368e+09	-152635418688587
TPX2	X0h.untreated-X3h.treated	2.63368e+09	100099563365411
CTDNEP1	X0h.untreated-X3h.treated	2.6415e+09	-0.8494421183278
P4HA2	X0h.untreated-X3h.treated	2.7188e+07	-103342005903368
SMG6	X0h.untreated-X3h.treated	2.72856e+09	-125119025345614
C1GALT1C1	X0h.untreated-X3h.treated	2.72856e+09	153039343618827
UBE2T	X0h.untreated-X3h.treated	2.79706e+09	197814044905342
PGRMC2	X0h.untreated-X3h.treated	2.79706e+09	0.778901795680602
NDUFA7	X0h.untreated-X3h.treated	2.82254e+09	-226415787210299
LAMC1	X0h.untreated-X3h.treated	2.82881e+09	-0.73014500743289
ASCC3	X0h.untreated-X3h.treated	2.82881e+09	121144102180327
DCBLD2	X0h.untreated-X3h.treated	2.83463e+09	-100976280560923
VDAC1	X0h.untreated-X3h.treated	2.91412e+09	-0.672041126640992
TRIM58	X0h.untreated-X3h.treated	2.93921e+09	107579223687206
GADD45GIP1	X0h.untreated-X3h.treated	2.9951e+09	-121887700411795
EFEMP1	X0h.untreated-X3h.treated	2.9955e+09	-0.447605123997484
CHMP5	X0h.untreated-X3h.treated	3.00243e+09	101904843135532
RBM42	X0h.untreated-X3h.treated	3.00243e+09	-116630845578276
EEF1B2	X0h.untreated-X3h.treated	3.00466e+09	-0.601587443690676
FDFT1	X0h.untreated-X3h.treated	3.00466e+09	-0.998386298321864
GRHPR	X0h.untreated-X3h.treated	3.00466e+09	-0.894238796612041
ZMYM6	X0h.untreated-X3h.treated	3.04914e+09	253889260486641
NDUFB7	X0h.untreated-X3h.treated	3.06605e+09	-125506348779317
SPOCK1	X0h.untreated-X3h.treated	3.10016e+09	-107184662789597
NUTF2	X0h.untreated-X3h.treated	3.11497e+09	-0.837565309202713
PPP4C	X0h.untreated-X3h.treated	3.20362e+09	-0.929280041453986
RABAC1	X0h.untreated-X3h.treated	3.20362e+09	-111622387518176
PDPN	X0h.untreated-X3h.treated	3.23142e+09	-117461914122396
MED16	X0h.untreated-X3h.treated	3.27432e+09	-117610990170583
SUMO3	X0h.untreated-X3h.treated	3.27904e+08	-0.927277269596669
KPNA3	X0h.untreated-X3h.treated	3.28613e+08	159121217774347
MT-ND1	X0h.untreated-X3h.treated	3.33705e+09	0.714480960678225
CITED2	X0h.untreated-X3h.treated	3.36574e+09	-0.848860545548544
LGALS3BP	X0h.untreated-X3h.treated	3.36574e+09	0.674115739453558
SELENOH	X0h.untreated-X3h.treated	3.37135e+09	-128900050689341
WDR83OS	X0h.untreated-X3h.treated	3.37135e+09	-101100360826196
LOX	X0h.untreated-X3h.treated	3.38956e+09	0.334379876941737
RPL39	X0h.untreated-X3h.treated	3.38956e+09	0.672312708357474
ANXA1	X0h.untreated-X3h.treated	3.40287e+09	0.522454023014927
IDH3G	X0h.untreated-X3h.treated	3.45758e+09	-105344554193364
POLR2F	X0h.untreated-X3h.treated	3.56049e+09	-134522132165677
SEL1L3	X0h.untreated-X3h.treated	3.57779e+09	181831887636823
SPSB3	X0h.untreated-X3h.treated	3.57779e+09	-123438477268186
NDUFB11	X0h.untreated-X3h.treated	3.61508e+09	-118919115891241
RPS28	X0h.untreated-X3h.treated	3.61532e+09	-130333392181998
ERP29	X0h.untreated-X3h.treated	3.71998e+09	-0.730389130038625
ETFB	X0h.untreated-X3h.treated	3.80509e+09	-130578749160377
GLO1	X0h.untreated-X3h.treated	3.83577e+09	108331024551181
HINT1	X0h.untreated-X3h.treated	3.84202e+09	-113008723825405
ATP13A3	X0h.untreated-X3h.treated	3.84915e+09	0.95696978276945
PCAT1	X0h.untreated-X3h.treated	3.84915e+09	-271758242654887
APLP2	X0h.untreated-X3h.treated	3.84915e+09	-0.402621565142736
NR2F2	X0h.untreated-X3h.treated	3.84915e+09	-121292458162613
LDHA	X0h.untreated-X3h.treated	3.87861e+09	-143380159565705
MYD88	X0h.untreated-X3h.treated	3.91648e+08	14774258706268
MRPL14	X0h.untreated-X3h.treated	3.93397e+09	-103887658534224
GCFC2	X0h.untreated-X3h.treated	3.98794e+09	261875142723138
PPIB	X0h.untreated-X3h.treated	4.01466e+09	-0.405254071837776
U2AF1L5	X0h.untreated-X3h.treated	4.10633e+09	-109643302192996
COX7A2L	X0h.untreated-X3h.treated	4.23726e+09	137882056526809
RPL23A	X0h.untreated-X3h.treated	4.27906e+09	-0.715719477600469
TOP2B	X0h.untreated-X3h.treated	4.39245e+08	114179625669048
GPX8	X0h.untreated-X3h.treated	4.39245e+08	141371015432919
SNX3	X0h.untreated-X3h.treated	4.40617e+09	0.882665669702649
SSR3	X0h.untreated-X3h.treated	4.41921e+09	0.72900467114305
EPS8	X0h.untreated-X3h.treated	4.42558e+09	-106948880436276
S100A6	X0h.untreated-X3h.treated	4.54316e+08	0.443629243877803
EVA1A	X0h.untreated-X3h.treated	4.54316e+08	-116476153333291
EIF4G1	X0h.untreated-X3h.treated	4.54316e+08	-0.731918955540086
NIPAL3	X0h.untreated-X3h.treated	4.54412e+09	0.65624695116106
CMTM6	X0h.untreated-X3h.treated	4.54412e+09	121651711235137
TSPAN9	X0h.untreated-X3h.treated	4.68514e+08	-124126195622939
ATP5MF	X0h.untreated-X3h.treated	4.68774e+09	130228085301905
HMGN2P5	X0h.untreated-X3h.treated	4.79114e+09	-263662043067213
SLC2A1	X0h.untreated-X3h.treated	4.81257e+09	-126902561006365
PUF60	X0h.untreated-X3h.treated	4.81257e+09	-0.699039286427048
ATP5IF1	X0h.untreated-X3h.treated	4.8866e+09	-101071105270242
GRINA	X0h.untreated-X3h.treated	4.8866e+09	-0.88251232189249
PCBP2	X0h.untreated-X3h.treated	4.8982e+09	-0.454978034526189
NDUFB4	X0h.untreated-X3h.treated	4.93737e+09	-125056050976104
TSPAN4	X0h.untreated-X3h.treated	4.96615e+09	-0.847498770738062
PDXK	X0h.untreated-X3h.treated	4.98547e+09	-0.734788039983475
NDUFAF8	X0h.untreated-X3h.treated	5.03228e+09	-16574812799099
EIF4H	X0h.untreated-X3h.treated	5.04694e+09	-0.461852971009876
MT-ND4L	X0h.untreated-X3h.treated	5.08121e+09	0.420124864031029
SYNGR2	X0h.untreated-X3h.treated	5.08766e+09	-0.632970578003634
CALM2	X0h.untreated-X3h.treated	5.0885e+09	0.678237348853219
UTP14C	X0h.untreated-X3h.treated	5.0885e+09	773117836201113
MAGT1	X0h.untreated-X3h.treated	5.0885e+09	169912563795016
SEC13	X0h.untreated-X3h.treated	5.09186e+09	-0.819791656747441
AHR	X0h.untreated-X3h.treated	5.09186e+09	207919508840151
PLIN2	X0h.untreated-X3h.treated	5.09186e+09	0.670390648216345
TRAPPC5	X0h.untreated-X3h.treated	5.09186e+09	-125156753848759
SH3BGRL	X0h.untreated-X3h.treated	5.10863e+09	14172430022553
ING4	X0h.untreated-X3h.treated	5.11698e+09	117504245604087
AC004057.1	X0h.untreated-X3h.treated	5.11995e+09	-131916705727342
PPP1R9B	X0h.untreated-X3h.treated	5.11995e+09	-111220891139437
ZFAND3	X0h.untreated-X3h.treated	5.14386e+09	-131706174308655
UBALD2	X0h.untreated-X3h.treated	5.18938e+09	-208547521249211
NBL1	X0h.untreated-X3h.treated	5.22091e+09	-157649882706894
COL5A2	X0h.untreated-X3h.treated	5.22091e+09	0.86887159382816
B3GLCT	X0h.untreated-X3h.treated	5.24135e+09	16628166903356
MRPL4	X0h.untreated-X3h.treated	5.24135e+09	-107736052755554
YWHAB	X0h.untreated-X3h.treated	5.24135e+09	-0.611816378413546
DCAF5	X0h.untreated-X3h.treated	5.2648e+09	127089579015399
SNAPC1	X0h.untreated-X3h.treated	5.26676e+09	170175179153427
KIF22	X0h.untreated-X3h.treated	5.26676e+09	-146509414644474
LBH	X0h.untreated-X3h.treated	5.26913e+09	-0.553847274014785
FHL2	X0h.untreated-X3h.treated	5.28813e+08	0.97151059937084
ACP2	X0h.untreated-X3h.treated	5.28813e+08	-152346448815092
CD9	X0h.untreated-X3h.treated	5.28813e+08	-0.892167201915094
STRAP	X0h.untreated-X3h.treated	5.28813e+08	100251873186316
LITAF	X0h.untreated-X3h.treated	5.28813e+08	-0.963230992425395
MMP2	X0h.untreated-X3h.treated	5.28813e+08	-0.936234461106816
ANXA5	X0h.untreated-X3h.treated	5.3064e+08	-0.431672118739705
NUP62	X0h.untreated-X3h.treated	5.3064e+08	-105852646594413
SLC35B2	X0h.untreated-X3h.treated	5.31491e+09	-0.744543691955664
NUCB1	X0h.untreated-X3h.treated	5.31735e+09	-0.683945602775249
PSMA1	X0h.untreated-X3h.treated	5.58524e+09	111197183194555
IRAK1	X0h.untreated-X3h.treated	5.58524e+09	-0.98834378919554
NDRG1	X0h.untreated-X3h.treated	5.59375e+09	-111246365506994
PDCD5	X0h.untreated-X3h.treated	5.59375e+09	-176716472637847
PSAT1	X0h.untreated-X3h.treated	5.59545e+09	143928729271651
AGRN	X0h.untreated-X3h.treated	5.62156e+09	-129562879615193
COTL1	X0h.untreated-X3h.treated	5.62156e+09	-0.443612032387607
DVL3	X0h.untreated-X3h.treated	5.62679e+09	-0.548431370228025
METTL26	X0h.untreated-X3h.treated	5.62679e+09	-147740052942301
BZW2	X0h.untreated-X3h.treated	5.6592e+09	184791351846508
SHISA5	X0h.untreated-X3h.treated	5.73025e+09	-0.786194194897496
CDK5	X0h.untreated-X3h.treated	5.73025e+09	-106706129839739
CISD3	X0h.untreated-X3h.treated	5.73487e+09	-1790488991657
HNRNPA1	X0h.untreated-X3h.treated	5.79689e+09	0.886857765518247
PARP4	X0h.untreated-X3h.treated	5.84048e+09	0.697857301898226
SLBP	X0h.untreated-X3h.treated	5.91218e+09	119984874077377
MXRA7	X0h.untreated-X3h.treated	5.91218e+09	0.712685670045578
TMEM161A	X0h.untreated-X3h.treated	5.96815e+08	-14834022520112
S100A11	X0h.untreated-X3h.treated	5.97344e+09	-0.602015121391868
BAG1	X0h.untreated-X3h.treated	5.97891e+09	121682422252452
NDUFA3	X0h.untreated-X3h.treated	6.03044e+09	-161383051942997
PSENEN	X0h.untreated-X3h.treated	6.03222e+09	162127767544815
SCAND1	X0h.untreated-X3h.treated	6.05672e+09	-139273368046017
OLA1	X0h.untreated-X3h.treated	6.13792e+09	113483068151972
ACLY	X0h.untreated-X3h.treated	6.14869e+09	-106445592510483
PIGS	X0h.untreated-X3h.treated	6.17402e+09	-101321638038308
FMNL2	X0h.untreated-X3h.treated	6.193e+09	110901982561678
HMGN1	X0h.untreated-X3h.treated	6.22123e+09	103535755726478
CNN2	X0h.untreated-X3h.treated	6.22928e+09	-184796873701419
GIPC1	X0h.untreated-X3h.treated	6.22928e+09	-0.736286553851379
NR2F1	X0h.untreated-X3h.treated	6.42423e+09	-0.808542763725379
PFDN6	X0h.untreated-X3h.treated	6.42423e+09	-16323115103159
NCLN	X0h.untreated-X3h.treated	6.4817e+09	-113622895259021
CLSTN1	X0h.untreated-X3h.treated	6.49434e+09	-0.405749715179786
ESYT2	X0h.untreated-X3h.treated	6.50444e+09	0.778750901872462
DPP7	X0h.untreated-X3h.treated	6.52767e+09	-0.884934114313539
ISCA1	X0h.untreated-X3h.treated	6.53809e+09	166580748055525
SORT1	X0h.untreated-X3h.treated	6.56077e+09	-11450182458561
LOXL2	X0h.untreated-X3h.treated	6.58818e+09	-0.270730850421913
AL445363.3	X0h.untreated-X3h.treated	6.67669e+09	-700224721118252
AL110504.1	X0h.untreated-X3h.treated	6.67669e+09	308937434798952
TMSB4XP6	X0h.untreated-X3h.treated	6.67669e+09	-749749281335762
FKBP14	X0h.untreated-X3h.treated	6.71774e+09	167805842282775
CAPRIN1	X0h.untreated-X3h.treated	6.71774e+09	0.861515690157429
BNIP3L	X0h.untreated-X3h.treated	6.76843e+09	0.929365965420587
COPB1	X0h.untreated-X3h.treated	6.79129e+09	0.812419299515779
LSM4	X0h.untreated-X3h.treated	6.93052e+08	-0.956489676873015
SLC25A4	X0h.untreated-X3h.treated	7.04053e+09	-0.927552920678338
ZC3HAV1	X0h.untreated-X3h.treated	7.04053e+09	109668804203163
MEGF9	X0h.untreated-X3h.treated	7.04053e+09	0.78646933375882
CTNNB1	X0h.untreated-X3h.treated	7.04791e+09	-0.978615228736906
AKT2	X0h.untreated-X3h.treated	7.04791e+09	-0.872198769138736
MFF	X0h.untreated-X3h.treated	7.06167e+09	0.913996282054435
UHMK1	X0h.untreated-X3h.treated	7.09007e+09	10580234315639
RPS15A	X0h.untreated-X3h.treated	7.13067e+09	-0.576798013305684
PLXND1	X0h.untreated-X3h.treated	7.21304e+09	-0.842152447025775
GSTO1	X0h.untreated-X3h.treated	7.21304e+09	115809247109961
EPHA2	X0h.untreated-X3h.treated	7.26857e+09	-104849688359475
SKI	X0h.untreated-X3h.treated	7.28131e+09	-163948877750361
RNASEH2A	X0h.untreated-X3h.treated	7.32185e+09	-152670169200625
PI4K2B	X0h.untreated-X3h.treated	7.32552e+09	187847602297445
SMARCC2	X0h.untreated-X3h.treated	7.33081e+09	118034487059794
SMARCB1	X0h.untreated-X3h.treated	7.40783e+08	-193129662512874
DERL1	X0h.untreated-X3h.treated	7.42373e+09	-0.84577785218863
TMEM219	X0h.untreated-X3h.treated	7.42373e+09	0.821598020488068
XPNPEP3	X0h.untreated-X3h.treated	7.42373e+09	-403710577468659
C8orf33	X0h.untreated-X3h.treated	7.46198e+09	-125211958430607
RPL23	X0h.untreated-X3h.treated	7.46198e+09	-0.428329573262056
SNRPA	X0h.untreated-X3h.treated	7.49036e+09	131483978673808
FZD2	X0h.untreated-X3h.treated	7.52042e+09	-0.719248610361504
GCLM	X0h.untreated-X3h.treated	7.53323e+09	208758495361611
AKT1S1	X0h.untreated-X3h.treated	7.53323e+09	-0.768443666767186
CNDP2	X0h.untreated-X3h.treated	7.54498e+09	-14344737868025
DPP9	X0h.untreated-X3h.treated	7.56687e+09	-0.881489984759805
PSMA2	X0h.untreated-X3h.treated	7.58258e+09	140458853171854
TAGLN	X0h.untreated-X3h.treated	7.61226e+08	-0.440710327081344
GPR137	X0h.untreated-X3h.treated	7.64075e+09	-138138103160751
TP53I11	X0h.untreated-X3h.treated	7.69429e+09	216426843869077
NASP	X0h.untreated-X3h.treated	7.78076e+09	-140376952452585
PARK7	X0h.untreated-X3h.treated	7.79495e+09	-0.579696864251481
MT-CYB	X0h.untreated-X3h.treated	7.79495e+09	0.412981500833105
RPS14	X0h.untreated-X3h.treated	8.17685e+09	0.375469622919889
ACTN4	X0h.untreated-X3h.treated	8.25408e+09	-0.399093863079862
MBOAT7	X0h.untreated-X3h.treated	8.2967e+09	-0.613279585567977
PSMD8	X0h.untreated-X3h.treated	8.33325e+09	-0.851102467914836
ASPM	X0h.untreated-X3h.treated	8.34894e+09	120820287072026
PHLDB1	X0h.untreated-X3h.treated	8.34894e+09	-0.794408744393302
CTIF	X0h.untreated-X3h.treated	8.34972e+09	-0.8239554051942
DDA1	X0h.untreated-X3h.treated	8.38263e+09	0.828428307599842
PRRC2A	X0h.untreated-X3h.treated	8.38607e+09	-0.670048190515774
TRIM8	X0h.untreated-X3h.treated	8.53409e+09	112142036561797
WDR26	X0h.untreated-X3h.treated	8.58223e+09	113318729804391
PFDN1	X0h.untreated-X3h.treated	8.58223e+09	147974646170725
HAUS6	X0h.untreated-X3h.treated	8.58223e+09	201305357684352
TIMM23	X0h.untreated-X3h.treated	8.58223e+09	-10261976564687
GLIS2	X0h.untreated-X3h.treated	8.58223e+09	-0.734716961130052
CHMP2A	X0h.untreated-X3h.treated	8.58223e+09	-0.777737607275395
TCEAL1	X0h.untreated-X3h.treated	8.58223e+09	158861195010895
CYC1	X0h.untreated-X3h.treated	8.61261e+09	-0.798386268524398
OPA1	X0h.untreated-X3h.treated	8.74319e+07	132343416853133
CLTC	X0h.untreated-X3h.treated	8.77983e+08	0.740185686721205
JUP	X0h.untreated-X3h.treated	8.80153e+09	-0.661042260780905
NEK7	X0h.untreated-X3h.treated	8.83011e+09	0.708860400215729
MSMO1	X0h.untreated-X3h.treated	8.90523e+09	-10733507256459
RPS15	X0h.untreated-X3h.treated	8.96841e+09	-0.394750207881149
DMAC1	X0h.untreated-X3h.treated	8.98045e+09	-156322248251867
SLC39A13	X0h.untreated-X3h.treated	8.98045e+09	-0.898445837380782
GDE1	X0h.untreated-X3h.treated	8.98045e+09	-0.952899796760745
IRF2BP2	X0h.untreated-X3h.treated	9.08355e+09	-117299214764736
F3	X0h.untreated-X3h.treated	9.35829e+09	0.887286028972493
TAX1BP1	X0h.untreated-X3h.treated	9.54696e+09	0.718564796864025
TMEM245	X0h.untreated-X3h.treated	9.61105e+09	110041389818065
MYL12A	X0h.untreated-X3h.treated	9.63103e+09	0.665335627893427
COPS6	X0h.untreated-X3h.treated	9.70544e+09	-103287048313617
UQCRB	X0h.untreated-X3h.treated	9.70544e+09	0.738716880727868
TIPARP	X0h.untreated-X3h.treated	9.70635e+09	122468869330198
TMEM9	X0h.untreated-X3h.treated	9.79403e+08	-0.855945038530748
NAP1L4	X0h.untreated-X3h.treated	9.79403e+08	102212997800606
ATP5MPL	X0h.untreated-X3h.treated	0.000100057252805439	-116973108704737
VEGFA	X0h.untreated-X3h.treated	0.000100076671757584	-109802633062668
CALM3	X0h.untreated-X3h.treated	0.000100240512432056	-0.449295306703553
NONO	X0h.untreated-X3h.treated	0.000100271273078903	0.412255441955239
EIF3G	X0h.untreated-X3h.treated	0.000100803588698285	-0.929339172835529
TSR1	X0h.untreated-X3h.treated	0.000101370060854164	135212073811084
PAICS	X0h.untreated-X3h.treated	0.000101498014464693	0.854173879272963
NDUFA11	X0h.untreated-X3h.treated	0.000102404511411296	-100567552716254
COX6A1	X0h.untreated-X3h.treated	0.000103460179686563	0.856704012949255
GET3	X0h.untreated-X3h.treated	0.000104714701906377	-0.9195201862915
MMADHC	X0h.untreated-X3h.treated	0.000105309350073419	0.864460907871798
HSPB1	X0h.untreated-X3h.treated	0.000105309350073419	-0.414166253048545
RDH11	X0h.untreated-X3h.treated	0.000105620318904949	-131631122567696
PEX14	X0h.untreated-X3h.treated	0.000106683853452915	-120150701748048
MRPS25	X0h.untreated-X3h.treated	0.000106700666867624	-150110703885113
TIMM13	X0h.untreated-X3h.treated	0.000106700666867624	-0.802499119374923
HSPA13	X0h.untreated-X3h.treated	0.000106700666867624	134869874656023
CLK1	X0h.untreated-X3h.treated	0.000106867630876556	136179734947034
TMEM263	X0h.untreated-X3h.treated	0.000106936307339376	100005257985433
SDC2	X0h.untreated-X3h.treated	0.0001071354025173	-0.749573779829878
MANF	X0h.untreated-X3h.treated	0.000107571622521512	-107639141155054
TSPAN3	X0h.untreated-X3h.treated	0.000107571622521512	-0.659213468480041
NREP	X0h.untreated-X3h.treated	0.000107645107786865	0.603329189167672
GTF2F1	X0h.untreated-X3h.treated	0.000107645107786865	-0.941620940144329
GPI	X0h.untreated-X3h.treated	0.000107645107786865	-0.377632126736748
XAB2	X0h.untreated-X3h.treated	0.000107806705815344	-0.784641101687829
GABARAP	X0h.untreated-X3h.treated	0.000108289753005112	0.625676729311281
PSMB8	X0h.untreated-X3h.treated	0.000108847548909687	-112326567349071
PABPC1	X0h.untreated-X3h.treated	0.0001093112193854	-0.278404449677296
SLC25A1	X0h.untreated-X3h.treated	0.000110317303832504	-0.98799967570353
MYLK-AS1	X0h.untreated-X3h.treated	0.000110821533997372	34942999997927
MINPP1	X0h.untreated-X3h.treated	0.000110821533997372	154871305374139
COL4A4	X0h.untreated-X3h.treated	0.000110972053519737	0.805449352524
YY1	X0h.untreated-X3h.treated	0.000110972053519737	-0.8472170303883
TMEM47	X0h.untreated-X3h.treated	0.000111515796542465	0.767338850400164
SSR2	X0h.untreated-X3h.treated	0.00011178952024428	-0.765958087792292
BCAR1	X0h.untreated-X3h.treated	0.00011178952024428	-0.912803178719463
AKR7A2	X0h.untreated-X3h.treated	0.000112511193328076	-10851445233307
HS6ST1	X0h.untreated-X3h.treated	0.000112511193328076	-0.672920713689867
RAB1B	X0h.untreated-X3h.treated	0.000112511193328076	-0.54538600707061
RAB11A	X0h.untreated-X3h.treated	0.000112511193328076	118202810151841
DNAJC8	X0h.untreated-X3h.treated	0.000112552260869176	122896483399431
FSTL1	X0h.untreated-X3h.treated	0.000112814720023405	-0.823202104300195
FAU	X0h.untreated-X3h.treated	0.000112814720023405	-0.53817738096695
FEZ2	X0h.untreated-X3h.treated	0.000112888549179095	128380079881862
SYS1	X0h.untreated-X3h.treated	0.000113124306959044	-158826881860527
MRPS7	X0h.untreated-X3h.treated	0.000113162579305874	-112223856925575
LRRK1	X0h.untreated-X3h.treated	0.000113418288509719	121757350533374
CRYZL1	X0h.untreated-X3h.treated	0.000114314557643666	133661766902772
MCMBP	X0h.untreated-X3h.treated	0.000114659343999877	0.901488006158879
SLC35A3	X0h.untreated-X3h.treated	0.000115125947917398	207126368590795
DVL1	X0h.untreated-X3h.treated	0.000115300838798781	-0.874598912074666
NUBP2	X0h.untreated-X3h.treated	0.000115713895126006	-116388354523197
FAM8A1	X0h.untreated-X3h.treated	0.000115722401946663	130412946607492
RPS29	X0h.untreated-X3h.treated	0.000116394970095838	0.796081551617285
COPS2	X0h.untreated-X3h.treated	0.000116526668467228	145395665386088
VTI1B	X0h.untreated-X3h.treated	0.000117983127516216	-0.836112574207102
PRELID1	X0h.untreated-X3h.treated	0.000118583648679847	-0.86688708425136
SERINC1	X0h.untreated-X3h.treated	0.00011907609198194	0.531832292100439
EIF1AY	X0h.untreated-X3h.treated	0.000119375266893108	19825341561103
ATP5ME	X0h.untreated-X3h.treated	0.000121140703565321	-151839378639403
FOSL2	X0h.untreated-X3h.treated	0.000121325246200085	-109920438824836
S100A13	X0h.untreated-X3h.treated	0.000122104587303941	-138276004051253
POP7	X0h.untreated-X3h.treated	0.000123054782469244	-17605849816387
MT-TP	X0h.untreated-X3h.treated	0.000123054782469244	168313857204986
RPS10	X0h.untreated-X3h.treated	0.000123089046595808	-0.345040436808024
CDK2AP2	X0h.untreated-X3h.treated	0.00012362631692231	-0.918022944776529
SELENOT	X0h.untreated-X3h.treated	0.000124820147184693	107446511316316
RAB7A	X0h.untreated-X3h.treated	0.000125150709140539	-0.629853609564013
CDC42	X0h.untreated-X3h.treated	0.000125480646097517	0.937930680399132
SERPINE2	X0h.untreated-X3h.treated	0.000125480646097517	-0.777937746680484
SLC29A1	X0h.untreated-X3h.treated	0.000127655298765259	-100452865301804
ARSA	X0h.untreated-X3h.treated	0.000129536671602706	-114447360645607
TM4SF1	X0h.untreated-X3h.treated	0.000129941317908133	0.460461946803765
MMAB	X0h.untreated-X3h.treated	0.000129941317908133	-145155227108302
PINK1	X0h.untreated-X3h.treated	0.000130103946589211	-0.592649925735422
TPM3	X0h.untreated-X3h.treated	0.000130103946589211	-0.565571642564734
PRKCZ	X0h.untreated-X3h.treated	0.000131314407596258	-116086397995821
TSC22D4	X0h.untreated-X3h.treated	0.000131314407596258	-13285677625577
TMBIM1	X0h.untreated-X3h.treated	0.000131518697763854	-0.834803174894148
CARHSP1	X0h.untreated-X3h.treated	0.000131518697763854	-0.946354913549937
LRPAP1	X0h.untreated-X3h.treated	0.000131969595983097	-0.531767584695202
ERGIC1	X0h.untreated-X3h.treated	0.000132199583654974	-0.736224214171347
MAGED4B	X0h.untreated-X3h.treated	0.000132344368035676	110535805947219
RPL17	X0h.untreated-X3h.treated	0.000134201663317677	0.775359136824934
CRELD2	X0h.untreated-X3h.treated	0.000134201663317677	-0.983216408300848
AL161431.1	X0h.untreated-X3h.treated	0.000134279410028615	0.820714150731794
ZDHHC12	X0h.untreated-X3h.treated	0.000135896605964096	-0.864311062714225
CYSTM1	X0h.untreated-X3h.treated	0.000136063583916481	0.682344912198749
EZR	X0h.untreated-X3h.treated	0.000136884830444688	-0.340822583079252
INO80E	X0h.untreated-X3h.treated	0.000136964171696867	170455607483141
C1QBP	X0h.untreated-X3h.treated	0.000137488086696571	-123963461715539
SUGP1	X0h.untreated-X3h.treated	0.000139268614412349	-0.932480563207436
TMEM230	X0h.untreated-X3h.treated	0.000139290005003878	-112372706693963
HP1BP3	X0h.untreated-X3h.treated	0.000139762343985839	0.789405300557194
PAPSS2	X0h.untreated-X3h.treated	0.000140332432635897	-0.738476520924888
MOGS	X0h.untreated-X3h.treated	0.000141504936661986	-0.828066083529835
HPCAL1	X0h.untreated-X3h.treated	0.00014185761950768	-0.822220549405977
GRWD1	X0h.untreated-X3h.treated	0.000143380979294758	-108058571934317
PLEKHB1	X0h.untreated-X3h.treated	0.000143869020896601	-148829662500042
APRT	X0h.untreated-X3h.treated	0.000144083058730998	-0.822520424015598
TMEM208	X0h.untreated-X3h.treated	0.000144611405037483	-108477736091197
GNPTG	X0h.untreated-X3h.treated	0.000144809153414863	-0.78984258200597
ENO1	X0h.untreated-X3h.treated	0.000145500583296008	-0.278845455639065
INPP4B	X0h.untreated-X3h.treated	0.000145500583296008	0.871281641336076
DNAJC3	X0h.untreated-X3h.treated	0.000145500583296008	103917359637844
SLC39A4	X0h.untreated-X3h.treated	0.00014766344817871	-209639701310853
MAP7D1	X0h.untreated-X3h.treated	0.000147695137219353	-0.622729917955483
PACSIN2	X0h.untreated-X3h.treated	0.000147695137219353	-0.855707622902442
NUDT6	X0h.untreated-X3h.treated	0.000148171714733265	-4757907856039
ISOC1	X0h.untreated-X3h.treated	0.000149019408027083	155000352029173
HNRNPA2B1	X0h.untreated-X3h.treated	0.000149971454045125	0.749241235789981
APH1A	X0h.untreated-X3h.treated	0.000150201256679457	-0.904744191755458
SHISA4	X0h.untreated-X3h.treated	0.000150201256679457	-100439709907307
HNRNPA0	X0h.untreated-X3h.treated	0.000150201256679457	-0.736775071572986
MYC	X0h.untreated-X3h.treated	0.000150201256679457	-0.679624218959824
MSMP	X0h.untreated-X3h.treated	0.000151121221194099	-577116903187571
ZNF839	X0h.untreated-X3h.treated	0.000151775832817063	164123188668956
ELOF1	X0h.untreated-X3h.treated	0.000151775832817063	-104079455121061
CENPM	X0h.untreated-X3h.treated	0.00015421956062112	126183524659631
SDF2L1	X0h.untreated-X3h.treated	0.000154220023504554	-165821736290228
ITGB1BP1	X0h.untreated-X3h.treated	0.000154609381977092	119309187820682
PPA1	X0h.untreated-X3h.treated	0.000154609381977092	0.717856020477275
CD59	X0h.untreated-X3h.treated	0.000157055075106281	-0.308060148403854
TADA3	X0h.untreated-X3h.treated	0.000158208038674843	0.715609622806501
ORC3	X0h.untreated-X3h.treated	0.000158208038674843	162914124859637
SUGT1	X0h.untreated-X3h.treated	0.000158208038674843	145951181741245
KIFC3	X0h.untreated-X3h.treated	0.000158208038674843	-0.724692960085811
LZTS2	X0h.untreated-X3h.treated	0.000159900732077606	-0.894009601563396
SARS	X0h.untreated-X3h.treated	0.000160041751519883	-0.655159222967217
SLC4A2	X0h.untreated-X3h.treated	0.000160041751519883	-0.822723983742568
PPRC1	X0h.untreated-X3h.treated	0.000160041751519883	128749522419092
YPEL3	X0h.untreated-X3h.treated	0.000160041751519883	-120497174920883
RBM8A	X0h.untreated-X3h.treated	0.000160905724892176	-0.900690912068914
IDE	X0h.untreated-X3h.treated	0.000161837681143411	167922618543182
BSG	X0h.untreated-X3h.treated	0.000162706807167485	0.231415025203772
ZNF24	X0h.untreated-X3h.treated	0.000162772474961277	159853440304401
TMEM158	X0h.untreated-X3h.treated	0.000163990352586873	-115082333149568
ORMDL1	X0h.untreated-X3h.treated	0.00016549117163253	123279030201147
EMB	X0h.untreated-X3h.treated	0.000165902442822445	116701848540002
TBCK	X0h.untreated-X3h.treated	0.000166145180694035	267237766500838
AC008982.1	X0h.untreated-X3h.treated	0.000167518776294997	-216841709917615
LMCD1	X0h.untreated-X3h.treated	0.000167578415784181	-0.887903254727841
PMM2	X0h.untreated-X3h.treated	0.000167578415784181	143978665967064
SEC61G	X0h.untreated-X3h.treated	0.000167662411409726	146646755963114
FUS	X0h.untreated-X3h.treated	0.000168037948757178	-0.49660384036831
TSN	X0h.untreated-X3h.treated	0.00016999466999743	-101980035131452
RACK1	X0h.untreated-X3h.treated	0.000172144218042597	-0.646506661613669
FLG	X0h.untreated-X3h.treated	0.000173189745304226	-131946768399183
RAB38	X0h.untreated-X3h.treated	0.000173735985998114	191541853518145
COX7C	X0h.untreated-X3h.treated	0.00017434131352061	-0.707269474360161
NELFE	X0h.untreated-X3h.treated	0.00017434131352061	-0.781296845764119
RAVER1	X0h.untreated-X3h.treated	0.000174734381734872	-173718327418761
SLC35A4	X0h.untreated-X3h.treated	0.000175700645010287	-0.781153540972043
RPL10P9	X0h.untreated-X3h.treated	0.000175700645010287	-103819670660902
TMEM8A	X0h.untreated-X3h.treated	0.000175700645010287	-0.637634360491582
PPL	X0h.untreated-X3h.treated	0.000175700645010287	-0.69805348864274
ADAM10	X0h.untreated-X3h.treated	0.000177761252693569	110929643114496
H3F3A	X0h.untreated-X3h.treated	0.000177970879001836	-0.549559573288358
RPS6KC1	X0h.untreated-X3h.treated	0.000178793453986905	189451454864405
VTA1	X0h.untreated-X3h.treated	0.000178793453986905	126448064068307
BOLA2B	X0h.untreated-X3h.treated	0.000178793453986905	-132206324961684
GSS	X0h.untreated-X3h.treated	0.00017979477378117	-104267955329603
COL5A1	X0h.untreated-X3h.treated	0.000180171796354639	-0.514382859929682
DDIT4	X0h.untreated-X3h.treated	0.000180255611130394	-0.716278979053575
PSMD9	X0h.untreated-X3h.treated	0.000180255611130394	-140661273153729
KCNN4	X0h.untreated-X3h.treated	0.000180255611130394	-15212064936184
MCRS1	X0h.untreated-X3h.treated	0.000180273921576396	-0.974187091938719
EIF6	X0h.untreated-X3h.treated	0.000184211630480867	-0.599118462034736
SPPL3	X0h.untreated-X3h.treated	0.000186699735445081	-0.952432706919991
BMP4	X0h.untreated-X3h.treated	0.000186699735445081	-0.665883192723079
DSG2	X0h.untreated-X3h.treated	0.000186699735445081	0.611895801794977
TAPBP	X0h.untreated-X3h.treated	0.000186725313027953	-0.77256375653755
WDR13	X0h.untreated-X3h.treated	0.000186725313027953	106028279409632
MITF	X0h.untreated-X3h.treated	0.000187245758976476	-117509494499025
IGFBP7	X0h.untreated-X3h.treated	0.000187245758976476	0.282376458169239
G3BP2	X0h.untreated-X3h.treated	0.000187245758976476	127755406924856
TOMM40	X0h.untreated-X3h.treated	0.000187245758976476	-109089119134022
KRT18	X0h.untreated-X3h.treated	0.000187342324659081	-0.215766746635992
SH3RF1	X0h.untreated-X3h.treated	0.000188270290793293	-0.969686339016276
MCM4	X0h.untreated-X3h.treated	0.000188270290793293	164414228629735
MRPL49	X0h.untreated-X3h.treated	0.000188270290793293	-0.930293675479596
DEK	X0h.untreated-X3h.treated	0.000189012044317718	0.816199319918326
PITPNA	X0h.untreated-X3h.treated	0.000189444262060578	-0.946472051978513
SPATS2L	X0h.untreated-X3h.treated	0.000189473916433333	-0.651160266171292
GIHCG	X0h.untreated-X3h.treated	0.000189473916433333	241186075536364
TAX1BP3	X0h.untreated-X3h.treated	0.000189473916433333	0.456141244237758
TK1	X0h.untreated-X3h.treated	0.000189893190989882	-0.553215378398001
CBLB	X0h.untreated-X3h.treated	0.000190131968730712	156311452071028
CCDC71	X0h.untreated-X3h.treated	0.000191235634900017	-128730900078869
LIMK2	X0h.untreated-X3h.treated	0.000191235634900017	-0.680445054844085
IL7R	X0h.untreated-X3h.treated	0.000191624659481977	191823767293682
SERTAD1	X0h.untreated-X3h.treated	0.000191624659481977	-14167595150532
PNPLA4	X0h.untreated-X3h.treated	0.000191624659481977	117851015629346
METRN	X0h.untreated-X3h.treated	0.000193426394906737	-17000155283696
ATXN2L	X0h.untreated-X3h.treated	0.000193426394906737	-0.797362770665948
XPOT	X0h.untreated-X3h.treated	0.000193427239625786	0.843624381222676
PRKCSH	X0h.untreated-X3h.treated	0.000193497421451243	0.383536556715066
ARHGEF37	X0h.untreated-X3h.treated	0.000194393303951708	225713635523152
NDUFA10	X0h.untreated-X3h.treated	0.000195048021424073	-0.996800270685995
GALNT10	X0h.untreated-X3h.treated	0.000195048021424073	-0.900362968862448
ATP1A1	X0h.untreated-X3h.treated	0.000195341065279737	-0.386801126821952
MZT2B	X0h.untreated-X3h.treated	0.000197289056021803	-187841858913194
NRAS	X0h.untreated-X3h.treated	0.000200375855683211	0.835401406662537
FIBP	X0h.untreated-X3h.treated	0.000200375855683211	-0.985696192983903
AC055839.2	X0h.untreated-X3h.treated	0.000200375855683211	-0.998883980137077
APMAP	X0h.untreated-X3h.treated	0.000200375855683211	-0.516906816309525
APEH	X0h.untreated-X3h.treated	0.000201869903446767	-0.577589301336614
MICOS13	X0h.untreated-X3h.treated	0.000201869903446767	-112354570093224
HSPA4L	X0h.untreated-X3h.treated	0.000202915342864449	116083106114057
CSE1L	X0h.untreated-X3h.treated	0.000203485216375357	0.65180336898372
PSME1	X0h.untreated-X3h.treated	0.000204027104215695	0.548330672509298
TFPI2	X0h.untreated-X3h.treated	0.000204105806384427	-0.890035166332047
MAN2A1	X0h.untreated-X3h.treated	0.000205395045373898	104200033314752
CD68	X0h.untreated-X3h.treated	0.000205395045373898	-0.574241714344011
TOPBP1	X0h.untreated-X3h.treated	0.000205988596233675	150311471231921
RNF145	X0h.untreated-X3h.treated	0.000206910296984565	-0.997790724926445
B4GALT7	X0h.untreated-X3h.treated	0.000208585581912246	-0.878931321310001
SORBS3	X0h.untreated-X3h.treated	0.000208585581912246	-0.973981663764572
RNF121	X0h.untreated-X3h.treated	0.000208585581912246	-0.959578955107525
LTBP3	X0h.untreated-X3h.treated	0.000209348818055805	-0.728931545156447
BCL2L1	X0h.untreated-X3h.treated	0.000209429657454618	-0.63638193609342
TRMT112	X0h.untreated-X3h.treated	0.000210003639340529	108499732758898
DIO2	X0h.untreated-X3h.treated	0.000210120527529726	0.365699179653701
SLC2A3P1	X0h.untreated-X3h.treated	0.000211088211338087	-659461555367833
SND1	X0h.untreated-X3h.treated	0.000211088211338087	0.448338176334698
ZNF385A	X0h.untreated-X3h.treated	0.000211088211338087	121953431077882
CLIC4	X0h.untreated-X3h.treated	0.000211842218669589	0.996139490619645
TMSB4X	X0h.untreated-X3h.treated	0.000212234355043179	0.303763827460614
CERS2	X0h.untreated-X3h.treated	0.000212291682865347	-134446801941591
ZDHHC8	X0h.untreated-X3h.treated	0.000212976883175071	-103533866135458
CALR	X0h.untreated-X3h.treated	0.000213301954516408	-0.380247209392039
HNRNPUL2-BSCL2	X0h.untreated-X3h.treated	0.000214455273477145	0.862300772520475
RBM10	X0h.untreated-X3h.treated	0.000214455273477145	-0.697053824445676
PSMB5	X0h.untreated-X3h.treated	0.000215339895773667	0.720843355769718
NCOR2	X0h.untreated-X3h.treated	0.000216311683592992	-119456168567223
USF2	X0h.untreated-X3h.treated	0.000216311683592992	-0.877145353522584
LDOC1	X0h.untreated-X3h.treated	0.000216542674567451	-0.755924345618588
ATP5F1D	X0h.untreated-X3h.treated	0.000217418218197968	-11877876705973
CHKB	X0h.untreated-X3h.treated	0.000217418218197968	120976260377971
HINT2	X0h.untreated-X3h.treated	0.000217991182050818	-122504263399832
LINC01578	X0h.untreated-X3h.treated	0.000218336973008842	117929048516782
CAPN1	X0h.untreated-X3h.treated	0.000221916081795526	-11505350449022
ATP5F1C	X0h.untreated-X3h.treated	0.000222403541310903	0.835399398671945
ANKRD13C	X0h.untreated-X3h.treated	0.000222734564133821	120681241237754
CHPF2	X0h.untreated-X3h.treated	0.000223382350674975	-0.566963812824707
UBE2D2	X0h.untreated-X3h.treated	0.000224324912616051	143286229031659
PARP9	X0h.untreated-X3h.treated	0.00022475771299886	126841529736887
HLA-E	X0h.untreated-X3h.treated	0.000227302391210253	-0.566724098930949
ESCO2	X0h.untreated-X3h.treated	0.000227756799467486	233106397410666
SEC61A1	X0h.untreated-X3h.treated	0.000228040771704778	-0.593325540447978
ZNF703	X0h.untreated-X3h.treated	0.000228040771704778	-102600616012154
SLC52A2	X0h.untreated-X3h.treated	0.000228040771704778	-0.97521744195648
OGA	X0h.untreated-X3h.treated	0.000228040771704778	124653815212014
HMBS	X0h.untreated-X3h.treated	0.000228040771704778	-101245130181876
ITGA3	X0h.untreated-X3h.treated	0.000228040771704778	-0.334272046274073
ACO1	X0h.untreated-X3h.treated	0.000230073117998081	0.638039876216915
CYFIP2	X0h.untreated-X3h.treated	0.000230229171056163	-0.862015940081116
IVNS1ABP	X0h.untreated-X3h.treated	0.000230791818304592	127237125287306
MDH1	X0h.untreated-X3h.treated	0.000231041282788804	0.701276447537045
SMS	X0h.untreated-X3h.treated	0.000231041282788804	-0.511898021921038
SENP3	X0h.untreated-X3h.treated	0.000231512251674375	0.930619389907763
GPX4	X0h.untreated-X3h.treated	0.00023185965228978	0.395480814771938
DDX17	X0h.untreated-X3h.treated	0.000232622091930792	0.680013695370211
PHC2	X0h.untreated-X3h.treated	0.000232914093314599	-11322345479039
CYB5D2	X0h.untreated-X3h.treated	0.000233054940044554	-0.938699115893832
RPL7A	X0h.untreated-X3h.treated	0.00023332979544971	0.306414421593438
ZNF720	X0h.untreated-X3h.treated	0.000233648610218124	184111867474051
SGTA	X0h.untreated-X3h.treated	0.000233648610218124	-0.744824510923449
WIPI2	X0h.untreated-X3h.treated	0.000236887309178025	-0.711649279915851
DHRS3	X0h.untreated-X3h.treated	0.000237597281253278	-0.784273901746707
C19orf53	X0h.untreated-X3h.treated	0.000237597281253278	-103104824966139
CD164	X0h.untreated-X3h.treated	0.00023852242548463	-0.523197364685646
FGF2	X0h.untreated-X3h.treated	0.000239699352084927	0.851285614022808
AC015674.1	X0h.untreated-X3h.treated	0.000239699352084927	-104396727714382
C6orf89	X0h.untreated-X3h.treated	0.000242257381831055	0.669710195388221
MLST8	X0h.untreated-X3h.treated	0.000242257381831055	-0.965403661433847
TOMM34	X0h.untreated-X3h.treated	0.000242257381831055	-0.711910942502237
SEMA3C	X0h.untreated-X3h.treated	0.000242874658683648	0.584460494833422
SPCS1	X0h.untreated-X3h.treated	0.000244268436418771	0.734150007567599
MRPL2	X0h.untreated-X3h.treated	0.000244268436418771	-163349034726293
EMC8	X0h.untreated-X3h.treated	0.000244496473647793	-0.993390383904079
SEM1	X0h.untreated-X3h.treated	0.000245948076316573	-0.953539966761205
AC093010.3	X0h.untreated-X3h.treated	0.000245973278101426	14771544826415
EIF4EBP2	X0h.untreated-X3h.treated	0.000247002922494656	0.695233991240692
SUOX	X0h.untreated-X3h.treated	0.00024845306995056	-199965173001819
C19orf48	X0h.untreated-X3h.treated	0.000248670108907461	-0.904629531555281
ATP13A2	X0h.untreated-X3h.treated	0.000249880984188616	-0.728906953544851
TMEM63B	X0h.untreated-X3h.treated	0.000249880984188616	-115484884968655
PPP1CA	X0h.untreated-X3h.treated	0.000249880984188616	-0.682843174713964
DSN1	X0h.untreated-X3h.treated	0.0002502101191357	129029310751922
MAGED1	X0h.untreated-X3h.treated	0.0002502101191357	-0.33889885938094
C16orf87	X0h.untreated-X3h.treated	0.000250346565981595	354660394382126
CYHR1	X0h.untreated-X3h.treated	0.000251129311142385	-0.908780893847772
HEXA	X0h.untreated-X3h.treated	0.000251129311142385	-0.479422679308021
NAA38	X0h.untreated-X3h.treated	0.000252608895890542	-0.908939507859456
TRIM59	X0h.untreated-X3h.treated	0.000254646080709372	145054807596897
LAMTOR3	X0h.untreated-X3h.treated	0.000254646080709372	144760673009573
PTPRS	X0h.untreated-X3h.treated	0.00025465724416069	-0.860583719302247
FLNB	X0h.untreated-X3h.treated	0.000256087898340611	-0.755983662397716
RPL15	X0h.untreated-X3h.treated	0.000256616660827346	-0.299112403868726
ERLEC1	X0h.untreated-X3h.treated	0.000258491927934685	0.831046974996587
SNRNP200	X0h.untreated-X3h.treated	0.000260560140863588	0.517103939472133
SPTBN1	X0h.untreated-X3h.treated	0.000260803819031758	-0.247436708860572
CCDC85B	X0h.untreated-X3h.treated	0.000260803819031758	-17831641514001
ZNF655	X0h.untreated-X3h.treated	0.000261840514587058	114135763186614
RFLNB	X0h.untreated-X3h.treated	0.000261840514587058	0.768605492151964
AP2A1	X0h.untreated-X3h.treated	0.000261840514587058	-0.553399920115274
DYNC1H1	X0h.untreated-X3h.treated	0.000262097517696584	-0.572785282710425
BCKDHA	X0h.untreated-X3h.treated	0.000262097517696584	-101924318840454
PNP	X0h.untreated-X3h.treated	0.000262170732078041	-0.983758848490429
MARCKSL1	X0h.untreated-X3h.treated	0.00026279207048127	-0.632913114495988
SLC25A40	X0h.untreated-X3h.treated	0.00026279207048127	165983308010035
BCL7C	X0h.untreated-X3h.treated	0.000264379781593263	-108715607323652
LINC02159	X0h.untreated-X3h.treated	0.000264771420473284	110243505273989
FUCA1	X0h.untreated-X3h.treated	0.000265421737231638	0.735391070158708
STARD3NL	X0h.untreated-X3h.treated	0.000267164395648508	14905642490856
SMC1A	X0h.untreated-X3h.treated	0.000267454200153773	104096196923005
AASDHPPT	X0h.untreated-X3h.treated	0.000269532634118992	173141830611125
MID1IP1	X0h.untreated-X3h.treated	0.000269532634118992	-1361545210933
TRIR	X0h.untreated-X3h.treated	0.000271126786400341	-0.584410090727375
AP1B1	X0h.untreated-X3h.treated	0.000271295046823147	-0.604590207886887
DHX29	X0h.untreated-X3h.treated	0.000274459481020388	12191976490404
SPA17	X0h.untreated-X3h.treated	0.000280686126433258	16937704265208
KEAP1	X0h.untreated-X3h.treated	0.000280686126433258	-117277480234448
RPL14	X0h.untreated-X3h.treated	0.0002818927907705	-145014254304832
NME1-NME2	X0h.untreated-X3h.treated	0.0002818927907705	-147732550696994
MT-TQ	X0h.untreated-X3h.treated	0.0002818927907705	141484452757713
GPC1	X0h.untreated-X3h.treated	0.00028519157600402	-0.760280016711701
HSD17B7	X0h.untreated-X3h.treated	0.000285976707939838	-182385964615697
C17orf49	X0h.untreated-X3h.treated	0.000288914483820775	163888696879491
TNIP1	X0h.untreated-X3h.treated	0.0002911750774543	-0.932411739724547
ACAD8	X0h.untreated-X3h.treated	0.000292581630986134	-111611352021285
PURB	X0h.untreated-X3h.treated	0.000292836230650435	0.933451784063981
ACSL4	X0h.untreated-X3h.treated	0.000293098342305273	-0.651965042510861
ADH5	X0h.untreated-X3h.treated	0.000298597975179014	0.672211095056611
DHFR	X0h.untreated-X3h.treated	0.000299305876947367	117506883845057
CKS2	X0h.untreated-X3h.treated	0.00030030148194648	102100766831746
TGFB2	X0h.untreated-X3h.treated	0.00030197187275204	10722223607349
IBTK	X0h.untreated-X3h.treated	0.000302383614737279	113649622763024
USP22	X0h.untreated-X3h.treated	0.000304244181385122	-124418849595251
AL627309.5	X0h.untreated-X3h.treated	0.000306781970825803	-336436101618308
DSEL	X0h.untreated-X3h.treated	0.000307744196900245	100094093039666
RETREG2	X0h.untreated-X3h.treated	0.000309307943076399	-0.508679125603921
SMIM29	X0h.untreated-X3h.treated	0.000311045336724419	-157358985044954
ATP6V1E1	X0h.untreated-X3h.treated	0.000311974233046027	0.695007535106645
MAN1B1	X0h.untreated-X3h.treated	0.00031226385223718	-0.70337548586653
PRR14	X0h.untreated-X3h.treated	0.000312896039222086	-143842844699401
RRAGA	X0h.untreated-X3h.treated	0.000313408908357558	0.621694482275128
PLCB4	X0h.untreated-X3h.treated	0.000313408908357558	0.672687650007266
RPL7L1	X0h.untreated-X3h.treated	0.000313595827916677	0.624789209723438
LMAN1	X0h.untreated-X3h.treated	0.000313595827916677	0.913889656367628
CTBP1	X0h.untreated-X3h.treated	0.000314249133046121	-0.768279719735674
NOTCH2NLC	X0h.untreated-X3h.treated	0.000314285660996551	-146513859945904
MIR100HG	X0h.untreated-X3h.treated	0.000314563078663114	108807478364707
MIB2	X0h.untreated-X3h.treated	0.000314932800976674	-139556920387607
GLMP	X0h.untreated-X3h.treated	0.000319737156572598	-0.830378882309368
SELENOM	X0h.untreated-X3h.treated	0.000319737156572598	-0.937678806517339
IL13RA1	X0h.untreated-X3h.treated	0.000319737156572598	0.86188478593915
CTTNBP2NL	X0h.untreated-X3h.treated	0.000320891124185193	113958521558754
SPRYD3	X0h.untreated-X3h.treated	0.000320891124185193	120185295068878
UACA	X0h.untreated-X3h.treated	0.000321104469027123	0.878748062662082
AC116533.1	X0h.untreated-X3h.treated	0.000321469631687189	-0.639407586240895
PLOD1	X0h.untreated-X3h.treated	0.000323127781977449	-0.410539037363362
NHP2	X0h.untreated-X3h.treated	0.000327412373099109	-0.598893308016138
SNX25	X0h.untreated-X3h.treated	0.000330500299583848	118964398614717
NAGK	X0h.untreated-X3h.treated	0.000332734815224008	-0.843028162147208
KRCC1	X0h.untreated-X3h.treated	0.00033372501871448	159345095383047
PCGF2	X0h.untreated-X3h.treated	0.000334739920736716	-0.66496835427465
NBPF14	X0h.untreated-X3h.treated	0.000334985991934735	-0.631585633368791
NBR1	X0h.untreated-X3h.treated	0.000338977078542722	0.484348124151261
CEP170B	X0h.untreated-X3h.treated	0.000340657373190908	-0.857094985247462
CD44	X0h.untreated-X3h.treated	0.000341740939877925	-0.431526861917717
MRPL27	X0h.untreated-X3h.treated	0.000342408704670093	-109867736390296
ARL2	X0h.untreated-X3h.treated	0.000343479856951976	-139037791576697
MT-ND3	X0h.untreated-X3h.treated	0.000343531773498452	0.55523946487121
AC008894.2	X0h.untreated-X3h.treated	0.000343564019420745	-112100152769106
FBXL18	X0h.untreated-X3h.treated	0.000345362073236537	-116610532869581
FRMD6	X0h.untreated-X3h.treated	0.000345362073236537	-0.535653183737287
C1QL1	X0h.untreated-X3h.treated	0.000348823663989447	-102032444616027
NUP153	X0h.untreated-X3h.treated	0.000349435477083395	0.838324015511136
NOP10	X0h.untreated-X3h.treated	0.000349594282733378	-0.894955032670068
IMP4	X0h.untreated-X3h.treated	0.000351070626648923	-124460012915099
CDH4	X0h.untreated-X3h.treated	0.00035119613402988	-0.607921538157161
POLR2I	X0h.untreated-X3h.treated	0.000352905828367462	-135066361056156
MT-TA	X0h.untreated-X3h.treated	0.000353280406526681	269205667091428
COX5B	X0h.untreated-X3h.treated	0.000355311098920456	0.749314871515923
ELOVL1	X0h.untreated-X3h.treated	0.000355817899571162	-0.53875295136165
DDAH1	X0h.untreated-X3h.treated	0.000355817899571162	-0.474114386921325
SAT1	X0h.untreated-X3h.treated	0.000355817899571162	10123235640463
SEC24A	X0h.untreated-X3h.treated	0.000356947262194641	141852463028213
DCAF13	X0h.untreated-X3h.treated	0.000356947262194641	122001878843713
CCDC124	X0h.untreated-X3h.treated	0.000357707206577977	-0.823226817612293
STMN1	X0h.untreated-X3h.treated	0.000359157815345913	0.702509321480965
HMMR	X0h.untreated-X3h.treated	0.000359157815345913	126407750279464
GBA	X0h.untreated-X3h.treated	0.000360479923346858	-0.480275538906747
SUMO2	X0h.untreated-X3h.treated	0.000360899209470121	-0.590321568107454
MRPL43	X0h.untreated-X3h.treated	0.000361384681015983	-0.774040585105252
RHEB	X0h.untreated-X3h.treated	0.000362195582224778	0.826791803697053
C4orf48	X0h.untreated-X3h.treated	0.000366660487743364	-225641718521625
RCC1L	X0h.untreated-X3h.treated	0.000366887068670078	-0.864660208851358
TPRG1L	X0h.untreated-X3h.treated	0.000367601881455356	-0.546409352714019
PIK3R2	X0h.untreated-X3h.treated	0.000370083337441627	-0.829809390067902
FAM114A1	X0h.untreated-X3h.treated	0.000371430079722855	-0.499100725573273
PHF12	X0h.untreated-X3h.treated	0.000371678554312953	-113971772160258
MLLT11	X0h.untreated-X3h.treated	0.000373581739402134	121824258872122
PIN1	X0h.untreated-X3h.treated	0.000377038801428734	-0.97812685579644
TTC1	X0h.untreated-X3h.treated	0.0003845104229008	0.721621429800746
DAP	X0h.untreated-X3h.treated	0.000387696562135467	0.320544293158829
UPF1	X0h.untreated-X3h.treated	0.000387814662289642	-0.897002466661776
RPL13	X0h.untreated-X3h.treated	0.000391246415390204	-0.243059451897064
AIDA	X0h.untreated-X3h.treated	0.000395213746310995	100262114586896
KCTD8	X0h.untreated-X3h.treated	0.000395213746310995	19277410179553
AL157777.1	X0h.untreated-X3h.treated	0.000395213746310995	-609370910011942
ST3GAL4	X0h.untreated-X3h.treated	0.000395213746310995	-0.672851821061288
PPP1R13L	X0h.untreated-X3h.treated	0.000395213746310995	-100370046283399
SMG8	X0h.untreated-X3h.treated	0.000396890498970727	130774592224191
CEP295	X0h.untreated-X3h.treated	0.000399340043269326	176070237338377
ALKBH7	X0h.untreated-X3h.treated	0.000403174416862737	-108885627654372
KLHL9	X0h.untreated-X3h.treated	0.000403340369620886	0.90811912076067
CIZ1	X0h.untreated-X3h.treated	0.000403723200467569	-0.820180448458257
TRIM16L	X0h.untreated-X3h.treated	0.000408645060479233	100672985801716
FNDC10	X0h.untreated-X3h.treated	0.000410303662308185	-0.63174684769437
CDK6	X0h.untreated-X3h.treated	0.000411740513665543	0.746954016792433
MSANTD3	X0h.untreated-X3h.treated	0.000417414769504193	-0.960033731767277
MFSD3	X0h.untreated-X3h.treated	0.000418659389537005	-121883308581619
WDR76	X0h.untreated-X3h.treated	0.000419043195161214	158509633072038
HDGFL2	X0h.untreated-X3h.treated	0.000420386416966657	-13553372303001
AC022966.1	X0h.untreated-X3h.treated	0.000420836956878787	-0.818730524278104
STK38	X0h.untreated-X3h.treated	0.000421887160596929	0.712327601610913
NUS1	X0h.untreated-X3h.treated	0.000422591067384864	0.837089980828515
SF3B2	X0h.untreated-X3h.treated	0.000422680587936736	-0.71254338139998
VPS51	X0h.untreated-X3h.treated	0.000423393376428453	-0.68968177317296
AC073896.1	X0h.untreated-X3h.treated	0.000424395882991611	-170786561436505
CTNNAL1	X0h.untreated-X3h.treated	0.000428777103882813	0.646903348094455
HSP90AA1	X0h.untreated-X3h.treated	0.000429153330246362	0.804088033740072
RIF1	X0h.untreated-X3h.treated	0.000430447265601799	133641186307966
TMEM115	X0h.untreated-X3h.treated	0.000430447265601799	-0.644071315629935
PCYT1A	X0h.untreated-X3h.treated	0.000430447265601799	17487573610354
SDHA	X0h.untreated-X3h.treated	0.000430447265601799	-0.91966902649195
POLDIP3	X0h.untreated-X3h.treated	0.000432459787445696	-0.840501365043925
TUBB3	X0h.untreated-X3h.treated	0.000433172863786529	-0.920261596944218
BLVRB	X0h.untreated-X3h.treated	0.000433172863786529	-0.999842128380035
RHOA	X0h.untreated-X3h.treated	0.000435838412597221	0.34606239296768
IST1	X0h.untreated-X3h.treated	0.000436632646313629	-0.694416094470007
LRRC8A	X0h.untreated-X3h.treated	0.000440389780291477	-0.668224696300873
ASPH	X0h.untreated-X3h.treated	0.000442391192790489	0.560288282903421
VAPA	X0h.untreated-X3h.treated	0.000442391192790489	0.808391070891394
GLTP	X0h.untreated-X3h.treated	0.000443305965390818	112058827628983
PPP2R5A	X0h.untreated-X3h.treated	0.000446952017818832	128251956756896
TTF1	X0h.untreated-X3h.treated	0.000446952017818832	150915027094922
NOC4L	X0h.untreated-X3h.treated	0.000446952017818832	-125099900028638
PMEPA1	X0h.untreated-X3h.treated	0.000447777412569819	-102005162991354
KAT7	X0h.untreated-X3h.treated	0.000448601901307753	175368897809627
TKT	X0h.untreated-X3h.treated	0.00045050684277486	-0.214879533162012
CYCS	X0h.untreated-X3h.treated	0.00045050684277486	-0.851313660982094
CHCHD3	X0h.untreated-X3h.treated	0.000452027606528657	0.965765520481163
PHB	X0h.untreated-X3h.treated	0.000452027606528657	-0.596098671360675
DNAJB1	X0h.untreated-X3h.treated	0.000453836815035001	-0.63219895215123
SERBP1	X0h.untreated-X3h.treated	0.000454630002451465	-0.745041090078249
CNPPD1	X0h.untreated-X3h.treated	0.000454630002451465	-0.580268509376106
ELOB	X0h.untreated-X3h.treated	0.000454630002451465	-0.492014774156751
TNFRSF12A	X0h.untreated-X3h.treated	0.000454630002451465	-0.939896353727134
CHMP1A	X0h.untreated-X3h.treated	0.000454630002451465	0.878700983412096
EIF1	X0h.untreated-X3h.treated	0.000454630002451465	-0.383922884600514
AC092069.1	X0h.untreated-X3h.treated	0.000461551611871952	-147510810675906
COL18A1	X0h.untreated-X3h.treated	0.000461854157182145	-0.694852310448597
ARRDC4	X0h.untreated-X3h.treated	0.000461903421856471	133814231303552
MAZ	X0h.untreated-X3h.treated	0.000464363363177559	-0.681675574213149
MAPK12	X0h.untreated-X3h.treated	0.000465044919317466	-0.86116544237368
RNASE1	X0h.untreated-X3h.treated	0.000466323581851829	186347102611099
HAGH	X0h.untreated-X3h.treated	0.000469374429358349	-124771291471637
RRM1	X0h.untreated-X3h.treated	0.000469886090800122	0.918166084317574
FGD5-AS1	X0h.untreated-X3h.treated	0.000470113387525488	0.685521919378253
CFL1	X0h.untreated-X3h.treated	0.000476837715099238	0.259161142884901
ZNF706	X0h.untreated-X3h.treated	0.000476939348242933	0.779937289661827
ZWINT	X0h.untreated-X3h.treated	0.000476939348242933	100937768242191
C11orf74	X0h.untreated-X3h.treated	0.000476939348242933	146985392584184
BANF1	X0h.untreated-X3h.treated	0.000476939348242933	-0.68315347414661
SYNGR1	X0h.untreated-X3h.treated	0.00048365620617362	-125426697882744
AKT3	X0h.untreated-X3h.treated	0.000484443037321537	143051635545399
EIF2AK1	X0h.untreated-X3h.treated	0.000484891560982521	152859005515313
KAT2A	X0h.untreated-X3h.treated	0.000499986758929204	-0.660882745561013
AC015712.2	X0h.untreated-X3h.treated	0.000505223909334516	111647099181302
TTF2	X0h.untreated-X3h.treated	0.00050622172675132	190453872325198
SHB	X0h.untreated-X3h.treated	0.000509447836793909	-0.970165730157417
HSPA1A	X0h.untreated-X3h.treated	0.000510369093739472	-0.746185064863415
NUFIP2	X0h.untreated-X3h.treated	0.00051326012177086	168649615449856
SIK1B	X0h.untreated-X3h.treated	0.000513962001535998	-0.491604177546822
ABLIM3	X0h.untreated-X3h.treated	0.000514236712534687	-0.719579669568799
ATP5PB	X0h.untreated-X3h.treated	0.000521701873909847	-0.557887249783315
ZNRD2	X0h.untreated-X3h.treated	0.000521701873909847	-0.792906969004728
PPP3R1	X0h.untreated-X3h.treated	0.00052563538732548	0.856007100390888
STAM2	X0h.untreated-X3h.treated	0.000530658716183116	154163618802363
H2AFZ	X0h.untreated-X3h.treated	0.000530658716183116	-0.392601245121158
ATP6V0E2	X0h.untreated-X3h.treated	0.000530658716183116	-0.92469794755357
GPRC5C	X0h.untreated-X3h.treated	0.000530658716183116	-23597309232771
KRT7	X0h.untreated-X3h.treated	0.000530857915176296	0.43689405611236
FBXO30	X0h.untreated-X3h.treated	0.000531549670101359	142516114334864
ANKRD52	X0h.untreated-X3h.treated	0.000534155987357575	-0.998755900500699
TMEM132A	X0h.untreated-X3h.treated	0.000536601520259555	-0.507067067519498
MT-ND6	X0h.untreated-X3h.treated	0.000540983464388531	-0.747488239615713
DNAJB11	X0h.untreated-X3h.treated	0.000542466433815112	0.915413950885157
NPLOC4	X0h.untreated-X3h.treated	0.000544150217079575	-121734305207841
CEBPB	X0h.untreated-X3h.treated	0.000546278209815501	-0.916989972759019
ATAD2	X0h.untreated-X3h.treated	0.000553757189214201	0.909626448314446
DAPK3	X0h.untreated-X3h.treated	0.000556076282237297	-0.671060591484283
TOX2	X0h.untreated-X3h.treated	0.000556466737185994	-177138126325835
PSMC1P5	X0h.untreated-X3h.treated	0.000556583269289919	-199664895946966
ITGA1	X0h.untreated-X3h.treated	0.000556600685766399	105058214737432
NDUFS8	X0h.untreated-X3h.treated	0.000559406187535608	-113731354268244
DDB1	X0h.untreated-X3h.treated	0.00056078496871663	-126002015252636
HNRNPD	X0h.untreated-X3h.treated	0.00056103910928138	0.622815903219119
ABHD4	X0h.untreated-X3h.treated	0.00056103910928138	-0.898305236770938
PDGFC	X0h.untreated-X3h.treated	0.000564946505136429	-0.543046112625005
LYSMD2	X0h.untreated-X3h.treated	0.000567886195311894	197541098803442
TAPBPL	X0h.untreated-X3h.treated	0.000569296150032134	238365839188271
HIST1H1C	X0h.untreated-X3h.treated	0.000569381548715933	-120707785916504
ZFYVE16	X0h.untreated-X3h.treated	0.000571581412888559	323062616620611
KDELR1	X0h.untreated-X3h.treated	0.000571581412888559	-0.483059486940505
RPL12P16	X0h.untreated-X3h.treated	0.000572286533394754	-130134190190292
ANP32B	X0h.untreated-X3h.treated	0.000573858455456707	-0.949882968098826
AL445423.3	X0h.untreated-X3h.treated	0.000575367772452659	-234895543170366
MSL1	X0h.untreated-X3h.treated	0.000577281759465395	0.770215597951243
B4GAT1	X0h.untreated-X3h.treated	0.000577499419892813	-0.712963635743504
BPTFP1	X0h.untreated-X3h.treated	0.000578107603153853	48475340118702
ZMIZ1	X0h.untreated-X3h.treated	0.000580624598938908	-0.616256130030798
DCXR	X0h.untreated-X3h.treated	0.000581022983971215	-113865489851913
HDAC7	X0h.untreated-X3h.treated	0.000584355968801118	-0.868050995038605
EIF3I	X0h.untreated-X3h.treated	0.000584543263213588	-0.383829123846823
HNRNPC	X0h.untreated-X3h.treated	0.000585047261653339	-0.436803941190853
GLB1	X0h.untreated-X3h.treated	0.000589027108727654	-0.573991152213828
RAB30	X0h.untreated-X3h.treated	0.000589035994394395	154604420740296
ORC4	X0h.untreated-X3h.treated	0.000590464518671975	228831784714274
LAMA4	X0h.untreated-X3h.treated	0.000591116371047787	-0.37122403943847
ARFGEF1	X0h.untreated-X3h.treated	0.000591116371047787	137186640434943
ID1	X0h.untreated-X3h.treated	0.000591116371047787	-180175962693932
AL031729.1	X0h.untreated-X3h.treated	0.000591240421590724	-573489833269783
COX7A2	X0h.untreated-X3h.treated	0.000591733736090664	-0.68937739787776
RPL7	X0h.untreated-X3h.treated	0.000593758574094811	-0.294242791651989
U2SURP	X0h.untreated-X3h.treated	0.000597632543350542	0.995682084167326
SLC30A5	X0h.untreated-X3h.treated	0.000597712839310901	176343998436852
TRABD	X0h.untreated-X3h.treated	0.000598205071951344	-0.800956170767737
FTSJ3	X0h.untreated-X3h.treated	0.000598812813467891	157290537137538
RPS27L	X0h.untreated-X3h.treated	0.00059948050566705	0.507970628224692
DENND5A	X0h.untreated-X3h.treated	0.000602031876726709	0.721619289652898
CHTF8	X0h.untreated-X3h.treated	0.000602031876726709	-0.772155344314718
DNASE2	X0h.untreated-X3h.treated	0.000602031876726709	-0.752231134123011
SLC2A4RG	X0h.untreated-X3h.treated	0.000602031876726709	-0.856967373021429
CLTA	X0h.untreated-X3h.treated	0.000605021930639044	0.574222424599593
IFT43	X0h.untreated-X3h.treated	0.000605927170951158	-103581118382565
STARD3	X0h.untreated-X3h.treated	0.000605927170951158	-0.911362914395252
ASF1B	X0h.untreated-X3h.treated	0.000608350158355381	-0.81233622574831
ITPR3	X0h.untreated-X3h.treated	0.000609286769481233	-0.390606393803079
FAM122B	X0h.untreated-X3h.treated	0.000610714082623746	101564803487214
AL035252.4	X0h.untreated-X3h.treated	0.000610863099771837	-227459190854906
PSME3	X0h.untreated-X3h.treated	0.000611016398657177	0.657753076343925
B3GAT3	X0h.untreated-X3h.treated	0.000614750768843045	-0.675585317837499
NABP2	X0h.untreated-X3h.treated	0.0006150346218668	-0.906258917304249
MRPL55	X0h.untreated-X3h.treated	0.000615275672281999	-139507481209882
MRPL47	X0h.untreated-X3h.treated	0.000616668944946863	156178727704146
GTF2H4	X0h.untreated-X3h.treated	0.000616668944946863	-124961408976232
RPL9	X0h.untreated-X3h.treated	0.000617670475131045	11162717405998
SNRNP35	X0h.untreated-X3h.treated	0.000617670475131045	114535182844761
LMF2	X0h.untreated-X3h.treated	0.000619967765333765	-0.639683390006392
LAMTOR1	X0h.untreated-X3h.treated	0.000623789584148614	-0.494248981870673
PARP14	X0h.untreated-X3h.treated	0.000630196757416475	0.995563480084164
NCSTN	X0h.untreated-X3h.treated	0.000630331648642135	-0.52888284078771
AP003307.1	X0h.untreated-X3h.treated	0.000630331648642135	-537590819721449
TEX2	X0h.untreated-X3h.treated	0.000630354999604312	0.927387815332118
TMEM30A	X0h.untreated-X3h.treated	0.000640555794643444	0.848735189060076
RHOD	X0h.untreated-X3h.treated	0.000645400393612044	-125505921185436
MCFD2	X0h.untreated-X3h.treated	0.000645452395744175	-0.756740049023139
RNF14	X0h.untreated-X3h.treated	0.00064604879803691	152778511057364
C6orf62	X0h.untreated-X3h.treated	0.000648122060092524	0.570493381006897
SLC39A3	X0h.untreated-X3h.treated	0.000648777432336027	-132084642643119
POGLUT2	X0h.untreated-X3h.treated	0.000650255716313014	107992755519793
MFGE8	X0h.untreated-X3h.treated	0.00065144281232003	-0.461914867889569
YOD1	X0h.untreated-X3h.treated	0.000651778391606212	0.954581758163148
SNHG14	X0h.untreated-X3h.treated	0.000657054148447528	0.746741029356699
STK24	X0h.untreated-X3h.treated	0.000659055237434515	0.625917165818928
FAM204A	X0h.untreated-X3h.treated	0.000664523289167775	126308977743297
HHIPL1	X0h.untreated-X3h.treated	0.000667637630813531	-0.603672700427079
SLC6A8	X0h.untreated-X3h.treated	0.000667637630813531	-109774146988856
TCF25	X0h.untreated-X3h.treated	0.000676257534149793	-0.764465458889135
PROSER1	X0h.untreated-X3h.treated	0.000682664520141297	120346250198762
FBXO33	X0h.untreated-X3h.treated	0.000682664520141297	172922786519779
H3F3B	X0h.untreated-X3h.treated	0.000683809712939777	-0.336689255953607
RPL22P1	X0h.untreated-X3h.treated	0.000683941941267531	-139478336299058
BCL7B	X0h.untreated-X3h.treated	0.000688275168200227	-0.66911747995475
RARA	X0h.untreated-X3h.treated	0.000690909342127987	-0.964691785148528
AC069234.3	X0h.untreated-X3h.treated	0.000693423851079123	-658537424392726
UCKL1	X0h.untreated-X3h.treated	0.000698099424846648	-0.970691221037739
MEF2D	X0h.untreated-X3h.treated	0.000698576843308046	-0.864773947236483
HNRNPA3	X0h.untreated-X3h.treated	0.000701399290272729	0.669996970424081
DGCR2	X0h.untreated-X3h.treated	0.00070336753312296	-0.597899647857908
CDH11	X0h.untreated-X3h.treated	0.000706555682871358	-0.50865188222815
GBE1	X0h.untreated-X3h.treated	0.000707095703403632	0.69702988381495
MRPS2	X0h.untreated-X3h.treated	0.000707095703403632	-0.693916689773039
ZDHHC5	X0h.untreated-X3h.treated	0.0007095603119364	0.852513359082836
ZFAT	X0h.untreated-X3h.treated	0.000721588415467491	121516253785027
FAM126A	X0h.untreated-X3h.treated	0.000722203489217265	119615637688843
ENPP5	X0h.untreated-X3h.treated	0.000723994532464893	133863316583181
GRN	X0h.untreated-X3h.treated	0.000723994532464893	-0.319898299229193
HAX1	X0h.untreated-X3h.treated	0.000725652318984887	0.764413168457763
ATP6V1A	X0h.untreated-X3h.treated	0.000725652318984887	123552532196179
RNMT	X0h.untreated-X3h.treated	0.000725652318984887	105966643224853
NR2F6	X0h.untreated-X3h.treated	0.000726507779494087	-0.782845091164009
STK17A	X0h.untreated-X3h.treated	0.000728684112710209	112464815361934
PLOD2	X0h.untreated-X3h.treated	0.000729178349151114	0.861147402639759
TIMP3	X0h.untreated-X3h.treated	0.000729178349151114	0.346823489199819
FTH1P2	X0h.untreated-X3h.treated	0.000732363659250993	-291224494822205
SUN1	X0h.untreated-X3h.treated	0.000732691325718851	-0.882048777204155
MAP1B	X0h.untreated-X3h.treated	0.000733987697575316	0.472485146504031
FBXL5	X0h.untreated-X3h.treated	0.000734406973074293	0.82725542955442
NDUFS7	X0h.untreated-X3h.treated	0.00073831699032694	-0.770744088647188
TEX264	X0h.untreated-X3h.treated	0.000738721470335288	-114028333105262
CAPRIN2	X0h.untreated-X3h.treated	0.000738721470335288	107738952488537
AL157871.1	X0h.untreated-X3h.treated	0.000739901522382664	462620445200788
KIF11	X0h.untreated-X3h.treated	0.000743740962009307	0.807524607907812
USP46	X0h.untreated-X3h.treated	0.000743889834464434	11144117415953
DSC2	X0h.untreated-X3h.treated	0.000743889834464434	0.710067176153746
DNAJC5	X0h.untreated-X3h.treated	0.000743889834464434	-0.452866149134024
STC2	X0h.untreated-X3h.treated	0.000745632217452265	-0.851290794784335
PIK3IP1	X0h.untreated-X3h.treated	0.000750238606422818	-0.548499119216957
MT-TL2	X0h.untreated-X3h.treated	0.000750238606422818	274737933852129
GGH	X0h.untreated-X3h.treated	0.000751258796479132	0.842236908961847
CHCHD2	X0h.untreated-X3h.treated	0.000752586973261021	-0.417036292744474
BORCS7	X0h.untreated-X3h.treated	0.000752586973261021	135790771208046
SBNO1	X0h.untreated-X3h.treated	0.000752586973261021	0.798742277219195
CCL2	X0h.untreated-X3h.treated	0.000754037240040408	-0.719792960270356
AL354798.1	X0h.untreated-X3h.treated	0.000754201122074779	-564172491499379
TSR3	X0h.untreated-X3h.treated	0.000754201122074779	-0.806507952955131
PPP6R1	X0h.untreated-X3h.treated	0.000754201122074779	-0.900199536756697
LRATD2	X0h.untreated-X3h.treated	0.000754450676226058	0.298518634793592
FAM89B	X0h.untreated-X3h.treated	0.000754450676226058	-0.856934275347783
LRRC8D	X0h.untreated-X3h.treated	0.000761721259290851	0.919231187559276
MAP4K2	X0h.untreated-X3h.treated	0.000761721259290851	-109594581798561
SLIRP	X0h.untreated-X3h.treated	0.000761721259290851	101749368513349
DUSP14	X0h.untreated-X3h.treated	0.000761721259290851	0.702631442473789
HMGB3	X0h.untreated-X3h.treated	0.000763246817942593	0.981715638564141
SNHG6	X0h.untreated-X3h.treated	0.000767198051650273	-134146028220776
NEK9	X0h.untreated-X3h.treated	0.000767198051650273	0.714017670580279
PABPC4	X0h.untreated-X3h.treated	0.000767543923230651	-116181251716354
RRM2	X0h.untreated-X3h.treated	0.000767543923230651	0.685782291759326
SUZ12	X0h.untreated-X3h.treated	0.000767543923230651	115017805051173
IER5L	X0h.untreated-X3h.treated	0.000767656283200827	-120215874420692
ATP10D	X0h.untreated-X3h.treated	0.000770057946537916	145900510956094
TGFBR1	X0h.untreated-X3h.treated	0.000770415326511667	104567565005625
PNKD	X0h.untreated-X3h.treated	0.000775427391579658	-0.942354210100602
ETF1	X0h.untreated-X3h.treated	0.000775427391579658	0.760791467895793
P3H4	X0h.untreated-X3h.treated	0.000775847998990025	-100912726473733
COA3	X0h.untreated-X3h.treated	0.000775847998990025	-0.803421744558921
RAB40B	X0h.untreated-X3h.treated	0.000779148985228797	-200176242583868
PSMG1	X0h.untreated-X3h.treated	0.00078154073640349	0.967737314368346
SMARCA5	X0h.untreated-X3h.treated	0.0007882119463639	128764229153166
GAPDH	X0h.untreated-X3h.treated	0.0007882119463639	0.149393454454591
RAB3B	X0h.untreated-X3h.treated	0.00079150369490836	0.748055154587612
MT-ND2	X0h.untreated-X3h.treated	0.000792340629026164	0.414803398600487
AHSA1	X0h.untreated-X3h.treated	0.000793530498077913	0.646076440775513
FASN	X0h.untreated-X3h.treated	0.000794022516628903	-222554071413292
RPAP3	X0h.untreated-X3h.treated	0.000794902371882708	163509579397729
RABL6	X0h.untreated-X3h.treated	0.000801141639577665	0.57931105002691
USP15	X0h.untreated-X3h.treated	0.000802150308760868	116596742227308
SLC38A5	X0h.untreated-X3h.treated	0.000805798911862515	-0.696167667123275
DHX15	X0h.untreated-X3h.treated	0.000807517417299464	0.599458026366947
CDC42EP1	X0h.untreated-X3h.treated	0.000811271424639637	-0.54883659458713
HIGD1A	X0h.untreated-X3h.treated	0.000815085627889401	105248962073112
AKIRIN1	X0h.untreated-X3h.treated	0.000817714487072062	108429788932534
MKNK2	X0h.untreated-X3h.treated	0.000818627714814203	-0.792118237406199
SERPINH1	X0h.untreated-X3h.treated	0.000821580868217361	-0.661830420781476
NOTCH2NLB	X0h.untreated-X3h.treated	0.00082535509207432	-202829150096927
RPN2	X0h.untreated-X3h.treated	0.000828619756354351	-0.290496637702272
SPR	X0h.untreated-X3h.treated	0.000829861153415554	-0.780166956993703
ATG101	X0h.untreated-X3h.treated	0.000829861153415554	-126028742095289
HMGB1	X0h.untreated-X3h.treated	0.000832941185543394	0.565459717464615
MON1B	X0h.untreated-X3h.treated	0.000832941185543394	-0.730107872428721
COPE	X0h.untreated-X3h.treated	0.000832941185543394	-0.620999893736992
CENPBD1P1	X0h.untreated-X3h.treated	0.000832941185543394	-115896349213592
C12orf57	X0h.untreated-X3h.treated	0.000833653930544461	-0.926771624568121
ZBTB6	X0h.untreated-X3h.treated	0.000838744801331515	151947173778974
IFI27L2	X0h.untreated-X3h.treated	0.000843626281428772	-0.864128165640901
FAM192A	X0h.untreated-X3h.treated	0.00084365520919775	0.884101004103056
NBN	X0h.untreated-X3h.treated	0.000843858592451086	153187614302417
TXNDC17	X0h.untreated-X3h.treated	0.000843858592451086	-101086048544375
GALNT1	X0h.untreated-X3h.treated	0.0008444669979601	0.825630780485731
ZNF692	X0h.untreated-X3h.treated	0.000846010581546712	0.770117868769544
SORL1	X0h.untreated-X3h.treated	0.000848996875228584	-0.863324936066781
B4GALT2	X0h.untreated-X3h.treated	0.000849787878763782	-0.492091468950776
GALNT12	X0h.untreated-X3h.treated	0.000850746009948656	-119796691005361
NDUFA4	X0h.untreated-X3h.treated	0.000850831729209364	-168004981653909
FKBP2	X0h.untreated-X3h.treated	0.000850831729209364	-0.674398856640883
DIS3	X0h.untreated-X3h.treated	0.000851287921742907	0.899090577565677
LAMTOR5	X0h.untreated-X3h.treated	0.000853412225037118	0.744136474142253
TXNL1	X0h.untreated-X3h.treated	0.000853720274504622	0.592158635695743
GOLM1	X0h.untreated-X3h.treated	0.000857071649145717	-0.66592152476383
SDF4	X0h.untreated-X3h.treated	0.000857874416559296	0.292064009877222
PCDH1	X0h.untreated-X3h.treated	0.000857874416559296	-133437845191344
PTRH1	X0h.untreated-X3h.treated	0.000857874416559296	-177708942287163
TUBA1C	X0h.untreated-X3h.treated	0.000857874416559296	0.323452745880518
AKT1	X0h.untreated-X3h.treated	0.000857874416559296	-0.630954180712196
CDC34	X0h.untreated-X3h.treated	0.000861931999360201	-110921454506586
CFL2	X0h.untreated-X3h.treated	0.000865140246716232	0.863367974092889
KDM1A	X0h.untreated-X3h.treated	0.000871659217913224	-0.569801746060979
LSM10	X0h.untreated-X3h.treated	0.000871659217913224	-0.998316244880483
MEPCE	X0h.untreated-X3h.treated	0.000871659217913224	-0.790833411618511
POLR3A	X0h.untreated-X3h.treated	0.000871659217913224	0.993160121518289
RAB21	X0h.untreated-X3h.treated	0.000873448569193173	104912548518852
HSF2	X0h.untreated-X3h.treated	0.000876706249844388	145538830861658
UBE2Z	X0h.untreated-X3h.treated	0.000876706249844388	0.629266112633189
MLEC	X0h.untreated-X3h.treated	0.000879969432143453	0.507325922313083
UCK2	X0h.untreated-X3h.treated	0.000888637418089031	0.751230497629611
AC087632.2	X0h.untreated-X3h.treated	0.000890567526687679	-152172021824234
SEC22B	X0h.untreated-X3h.treated	0.000890711758415215	0.680091684789391
TMX3	X0h.untreated-X3h.treated	0.000890711758415215	209408688547547
HNRNPH1	X0h.untreated-X3h.treated	0.000896860340401301	-112520638062309
TMEM106B	X0h.untreated-X3h.treated	0.000898686580246307	0.796340828585715
NUDT5	X0h.untreated-X3h.treated	0.000900132600792287	-0.750811451638043
LAMA5	X0h.untreated-X3h.treated	0.000900132600792287	-145168798798747
SNRNP70	X0h.untreated-X3h.treated	0.000905714265205834	-0.613032151084828
HOMER3	X0h.untreated-X3h.treated	0.000906864868887998	-0.940492667683739
LRRC61	X0h.untreated-X3h.treated	0.000909747044640614	-0.651303952437557
CLGN	X0h.untreated-X3h.treated	0.000911289665807206	0.999935591345514
CAPN15	X0h.untreated-X3h.treated	0.000911944532471243	-288866008622313
MEGF8	X0h.untreated-X3h.treated	0.000919431936156285	-260735365249884
SELENOF	X0h.untreated-X3h.treated	0.000921180417876855	-0.667491402496879
SEMA4B	X0h.untreated-X3h.treated	0.000921526535309377	-124962283720752
EGLN2	X0h.untreated-X3h.treated	0.000921526535309377	-0.645604758545756
EXOC7	X0h.untreated-X3h.treated	0.00092169194855495	-0.554320047247978
TMEM35B	X0h.untreated-X3h.treated	0.000924549392990491	-115997904160426
ARAP3	X0h.untreated-X3h.treated	0.000924549392990491	-0.528672123868468
TMEM179B	X0h.untreated-X3h.treated	0.000924549392990491	-0.916759741911178
SNHG32	X0h.untreated-X3h.treated	0.000927738401372325	0.596782084252713
WASHC5	X0h.untreated-X3h.treated	0.000936163849019422	151905700510755
HDHD5	X0h.untreated-X3h.treated	0.000936167117561812	-0.608900976746511
PTDSS1	X0h.untreated-X3h.treated	0.000938050911494662	0.809830324731202
PTPRU	X0h.untreated-X3h.treated	0.000941479395534087	-212394885829483
ZDHHC2	X0h.untreated-X3h.treated	0.000941479395534087	13385263112159
TNFRSF14	X0h.untreated-X3h.treated	0.000942851739958573	-0.897115341597409
SLC16A1	X0h.untreated-X3h.treated	0.000946832909018944	0.79492390309901
PEA15	X0h.untreated-X3h.treated	0.000946832909018944	0.372308070081514
SLC35C1	X0h.untreated-X3h.treated	0.000946832909018944	-124151024761441
COMMD4	X0h.untreated-X3h.treated	0.000946832909018944	-0.546870224319423
NTAN1	X0h.untreated-X3h.treated	0.000946832909018944	-0.850244014204449
SRSF11	X0h.untreated-X3h.treated	0.000947942855327907	0.65961659367944
HEATR5A	X0h.untreated-X3h.treated	0.000948937372143291	132171995719059
KIAA2013	X0h.untreated-X3h.treated	0.000949319288235748	-0.528112175835133
C2orf69	X0h.untreated-X3h.treated	0.000949374511416764	142852816160387
CAPN5	X0h.untreated-X3h.treated	0.000949418788335624	-0.554388471895749
PRPF38B	X0h.untreated-X3h.treated	0.000951654604072252	117423576088582
EEF1A1P19	X0h.untreated-X3h.treated	0.000951654604072252	-16129456449037
RNF31	X0h.untreated-X3h.treated	0.000951654604072252	-0.887164185554727
GLRB	X0h.untreated-X3h.treated	0.000951744704196134	160250811007205
LDB1	X0h.untreated-X3h.treated	0.000952986111820802	-0.427929304886933
ATAD3A	X0h.untreated-X3h.treated	0.000953957500941843	-109539765705687
CIR1	X0h.untreated-X3h.treated	0.000954915084242014	105662326575773
TMEM14C	X0h.untreated-X3h.treated	0.000954915084242014	-0.706493147192237
AL161787.1	X0h.untreated-X3h.treated	0.000954915084242014	-709265505493482
JADE2	X0h.untreated-X3h.treated	0.000956222965132063	-115114011707564
MT-ATP8	X0h.untreated-X3h.treated	0.000956222965132063	0.575022517465785
SPC24	X0h.untreated-X3h.treated	0.000962701989239489	159309141455408
ADAMTS1	X0h.untreated-X3h.treated	0.000962701989239489	-0.643814119728713
RAB23	X0h.untreated-X3h.treated	0.000966485674095184	16801121552803
CCDC92	X0h.untreated-X3h.treated	0.000966485674095184	-0.605543486073802
PPP1R11	X0h.untreated-X3h.treated	0.00096998063811936	0.645371090097199
SPTAN1	X0h.untreated-X3h.treated	0.00096998063811936	-0.659784852777889
WEE1	X0h.untreated-X3h.treated	0.00097289081214957	137803046159268
KIF3C	X0h.untreated-X3h.treated	0.000977573930809539	-163319977387599
AL583722.2	X0h.untreated-X3h.treated	0.000979283160810488	-124142904587243
STAT3	X0h.untreated-X3h.treated	0.000985485148622592	0.585151057770407
STAP2	X0h.untreated-X3h.treated	0.00098706188346989	-117759006464698
WDR48	X0h.untreated-X3h.treated	0.000992181016138247	0.861113195369567
SEMA3F	X0h.untreated-X3h.treated	0.000992181016138247	-0.853349967045523
ZFP41	X0h.untreated-X3h.treated	0.000993239797493325	137942749575274
MZT1	X0h.untreated-X3h.treated	0.000998986980122698	113062848727553
LAMB2	X0h.untreated-X3h.treated	0.00100027332299443	-0.428092848454593
SRP19	X0h.untreated-X3h.treated	0.00100705366291795	134627216901414
SNRPD2	X0h.untreated-X3h.treated	0.00100705366291795	0.425900432903211
KLF7	X0h.untreated-X3h.treated	0.00100873547360328	-104709827944533
PAWR	X0h.untreated-X3h.treated	0.00101016767838207	153895512471807
VPS45	X0h.untreated-X3h.treated	0.00101100230460413	113214555103325
AP3S2	X0h.untreated-X3h.treated	0.00101100230460413	261238344608687
TRIOBP	X0h.untreated-X3h.treated	0.00101349056800649	-0.454521566046192
GUSB	X0h.untreated-X3h.treated	0.00101370709195335	-0.677466766506114
RHOT2	X0h.untreated-X3h.treated	0.00101464438693678	-0.919753396788288
SUSD1	X0h.untreated-X3h.treated	0.00102193434252765	-107960500634746
SMC3	X0h.untreated-X3h.treated	0.00102416508661532	0.629513974582451
IPO7	X0h.untreated-X3h.treated	0.001027633658213	16792062499541
SYT11	X0h.untreated-X3h.treated	0.00102782581073529	0.552377204054411
PXDN	X0h.untreated-X3h.treated	0.00104194741311159	-0.253887065036274
TMEM98	X0h.untreated-X3h.treated	0.00104194741311159	-0.455515534850245
UFM1	X0h.untreated-X3h.treated	0.00104231402713297	103063690950169
DCTD	X0h.untreated-X3h.treated	0.00104262264052886	-0.64511941354395
RAI14	X0h.untreated-X3h.treated	0.00104262264052886	-138180787985678
ZKSCAN8	X0h.untreated-X3h.treated	0.00104262264052886	0.97190577675583
SLC27A5	X0h.untreated-X3h.treated	0.00104262264052886	-14150710010293
AC010507.1	X0h.untreated-X3h.treated	0.00104524925639955	440286388843605
EXOSC5	X0h.untreated-X3h.treated	0.00104524925639955	-102578039891925
AAR2	X0h.untreated-X3h.treated	0.00104524925639955	0.780421768087296
ZBTB33	X0h.untreated-X3h.treated	0.00104524925639955	130086949368812
MRRF	X0h.untreated-X3h.treated	0.00104827016385689	103544317806624
UGGT1	X0h.untreated-X3h.treated	0.00105553709318499	0.81175596665662
SMARCA4	X0h.untreated-X3h.treated	0.00105742372997043	-0.94295482098669
ADI1	X0h.untreated-X3h.treated	0.00106459738226796	0.973130331179108
DHX30	X0h.untreated-X3h.treated	0.00106618181242793	-0.592602237171518
TTC14	X0h.untreated-X3h.treated	0.00106767662309182	14792799992634
NDUFV1	X0h.untreated-X3h.treated	0.0010734050347904	-0.603756905328638
ANKRD9	X0h.untreated-X3h.treated	0.0010734050347904	-168297631566083
JUNB	X0h.untreated-X3h.treated	0.00107783941030399	-153564345107877
SLC25A11	X0h.untreated-X3h.treated	0.0010834602091558	-0.804981133360325
ERCC2	X0h.untreated-X3h.treated	0.00108428917409163	-0.914089690529827
AKAP11	X0h.untreated-X3h.treated	0.00109270053699765	0.698729647845419
MGMT	X0h.untreated-X3h.treated	0.0010956425119764	-0.75219200415819
ALDH2	X0h.untreated-X3h.treated	0.00109704776385912	-0.93979755059845
UBL3	X0h.untreated-X3h.treated	0.00109751270800779	0.584271897437377
SHC1	X0h.untreated-X3h.treated	0.00109870730219091	0.56371960155999
HSPB8	X0h.untreated-X3h.treated	0.00110148921752221	0.693949919047385
ACSF3	X0h.untreated-X3h.treated	0.00110148921752221	-144366622651208
BABAM2	X0h.untreated-X3h.treated	0.00110454575516198	0.920261752151544
MRPL53	X0h.untreated-X3h.treated	0.00110454575516198	-146077747392105
NAA30	X0h.untreated-X3h.treated	0.00110454575516198	136974200131835
SNRPD1	X0h.untreated-X3h.treated	0.00110538547322721	-108702480993188
NUDC	X0h.untreated-X3h.treated	0.00110617076125417	0.51429714806634
OTUB1	X0h.untreated-X3h.treated	0.00110617076125417	-0.562162809755599
ARPIN-AP3S2	X0h.untreated-X3h.treated	0.00110617076125417	-164479151859823
MLF1	X0h.untreated-X3h.treated	0.00111646708325661	144461470723231
CCDC50	X0h.untreated-X3h.treated	0.00112078732127026	0.533898000363572
PGBD1	X0h.untreated-X3h.treated	0.00112078732127026	143233493107556
WBP4	X0h.untreated-X3h.treated	0.00112933275669103	10443614064393
CHCHD6	X0h.untreated-X3h.treated	0.00112944716083539	-126796439110315
KAT2B	X0h.untreated-X3h.treated	0.00112994018935367	155290520388317
AC026464.4	X0h.untreated-X3h.treated	0.00113492373808264	-0.774779814468718
SLC25A5	X0h.untreated-X3h.treated	0.00113877600602648	-0.556917249690629
PODXL	X0h.untreated-X3h.treated	0.00113956033292596	-0.718352326503321
TFDP1	X0h.untreated-X3h.treated	0.00113956033292596	0.662989659557494
SCOC	X0h.untreated-X3h.treated	0.00114247582241672	114510645288419
C5orf15	X0h.untreated-X3h.treated	0.00114247582241672	104121316014443
PTBP3	X0h.untreated-X3h.treated	0.00114247582241672	204622615647655
HPS1	X0h.untreated-X3h.treated	0.00114247582241672	0.817325074584001
MLLT6	X0h.untreated-X3h.treated	0.00114247582241672	103275851045463
LENG1	X0h.untreated-X3h.treated	0.00114247582241672	-180196943002858
TANGO6	X0h.untreated-X3h.treated	0.00114297937185914	149458269211159
AC009511.2	X0h.untreated-X3h.treated	0.00114510092858993	-505145271096829
AGAP3	X0h.untreated-X3h.treated	0.00114886493796917	-0.782411173103331
AMZ2	X0h.untreated-X3h.treated	0.00114888035294387	0.741531885856212
AGL	X0h.untreated-X3h.treated	0.00115834758185586	0.990213725422671
SRSF10	X0h.untreated-X3h.treated	0.00116387212553125	126649860158587
DIPK1A	X0h.untreated-X3h.treated	0.00116631767876525	121111461810282
SLIT3	X0h.untreated-X3h.treated	0.00116777960685592	-0.459524699418507
ATP6V0E1	X0h.untreated-X3h.treated	0.00117125040901188	0.453795861703556
NDUFAB1	X0h.untreated-X3h.treated	0.00117472183237788	-0.913258437106107
HLA-L	X0h.untreated-X3h.treated	0.00118562703814606	-137861112016632
MAX	X0h.untreated-X3h.treated	0.00119052714163521	-103403524811765
WRB-SH3BGR	X0h.untreated-X3h.treated	0.00119101787807402	-566029385992511
TRA2B	X0h.untreated-X3h.treated	0.00119195502243403	-0.869304608523407
AC010422.5	X0h.untreated-X3h.treated	0.00119220074612839	-203999623188107
MRPS33	X0h.untreated-X3h.treated	0.0011963718296524	119626074174634
ZNF623	X0h.untreated-X3h.treated	0.00120473624069055	0.883895294269039
RPGR	X0h.untreated-X3h.treated	0.00120651034343215	-198413829449389
ZC3H6	X0h.untreated-X3h.treated	0.00121149877783245	158070318253686
LYRM4	X0h.untreated-X3h.treated	0.00121149877783245	-122502475230423
CDV3	X0h.untreated-X3h.treated	0.00121288878182242	0.947170174975899
HIF1A	X0h.untreated-X3h.treated	0.00122077033126672	0.394235530410009
DEDD2	X0h.untreated-X3h.treated	0.00122658138982689	-0.808249680818337
COQ4	X0h.untreated-X3h.treated	0.00122940050965341	-0.692689368408582
CYP51A1	X0h.untreated-X3h.treated	0.00123324420762585	-115285415594314
UBE2N	X0h.untreated-X3h.treated	0.00123324420762585	0.966123034939102
MRPL21	X0h.untreated-X3h.treated	0.00123544577294896	-0.82257429838625
ILK	X0h.untreated-X3h.treated	0.00123641629214345	-0.441653572144527
AL590666.2	X0h.untreated-X3h.treated	0.00124039277703044	-178908954531246
TBC1D12	X0h.untreated-X3h.treated	0.0012410633941228	123040195572477
IPO4	X0h.untreated-X3h.treated	0.00124309616442154	-147600894565295
CHPT1	X0h.untreated-X3h.treated	0.00125077774084617	-125785986984061
STK25	X0h.untreated-X3h.treated	0.00126262663939436	-0.419615068641607
LGMN	X0h.untreated-X3h.treated	0.00126498196805684	-0.549701270543085
CKLF	X0h.untreated-X3h.treated	0.00126744872090063	-0.875256768383927
CES2	X0h.untreated-X3h.treated	0.00127298861244777	-0.524457978334303
ARMC5	X0h.untreated-X3h.treated	0.00127916425212172	-124208495536325
MRPL38	X0h.untreated-X3h.treated	0.00128414757547619	-0.752742014197864
CNTROB	X0h.untreated-X3h.treated	0.00129090393716249	-0.662361944149445
GABPA	X0h.untreated-X3h.treated	0.00129090393716249	141105278341939
ITM2C	X0h.untreated-X3h.treated	0.00129688182251104	-0.771412692024687
JOSD2	X0h.untreated-X3h.treated	0.00130493745198733	-121011882174106
DUSP3	X0h.untreated-X3h.treated	0.00130878930247823	0.53968613045315
UBR4	X0h.untreated-X3h.treated	0.00131111024466712	-0.745837945162633
RPL31	X0h.untreated-X3h.treated	0.00131111024466712	0.239971917118641
AC138811.2	X0h.untreated-X3h.treated	0.00131256644037175	-1749140806066
COASY	X0h.untreated-X3h.treated	0.00131256644037175	-0.782716806111948
PLAAT1	X0h.untreated-X3h.treated	0.00132693212148868	307250108426596
CYB5B	X0h.untreated-X3h.treated	0.00133151841695893	-0.614326884841053
WDR59	X0h.untreated-X3h.treated	0.00133702496738642	-101188628361078
IER3	X0h.untreated-X3h.treated	0.00133738438333614	-0.65621615860056
RING1	X0h.untreated-X3h.treated	0.00133738438333614	-0.678274953475309
RIOK3	X0h.untreated-X3h.treated	0.00133738438333614	115536734869928
SLC66A1	X0h.untreated-X3h.treated	0.0013381177793247	-0.961144759648048
ZNF213	X0h.untreated-X3h.treated	0.0013381177793247	-100739847951645
PGM1	X0h.untreated-X3h.treated	0.00133875793552752	0.533545548501779
FAM189B	X0h.untreated-X3h.treated	0.00133875793552752	-0.543668644947978
SGPP1	X0h.untreated-X3h.treated	0.00134343446486598	134336238925832
ARHGAP29	X0h.untreated-X3h.treated	0.00134576441716465	0.520307398751419
SNX5	X0h.untreated-X3h.treated	0.00134576441716465	0.730718386788254
SSR4	X0h.untreated-X3h.treated	0.00134919626750699	-0.460770145854573
HEATR3	X0h.untreated-X3h.treated	0.00134972952266609	378258773082419
MED29	X0h.untreated-X3h.treated	0.00135183157078177	-0.703537590574288
MCL1	X0h.untreated-X3h.treated	0.00135715249998775	0.630763405369414
RBM34	X0h.untreated-X3h.treated	0.00136189797344084	132946761058945
UBE2E3	X0h.untreated-X3h.treated	0.00136261449830052	0.639995421169187
FLOT1	X0h.untreated-X3h.treated	0.00136302940352289	0.543109192748967
EPB41L3	X0h.untreated-X3h.treated	0.00136302940352289	-0.816366236333512
PPP1R12C	X0h.untreated-X3h.treated	0.00136302940352289	-0.695262880894264
PSMD14	X0h.untreated-X3h.treated	0.00136383341334647	0.652074314921729
PAK2	X0h.untreated-X3h.treated	0.00136824803173883	0.807149998317709
POMT1	X0h.untreated-X3h.treated	0.00137062048366371	-104481643322156
TMEM54	X0h.untreated-X3h.treated	0.00137242805445811	-0.893025036909142
GTPBP6	X0h.untreated-X3h.treated	0.00137242805445811	-0.647765017562206
UBE4B	X0h.untreated-X3h.treated	0.0013724577033768	-0.558835035034628
HERPUD1	X0h.untreated-X3h.treated	0.0013724577033768	-0.610908487667005
PEX12	X0h.untreated-X3h.treated	0.00138067406933583	130104262505915
INAFM2	X0h.untreated-X3h.treated	0.00138532338913014	111885334665153
NPIPB2	X0h.untreated-X3h.treated	0.00138988793706449	-27023711296982
MAPKAP1	X0h.untreated-X3h.treated	0.00139949296024207	0.503031923938247
AC073569.2	X0h.untreated-X3h.treated	0.00139949296024207	-476111446809696
GBP1	X0h.untreated-X3h.treated	0.00140725189562079	171680329928546
ATP1B1	X0h.untreated-X3h.treated	0.00140756658734705	0.561836566193975
COX15	X0h.untreated-X3h.treated	0.00140913130450443	0.807309831161188
DERA	X0h.untreated-X3h.treated	0.00140919977470923	105608360237729
ACOT8	X0h.untreated-X3h.treated	0.00141109461193549	-0.692717603347052
NRBP1	X0h.untreated-X3h.treated	0.00141696207093938	0.410266902021051
UBLCP1	X0h.untreated-X3h.treated	0.0014293630458836	113085481735443
CLU	X0h.untreated-X3h.treated	0.0014293630458836	-0.356561015868158
ZDBF2	X0h.untreated-X3h.treated	0.00143109116794057	107079822595339
HDAC2	X0h.untreated-X3h.treated	0.00143300375765443	-0.545464642941281
PPP2CA	X0h.untreated-X3h.treated	0.00144103761699794	0.721653853163882
TRAM2	X0h.untreated-X3h.treated	0.00144318864136829	0.274906185329597
SGO2	X0h.untreated-X3h.treated	0.00144744065741668	136133034970492
ADSS	X0h.untreated-X3h.treated	0.00145519089369004	0.988972694940013
DPYSL2	X0h.untreated-X3h.treated	0.00145519089369004	-0.440732906071053
CARM1	X0h.untreated-X3h.treated	0.00145519089369004	-0.686795932423517
ZNF300	X0h.untreated-X3h.treated	0.00145836938082685	118897376911365
TOMM7	X0h.untreated-X3h.treated	0.00145836938082685	0.521762407828072
TSC22D1	X0h.untreated-X3h.treated	0.00145836938082685	-0.6263278969034
AURKB	X0h.untreated-X3h.treated	0.00145836938082685	-0.970781740946118
RPTOR	X0h.untreated-X3h.treated	0.00146040142841644	-127455245132413
RPS21	X0h.untreated-X3h.treated	0.00146350144896955	0.582014605611995
COPZ1	X0h.untreated-X3h.treated	0.00146493621656793	0.41338916444485
DDX60	X0h.untreated-X3h.treated	0.0014673522032511	207696121856902
NUDT15	X0h.untreated-X3h.treated	0.00147052180089957	121856409295926
PDLIM7	X0h.untreated-X3h.treated	0.00147407184739238	-0.418935052082132
TBCC	X0h.untreated-X3h.treated	0.00147574521875746	0.846295869880453
FAM199X	X0h.untreated-X3h.treated	0.00147580305443781	109811820663816
C1orf35	X0h.untreated-X3h.treated	0.00147759122585255	-117236865054061
EGFL7	X0h.untreated-X3h.treated	0.00147759122585255	-157132521218438
COMTD1	X0h.untreated-X3h.treated	0.00148173597932608	-178900139218074
SMTN	X0h.untreated-X3h.treated	0.00148653862011367	-120204274483112
ALKBH5	X0h.untreated-X3h.treated	0.00148970423506135	0.578698269627365
MTFP1	X0h.untreated-X3h.treated	0.00148970423506135	-1028181535063
NDUFAF2	X0h.untreated-X3h.treated	0.00149019907335523	132192517626739
PPP1R16A	X0h.untreated-X3h.treated	0.00149019907335523	-10592004768862
BCAP31	X0h.untreated-X3h.treated	0.00149019907335523	-0.325422515186656
PIP4P1	X0h.untreated-X3h.treated	0.00149191303156286	-111174979912179
NIT2	X0h.untreated-X3h.treated	0.00149576497791157	0.924476817866673
PDCD2	X0h.untreated-X3h.treated	0.00149576497791157	0.86906056622301
EIF3J	X0h.untreated-X3h.treated	0.00149747908298507	131427363248741
GULP1	X0h.untreated-X3h.treated	0.00149916101036782	168287027295239
NDUFB8	X0h.untreated-X3h.treated	0.00149916101036782	-0.741066251250823
NXPH4	X0h.untreated-X3h.treated	0.00149916101036782	-176952279931532
LRRC40	X0h.untreated-X3h.treated	0.00149948291825537	139631117557429
WBP1	X0h.untreated-X3h.treated	0.00149948291825537	-0.611179724254916
KIAA1549L	X0h.untreated-X3h.treated	0.00149948291825537	-188983850891937
FRG1CP	X0h.untreated-X3h.treated	0.00149948291825537	0.923693718441418
LIG4	X0h.untreated-X3h.treated	0.00150324461130534	120142490908424
CMPK1	X0h.untreated-X3h.treated	0.00150734569009502	0.62836985500706
RPL26L1	X0h.untreated-X3h.treated	0.00150734569009502	-14508175273759
MOSPD1	X0h.untreated-X3h.treated	0.00150922092044844	0.921057515549431
ZSCAN2	X0h.untreated-X3h.treated	0.00150984656280532	147670378753082
MAB21L1	X0h.untreated-X3h.treated	0.00151462024191887	-0.671171428016912
FBXO9	X0h.untreated-X3h.treated	0.00151848805062524	102504139917288
DNMT1	X0h.untreated-X3h.treated	0.00151880231237661	-0.78026803565464
FAM210A	X0h.untreated-X3h.treated	0.00152078890329021	121387406402356
CNPY3	X0h.untreated-X3h.treated	0.0015240059453033	-0.504311899957798
MYO5B	X0h.untreated-X3h.treated	0.00152665014751714	-196007283005923
AC233699.1	X0h.untreated-X3h.treated	0.00152829132165458	381493628420926
KLHL21	X0h.untreated-X3h.treated	0.00152853998391597	-0.506142609319391
AHCY	X0h.untreated-X3h.treated	0.00152853998391597	-0.458152426929152
UBAP2	X0h.untreated-X3h.treated	0.00153077859231811	-0.867161413680027
TMEM63C	X0h.untreated-X3h.treated	0.00153150121458389	252265492191521
PDAP1	X0h.untreated-X3h.treated	0.0015329997663796	-200405086103743
DDX21	X0h.untreated-X3h.treated	0.00153543115566894	0.781099400259208
COL8A1	X0h.untreated-X3h.treated	0.0015363454554938	-0.549078115133767
MBTD1	X0h.untreated-X3h.treated	0.00153735925662102	140181710278644
GAS2L1	X0h.untreated-X3h.treated	0.00153909000339716	-118485884470295
MIGA1	X0h.untreated-X3h.treated	0.00154500971039322	119606574880743
TOLLIP	X0h.untreated-X3h.treated	0.00154703859274475	-112831234943412
EIF3FP3	X0h.untreated-X3h.treated	0.0015480325487681	-0.963336068262328
UGP2	X0h.untreated-X3h.treated	0.00155092480856258	123581376791251
RGL2	X0h.untreated-X3h.treated	0.00155092480856258	-0.634901240965165
KLHL36	X0h.untreated-X3h.treated	0.00155092480856258	-111746006863032
TSPAN14	X0h.untreated-X3h.treated	0.00155329774525375	-0.559114177854898
COMMD6	X0h.untreated-X3h.treated	0.00155329774525375	0.783815971397357
PPWD1	X0h.untreated-X3h.treated	0.00155496958850914	118347997371405
AGBL5	X0h.untreated-X3h.treated	0.00155882038888497	-0.507604834584858
PPP1R15B	X0h.untreated-X3h.treated	0.00156398511470072	0.756538043968277
MKI67	X0h.untreated-X3h.treated	0.00156865091086024	-0.733292563672746
MTMR2	X0h.untreated-X3h.treated	0.0015696858627218	127762007524894
SRI	X0h.untreated-X3h.treated	0.00157105470011852	-0.533584422576524
USP5	X0h.untreated-X3h.treated	0.00157105470011852	0.894615383234658
ZDHHC9	X0h.untreated-X3h.treated	0.00157105470011852	0.638001167466155
GAS5	X0h.untreated-X3h.treated	0.00157623172763408	-142036032794818
COP1	X0h.untreated-X3h.treated	0.00158166564593975	0.834401567383465
TIMM8B	X0h.untreated-X3h.treated	0.00158355922339795	-0.850799101250207
TRIM22	X0h.untreated-X3h.treated	0.00158903904609765	0.706100649394307
TM9SF2	X0h.untreated-X3h.treated	0.00158992519595051	0.68555622535612
KRT8P18	X0h.untreated-X3h.treated	0.00159048323965101	-155908025590772
ABALON	X0h.untreated-X3h.treated	0.00159127681851149	-20674602753843
HMGCR	X0h.untreated-X3h.treated	0.00159144942700757	-144552924398509
AHDC1	X0h.untreated-X3h.treated	0.00159189371935493	-0.678834054755389
AL157392.3	X0h.untreated-X3h.treated	0.00159189371935493	246448899741032
SIK1	X0h.untreated-X3h.treated	0.00159189371935493	-298609413123949
RFK	X0h.untreated-X3h.treated	0.00159219836270977	157357312515973
ASNS	X0h.untreated-X3h.treated	0.0015971138183261	0.64280996504443
AL049629.2	X0h.untreated-X3h.treated	0.00160481728932588	0.592732954220788
UXS1	X0h.untreated-X3h.treated	0.00160653995603474	-0.717085912222148
GLIPR1	X0h.untreated-X3h.treated	0.00160734950958502	-0.535543318387041
NBPF19	X0h.untreated-X3h.treated	0.00161032989856983	-0.807928973732697
MSH2	X0h.untreated-X3h.treated	0.00161276060881116	0.994524245276919
GGCX	X0h.untreated-X3h.treated	0.00161435530001254	-0.692532741437706
NDUFB3	X0h.untreated-X3h.treated	0.00161435530001254	0.975278033802355
REC8	X0h.untreated-X3h.treated	0.00161435530001254	-0.561165511737464
DCTN1	X0h.untreated-X3h.treated	0.00161522400685403	-0.692761872394401
RAB12	X0h.untreated-X3h.treated	0.00161648413744912	0.789355489349668
TNNT1	X0h.untreated-X3h.treated	0.00162165429964776	-0.581573561813507
DRAP1	X0h.untreated-X3h.treated	0.00162361750043851	-0.450911795067077
CUEDC2	X0h.untreated-X3h.treated	0.00162450149014357	0.718850447110984
UBR7	X0h.untreated-X3h.treated	0.00163236143050429	122031807355923
AC099336.2	X0h.untreated-X3h.treated	0.00163406305429784	-721241649053403
CRKL	X0h.untreated-X3h.treated	0.00163406305429784	0.609317792781602
PSG4	X0h.untreated-X3h.treated	0.00163763191390716	0.593347015358729
POLR3H	X0h.untreated-X3h.treated	0.00163810825959488	0.737799195839962
RPL39L	X0h.untreated-X3h.treated	0.00164066402244553	124719253427271
SLC35C2	X0h.untreated-X3h.treated	0.00164442723344091	-0.831769211589646
UCP2	X0h.untreated-X3h.treated	0.00164702143783628	0.75438757271742
MRPL18	X0h.untreated-X3h.treated	0.00164736712957674	-0.714876974445477
CTSC	X0h.untreated-X3h.treated	0.00164816960281403	-0.36319279909411
RNF114	X0h.untreated-X3h.treated	0.00165643853670044	0.699193026778975
FABP5P7	X0h.untreated-X3h.treated	0.00166576753705511	-187303305317635
LIG1	X0h.untreated-X3h.treated	0.00166576753705511	0.695838151816011
MORF4L2	X0h.untreated-X3h.treated	0.00166576753705511	0.444999231234845
ASNSD1	X0h.untreated-X3h.treated	0.00166696024203994	104174791475971
TBC1D15	X0h.untreated-X3h.treated	0.00167065583721987	135733071653094
TMEM222	X0h.untreated-X3h.treated	0.00167767813272252	-0.628136116106865
MIIP	X0h.untreated-X3h.treated	0.00168038256404671	162924668229392
SPARC	X0h.untreated-X3h.treated	0.00168221823886557	0.622534720188581
GLYCTK	X0h.untreated-X3h.treated	0.00168691270858041	-121777896728533
MRPL57	X0h.untreated-X3h.treated	0.00168746026252799	-0.670375591552432
PCID2	X0h.untreated-X3h.treated	0.00168858308082073	0.873353072117691
ANAPC15	X0h.untreated-X3h.treated	0.00169673296092597	-0.554362631774587
CYBA	X0h.untreated-X3h.treated	0.00170604136264001	-120993286775161
FAM3A	X0h.untreated-X3h.treated	0.0017085377971269	-0.598065378265896
CEP112	X0h.untreated-X3h.treated	0.00171105993391354	275931948518543
MOXD1	X0h.untreated-X3h.treated	0.00171584236646997	0.746464820883411
ATG7	X0h.untreated-X3h.treated	0.00171945902737943	0.879074655685416
MLH1	X0h.untreated-X3h.treated	0.00171945902737943	150252626748803
ATP2B1	X0h.untreated-X3h.treated	0.00171945902737943	142494855213044
KLF9	X0h.untreated-X3h.treated	0.00172968555022675	0.749481050157836
DR1	X0h.untreated-X3h.treated	0.00173002948706979	0.925721594104473
PNISR	X0h.untreated-X3h.treated	0.00173333090210997	0.904267847829115
ERP44	X0h.untreated-X3h.treated	0.00173782769571395	0.719789853483711
DPP3	X0h.untreated-X3h.treated	0.00175029433607606	-0.715326878632959
PHF6	X0h.untreated-X3h.treated	0.00175229773250824	10500057201084
NUDCD2	X0h.untreated-X3h.treated	0.00175435238553989	-106414702736155
AC069287.2	X0h.untreated-X3h.treated	0.00175573877121272	-687097559780347
HMGB1P5	X0h.untreated-X3h.treated	0.00175577084851868	1725950774803
ZNF326	X0h.untreated-X3h.treated	0.00175608027883657	0.97480960984895
BMT2	X0h.untreated-X3h.treated	0.00175608027883657	150361150526791
ARRDC1	X0h.untreated-X3h.treated	0.00175608027883657	-0.956958187975734
MFN1	X0h.untreated-X3h.treated	0.00176054960080092	144564201795133
MEIS1	X0h.untreated-X3h.treated	0.00176556478554591	-159802934580399
SLC35G1	X0h.untreated-X3h.treated	0.00176556478554591	156476982134572
UTP18	X0h.untreated-X3h.treated	0.00176556478554591	124951807650669
SLC41A1	X0h.untreated-X3h.treated	0.00176737186556505	0.674565360850182
EEF1A1P22	X0h.untreated-X3h.treated	0.00177551851965397	-144258287952353
TIPRL	X0h.untreated-X3h.treated	0.00178041349564136	0.909900758293968
PQBP1	X0h.untreated-X3h.treated	0.00178041349564136	-0.55831863206237
CS	X0h.untreated-X3h.treated	0.00178491643370649	-0.936777977251247
TRIM28	X0h.untreated-X3h.treated	0.00178491643370649	-0.306748260807311
CTSO	X0h.untreated-X3h.treated	0.00178595565494627	0.937069995925233
BCKDK	X0h.untreated-X3h.treated	0.00178595565494627	-111354679638138
PES1	X0h.untreated-X3h.treated	0.00178595565494627	-0.615717894720178
RAB5B	X0h.untreated-X3h.treated	0.00179829182048497	-0.653999755996995
LTA4H	X0h.untreated-X3h.treated	0.00179934388429918	0.460664753469229
PTPA	X0h.untreated-X3h.treated	0.00180194375870586	0.405646249754153
PML	X0h.untreated-X3h.treated	0.00180728841997976	-0.465045697321453
ATG3	X0h.untreated-X3h.treated	0.00180949396417672	-117429337852342
GPS2	X0h.untreated-X3h.treated	0.00180949396417672	-0.913138393428669
TUG1	X0h.untreated-X3h.treated	0.00181229442445655	0.570403404035742
RTN4	X0h.untreated-X3h.treated	0.00181592222810848	-0.290203122702994
TNK2	X0h.untreated-X3h.treated	0.00181592222810848	-0.703502973309878
TUBB6	X0h.untreated-X3h.treated	0.00181592222810848	-0.752860259378155
QSOX1	X0h.untreated-X3h.treated	0.00181769739091771	-0.230934279462963
BBC3	X0h.untreated-X3h.treated	0.00181769739091771	-0.925622749287482
VPS39	X0h.untreated-X3h.treated	0.00181805138610571	-0.664381480051732
TTL	X0h.untreated-X3h.treated	0.00181971413357802	0.514178757416382
TOMM70	X0h.untreated-X3h.treated	0.00182279706496021	104484454527925
NANS	X0h.untreated-X3h.treated	0.00182394241013219	-0.514077510854174
COA4	X0h.untreated-X3h.treated	0.00183710555801643	-0.942930492182916
POMGNT1	X0h.untreated-X3h.treated	0.00183729540089047	113850313082552
PARP1	X0h.untreated-X3h.treated	0.0018407074673503	102352134672903
BAMBI	X0h.untreated-X3h.treated	0.00185170466001599	0.42749764826935
COL4A3	X0h.untreated-X3h.treated	0.00185348623066675	104006374555758
RPUSD1	X0h.untreated-X3h.treated	0.00185348623066675	-0.941945749876299
SMARCE1	X0h.untreated-X3h.treated	0.00185348623066675	-0.514481283446768
SRPX	X0h.untreated-X3h.treated	0.00185348623066675	-0.661668271132223
RPL24P2	X0h.untreated-X3h.treated	0.00185357102917027	-316686745082168
XPO4	X0h.untreated-X3h.treated	0.00185430207651629	142668390088913
EID1	X0h.untreated-X3h.treated	0.00185430207651629	0.438773065696229
TNFAIP1	X0h.untreated-X3h.treated	0.00185682580642635	-0.67597619652082
FN3K	X0h.untreated-X3h.treated	0.00185682580642635	-114142180311725
ABI1	X0h.untreated-X3h.treated	0.00185981181026017	0.572607252306115
MCOLN1	X0h.untreated-X3h.treated	0.00185995265466004	-144333501246511
IFI27L1	X0h.untreated-X3h.treated	0.00186318602032932	-13167257455797
ABCD3	X0h.untreated-X3h.treated	0.00187070035710553	0.92812548404912
LRRN1	X0h.untreated-X3h.treated	0.00187070035710553	0.400714213397246
NEU1	X0h.untreated-X3h.treated	0.00187221543380239	-0.515815612328897
TREX1	X0h.untreated-X3h.treated	0.00188130798100978	-117642899625605
C11orf98	X0h.untreated-X3h.treated	0.00188297525070317	-0.943805828234123
ADRM1	X0h.untreated-X3h.treated	0.00188320599280533	-0.727907314939298
EPHB4	X0h.untreated-X3h.treated	0.00188486453412859	-0.817260989083992
TRIP6	X0h.untreated-X3h.treated	0.00190669305549989	-0.405837977565695
SLX4IP	X0h.untreated-X3h.treated	0.00190669305549989	128612948623779
HM13	X0h.untreated-X3h.treated	0.00190669305549989	-0.441703348691107
CBX1	X0h.untreated-X3h.treated	0.00191353250257893	-0.426003595847023
MAN2A2	X0h.untreated-X3h.treated	0.00191497260436037	-0.489609128188069
AL441992.1	X0h.untreated-X3h.treated	0.00193084683662527	204922717939538
TRMT10C	X0h.untreated-X3h.treated	0.00193638048192862	145550649032133
LRRC58	X0h.untreated-X3h.treated	0.00194276082667954	0.725293015508604
KCTD14	X0h.untreated-X3h.treated	0.00194287159855663	109741462179779
IMPDH1P10	X0h.untreated-X3h.treated	0.00194596224866781	-559271312772637
TMEM214	X0h.untreated-X3h.treated	0.00194797754673372	-0.549895898978114
ST6GALNAC4	X0h.untreated-X3h.treated	0.00195301728114265	-0.696757027907097
ATG2A	X0h.untreated-X3h.treated	0.00195341572391062	-0.572389697688015
AL162151.2	X0h.untreated-X3h.treated	0.00196035789939484	-0.600606165407809
AD000091.1	X0h.untreated-X3h.treated	0.00196035789939484	-107892467870362
ZADH2	X0h.untreated-X3h.treated	0.00196570908581537	-168027980890376
TOR1A	X0h.untreated-X3h.treated	0.00196579451083355	0.805009287049278
CARD11	X0h.untreated-X3h.treated	0.00196702358523925	-1411676914571
MAGEF1	X0h.untreated-X3h.treated	0.00197000477820091	-0.744848006652209
ATG4B	X0h.untreated-X3h.treated	0.00197122715354302	-0.536316523249229
MAP3K1	X0h.untreated-X3h.treated	0.00197122715354302	102794162172466
CLDN12	X0h.untreated-X3h.treated	0.00197122715354302	-100014178998013
SEPTIN9	X0h.untreated-X3h.treated	0.00197122715354302	-0.521103571198662
KDM4B	X0h.untreated-X3h.treated	0.00197122715354302	-122885318262308
PLD3	X0h.untreated-X3h.treated	0.00197282663855656	-0.638100053647723
PHIP	X0h.untreated-X3h.treated	0.00197322463731314	0.766421544153908
CHUK	X0h.untreated-X3h.treated	0.00197322463731314	105018728340097
AC025682.1	X0h.untreated-X3h.treated	0.00197322463731314	522969061666134
S100A16	X0h.untreated-X3h.treated	0.00197680656286594	-0.487253724742262
ACTA2	X0h.untreated-X3h.treated	0.00197680656286594	-0.573909890145174
MSL2	X0h.untreated-X3h.treated	0.00198311633429849	149558811579462
FARSB	X0h.untreated-X3h.treated	0.00198367183857593	0.695562003637365
GOLIM4	X0h.untreated-X3h.treated	0.00198367183857593	-0.637221203733497
PRPF4B	X0h.untreated-X3h.treated	0.00198367183857593	0.780193209190862
ATP5MG	X0h.untreated-X3h.treated	0.00198367183857593	-0.913807384943131
DNAJA2	X0h.untreated-X3h.treated	0.00198367183857593	0.659048473520452
KRT10	X0h.untreated-X3h.treated	0.00198367183857593	145568515276588
REX1BD	X0h.untreated-X3h.treated	0.00198367183857593	-144710323589872
FST	X0h.untreated-X3h.treated	0.00198406885493087	-177917178667576
TCERG1	X0h.untreated-X3h.treated	0.00198406885493087	187594220815774
HSPG2	X0h.untreated-X3h.treated	0.00199431144280104	-0.684062808000483
RETSAT	X0h.untreated-X3h.treated	0.00199431144280104	-0.499350688570638
RRAGD	X0h.untreated-X3h.treated	0.00199431144280104	129508027578722
SNX29	X0h.untreated-X3h.treated	0.00199844219116665	-0.917414194188805
BTBD2	X0h.untreated-X3h.treated	0.00199856468832588	-0.790888008854189
GPD2	X0h.untreated-X3h.treated	0.00199913419412422	117759593889777
DDX19A	X0h.untreated-X3h.treated	0.00200076610819622	0.907346767670479
FBXW11	X0h.untreated-X3h.treated	0.00200165266761236	-0.813240292745786
LINC01111	X0h.untreated-X3h.treated	0.00200165266761236	122794576783285
GPN1	X0h.untreated-X3h.treated	0.0020050558891677	0.729456092372689
NFAT5	X0h.untreated-X3h.treated	0.00201224555510256	0.833795865044169
TMEM248	X0h.untreated-X3h.treated	0.00202309879970884	-0.500575274415764
GPT2	X0h.untreated-X3h.treated	0.00202309879970884	-106049810240851
MT-ATP6	X0h.untreated-X3h.treated	0.00202309879970884	-0.177175200110963
AGK	X0h.untreated-X3h.treated	0.0020237146780723	136448506035339
SPTSSA	X0h.untreated-X3h.treated	0.0020237146780723	0.826065998952335
FAAP100	X0h.untreated-X3h.treated	0.0020237146780723	-0.827063316351721
CSNK1G3	X0h.untreated-X3h.treated	0.00202565552609318	154088568363902
AMD1	X0h.untreated-X3h.treated	0.00202565552609318	0.895670524509708
OAS3	X0h.untreated-X3h.treated	0.00202565552609318	-109842972711482
PITPNB	X0h.untreated-X3h.treated	0.00202565552609318	0.931965369442254
SF3A1	X0h.untreated-X3h.treated	0.00202565552609318	-0.766596573935784
DYRK2	X0h.untreated-X3h.treated	0.00202791395973271	-109027682181171
COMT	X0h.untreated-X3h.treated	0.00202791395973271	-0.505584620164238
SUMF2	X0h.untreated-X3h.treated	0.00203191521622134	-0.455377149109107
EXOC2	X0h.untreated-X3h.treated	0.00203297986880207	0.933060253802799
MRPS26	X0h.untreated-X3h.treated	0.00204249668473203	-0.698658162698216
LAGE3	X0h.untreated-X3h.treated	0.00204249668473203	-103307552336221
EPAS1	X0h.untreated-X3h.treated	0.0020435457354189	-0.82843716145418
AC130304.1	X0h.untreated-X3h.treated	0.0020435457354189	-232671679622759
PAFAH1B2	X0h.untreated-X3h.treated	0.0020435457354189	0.996104783731209
SMIM12	X0h.untreated-X3h.treated	0.0020449280125232	-0.802583896547606
MAD2L1	X0h.untreated-X3h.treated	0.0020449280125232	0.994232694231294
MSI2	X0h.untreated-X3h.treated	0.0020449280125232	-121818404362548
CCM2	X0h.untreated-X3h.treated	0.00204684080108573	-0.698644296144481
GCAT	X0h.untreated-X3h.treated	0.00204684080108573	-119209223893905
NCBP2	X0h.untreated-X3h.treated	0.00204698040135377	-0.589593939552111
HBP1	X0h.untreated-X3h.treated	0.00204698040135377	0.971081427150567
EVA1B	X0h.untreated-X3h.treated	0.00205007971485051	-223615432566132
Aug-02	X0h.untreated-X3h.treated	0.00205007971485051	158765011040424
PIGB	X0h.untreated-X3h.treated	0.00205169112887671	153337032507974
EIF2AK4	X0h.untreated-X3h.treated	0.00206257488325432	122774049141416
CNOT11	X0h.untreated-X3h.treated	0.0020645101511075	0.976846843996335
CIAO1	X0h.untreated-X3h.treated	0.00206845046095855	-0.542287628888534
HNRNPA3P6	X0h.untreated-X3h.treated	0.00206845046095855	877587592884777
TFPT	X0h.untreated-X3h.treated	0.00206942355329148	-111997377116769
SLC2A6	X0h.untreated-X3h.treated	0.00207298265144904	-0.963059232161853
RPS2P5	X0h.untreated-X3h.treated	0.00207626799098436	0.4727821035929
SEMA4C	X0h.untreated-X3h.treated	0.00208196221417109	-102883679766711
GALNS	X0h.untreated-X3h.treated	0.00208196221417109	-10223653498739
MYO1B	X0h.untreated-X3h.treated	0.00208323107068201	156992353293893
PUM2	X0h.untreated-X3h.treated	0.00208442612801778	0.530628694826622
MEX3C	X0h.untreated-X3h.treated	0.00208963463516679	106897366776541
RAB5IF	X0h.untreated-X3h.treated	0.00209109226392017	0.982509406217708
RBM43	X0h.untreated-X3h.treated	0.00209306239738778	121077741571095
SETD1A	X0h.untreated-X3h.treated	0.00209306239738778	-142723860773297
TMEM251	X0h.untreated-X3h.treated	0.00210690722770177	159776312113471
KDM4A	X0h.untreated-X3h.treated	0.00211749790261062	-0.779364640971176
AGAP2-AS1	X0h.untreated-X3h.treated	0.00212640477678651	-0.914170936078345
TMEM94	X0h.untreated-X3h.treated	0.00212881797908959	-0.786366620737601
EIF3J-DT	X0h.untreated-X3h.treated	0.00213489268763877	162980123075429
RAB11B-AS1	X0h.untreated-X3h.treated	0.00213489268763877	-133619004817172
ZNF787	X0h.untreated-X3h.treated	0.00213771908171585	-110795051411296
DDX1	X0h.untreated-X3h.treated	0.00214310903494116	0.58410930224309
ASPHD1	X0h.untreated-X3h.treated	0.0021471173500529	-105181525443362
FZD6	X0h.untreated-X3h.treated	0.00215250009229356	0.707965214224273
NEDD8	X0h.untreated-X3h.treated	0.00215523826846111	-0.766536422746341
PHLDA3	X0h.untreated-X3h.treated	0.00215615449387265	-0.433927827817284
MZT2A	X0h.untreated-X3h.treated	0.00215615449387265	-165674927623944
LYSMD3	X0h.untreated-X3h.treated	0.00215615449387265	102531989429416
DPCD	X0h.untreated-X3h.treated	0.00215615449387265	-136753010798149
P2RY6	X0h.untreated-X3h.treated	0.00215615449387265	-179924499825048
MRPS11	X0h.untreated-X3h.treated	0.00215615449387265	-0.638245866662546
BCAT2	X0h.untreated-X3h.treated	0.00215615449387265	-0.769101665225667
RTL6	X0h.untreated-X3h.treated	0.00215615449387265	-0.481396848014136
SMARCA1	X0h.untreated-X3h.treated	0.00215615449387265	0.754349461204844
GNB5	X0h.untreated-X3h.treated	0.0021645912216257	-0.585841642167248
PSMA4	X0h.untreated-X3h.treated	0.00216628006277859	0.622234784440835
TMEM69	X0h.untreated-X3h.treated	0.00217058376161333	0.875152222827888
GTF2E2	X0h.untreated-X3h.treated	0.00217823047986185	129628724894691
EPRS	X0h.untreated-X3h.treated	0.00218144525574298	-0.860348422550397
MSL3P1	X0h.untreated-X3h.treated	0.00218144525574298	-474774223288
MAML1	X0h.untreated-X3h.treated	0.00218144525574298	-0.964594953225189
SYNCRIP	X0h.untreated-X3h.treated	0.00218484048018669	0.912975882184885
AC114490.2	X0h.untreated-X3h.treated	0.00218648182524402	-562228502781537
IQCG	X0h.untreated-X3h.treated	0.00218760147531265	146703899103729
CCDC90B	X0h.untreated-X3h.treated	0.0021940846357913	0.834449835524091
C9orf85	X0h.untreated-X3h.treated	0.00219922859917907	113007861514266
ACOT9	X0h.untreated-X3h.treated	0.00219922859917907	0.75440024349246
KRAS	X0h.untreated-X3h.treated	0.00220203499143626	0.925692908611297
CETN2	X0h.untreated-X3h.treated	0.00220203499143626	0.868732315386165
TMEM65	X0h.untreated-X3h.treated	0.002208349238805	0.892533537475497
TMEM9B	X0h.untreated-X3h.treated	0.002208349238805	0.744952002264086
CAVIN1	X0h.untreated-X3h.treated	0.002208349238805	-0.313419460150007
AL359232.1	X0h.untreated-X3h.treated	0.00220907244947438	412839598720319
TMEM14B	X0h.untreated-X3h.treated	0.00221379384772717	0.581317169866102
PAPPA2	X0h.untreated-X3h.treated	0.00221473809031745	-253847561218585
ZNF174	X0h.untreated-X3h.treated	0.00221591345153831	0.977253460277708
CNNM4	X0h.untreated-X3h.treated	0.00221618343502655	158448745132449
SCRN2	X0h.untreated-X3h.treated	0.00221776268550344	-0.869650684386734
CUTA	X0h.untreated-X3h.treated	0.00222061562603697	-126970276349499
IER2	X0h.untreated-X3h.treated	0.00223732994890512	-0.966066228353736
WBP1L	X0h.untreated-X3h.treated	0.00224201105473035	0.446844843130796
AP001458.2	X0h.untreated-X3h.treated	0.00224201105473035	-619385603748431
COA6	X0h.untreated-X3h.treated	0.0022526312870976	132186435441873
TMX1	X0h.untreated-X3h.treated	0.00226206789814711	0.879656353727776
AC067968.1	X0h.untreated-X3h.treated	0.00226407291612614	-483029258370229
PROCR	X0h.untreated-X3h.treated	0.00226407291612614	-0.618134028310365
EEF1A1	X0h.untreated-X3h.treated	0.00226603031105104	0.161665725871179
PEX2	X0h.untreated-X3h.treated	0.00226950038528462	0.887889337075039
PDIA6	X0h.untreated-X3h.treated	0.00227573083228769	0.207000729922866
DEPDC7	X0h.untreated-X3h.treated	0.00227573083228769	122916156486463
TXLNGY	X0h.untreated-X3h.treated	0.00228421332100607	162696012955202
MT-TE	X0h.untreated-X3h.treated	0.00229361134041162	140795091001605
LEPR	X0h.untreated-X3h.treated	0.00229443952904345	122777077298175
AXIN1	X0h.untreated-X3h.treated	0.00229443952904345	-140770877297835
ARHGAP35	X0h.untreated-X3h.treated	0.00230238828390388	-0.388323357997662
SMDT1	X0h.untreated-X3h.treated	0.00230238828390388	-0.739748087374721
ZNF629	X0h.untreated-X3h.treated	0.00230276555660611	-0.573401793611308
VDAC2	X0h.untreated-X3h.treated	0.00232206169488613	0.363127914728414
KIF20B	X0h.untreated-X3h.treated	0.00232561569919348	0.731138413495229
ICAM3	X0h.untreated-X3h.treated	0.00232561569919348	-160006271800059
SPHK2	X0h.untreated-X3h.treated	0.00232561569919348	-0.899691177378972
PAQR7	X0h.untreated-X3h.treated	0.00232772589869166	-0.901240375408308
FBLN2	X0h.untreated-X3h.treated	0.00232772589869166	-148011976346519
RBM7	X0h.untreated-X3h.treated	0.00232772589869166	0.836116902855259
ZNF496	X0h.untreated-X3h.treated	0.00233537838479734	0.641978380266355
LINC00973	X0h.untreated-X3h.treated	0.00233537838479734	12151802737014
CCSER2	X0h.untreated-X3h.treated	0.00233537838479734	119798598518544
SLC66A2	X0h.untreated-X3h.treated	0.00233575821603948	-0.864504608497313
APEX1	X0h.untreated-X3h.treated	0.00233759906710442	-0.324109392550139
VPS18	X0h.untreated-X3h.treated	0.00233759906710442	-0.519140994158821
SNURF	X0h.untreated-X3h.treated	0.00234930477299983	166015591478477
SELENON	X0h.untreated-X3h.treated	0.00235436419256255	0.401619283313784
CDKN2D	X0h.untreated-X3h.treated	0.00235591063586668	-115778706760333
RN7SL2	X0h.untreated-X3h.treated	0.00235852463026118	0.673519559627342
CUX1	X0h.untreated-X3h.treated	0.0023685486992313	0.477278627581954
ARL5B	X0h.untreated-X3h.treated	0.00237358466185918	118552049434545
BTF3L4P2	X0h.untreated-X3h.treated	0.00238133866975744	454191725767154
AC099560.2	X0h.untreated-X3h.treated	0.00238133866975744	-424135610682647
ZNF334	X0h.untreated-X3h.treated	0.00238231360984564	191847565673601
NAGA	X0h.untreated-X3h.treated	0.00238231360984564	-0.651110747986959
RPS23P8	X0h.untreated-X3h.treated	0.00238231360984564	-637095778133928
CWC22	X0h.untreated-X3h.treated	0.00238571463764453	0.988604055800106
MED23	X0h.untreated-X3h.treated	0.00238571463764453	113276683299056
MBOAT2	X0h.untreated-X3h.treated	0.00239038506143872	0.527765504937046
SFPQ	X0h.untreated-X3h.treated	0.00239203437402465	0.669947620510888
TXN	X0h.untreated-X3h.treated	0.00239558725301475	0.427681374086916
PAIP1	X0h.untreated-X3h.treated	0.00239847218698154	0.600109950315434
GYG1	X0h.untreated-X3h.treated	0.00240446308222817	-176419897693726
PSMB9	X0h.untreated-X3h.treated	0.00240446308222817	-167127961710429
AC006547.2	X0h.untreated-X3h.treated	0.00241418349068602	5297132524258
ATP6V0C	X0h.untreated-X3h.treated	0.00241617746626779	-0.441641169116894
DHRS4	X0h.untreated-X3h.treated	0.0024253204153956	-0.813132857776109
SAE1	X0h.untreated-X3h.treated	0.00243978173507802	0.44114298053477
SDHD	X0h.untreated-X3h.treated	0.00245927463877329	-0.551135552346368
SERPINB8	X0h.untreated-X3h.treated	0.00246022044930822	108008667616483
B3GALT6	X0h.untreated-X3h.treated	0.00246861232144272	-0.727668991052776
DCPS	X0h.untreated-X3h.treated	0.00246861232144272	-0.876765857956525
ACSL3	X0h.untreated-X3h.treated	0.00247027606640912	0.843454388640523
MMUT	X0h.untreated-X3h.treated	0.00247027606640912	0.791904851404833
C1QTNF5	X0h.untreated-X3h.treated	0.00247027606640912	-0.874404378721815
SCAMP2	X0h.untreated-X3h.treated	0.00247027606640912	0.699931454907185
PXMP4	X0h.untreated-X3h.treated	0.00247027606640912	-128129202340868
KIF4A	X0h.untreated-X3h.treated	0.00247027606640912	0.634514594556522
TRAK2	X0h.untreated-X3h.treated	0.00248200581604613	0.84184185242137
PRELID3B	X0h.untreated-X3h.treated	0.00248200581604613	0.678082747150581
RCN1	X0h.untreated-X3h.treated	0.00248622999462403	0.411117351432419
PMF1	X0h.untreated-X3h.treated	0.00249528746802624	0.587672649891894
TGIF1	X0h.untreated-X3h.treated	0.00249794565036872	0.696606522250367
NXF1	X0h.untreated-X3h.treated	0.00250131850355643	0.630883538582792
TMBIM4	X0h.untreated-X3h.treated	0.00251786120727911	-16278831859992
RNF13	X0h.untreated-X3h.treated	0.00252323773136379	116174296494855
TCEAL9	X0h.untreated-X3h.treated	0.00252323773136379	0.824863796567771
TMEM11	X0h.untreated-X3h.treated	0.00252508089173379	-0.947090626251902
CLCN4	X0h.untreated-X3h.treated	0.00252508089173379	-22131049262926
PSMC2	X0h.untreated-X3h.treated	0.00253728717402583	-0.699464898435186
HPS6	X0h.untreated-X3h.treated	0.00253728717402583	-0.798865849791
SLTM	X0h.untreated-X3h.treated	0.00253867815205885	-0.755750830280781
TMCC3	X0h.untreated-X3h.treated	0.00254193534302842	-118390641198852
DERPC	X0h.untreated-X3h.treated	0.00254193534302842	551214324428072
PRPF8	X0h.untreated-X3h.treated	0.00254193534302842	-0.821060703412995
AKAP8L	X0h.untreated-X3h.treated	0.00254580217896313	-0.890759725915346
CBX3	X0h.untreated-X3h.treated	0.00254913291229009	0.849323994212343
HIST3H2A	X0h.untreated-X3h.treated	0.00255280040456279	-114690965131998
TOMM5	X0h.untreated-X3h.treated	0.00255280040456279	0.690007660423102
AL929472.2	X0h.untreated-X3h.treated	0.00255327466404784	343761559657811
MPG	X0h.untreated-X3h.treated	0.00255327466404784	-0.593903381000022
PLCB3	X0h.untreated-X3h.treated	0.00256264877493508	-114876428360687
CHID1	X0h.untreated-X3h.treated	0.00256525829868735	-100832708680416
ATPAF1	X0h.untreated-X3h.treated	0.00257020203471035	110277815573169
RIOX2	X0h.untreated-X3h.treated	0.00257020203471035	0.887430022370899
TBL3	X0h.untreated-X3h.treated	0.00257020203471035	-102383113698548
ZNF226	X0h.untreated-X3h.treated	0.00257020203471035	-121494001861204
ZNF266	X0h.untreated-X3h.treated	0.0025730196218789	129483832359275
SALL2	X0h.untreated-X3h.treated	0.00257914891370443	0.609300764248358
CPSF1	X0h.untreated-X3h.treated	0.00258253651318615	-0.748515460525395
CDKN2B	X0h.untreated-X3h.treated	0.00258253651318615	-0.582675471438319
CUEDC1	X0h.untreated-X3h.treated	0.00258927262437321	-0.930920621874051
MRAP	X0h.untreated-X3h.treated	0.00260718871827562	-196384356583023
SPC25	X0h.untreated-X3h.treated	0.00261538977503391	214645069666215
FAAP20	X0h.untreated-X3h.treated	0.00261811837354615	-137898230944991
SAR1A	X0h.untreated-X3h.treated	0.00262438057520943	0.642509433553328
BBS10	X0h.untreated-X3h.treated	0.00262866966882035	0.846930745796014
P3H1	X0h.untreated-X3h.treated	0.00263620391059183	0.464440250860285
DNAJB12	X0h.untreated-X3h.treated	0.00263620391059183	-0.486408000189595
MBD1	X0h.untreated-X3h.treated	0.00263620391059183	-0.711177030156574
LSR	X0h.untreated-X3h.treated	0.00264482459668321	-0.831760367156855
MT-TY	X0h.untreated-X3h.treated	0.00264676714044159	130618934407797
RTN4R	X0h.untreated-X3h.treated	0.00265388779340749	-187465934618833
SCP2	X0h.untreated-X3h.treated	0.00265784643660765	0.606265996176984
PIGX	X0h.untreated-X3h.treated	0.00265784643660765	0.960554162192205
AC008038.1	X0h.untreated-X3h.treated	0.00265784643660765	-503068748558026
AL049840.3	X0h.untreated-X3h.treated	0.00265784643660765	339133757394954
COA5	X0h.untreated-X3h.treated	0.00266429430032659	15158273469329
KIAA0100	X0h.untreated-X3h.treated	0.00266519890306335	-0.858870212713381
PRPSAP1	X0h.untreated-X3h.treated	0.00266519890306335	114147261084583
EMP1	X0h.untreated-X3h.treated	0.00266657336579285	0.889715848579471
SMAD6	X0h.untreated-X3h.treated	0.00267003605916266	-138031959735281
FAM50B	X0h.untreated-X3h.treated	0.00267030203895637	-0.802113630082614
PDCD6IP	X0h.untreated-X3h.treated	0.00267254821391342	-0.401695464405754
LYRM1	X0h.untreated-X3h.treated	0.00267610174186971	0.973676814431782
DMRTA1	X0h.untreated-X3h.treated	0.0026770062903262	116930204106327
PI4KAP2	X0h.untreated-X3h.treated	0.00267960614713586	-242451632980534
CCS	X0h.untreated-X3h.treated	0.00269097560373075	-0.70857411651211
PPP2R5E	X0h.untreated-X3h.treated	0.00269199042164738	0.636111111302209
CENPC	X0h.untreated-X3h.treated	0.00269592787886208	127167825798166
ARHGEF2	X0h.untreated-X3h.treated	0.00270500058299564	0.719529457906875
PLXNB1	X0h.untreated-X3h.treated	0.00270500058299564	-113912683580707
DPY19L2	X0h.untreated-X3h.treated	0.00270500058299564	198202264553094
FASTK	X0h.untreated-X3h.treated	0.00272450828370051	-0.553906813776362
SOD2	X0h.untreated-X3h.treated	0.00272558576724622	-0.8173513050742
IQGAP1	X0h.untreated-X3h.treated	0.00272920285504654	0.49062234259895
FIBCD1	X0h.untreated-X3h.treated	0.00273601575273589	-12720634622365
MRPS21	X0h.untreated-X3h.treated	0.00273904252101826	-0.463005728494415
INTS11	X0h.untreated-X3h.treated	0.00274406960650236	-0.792362799205511
ZMAT2	X0h.untreated-X3h.treated	0.00274406960650236	-0.603388105631476
PPP6R3	X0h.untreated-X3h.treated	0.00274406960650236	0.842417751847772
ABTB2	X0h.untreated-X3h.treated	0.00276116755220182	-0.921445596360809
AC005261.1	X0h.untreated-X3h.treated	0.00276526570859546	119560646272773
DIAPH2	X0h.untreated-X3h.treated	0.0027706751806313	0.877657522794606
SLC19A1	X0h.untreated-X3h.treated	0.00277171098005748	107286683101644
ACAA2	X0h.untreated-X3h.treated	0.00277224054752694	-0.567509964200373
ALG2	X0h.untreated-X3h.treated	0.00277618359978674	0.882339212547493
CREBL2	X0h.untreated-X3h.treated	0.00277618359978674	0.638318186369449
NAA10	X0h.untreated-X3h.treated	0.00277618359978674	-0.657077716080073
PM20D2	X0h.untreated-X3h.treated	0.00278008041442154	0.814168763786566
PAQR4	X0h.untreated-X3h.treated	0.00278008041442154	-0.659579159319298
DHX38	X0h.untreated-X3h.treated	0.00279584965843353	-115008354949263
COX20P1	X0h.untreated-X3h.treated	0.00279659433718624	-540535193988415
BTBD6	X0h.untreated-X3h.treated	0.0027985901818193	-0.824130992688401
DLC1	X0h.untreated-X3h.treated	0.00280118716129778	110040510851823
PGP	X0h.untreated-X3h.treated	0.0028111790368383	-0.799186926922654
AC009133.2	X0h.untreated-X3h.treated	0.00281783191819118	-117037361319856
SIDT2	X0h.untreated-X3h.treated	0.00282021927735285	-0.691617375068494
[truncated: 62,693 more rows]

## Sheet: Caption
Table S1. Gene expressed in RPE cells transcriptome analysis. List of genes which are expressed with log2-CPM values ≥ 1 across all contrast groups
