# Supplementary material for: Effects of A2E-Induced Oxidative Stress on Retinal Epithelial Cells: New Insights on Differential Gene Response and Retinal Dystrophies
Source: Antioxidants (Basel). 2020 Apr 10;9(4):307. doi: 10.3390/antiox9040307 (PMC7222197; doi:10.3390/antiox9040307)
Supplement: Supplementary file 1 [file antioxidants-09-00307-s001.zip › Table S2.xlsx]

## Sheet: Table S2
Target	Contrast	Adj.pval	Log2FC
ENST00000196551.8	X0h.untreated-X3h.treated	3808.94	-1306899434871
ENST00000335181.10	X0h.untreated-X3h.treated	1.47832e+06	-0.831038023301966
ENST00000631211.1	X0h.untreated-X3h.treated	4.58671e+06	-207575080732505
ENST00000243077.8	X0h.untreated-X3h.treated	1.00495e+07	-110086332730533
ENST00000349048.9	X0h.untreated-X3h.treated	1.05435e+07	-116816193315848
ENST00000456586.5	X0h.untreated-X3h.treated	1.21541e+07	-120788284580562
ENST00000527521.1	X0h.untreated-X3h.treated	1.2282e+07	-168072304595571
ENST00000313601.11	X0h.untreated-X3h.treated	1.2836e+06	-101448175175166
ENST00000309311.7	X0h.untreated-X3h.treated	1.2836e+06	-0.890409236316495
ENST00000361624.2	X0h.untreated-X3h.treated	2.77209e+07	131413896916251
ENST00000233143.6	X0h.untreated-X3h.treated	2.82993e+07	-0.822016409082204
ENST00000309246.9	X0h.untreated-X3h.treated	2.82993e+07	-206793186574797
ENST00000270142.10	X0h.untreated-X3h.treated	2.82993e+07	-139274033827146
ENST00000381401.11	X0h.untreated-X3h.treated	2.82993e+07	-132820191149264
ENST00000412585.7	X0h.untreated-X3h.treated	3.33752e+07	-0.622581556376852
ENST00000429746.1	X0h.untreated-X3h.treated	3.80612e+07	-104976992474855
ENST00000306749.4	X0h.untreated-X3h.treated	4.63279e+06	-139808808075349
ENST00000394077.8	X0h.untreated-X3h.treated	5.10265e+07	-117094708247594
ENST00000371646.10	X0h.untreated-X3h.treated	5.34324e+07	108116639377257
ENST00000451270.6	X0h.untreated-X3h.treated	6.10829e+07	-0.90842733813613
ENST00000473748.1	X0h.untreated-X3h.treated	6.61609e+07	-158642836015829
ENST00000646241.2	X0h.untreated-X3h.treated	6.95769e+07	-105674910854027
ENST00000399808.5	X0h.untreated-X3h.treated	7.38795e+07	-102683692314675
ENST00000637381.1	X0h.untreated-X3h.treated	9.18514e+07	-230711793872553
ENST00000248553.7	X0h.untreated-X3h.treated	1.15558e+08	-100547540822464
ENST00000479563.5	X0h.untreated-X3h.treated	1.19231e+08	-146093441204116
ENST00000508493.1	X0h.untreated-X3h.treated	1.36034e+08	-258582863938058
ENST00000517956.5	X0h.untreated-X3h.treated	1.36034e+08	0.749592441511598
ENST00000260379.11	X0h.untreated-X3h.treated	1.36034e+08	-0.938664890767543
ENST00000304414.12	X0h.untreated-X3h.treated	1.36034e+08	154566863401602
ENST00000498385.1	X0h.untreated-X3h.treated	1.36034e+08	-18725949550132
ENST00000395323.9	X0h.untreated-X3h.treated	1.38639e+08	-0.568579269396919
ENST00000287038.8	X0h.untreated-X3h.treated	1.38639e+08	-177693465337641
ENST00000518716.1	X0h.untreated-X3h.treated	1.38639e+08	-101436625623018
ENST00000263645.9	X0h.untreated-X3h.treated	1.38639e+08	-149338815862041
ENST00000543445.5	X0h.untreated-X3h.treated	1.38639e+08	-271260205224014
ENST00000572355.5	X0h.untreated-X3h.treated	1.38639e+08	-165287163731267
ENST00000586425.2	X0h.untreated-X3h.treated	1.38639e+08	-192430595485694
ENST00000217402.3	X0h.untreated-X3h.treated	1.38639e+08	-0.970933324929979
ENST00000449653.5	X0h.untreated-X3h.treated	1.38639e+08	-14188773540464
ENST00000216117.9	X0h.untreated-X3h.treated	1.38639e+08	23522944525168
ENST00000451311.7	X0h.untreated-X3h.treated	1.38639e+08	-0.964965498320286
ENST00000513799.5	X0h.untreated-X3h.treated	1.44712e+08	-106350774695422
ENST00000396651.8	X0h.untreated-X3h.treated	1.55079e+08	-105262300275358
ENST00000368097.8	X0h.untreated-X3h.treated	1.65802e+08	-0.864688581418033
ENST00000504562.1	X0h.untreated-X3h.treated	2.06035e+06	-19210058425619
ENST00000265896.10	X0h.untreated-X3h.treated	2.13509e+08	-167175942392261
ENST00000592787.2	X0h.untreated-X3h.treated	2.13509e+08	-147987543115165
ENST00000394667.7	X0h.untreated-X3h.treated	2.31369e+08	-137045070483386
ENST00000332598.7	X0h.untreated-X3h.treated	2.31369e+08	-0.857524660209454
ENST00000370179.8	X0h.untreated-X3h.treated	2.31369e+08	-145389597043993
ENST00000332966.8	X0h.untreated-X3h.treated	2.40956e+08	-0.597586055573393
ENST00000597451.5	X0h.untreated-X3h.treated	2.59051e+08	-0.938693801128323
ENST00000374695.8	X0h.untreated-X3h.treated	2.65494e+08	-0.915354212143292
ENST00000310118.9	X0h.untreated-X3h.treated	2.74829e+08	-0.692515205635589
ENST00000433297.2	X0h.untreated-X3h.treated	2.78563e+08	-195530316018247
ENST00000224073.6	X0h.untreated-X3h.treated	2.78563e+08	-147407013108058
ENST00000527673.2	X0h.untreated-X3h.treated	2.93983e+08	-0.791602049038236
ENST00000532873.5	X0h.untreated-X3h.treated	3.03291e+08	-137711989224439
ENST00000369856.8	X0h.untreated-X3h.treated	3.03291e+08	-121494712377694
ENST00000546796.5	X0h.untreated-X3h.treated	3.42264e+08	-312071009885666
ENST00000507754.9	X0h.untreated-X3h.treated	3.78408e+08	-178229555701953
ENST00000464493.5	X0h.untreated-X3h.treated	4.09446e+08	-300768530424548
ENST00000620440.4	X0h.untreated-X3h.treated	4.09446e+08	-133593112210597
ENST00000303577.7	X0h.untreated-X3h.treated	4.37913e+08	-0.768568890847781
ENST00000585199.1	X0h.untreated-X3h.treated	4.48347e+08	-341387086027941
ENST00000222005.7	X0h.untreated-X3h.treated	4.56769e+08	-108656517582859
ENST00000620947.4	X0h.untreated-X3h.treated	4.82098e+07	102437108297752
ENST00000600880.5	X0h.untreated-X3h.treated	4.82098e+07	-225210234654209
ENST00000455250.1	X0h.untreated-X3h.treated	4.82098e+07	-179555065668371
ENST00000370355.3	X0h.untreated-X3h.treated	5.01891e+08	-0.801095234457057
ENST00000220772.8	X0h.untreated-X3h.treated	5.22316e+08	-104805549462096
ENST00000476434.1	X0h.untreated-X3h.treated	5.49514e+08	-139870581713707
ENST00000381125.9	X0h.untreated-X3h.treated	5.49514e+08	-0.799581476374174
ENST00000301458.10	X0h.untreated-X3h.treated	5.49514e+08	-117182596446195
ENST00000354884.8	X0h.untreated-X3h.treated	6.26839e+08	-0.960854305974107
ENST00000467957.1	X0h.untreated-X3h.treated	6.85687e+08	-438100542651001
ENST00000546834.5	X0h.untreated-X3h.treated	6.85687e+08	-0.963287686443011
ENST00000490247.1	X0h.untreated-X3h.treated	6.85687e+08	-445649544109296
ENST00000561610.1	X0h.untreated-X3h.treated	7.13504e+08	-131026576058845
ENST00000326857.9	X0h.untreated-X3h.treated	7.31727e+07	-152816736455737
ENST00000394935.7	X0h.untreated-X3h.treated	7.4038e+08	-114833326710311
ENST00000373425.8	X0h.untreated-X3h.treated	7.89594e+08	-131472671990756
ENST00000293379.9	X0h.untreated-X3h.treated	8.11531e+08	-0.31625382756055
ENST00000458500.5	X0h.untreated-X3h.treated	8.11531e+08	-195186807633033
ENST00000423485.6	X0h.untreated-X3h.treated	8.26387e+08	0.965971072316526
ENST00000599898.5	X0h.untreated-X3h.treated	8.26387e+08	-213717055169447
ENST00000359426.6	X0h.untreated-X3h.treated	8.36074e+08	-0.59113286610881
ENST00000348462.6	X0h.untreated-X3h.treated	8.61413e+08	-176406472348135
ENST00000053867.8	X0h.untreated-X3h.treated	8.61413e+08	-0.935802394221305
ENST00000544964.6	X0h.untreated-X3h.treated	9.4361e+08	-103752854780371
ENST00000374866.9	X0h.untreated-X3h.treated	9.47741e+08	0.73984986911698
ENST00000331817.6	X0h.untreated-X3h.treated	9.47741e+08	-0.736385622540885
ENST00000262947.7	X0h.untreated-X3h.treated	9.47741e+08	-0.808789629136363
ENST00000301522.3	X0h.untreated-X3h.treated	9.47741e+08	-115572459773563
ENST00000371579.7	X0h.untreated-X3h.treated	9.55747e+08	-145366177496907
ENST00000366672.5	X0h.untreated-X3h.treated	9.63088e+08	-0.43583173260433
ENST00000320785.10	X0h.untreated-X3h.treated	1.02835e+09	-0.701393409629619
ENST00000482669.1	X0h.untreated-X3h.treated	1.07495e+09	-165105377422496
ENST00000584577.5	X0h.untreated-X3h.treated	1.09881e+09	-139512304530265
ENST00000549628.1	X0h.untreated-X3h.treated	1.12439e+09	-0.797480790600808
ENST00000626547.2	X0h.untreated-X3h.treated	1.12439e+09	-160012489210752
ENST00000262213.7	X0h.untreated-X3h.treated	1.13833e+09	117288013875428
ENST00000299767.10	X0h.untreated-X3h.treated	1.17739e+09	104959829877561
ENST00000528961.6	X0h.untreated-X3h.treated	1.18846e+09	0.785017281901902
ENST00000379370.7	X0h.untreated-X3h.treated	1.20444e+09	-0.953729368221826
ENST00000333762.6	X0h.untreated-X3h.treated	1.20444e+09	-119078028697214
ENST00000583501.1	X0h.untreated-X3h.treated	1.20444e+09	187368110171405
ENST00000491291.1	X0h.untreated-X3h.treated	1.20444e+09	-0.594210163412212
ENST00000479707.1	X0h.untreated-X3h.treated	1.26018e+08	-181827373562223
ENST00000549164.5	X0h.untreated-X3h.treated	1.27969e+06	-235800607134714
ENST00000651669.1	X0h.untreated-X3h.treated	1.29106e+08	-202689813146602
ENST00000387416.2	X0h.untreated-X3h.treated	1.29106e+08	213370090125462
ENST00000333896.5	X0h.untreated-X3h.treated	1.30341e+09	-100319292627034
ENST00000223271.8	X0h.untreated-X3h.treated	1.35198e+09	-142012769383409
ENST00000512707.1	X0h.untreated-X3h.treated	1.39321e+09	905037053981239
ENST00000648437.1	X0h.untreated-X3h.treated	1.42244e+09	-0.383089178533922
ENST00000378357.9	X0h.untreated-X3h.treated	1.42332e+09	0.998376118734575
ENST00000592330.5	X0h.untreated-X3h.treated	1.42332e+09	-206176610024381
ENST00000645079.1	X0h.untreated-X3h.treated	1.4352e+09	-207043336579827
ENST00000513319.5	X0h.untreated-X3h.treated	1.43737e+09	0.901437233714679
ENST00000534182.2	X0h.untreated-X3h.treated	1.44736e+09	843933504929782
ENST00000215909.10	X0h.untreated-X3h.treated	1.44736e+09	-106131670416827
ENST00000378119.9	X0h.untreated-X3h.treated	1.46097e+09	186077245926023
ENST00000313468.10	X0h.untreated-X3h.treated	1.54286e+09	-111588635348031
ENST00000394333.5	X0h.untreated-X3h.treated	1.64134e+09	-0.901432850915381
ENST00000377017.5	X0h.untreated-X3h.treated	1.64276e+09	-0.972139345136949
ENST00000515763.1	X0h.untreated-X3h.treated	1.80869e+09	-183273192805703
ENST00000300026.3	X0h.untreated-X3h.treated	1.80869e+09	-0.431718501908733
ENST00000350697.8	X0h.untreated-X3h.treated	1.8111e+09	-0.966982784426806
ENST00000638375.1	X0h.untreated-X3h.treated	1.8111e+09	-350441396149844
ENST00000435330.5	X0h.untreated-X3h.treated	1.81247e+09	-239313274714776
ENST00000367495.4	X0h.untreated-X3h.treated	1.89484e+09	144270277826231
ENST00000371989.8	X0h.untreated-X3h.treated	1.91757e+09	0.641963477182815
ENST00000615999.4	X0h.untreated-X3h.treated	1.91757e+09	-219442170001519
ENST00000448864.6	X0h.untreated-X3h.treated	1.97186e+09	-10445308938891
ENST00000389272.7	X0h.untreated-X3h.treated	1.97186e+09	805465482413765
ENST00000442760.2	X0h.untreated-X3h.treated	1.97485e+09	-230068667864786
ENST00000217131.6	X0h.untreated-X3h.treated	1.97485e+09	-0.678102670307085
ENST00000373709.8	X0h.untreated-X3h.treated	2.02098e+09	-0.938886417619229
ENST00000327134.7	X0h.untreated-X3h.treated	2.05725e+09	126323537487894
ENST00000521724.5	X0h.untreated-X3h.treated	2.08517e+08	-296734382362678
ENST00000620941.1	X0h.untreated-X3h.treated	2.09897e+09	175946640020228
ENST00000590210.1	X0h.untreated-X3h.treated	2.10205e+09	-328350890613783
ENST00000262428.5	X0h.untreated-X3h.treated	2.10634e+08	-0.454498220594585
ENST00000466964.1	X0h.untreated-X3h.treated	2.18365e+09	-888080950631558
ENST00000233813.5	X0h.untreated-X3h.treated	2.18365e+09	0.855069789162144
ENST00000265044.6	X0h.untreated-X3h.treated	2.18365e+09	0.89485170676401
ENST00000303221.10	X0h.untreated-X3h.treated	2.18365e+09	108819706875257
ENST00000393820.2	X0h.untreated-X3h.treated	2.18365e+09	147681540157483
ENST00000265087.8	X0h.untreated-X3h.treated	2.18365e+09	0.479652445971743
ENST00000523555.5	X0h.untreated-X3h.treated	2.18365e+09	107314249313725
ENST00000257497.11	X0h.untreated-X3h.treated	2.18365e+09	0.841432392817532
ENST00000278840.9	X0h.untreated-X3h.treated	2.18365e+09	-0.694490363249452
ENST00000407332.5	X0h.untreated-X3h.treated	2.18365e+09	-120059784456301
ENST00000398136.7	X0h.untreated-X3h.treated	2.20434e+09	0.965467900147351
ENST00000533186.5	X0h.untreated-X3h.treated	2.21083e+09	-0.865399381888754
ENST00000564688.1	X0h.untreated-X3h.treated	2.21083e+09	-170613528163878
ENST00000322776.11	X0h.untreated-X3h.treated	2.22019e+09	-115634019853598
ENST00000602911.5	X0h.untreated-X3h.treated	2.30214e+09	-123583117238323
ENST00000312547.7	X0h.untreated-X3h.treated	2.30658e+09	-21394270461768
ENST00000353245.7	X0h.untreated-X3h.treated	2.33471e+09	0.738666535155131
ENST00000271638.3	X0h.untreated-X3h.treated	2.34246e+09	-0.635849526347701
ENST00000461306.1	X0h.untreated-X3h.treated	2.34246e+09	287194950055315
ENST00000393784.8	X0h.untreated-X3h.treated	2.34246e+09	-0.47430406118057
ENST00000452673.6	X0h.untreated-X3h.treated	2.34246e+09	0.811873520958947
ENST00000393812.4	X0h.untreated-X3h.treated	2.34246e+09	-0.869939233836579
ENST00000471046.1	X0h.untreated-X3h.treated	2.34246e+09	-293519184765412
ENST00000353555.8	X0h.untreated-X3h.treated	2.34246e+09	-125822150161443
ENST00000361204.9	X0h.untreated-X3h.treated	2.34246e+09	-0.569708766429215
ENST00000398868.8	X0h.untreated-X3h.treated	2.39836e+09	122821068622013
ENST00000497741.5	X0h.untreated-X3h.treated	2.42808e+09	-121112930933356
ENST00000253788.11	X0h.untreated-X3h.treated	2.44998e+09	-0.730217557738828
ENST00000641927.1	X0h.untreated-X3h.treated	2.45258e+09	-164100940836417
ENST00000317799.10	X0h.untreated-X3h.treated	2.49893e+09	0.932427754808074
ENST00000512659.5	X0h.untreated-X3h.treated	2.49893e+09	-845422598616388
ENST00000486762.6	X0h.untreated-X3h.treated	2.49893e+09	801449558684632
ENST00000456939.5	X0h.untreated-X3h.treated	2.49893e+09	-925444722335551
ENST00000514834.1	X0h.untreated-X3h.treated	2.60239e+09	-0.866286179743467
ENST00000367048.5	X0h.untreated-X3h.treated	2.61236e+09	-130381129735212
ENST00000433736.6	X0h.untreated-X3h.treated	2.68213e+09	-11501115419227
ENST00000270221.11	X0h.untreated-X3h.treated	2.69082e+09	-109964941956665
ENST00000261921.8	X0h.untreated-X3h.treated	2.70519e+09	-0.791470480855032
ENST00000633113.1	X0h.untreated-X3h.treated	2.73406e+08	-8521849656604
ENST00000629983.2	X0h.untreated-X3h.treated	2.73406e+08	-0.600480756393525
ENST00000311413.5	X0h.untreated-X3h.treated	2.74006e+09	-0.977043663158818
ENST00000374077.8	X0h.untreated-X3h.treated	2.74006e+09	-171154540861439
ENST00000514500.1	X0h.untreated-X3h.treated	2.74006e+09	-84268129062137
ENST00000436473.5	X0h.untreated-X3h.treated	2.74006e+09	-0.825295346143022
ENST00000377252.5	X0h.untreated-X3h.treated	2.74317e+09	102078806931669
ENST00000348035.9	X0h.untreated-X3h.treated	2.76185e+09	0.796642761430821
ENST00000612463.1	X0h.untreated-X3h.treated	2.76185e+09	314352120690462
ENST00000549471.1	X0h.untreated-X3h.treated	2.79037e+08	754492699414154
ENST00000616661.5	X0h.untreated-X3h.treated	2.81334e+09	-0.883253158468777
ENST00000476752.1	X0h.untreated-X3h.treated	2.81334e+09	875124335813282
ENST00000356508.9	X0h.untreated-X3h.treated	2.85214e+09	-117449778770494
ENST00000396625.4	X0h.untreated-X3h.treated	2.89569e+08	0.853954976981837
ENST00000491715.1	X0h.untreated-X3h.treated	2.89569e+08	752368044783848
ENST00000560824.1	X0h.untreated-X3h.treated	2.89569e+08	-867974902523826
ENST00000649813.2	X0h.untreated-X3h.treated	2.89569e+08	-0.853471630658134
ENST00000590068.1	X0h.untreated-X3h.treated	2.92194e+09	-124159594256355
ENST00000525469.1	X0h.untreated-X3h.treated	2.93885e+09	789866565487573
ENST00000356063.9	X0h.untreated-X3h.treated	2.94807e+09	-0.960645452040192
ENST00000561609.5	X0h.untreated-X3h.treated	2.94807e+09	891012516094815
ENST00000265462.9	X0h.untreated-X3h.treated	2.96434e+09	-0.763890483729212
ENST00000492324.1	X0h.untreated-X3h.treated	2.993e+09	-119557214085558
ENST00000588282.5	X0h.untreated-X3h.treated	2.993e+09	-104606768838826
ENST00000580365.1	X0h.untreated-X3h.treated	2.99353e+09	-236823260211081
ENST00000542641.5	X0h.untreated-X3h.treated	3.06469e+09	-238076159257209
ENST00000381344.7	X0h.untreated-X3h.treated	3.0739e+09	-157563234321716
ENST00000309585.9	X0h.untreated-X3h.treated	3.08411e+07	-109484034330881
ENST00000456923.5	X0h.untreated-X3h.treated	3.08877e+09	149839746719895
ENST00000588537.1	X0h.untreated-X3h.treated	3.08877e+09	735997681444044
ENST00000637056.1	X0h.untreated-X3h.treated	3.1699e+09	174103189195787
ENST00000261401.7	X0h.untreated-X3h.treated	3.1699e+09	0.57729423054626
ENST00000358869.5	X0h.untreated-X3h.treated	3.18577e+09	0.844652380481573
ENST00000265734.8	X0h.untreated-X3h.treated	3.33756e+08	0.750618707386992
ENST00000533961.1	X0h.untreated-X3h.treated	3.38795e+09	751779838957391
ENST00000565723.1	X0h.untreated-X3h.treated	3.40449e+09	-109267530529826
ENST00000262768.11	X0h.untreated-X3h.treated	3.44396e+08	-116937789025777
ENST00000501597.3	X0h.untreated-X3h.treated	3.44844e+09	-0.760398556431761
ENST00000497720.1	X0h.untreated-X3h.treated	3.44844e+09	-500300623424641
ENST00000356805.9	X0h.untreated-X3h.treated	3.46001e+09	-0.323693786200582
ENST00000353999.6	X0h.untreated-X3h.treated	3.46001e+09	-0.545699726803022
ENST00000412215.5	X0h.untreated-X3h.treated	3.46001e+09	-135573647922137
ENST00000539294.6	X0h.untreated-X3h.treated	3.46001e+09	181025580186378
ENST00000638356.1	X0h.untreated-X3h.treated	3.46001e+09	-228124886703209
ENST00000401030.4	X0h.untreated-X3h.treated	3.47551e+09	-920888268610068
ENST00000371817.7	X0h.untreated-X3h.treated	3.50194e+09	-0.279119374159226
ENST00000454173.1	X0h.untreated-X3h.treated	3.50194e+09	-201444359308696
ENST00000367600.5	X0h.untreated-X3h.treated	3.52845e+09	-0.502472175899891
ENST00000485827.1	X0h.untreated-X3h.treated	3.52845e+09	-116438753508948
ENST00000537883.5	X0h.untreated-X3h.treated	3.52845e+09	776232576602145
ENST00000476756.1	X0h.untreated-X3h.treated	3.52845e+09	-213360195105064
ENST00000528916.1	X0h.untreated-X3h.treated	3.52845e+09	-300215289752857
ENST00000534831.1	X0h.untreated-X3h.treated	3.52845e+09	-152129409227134
ENST00000549274.1	X0h.untreated-X3h.treated	3.52845e+09	724353132112547
ENST00000390009.7	X0h.untreated-X3h.treated	3.52845e+09	-0.866433746044338
ENST00000478971.1	X0h.untreated-X3h.treated	3.52845e+09	-253992588807938
ENST00000481193.2	X0h.untreated-X3h.treated	3.52845e+09	747612176360157
ENST00000438732.2	X0h.untreated-X3h.treated	3.52845e+09	-19356765319985
ENST00000481195.6	X0h.untreated-X3h.treated	3.5583e+08	0.873887029743252
ENST00000262061.7	X0h.untreated-X3h.treated	3.66594e+09	0.890064273717431
ENST00000315323.5	X0h.untreated-X3h.treated	3.66594e+09	-0.751380743197103
ENST00000636315.1	X0h.untreated-X3h.treated	3.70196e+09	-939171655184445
ENST00000600514.5	X0h.untreated-X3h.treated	3.74233e+09	727465747698564
ENST00000358432.8	X0h.untreated-X3h.treated	3.8075e+09	-0.720898341358849
ENST00000369162.7	X0h.untreated-X3h.treated	3.8075e+09	121119484523636
ENST00000507606.3	X0h.untreated-X3h.treated	3.8075e+09	151780320845666
ENST00000237654.9	X0h.untreated-X3h.treated	3.82812e+09	117977000852007
ENST00000527303.2	X0h.untreated-X3h.treated	3.85876e+09	-0.440214184393755
ENST00000324873.7	X0h.untreated-X3h.treated	3.86644e+09	-11962184139246
ENST00000252444.9	X0h.untreated-X3h.treated	3.86644e+09	-223962041424263
ENST00000247665.11	X0h.untreated-X3h.treated	3.87865e+09	-174972082692118
ENST00000321751.9	X0h.untreated-X3h.treated	4.06753e+08	-133469543669554
ENST00000306434.8	X0h.untreated-X3h.treated	4.06753e+08	0.854917016574948
ENST00000456600.1	X0h.untreated-X3h.treated	4.06753e+08	721625319047084
ENST00000355898.6	X0h.untreated-X3h.treated	4.07503e+09	778471197036523
ENST00000518980.5	X0h.untreated-X3h.treated	4.1508e+09	91353432206784
ENST00000240651.14	X0h.untreated-X3h.treated	4.18902e+09	158890703521166
ENST00000581920.1	X0h.untreated-X3h.treated	4.1902e+08	912397494127532
ENST00000405123.7	X0h.untreated-X3h.treated	4.22284e+09	74075901027351
ENST00000489255.2	X0h.untreated-X3h.treated	4.22625e+09	-179875711150191
ENST00000453943.5	X0h.untreated-X3h.treated	4.22765e+09	-106459897419205
ENST00000259241.7	X0h.untreated-X3h.treated	4.26432e+09	-0.746736496664377
ENST00000381342.6	X0h.untreated-X3h.treated	4.26432e+09	-13618003513702
ENST00000633965.1	X0h.untreated-X3h.treated	4.28259e+09	-173711637599643
ENST00000587393.5	X0h.untreated-X3h.treated	4.28259e+09	-0.910306272118121
ENST00000331710.10	X0h.untreated-X3h.treated	4.30344e+09	800933233500096
ENST00000301012.8	X0h.untreated-X3h.treated	4.3497e+09	-19852904554759
ENST00000439685.6	X0h.untreated-X3h.treated	4.3751e+09	0.474458667837276
ENST00000372727.5	X0h.untreated-X3h.treated	4.52388e+09	-822950606459065
ENST00000521331.5	X0h.untreated-X3h.treated	4.55049e+09	-848041671496971
ENST00000532180.1	X0h.untreated-X3h.treated	4.55049e+09	837753777257687
ENST00000347968.7	X0h.untreated-X3h.treated	4.55049e+09	694881655400875
ENST00000608443.6	X0h.untreated-X3h.treated	4.55049e+09	-137224953699092
ENST00000472468.1	X0h.untreated-X3h.treated	4.62926e+09	-362476041360845
ENST00000530293.1	X0h.untreated-X3h.treated	4.64944e+09	-756639954992722
ENST00000457828.6	X0h.untreated-X3h.treated	4.64944e+09	-122114178633297
ENST00000509555.5	X0h.untreated-X3h.treated	4.6817e+09	817786552796169
ENST00000311852.11	X0h.untreated-X3h.treated	4.6817e+09	-0.823248402592556
ENST00000225964.9	X0h.untreated-X3h.treated	4.6817e+09	-116251464287947
ENST00000286548.9	X0h.untreated-X3h.treated	4.70221e+09	108237911673719
ENST00000520102.1	X0h.untreated-X3h.treated	4.71294e+09	759195944807995
ENST00000642413.1	X0h.untreated-X3h.treated	4.71878e+09	-123520020840517
ENST00000301015.14	X0h.untreated-X3h.treated	4.75459e+09	-0.427054241839485
ENST00000608424.6	X0h.untreated-X3h.treated	4.78477e+09	-0.479735835248524
ENST00000491245.6	X0h.untreated-X3h.treated	4.7948e+09	-195949013362702
ENST00000529208.5	X0h.untreated-X3h.treated	4.86982e+09	-859710308213703
ENST00000374450.8	X0h.untreated-X3h.treated	4.86982e+09	-103618563513204
ENST00000216019.11	X0h.untreated-X3h.treated	4.86982e+09	175196655209602
ENST00000322507.13	X0h.untreated-X3h.treated	4.87468e+09	-340248132530087
ENST00000304895.9	X0h.untreated-X3h.treated	4.87468e+09	-0.850862491152785
ENST00000265361.8	X0h.untreated-X3h.treated	4.87468e+09	144397303163339
ENST00000223500.9	X0h.untreated-X3h.treated	4.87468e+09	0.995935438293833
ENST00000529994.1	X0h.untreated-X3h.treated	4.87468e+09	-181283737379361
ENST00000610579.4	X0h.untreated-X3h.treated	4.88393e+09	-0.663878883341114
ENST00000639044.1	X0h.untreated-X3h.treated	4.90485e+09	-854875983304262
ENST00000393531.5	X0h.untreated-X3h.treated	4.926e+09	675914504358598
ENST00000371893.6	X0h.untreated-X3h.treated	5.02201e+08	791509854597522
ENST00000456473.5	X0h.untreated-X3h.treated	5.03239e+09	-937951053577536
ENST00000550238.1	X0h.untreated-X3h.treated	5.06205e+09	-0.682604472868046
ENST00000409018.7	X0h.untreated-X3h.treated	5.1694e+09	718272684621779
ENST00000328300.10	X0h.untreated-X3h.treated	5.1694e+09	865848620064838
ENST00000525076.5	X0h.untreated-X3h.treated	5.17365e+09	-242177126193183
ENST00000555363.1	X0h.untreated-X3h.treated	5.17365e+09	676215498546903
ENST00000420500.5	X0h.untreated-X3h.treated	5.17365e+09	680587682127359
ENST00000599627.1	X0h.untreated-X3h.treated	5.17365e+09	200656334454455
ENST00000332245.9	X0h.untreated-X3h.treated	5.17675e+09	-9562803930849
ENST00000282223.11	X0h.untreated-X3h.treated	5.18403e+09	0.523603445309194
ENST00000419562.6	X0h.untreated-X3h.treated	5.21979e+09	-784100308278839
ENST00000222219.8	X0h.untreated-X3h.treated	5.21979e+09	-136519155033717
ENST00000484114.2	X0h.untreated-X3h.treated	5.31859e+09	-76506850442362
ENST00000496989.5	X0h.untreated-X3h.treated	5.31859e+09	-771350921053169
ENST00000531387.5	X0h.untreated-X3h.treated	5.31859e+09	708876305409643
ENST00000563270.5	X0h.untreated-X3h.treated	5.35632e+09	-122855107124089
ENST00000596731.7	X0h.untreated-X3h.treated	5.47081e+09	-104429821084297
ENST00000526927.5	X0h.untreated-X3h.treated	5.48196e+09	-0.423272639464095
ENST00000366481.4	X0h.untreated-X3h.treated	5.49685e+09	104500082955599
ENST00000447299.1	X0h.untreated-X3h.treated	5.49685e+09	-779919548383097
ENST00000279452.10	X0h.untreated-X3h.treated	5.49685e+09	-350550990065933
ENST00000326912.8	X0h.untreated-X3h.treated	5.51476e+09	-10323335832581
ENST00000405021.7	X0h.untreated-X3h.treated	5.52335e+09	12818823442255
ENST00000301457.3	X0h.untreated-X3h.treated	5.56812e+09	-21386595091143
ENST00000372014.5	X0h.untreated-X3h.treated	5.59915e+09	-107192972695768
ENST00000396136.6	X0h.untreated-X3h.treated	5.64016e+08	119567534439534
ENST00000280612.9	X0h.untreated-X3h.treated	5.67333e+09	20788257827513
ENST00000607476.1	X0h.untreated-X3h.treated	5.75328e+09	-195810959237564
ENST00000381989.4	X0h.untreated-X3h.treated	5.78306e+09	0.675114351736307
ENST00000397511.6	X0h.untreated-X3h.treated	5.87594e+08	167626102840942
ENST00000417652.5	X0h.untreated-X3h.treated	5.90313e+09	-149406384149978
ENST00000360001.11	X0h.untreated-X3h.treated	5.9493e+08	-109392467870206
ENST00000222008.11	X0h.untreated-X3h.treated	5.9493e+08	-117459257394473
ENST00000598355.1	X0h.untreated-X3h.treated	5.9493e+08	-184606152767442
ENST00000496365.5	X0h.untreated-X3h.treated	5.9493e+08	666511936181101
ENST00000647447.1	X0h.untreated-X3h.treated	6.01285e+09	-173907116012144
ENST00000418921.1	X0h.untreated-X3h.treated	6.01285e+09	-165606595616912
ENST00000394166.8	X0h.untreated-X3h.treated	6.15064e+08	-0.983208230975306
ENST00000506183.5	X0h.untreated-X3h.treated	6.17567e+09	-175924967668384
ENST00000367498.8	X0h.untreated-X3h.treated	6.17706e+09	121728805429396
ENST00000460439.5	X0h.untreated-X3h.treated	6.17706e+09	-264879117665516
ENST00000242351.10	X0h.untreated-X3h.treated	6.17706e+09	129060951354609
ENST00000433375.1	X0h.untreated-X3h.treated	6.17706e+09	-0.755616979279232
ENST00000336458.13	X0h.untreated-X3h.treated	6.19309e+08	0.689255506905434
ENST00000531727.5	X0h.untreated-X3h.treated	6.19962e+09	-846975095971538
ENST00000378024.9	X0h.untreated-X3h.treated	6.19962e+09	-0.307306930195624
ENST00000527343.5	X0h.untreated-X3h.treated	6.30578e+09	0.55686549593463
ENST00000508079.1	X0h.untreated-X3h.treated	6.44332e+09	-104667136616415
ENST00000558843.5	X0h.untreated-X3h.treated	6.44332e+09	658502055385633
ENST00000316939.3	X0h.untreated-X3h.treated	6.46311e+09	-125135352223163
ENST00000617275.5	X0h.untreated-X3h.treated	6.52167e+09	132794041816255
ENST00000529639.6	X0h.untreated-X3h.treated	6.52167e+09	-0.557345739380967
ENST00000361575.4	X0h.untreated-X3h.treated	6.52167e+09	0.6395949018241
ENST00000620295.2	X0h.untreated-X3h.treated	6.59956e+09	720543311372949
ENST00000515833.2	X0h.untreated-X3h.treated	6.61363e+09	760931334193844
ENST00000458438.2	X0h.untreated-X3h.treated	6.61363e+09	-775777384857459
ENST00000389142.9	X0h.untreated-X3h.treated	6.61363e+09	868577655330457
ENST00000531696.5	X0h.untreated-X3h.treated	6.65709e+09	-867013205113611
ENST00000339697.5	X0h.untreated-X3h.treated	6.67898e+08	0.499022062420128
ENST00000221566.7	X0h.untreated-X3h.treated	6.67898e+08	-101072680153128
ENST00000596075.1	X0h.untreated-X3h.treated	6.67898e+08	-792458868783307
ENST00000600972.1	X0h.untreated-X3h.treated	6.67898e+08	-86689428656589
ENST00000312515.7	X0h.untreated-X3h.treated	6.75785e+09	-134285246634436
ENST00000494106.1	X0h.untreated-X3h.treated	6.823e+09	-827062853479299
ENST00000314073.9	X0h.untreated-X3h.treated	7.10559e+09	813530716743819
ENST00000276440.12	X0h.untreated-X3h.treated	7.10559e+09	0.903814320018924
ENST00000489316.5	X0h.untreated-X3h.treated	7.12317e+09	273364426208621
ENST00000440747.5	X0h.untreated-X3h.treated	7.12317e+09	-948529165499492
ENST00000372360.8	X0h.untreated-X3h.treated	7.14145e+08	-0.502880243769377
ENST00000295770.4	X0h.untreated-X3h.treated	7.17427e+09	134575625962841
ENST00000555124.1	X0h.untreated-X3h.treated	7.18578e+09	-265250822764895
ENST00000561171.5	X0h.untreated-X3h.treated	7.18578e+09	139949363568301
ENST00000448743.5	X0h.untreated-X3h.treated	7.19879e+09	-722140284810394
ENST00000610315.1	X0h.untreated-X3h.treated	7.19879e+09	898119410285805
ENST00000302418.5	X0h.untreated-X3h.treated	7.19879e+09	0.842495387348682
ENST00000525680.5	X0h.untreated-X3h.treated	7.19879e+09	644675912466092
ENST00000511102.5	X0h.untreated-X3h.treated	7.20097e+09	805580484758956
ENST00000283415.4	X0h.untreated-X3h.treated	7.20097e+09	-105180532579259
ENST00000427587.9	X0h.untreated-X3h.treated	7.23994e+09	68133579391655
ENST00000335514.10	X0h.untreated-X3h.treated	7.2583e+09	-111550064018541
ENST00000398399.7	X0h.untreated-X3h.treated	7.2583e+09	0.98224183551643
ENST00000301873.10	X0h.untreated-X3h.treated	7.2583e+09	-276239007618675
ENST00000310837.8	X0h.untreated-X3h.treated	7.2583e+09	-161002471295919
ENST00000368305.8	X0h.untreated-X3h.treated	7.28216e+09	-223604576653889
ENST00000369762.7	X0h.untreated-X3h.treated	7.28216e+09	-0.703560264576264
ENST00000529797.1	X0h.untreated-X3h.treated	7.3958e+08	753115417122577
ENST00000215565.3	X0h.untreated-X3h.treated	7.3958e+08	-128665164002859
ENST00000409174.1	X0h.untreated-X3h.treated	7.41468e+09	801675304588385
ENST00000244741.9	X0h.untreated-X3h.treated	7.41468e+09	-0.901522649290927
ENST00000378026.5	X0h.untreated-X3h.treated	7.41468e+09	0.700025377733913
ENST00000562234.2	X0h.untreated-X3h.treated	7.41468e+09	-815008876646312
ENST00000590211.5	X0h.untreated-X3h.treated	7.41468e+09	-97395741414265
ENST00000367385.9	X0h.untreated-X3h.treated	7.48405e+09	0.827044657250217
ENST00000592588.6	X0h.untreated-X3h.treated	7.48405e+09	-0.429664494375581
ENST00000640613.1	X0h.untreated-X3h.treated	7.48687e+09	68936107702469
ENST00000602158.1	X0h.untreated-X3h.treated	7.50088e+08	626159454694686
ENST00000586780.1	X0h.untreated-X3h.treated	7.54399e+09	625020466751328
ENST00000528176.5	X0h.untreated-X3h.treated	7.546e+09	-252778961127675
ENST00000261622.5	X0h.untreated-X3h.treated	7.546e+09	0.492086570554225
ENST00000554507.5	X0h.untreated-X3h.treated	7.58673e+09	802744560757768
ENST00000304661.6	X0h.untreated-X3h.treated	7.58673e+09	149427521677979
ENST00000613488.3	X0h.untreated-X3h.treated	7.59355e+09	-0.542348655040531
ENST00000282561.4	X0h.untreated-X3h.treated	7.6558e+09	0.785405056244135
ENST00000368815.6	X0h.untreated-X3h.treated	7.6558e+09	-70022673827037
ENST00000328827.9	X0h.untreated-X3h.treated	7.6646e+09	0.8921858375877
ENST00000237530.11	X0h.untreated-X3h.treated	7.6646e+09	0.362309777839455
ENST00000545484.1	X0h.untreated-X3h.treated	7.70339e+09	-209770674370338
ENST00000423262.5	X0h.untreated-X3h.treated	7.7785e+09	-953899180422322
ENST00000392177.8	X0h.untreated-X3h.treated	7.79068e+09	-112611105147526
ENST00000473076.1	X0h.untreated-X3h.treated	7.79215e+09	-957663217915707
ENST00000487273.7	X0h.untreated-X3h.treated	7.79215e+09	0.553183037626583
ENST00000361901.6	X0h.untreated-X3h.treated	7.80734e+09	253936995008327
ENST00000260641.9	X0h.untreated-X3h.treated	7.92504e+09	0.576381891884082
ENST00000416426.6	X0h.untreated-X3h.treated	7.98245e+09	-726982313731272
ENST00000537427.5	X0h.untreated-X3h.treated	7.99852e+09	689224612170367
ENST00000565860.1	X0h.untreated-X3h.treated	7.99866e+09	-77263710978988
ENST00000581401.1	X0h.untreated-X3h.treated	8.05054e+09	-712147543242444
ENST00000617172.4	X0h.untreated-X3h.treated	8.10202e+09	679532357110318
ENST00000370886.9	X0h.untreated-X3h.treated	8.12038e+09	629932492095242
ENST00000423214.1	X0h.untreated-X3h.treated	8.12038e+09	-856093677601767
ENST00000351677.6	X0h.untreated-X3h.treated	8.14807e+07	0.733727147266202
ENST00000625583.2	X0h.untreated-X3h.treated	8.17279e+09	62986114421773
ENST00000599582.1	X0h.untreated-X3h.treated	8.2275e+09	895271300343505
ENST00000228136.9	X0h.untreated-X3h.treated	8.23573e+09	200723607466622
ENST00000433753.4	X0h.untreated-X3h.treated	8.23733e+09	-211013910377859
ENST00000228872.9	X0h.untreated-X3h.treated	8.23733e+09	154348732993307
ENST00000596548.1	X0h.untreated-X3h.treated	8.23733e+09	624180445281628
ENST00000261811.6	X0h.untreated-X3h.treated	8.32645e+09	0.867864917956584
ENST00000318911.5	X0h.untreated-X3h.treated	8.35217e+09	-0.811337030427809
ENST00000484991.1	X0h.untreated-X3h.treated	8.39679e+09	643225716038768
ENST00000521776.2	X0h.untreated-X3h.treated	8.39679e+09	777981956075795
ENST00000557040.5	X0h.untreated-X3h.treated	8.39679e+09	-795816472556907
ENST00000583836.1	X0h.untreated-X3h.treated	8.39679e+09	-76671821267177
ENST00000593035.5	X0h.untreated-X3h.treated	8.39679e+09	137529867991173
ENST00000371437.5	X0h.untreated-X3h.treated	8.39679e+09	-174497424629305
ENST00000239944.7	X0h.untreated-X3h.treated	8.48333e+09	132401503233595
ENST00000029410.10	X0h.untreated-X3h.treated	8.48333e+09	-0.870248210029189
ENST00000610463.1	X0h.untreated-X3h.treated	8.48333e+09	-7337538134549
ENST00000612501.2	X0h.untreated-X3h.treated	8.48333e+09	-0.729233275830448
ENST00000266659.8	X0h.untreated-X3h.treated	8.6146e+09	132006775535159
ENST00000373365.5	X0h.untreated-X3h.treated	8.62076e+08	105076789506308
ENST00000558051.2	X0h.untreated-X3h.treated	8.67818e+09	-774344788187531
ENST00000644145.1	X0h.untreated-X3h.treated	8.74627e+09	656637055557907
ENST00000340848.11	X0h.untreated-X3h.treated	8.75521e+09	690471762132888
ENST00000464379.5	X0h.untreated-X3h.treated	8.76344e+09	-10247307358121
ENST00000368209.9	X0h.untreated-X3h.treated	8.77113e+09	401024066195652
ENST00000550050.5	X0h.untreated-X3h.treated	8.77113e+09	130013148705036
ENST00000526457.3	X0h.untreated-X3h.treated	8.794e+09	13186775699216
ENST00000590206.1	X0h.untreated-X3h.treated	8.794e+09	-799788768936707
ENST00000446619.1	X0h.untreated-X3h.treated	8.82483e+09	-915400638857006
ENST00000489498.5	X0h.untreated-X3h.treated	8.82961e+09	-259414717589874
ENST00000569585.1	X0h.untreated-X3h.treated	8.82961e+09	-116286707750022
ENST00000553714.1	X0h.untreated-X3h.treated	8.85504e+09	681992182095004
ENST00000196061.5	X0h.untreated-X3h.treated	8.92879e+09	-0.469974808191221
ENST00000400163.7	X0h.untreated-X3h.treated	8.92879e+09	-888163786002623
ENST00000640465.1	X0h.untreated-X3h.treated	8.93431e+09	0.599477468880775
ENST00000374630.7	X0h.untreated-X3h.treated	8.99611e+09	-207181326383612
ENST00000480887.5	X0h.untreated-X3h.treated	8.99611e+09	-742369877324009
ENST00000577650.5	X0h.untreated-X3h.treated	9.00923e+09	-107515390335984
ENST00000223136.5	X0h.untreated-X3h.treated	9.03701e+09	-140828224092427
ENST00000490649.1	X0h.untreated-X3h.treated	9.09434e+09	-321344769359712
ENST00000465413.6	X0h.untreated-X3h.treated	9.09434e+09	815119336162256
ENST00000311481.11	X0h.untreated-X3h.treated	9.09434e+09	-0.709525202512488
ENST00000563390.5	X0h.untreated-X3h.treated	9.09434e+09	-0.597003676816454
ENST00000598230.5	X0h.untreated-X3h.treated	9.09434e+09	-769307741322106
ENST00000588032.6	X0h.untreated-X3h.treated	9.09434e+09	-846394659352974
ENST00000337554.8	X0h.untreated-X3h.treated	9.09434e+09	-118838518239036
ENST00000393991.5	X0h.untreated-X3h.treated	9.2309e+09	-259975234039833
ENST00000568784.6	X0h.untreated-X3h.treated	9.2309e+09	133532112191888
ENST00000605844.6	X0h.untreated-X3h.treated	9.24797e+09	-0.992596544926186
ENST00000539797.5	X0h.untreated-X3h.treated	9.4548e+09	-0.942052446818154
ENST00000352445.10	X0h.untreated-X3h.treated	9.48378e+09	-673169519821737
ENST00000504767.5	X0h.untreated-X3h.treated	9.48378e+09	-795872201300234
ENST00000648993.1	X0h.untreated-X3h.treated	9.52155e+09	649587519509099
ENST00000276062.8	X0h.untreated-X3h.treated	9.52155e+09	-129153024034662
ENST00000369637.5	X0h.untreated-X3h.treated	9.53472e+09	-100693832765796
ENST00000535926.2	X0h.untreated-X3h.treated	9.53472e+09	-0.658079969656507
ENST00000638463.1	X0h.untreated-X3h.treated	9.53472e+09	-123095480743881
ENST00000396340.1	X0h.untreated-X3h.treated	9.53472e+09	-799797649232648
ENST00000448552.6	X0h.untreated-X3h.treated	9.53472e+09	-0.949673412624562
ENST00000639398.1	X0h.untreated-X3h.treated	9.53472e+09	688927976325077
ENST00000592727.3	X0h.untreated-X3h.treated	9.53472e+09	-0.585597642429558
ENST00000592435.1	X0h.untreated-X3h.treated	9.53472e+09	15186524405643
ENST00000409226.5	X0h.untreated-X3h.treated	9.57248e+09	184448398019292
ENST00000654706.1	X0h.untreated-X3h.treated	9.57248e+09	597779439098988
ENST00000531032.5	X0h.untreated-X3h.treated	9.59032e+09	710834786286208
ENST00000356638.8	X0h.untreated-X3h.treated	9.59032e+09	-0.76840352391862
ENST00000481885.5	X0h.untreated-X3h.treated	9.62201e+09	-75262707161326
ENST00000260526.11	X0h.untreated-X3h.treated	9.62201e+09	102837889235805
ENST00000456936.4	X0h.untreated-X3h.treated	9.62201e+09	12232611524447
ENST00000642669.1	X0h.untreated-X3h.treated	9.62201e+09	597188237632065
ENST00000371601.5	X0h.untreated-X3h.treated	9.62201e+09	-135552282717816
ENST00000529460.1	X0h.untreated-X3h.treated	9.62201e+09	-147516408020569
ENST00000644239.1	X0h.untreated-X3h.treated	9.62201e+09	-181577845292632
ENST00000483517.5	X0h.untreated-X3h.treated	9.69433e+09	790247766201774
ENST00000265663.12	X0h.untreated-X3h.treated	9.72907e+08	-148724030295702
ENST00000541465.1	X0h.untreated-X3h.treated	9.755e+09	-694628632134506
ENST00000649266.1	X0h.untreated-X3h.treated	9.755e+09	130716179831712
ENST00000576112.2	X0h.untreated-X3h.treated	9.755e+09	-736345094481264
ENST00000556333.1	X0h.untreated-X3h.treated	9.77705e+09	-697271271079492
ENST00000444449.6	X0h.untreated-X3h.treated	9.81932e+09	-111162069197889
ENST00000470482.5	X0h.untreated-X3h.treated	9.82233e+09	-157145341193479
ENST00000597442.5	X0h.untreated-X3h.treated	9.82233e+09	59772507947631
ENST00000330133.5	X0h.untreated-X3h.treated	9.8687e+09	-190207786219888
ENST00000498399.1	X0h.untreated-X3h.treated	9.94752e+09	715844862924264
ENST00000231572.8	X0h.untreated-X3h.treated	9.94752e+09	112254729751674
ENST00000650851.1	X0h.untreated-X3h.treated	9.97839e+09	671461356112622
ENST00000367419.10	X0h.untreated-X3h.treated	9.97978e+09	129587737053303
ENST00000430446.2	X0h.untreated-X3h.treated	9.97978e+09	620757048134719
ENST00000570004.5	X0h.untreated-X3h.treated	9.97978e+09	-662290675951463
ENST00000505071.5	X0h.untreated-X3h.treated	9.97978e+09	-700106048073637
ENST00000284073.7	X0h.untreated-X3h.treated	9.97978e+09	134807953080392
ENST00000538926.2	X0h.untreated-X3h.treated	9.97978e+09	66624486433297
ENST00000267918.9	X0h.untreated-X3h.treated	0.000100290449356325	336441467712967
ENST00000513391.2	X0h.untreated-X3h.treated	0.000101331126302547	988414249348549
ENST00000262291.9	X0h.untreated-X3h.treated	0.000101386086228054	181317922327948
ENST00000373463.8	X0h.untreated-X3h.treated	0.000102087435089801	-146643819003038
ENST00000327299.8	X0h.untreated-X3h.treated	0.000102087435089801	114348469225844
ENST00000534699.5	X0h.untreated-X3h.treated	0.000102087435089801	-0.935856239324353
ENST00000248437.9	X0h.untreated-X3h.treated	0.000102087435089801	0.496952531699124
ENST00000482069.5	X0h.untreated-X3h.treated	0.000102087435089801	-176202771310642
ENST00000455338.6	X0h.untreated-X3h.treated	0.000102087435089801	634773019114901
ENST00000546939.5	X0h.untreated-X3h.treated	0.000102087435089801	-128994605895831
ENST00000378549.5	X0h.untreated-X3h.treated	0.000102087435089801	-149334176529491
ENST00000380244.7	X0h.untreated-X3h.treated	0.000102087435089801	-0.986775869924108
ENST00000537184.6	X0h.untreated-X3h.treated	0.000102087435089801	636942225954327
ENST00000589034.5	X0h.untreated-X3h.treated	0.000102087435089801	-330308562050704
ENST00000556009.5	X0h.untreated-X3h.treated	0.00010225085472397	232193004471237
ENST00000378344.7	X0h.untreated-X3h.treated	0.000102665744566162	-0.579262660153651
ENST00000269321.12	X0h.untreated-X3h.treated	0.000102683826807881	-0.843049683773246
ENST00000591968.1	X0h.untreated-X3h.treated	0.000102901430107844	711054474905445
ENST00000400137.9	X0h.untreated-X3h.treated	0.000103104660680382	0.845326090396142
ENST00000517419.5	X0h.untreated-X3h.treated	0.000103797897227208	614331793763664
ENST00000620473.4	X0h.untreated-X3h.treated	0.000103831563074576	-146884499405201
ENST00000483282.1	X0h.untreated-X3h.treated	0.000104015463191507	344947626223416
ENST00000646424.1	X0h.untreated-X3h.treated	0.000104015463191507	-703068551141602
ENST00000035307.6	X0h.untreated-X3h.treated	0.000104015463191507	-0.573685146542032
ENST00000494347.5	X0h.untreated-X3h.treated	0.000104015463191507	661331312217802
ENST00000252999.7	X0h.untreated-X3h.treated	0.000104015463191507	-0.93080457487058
ENST00000216218.8	X0h.untreated-X3h.treated	0.000104015463191507	0.660218477796047
ENST00000509296.1	X0h.untreated-X3h.treated	0.000104790080056612	684604391086397
ENST00000518186.1	X0h.untreated-X3h.treated	0.000104790080056612	-661503994349677
ENST00000432738.5	X0h.untreated-X3h.treated	0.000104854185054938	-21064641426503
ENST00000372858.8	X0h.untreated-X3h.treated	0.000104996448162956	653371742376306
ENST00000540719.1	X0h.untreated-X3h.treated	0.000104996448162956	-823017044259908
ENST00000160827.8	X0h.untreated-X3h.treated	0.000105165906151809	-0.950460399366279
ENST00000309268.11	X0h.untreated-X3h.treated	0.000105580578069014	-0.84338408955409
ENST00000592249.5	X0h.untreated-X3h.treated	0.000105580578069014	605026114755852
ENST00000223127.8	X0h.untreated-X3h.treated	0.000105827849141101	-0.896979673996285
ENST00000369026.3	X0h.untreated-X3h.treated	0.000105910075531913	-0.788927772018576
ENST00000614960.4	X0h.untreated-X3h.treated	0.000105910075531913	751556319507812
ENST00000276416.11	X0h.untreated-X3h.treated	0.000105910075531913	631620600554967
ENST00000428130.6	X0h.untreated-X3h.treated	0.000105910075531913	-829296899040434
ENST00000651438.1	X0h.untreated-X3h.treated	0.000105960069507403	-0.993552873670724
ENST00000227524.9	X0h.untreated-X3h.treated	0.000106156710439072	-0.935518176672065
ENST00000396705.10	X0h.untreated-X3h.treated	0.000106156710439072	-0.708077830253172
ENST00000544125.1	X0h.untreated-X3h.treated	0.000106156710439072	705295491843228
ENST00000587171.1	X0h.untreated-X3h.treated	0.000106156710439072	-36640302562339
ENST00000424358.1	X0h.untreated-X3h.treated	0.000106156710439072	-928872746071371
ENST00000379341.9	X0h.untreated-X3h.treated	0.000106156710439072	114924212350391
ENST00000550252.1	X0h.untreated-X3h.treated	0.000106751674788256	699520844167233
ENST00000541679.7	X0h.untreated-X3h.treated	0.000107273217280865	-0.866828148327338
ENST00000672578.1	X0h.untreated-X3h.treated	0.000107559625045842	807277857109105
ENST00000431584.2	X0h.untreated-X3h.treated	0.000107559625045842	-173642497644137
ENST00000226004.8	X0h.untreated-X3h.treated	0.000107985050386458	0.561314738794883
ENST00000613624.1	X0h.untreated-X3h.treated	0.000109267021362095	127679516969063
ENST00000623001.4	X0h.untreated-X3h.treated	0.000109608246625786	-776734153112331
ENST00000510187.5	X0h.untreated-X3h.treated	0.000109990176864852	-11048345019723
ENST00000353047.11	X0h.untreated-X3h.treated	0.000109990176864852	0.951181547534649
ENST00000470017.1	X0h.untreated-X3h.treated	0.000110696099612116	26615891410985
ENST00000373930.4	X0h.untreated-X3h.treated	0.000110696099612116	0.752164184765317
ENST00000533725.5	X0h.untreated-X3h.treated	0.000110696099612116	-76653065047145
ENST00000209875.9	X0h.untreated-X3h.treated	0.000110696099612116	0.560114332649665
ENST00000598182.5	X0h.untreated-X3h.treated	0.000110696099612116	-195668778780421
ENST00000375784.7	X0h.untreated-X3h.treated	0.000111173343794336	-118925642903241
ENST00000478214.1	X0h.untreated-X3h.treated	0.000111173343794336	89944896433546
ENST00000505143.5	X0h.untreated-X3h.treated	0.000111580069466096	582821706825085
ENST00000230050.4	X0h.untreated-X3h.treated	0.000112135728623684	-0.660651113122698
ENST00000507559.1	X0h.untreated-X3h.treated	0.000112310604325938	762191711617501
ENST00000418742.6	X0h.untreated-X3h.treated	0.000112373802974924	-790399609094354
ENST00000600719.5	X0h.untreated-X3h.treated	0.000112373802974924	-128904029572395
ENST00000331944.10	X0h.untreated-X3h.treated	0.000113621359738673	-234117132842873
ENST00000509357.5	X0h.untreated-X3h.treated	0.000113621359738673	605089403167683
ENST00000582520.1	X0h.untreated-X3h.treated	0.000113621359738673	-289720371469096
ENST00000265069.13	X0h.untreated-X3h.treated	0.000113652517520745	105587521263627
ENST00000330459.8	X0h.untreated-X3h.treated	0.000113801332664158	0.675760987802352
ENST00000473710.5	X0h.untreated-X3h.treated	0.000113954043987118	587150404718587
ENST00000421510.5	X0h.untreated-X3h.treated	0.000114938170996563	751327144280727
ENST00000342216.8	X0h.untreated-X3h.treated	0.000114938170996563	-0.985740881862195
ENST00000547182.1	X0h.untreated-X3h.treated	0.000115335060075557	-231179049651854
ENST00000456893.6	X0h.untreated-X3h.treated	0.000115514584091927	-895511024616266
ENST00000546654.1	X0h.untreated-X3h.treated	0.000116036413063429	-0.994005009580419
ENST00000538786.1	X0h.untreated-X3h.treated	0.00011675368793654	-803842231501108
ENST00000546489.5	X0h.untreated-X3h.treated	0.000117204255347213	795317138395619
ENST00000433034.1	X0h.untreated-X3h.treated	0.00011935272973768	-14227567081568
ENST00000543555.5	X0h.untreated-X3h.treated	0.000119510279292332	799961567153929
ENST00000530109.5	X0h.untreated-X3h.treated	0.000119510279292332	-110373350023418
ENST00000529958.1	X0h.untreated-X3h.treated	0.00011993290885019	-237352698507521
ENST00000319080.12	X0h.untreated-X3h.treated	0.000120361117425656	-0.579758481298283
ENST00000667897.1	X0h.untreated-X3h.treated	0.000120477851622967	-273893719853592
ENST00000503362.2	X0h.untreated-X3h.treated	0.000120477851622967	150298008263636
ENST00000486420.1	X0h.untreated-X3h.treated	0.000120477851622967	-651232943640973
ENST00000482448.1	X0h.untreated-X3h.treated	0.000120477851622967	595303294996538
ENST00000546591.6	X0h.untreated-X3h.treated	0.000120477851622967	170499338431942
ENST00000300408.7	X0h.untreated-X3h.treated	0.000120477851622967	-0.747164766551943
ENST00000406875.8	X0h.untreated-X3h.treated	0.000120790506928435	0.663921425772523
ENST00000413388.2	X0h.untreated-X3h.treated	0.000120993284061811	-0.58411342000044
ENST00000394975.3	X0h.untreated-X3h.treated	0.000121175294927204	-0.77481757334976
ENST00000613414.4	X0h.untreated-X3h.treated	0.000122054879110769	585085062779476
ENST00000600840.1	X0h.untreated-X3h.treated	0.000122054879110769	-117774754139245
ENST00000347037.9	X0h.untreated-X3h.treated	0.000123113954473211	-780798785787682
ENST00000623080.1	X0h.untreated-X3h.treated	0.0001241523632289	-699263989983329
ENST00000221735.11	X0h.untreated-X3h.treated	0.0001241523632289	58144341710868
ENST00000339872.8	X0h.untreated-X3h.treated	0.000124237182027703	110898615118247
ENST00000457408.7	X0h.untreated-X3h.treated	0.000124501566920542	107100274626711
ENST00000426447.3	X0h.untreated-X3h.treated	0.000124501566920542	-0.97325556020997
ENST00000418476.2	X0h.untreated-X3h.treated	0.000124501566920542	-0.536722448649938
ENST00000346424.6	X0h.untreated-X3h.treated	0.000124501566920542	-765351980954897
ENST00000439000.5	X0h.untreated-X3h.treated	0.000126909937872223	-202297738114034
ENST00000598742.6	X0h.untreated-X3h.treated	0.000127107638299765	-111698139005376
ENST00000314940.7	X0h.untreated-X3h.treated	0.000127126869815723	-0.770797587266886
ENST00000415187.1	X0h.untreated-X3h.treated	0.000127242608403206	-749021590885439
ENST00000242784.5	X0h.untreated-X3h.treated	0.000127415298752506	-0.643192629856947
ENST00000265000.9	X0h.untreated-X3h.treated	0.000127571114104267	171341330649823
ENST00000468374.5	X0h.untreated-X3h.treated	0.000127929109225118	604326252332198
ENST00000421736.1	X0h.untreated-X3h.treated	0.000129117326391698	735698298234661
ENST00000211998.9	X0h.untreated-X3h.treated	0.000129310367472361	112927568131018
ENST00000563996.1	X0h.untreated-X3h.treated	0.000129310367472361	581713552001734
ENST00000374399.9	X0h.untreated-X3h.treated	0.000130222492046436	0.745222879519041
ENST00000272638.14	X0h.untreated-X3h.treated	0.000130222492046436	127203810285128
ENST00000318782.9	X0h.untreated-X3h.treated	0.000130222492046436	-19900931206018
ENST00000625177.3	X0h.untreated-X3h.treated	0.000130222492046436	656395145050793
ENST00000222374.3	X0h.untreated-X3h.treated	0.000130657679761873	-0.863276368596613
ENST00000504679.5	X0h.untreated-X3h.treated	0.000131370826249074	576454888204996
ENST00000395422.4	X0h.untreated-X3h.treated	0.000131370826249074	-0.450977823455632
ENST00000533455.5	X0h.untreated-X3h.treated	0.000131370826249074	-152960119553428
ENST00000369043.7	X0h.untreated-X3h.treated	0.000131370826249074	-808757324174478
ENST00000560373.1	X0h.untreated-X3h.treated	0.000131370826249074	593008201604303
ENST00000493218.5	X0h.untreated-X3h.treated	0.000131370826249074	638966576620054
ENST00000502283.1	X0h.untreated-X3h.treated	0.000131554488359748	575054390092527
ENST00000450116.6	X0h.untreated-X3h.treated	0.000131554488359748	593246744500405
ENST00000611412.4	X0h.untreated-X3h.treated	0.000132726375253474	772855119814669
ENST00000262644.9	X0h.untreated-X3h.treated	0.000132726375253474	0.828330162456554
ENST00000546302.6	X0h.untreated-X3h.treated	0.000132726375253474	-755156258509817
ENST00000647702.1	X0h.untreated-X3h.treated	0.000132726375253474	-893329764711317
ENST00000225525.4	X0h.untreated-X3h.treated	0.000132726375253474	0.43812551818103
ENST00000498133.5	X0h.untreated-X3h.treated	0.000132726375253474	-96210924418288
ENST00000519077.4	X0h.untreated-X3h.treated	0.000132726375253474	790726096204812
ENST00000447894.6	X0h.untreated-X3h.treated	0.000133216286128012	-897545588351728
ENST00000417292.5	X0h.untreated-X3h.treated	0.000133232410704479	577356576614643
ENST00000517490.6	X0h.untreated-X3h.treated	0.000133232410704479	0.889484939334022
ENST00000580018.4	X0h.untreated-X3h.treated	0.000133232410704479	-106013749025615
ENST00000533657.5	X0h.untreated-X3h.treated	0.000133232410704479	117733329221228
ENST00000583413.4	X0h.untreated-X3h.treated	0.000133232410704479	-717013697423702
ENST00000509978.1	X0h.untreated-X3h.treated	0.00013333877471852	-847006959310673
ENST00000572599.5	X0h.untreated-X3h.treated	0.00013333877471852	-677390643339281
ENST00000215832.10	X0h.untreated-X3h.treated	0.00013333877471852	0.803987920038629
ENST00000462539.1	X0h.untreated-X3h.treated	0.00013333877471852	726502598176105
ENST00000473786.5	X0h.untreated-X3h.treated	0.000133393793589195	957353758190542
ENST00000328024.11	X0h.untreated-X3h.treated	0.000133393793589195	-0.612729157252847
ENST00000615300.4	X0h.untreated-X3h.treated	0.000134009856670775	-761102397314832
ENST00000520424.1	X0h.untreated-X3h.treated	0.000134065899915149	-738340438512996
ENST00000503683.1	X0h.untreated-X3h.treated	0.000135508823110548	-792517539944953
ENST00000229238.5	X0h.untreated-X3h.treated	0.000135508823110548	-12633970743086
ENST00000326181.11	X0h.untreated-X3h.treated	0.000135508823110548	-0.429034260292473
ENST00000452013.5	X0h.untreated-X3h.treated	0.000135843553279038	-429296991728894
ENST00000265807.8	X0h.untreated-X3h.treated	0.000135915683545717	0.963351095663114
ENST00000313511.8	X0h.untreated-X3h.treated	0.000135916772377737	-0.830783140760123
ENST00000592099.5	X0h.untreated-X3h.treated	0.000136539385940104	-105848826907666
ENST00000434618.6	X0h.untreated-X3h.treated	0.00013712393701274	-0.761374662800661
ENST00000350498.8	X0h.untreated-X3h.treated	0.00013712393701274	-0.654409980018174
ENST00000437868.5	X0h.untreated-X3h.treated	0.00013712393701274	-135700256831331
ENST00000481321.1	X0h.untreated-X3h.treated	0.000137172248584371	-241997908470477
ENST00000469217.5	X0h.untreated-X3h.treated	0.00013725279442541	651179052728886
ENST00000299300.11	X0h.untreated-X3h.treated	0.00013725279442541	0.625913860399066
ENST00000548662.5	X0h.untreated-X3h.treated	0.000137446113009244	820283624404128
ENST00000533628.5	X0h.untreated-X3h.treated	0.000138673002399133	689891147883251
ENST00000305533.10	X0h.untreated-X3h.treated	0.000139040026162438	-0.933945780815431
ENST00000395314.8	X0h.untreated-X3h.treated	0.000139040026162438	0.923844784010468
ENST00000618718.1	X0h.untreated-X3h.treated	0.000139106261385853	-153076514477241
ENST00000566695.5	X0h.untreated-X3h.treated	0.000139106261385853	-923192103612893
ENST00000456935.7	X0h.untreated-X3h.treated	0.000139106261385853	-0.656811661633101
ENST00000246194.8	X0h.untreated-X3h.treated	0.000139793305889481	-0.965863700597395
ENST00000380191.9	X0h.untreated-X3h.treated	0.000140665056176349	111573087783341
ENST00000550372.5	X0h.untreated-X3h.treated	0.000140665056176349	-80226782037352
ENST00000547081.1	X0h.untreated-X3h.treated	0.000140665056176349	655118650954248
ENST00000592369.1	X0h.untreated-X3h.treated	0.000140665056176349	-709062376155266
ENST00000330029.6	X0h.untreated-X3h.treated	0.000140665056176349	100775383959943
ENST00000483994.1	X0h.untreated-X3h.treated	0.00014150345346032	748464187168429
ENST00000416518.1	X0h.untreated-X3h.treated	0.00014150345346032	-37025991891586
ENST00000576432.5	X0h.untreated-X3h.treated	0.00014150345346032	-67502767995082
ENST00000543117.5	X0h.untreated-X3h.treated	0.000142265266981969	823538574968653
ENST00000372647.6	X0h.untreated-X3h.treated	0.000143165704804966	-980343151715118
ENST00000320717.7	X0h.untreated-X3h.treated	0.000143828463155966	0.742080036253954
ENST00000396758.6	X0h.untreated-X3h.treated	0.000143993067714215	664596338231133
ENST00000645039.1	X0h.untreated-X3h.treated	0.000143993067714215	-670077381347764
ENST00000336023.9	X0h.untreated-X3h.treated	0.000144595224195953	-0.429763343219289
ENST00000376563.5	X0h.untreated-X3h.treated	0.000146185664472103	-146534004680026
ENST00000579036.2	X0h.untreated-X3h.treated	0.000146399826649131	-647921165729285
ENST00000262640.11	X0h.untreated-X3h.treated	0.000146399826649131	584319781049335
ENST00000321556.5	X0h.untreated-X3h.treated	0.000147107510886817	-0.825436864833089
ENST00000492796.5	X0h.untreated-X3h.treated	0.000147107510886817	-712826807514717
ENST00000484746.1	X0h.untreated-X3h.treated	0.000147107510886817	939681448430085
ENST00000447924.1	X0h.untreated-X3h.treated	0.000147107510886817	-821790972385872
ENST00000462235.5	X0h.untreated-X3h.treated	0.000147107510886817	-785099748873744
ENST00000468324.5	X0h.untreated-X3h.treated	0.000147107510886817	789172331268301
ENST00000485280.1	X0h.untreated-X3h.treated	0.000147107510886817	-17349276387359
ENST00000377575.3	X0h.untreated-X3h.treated	0.000147107510886817	115067296741376
ENST00000540898.1	X0h.untreated-X3h.treated	0.000147107510886817	-812718423203157
ENST00000473257.2	X0h.untreated-X3h.treated	0.000147107510886817	-0.996160625232546
ENST00000355968.10	X0h.untreated-X3h.treated	0.000147107510886817	-0.517660261847544
ENST00000526324.5	X0h.untreated-X3h.treated	0.000147107510886817	567492346775895
ENST00000360430.6	X0h.untreated-X3h.treated	0.000147107510886817	61905025581232
ENST00000566495.1	X0h.untreated-X3h.treated	0.000147107510886817	612601904216013
ENST00000573928.1	X0h.untreated-X3h.treated	0.000147107510886817	149546805200459
ENST00000587157.1	X0h.untreated-X3h.treated	0.000147107510886817	-686672786152571
ENST00000593048.5	X0h.untreated-X3h.treated	0.000147107510886817	773584815489209
ENST00000600273.5	X0h.untreated-X3h.treated	0.000147107510886817	-675048511254806
ENST00000369975.6	X0h.untreated-X3h.treated	0.000148076345506174	705588043693802
ENST00000367549.4	X0h.untreated-X3h.treated	0.00014990193443343	0.581503211120451
ENST00000451695.5	X0h.untreated-X3h.treated	0.00014990193443343	289083335876107
ENST00000547321.5	X0h.untreated-X3h.treated	0.00014990193443343	-704350732856679
ENST00000586900.1	X0h.untreated-X3h.treated	0.00014990193443343	23906378462488
ENST00000567404.5	X0h.untreated-X3h.treated	0.000150197779685001	576143631810224
ENST00000563692.1	X0h.untreated-X3h.treated	0.000150324970306939	-667023194125956
ENST00000619982.4	X0h.untreated-X3h.treated	0.000150424458232957	-145810811818769
ENST00000520511.1	X0h.untreated-X3h.treated	0.000151042951916188	-0.712285229227557
ENST00000360787.8	X0h.untreated-X3h.treated	0.000152124536801425	193672546721746
ENST00000610745.5	X0h.untreated-X3h.treated	0.000152339092731396	150078523781474
ENST00000522368.5	X0h.untreated-X3h.treated	0.000152339092731396	620683693795435
ENST00000379454.9	X0h.untreated-X3h.treated	0.000152391497333309	115571632872933
ENST00000425628.7	X0h.untreated-X3h.treated	0.000152391497333309	793998876100772
ENST00000513728.1	X0h.untreated-X3h.treated	0.00015333583290271	-994657196712924
ENST00000334047.12	X0h.untreated-X3h.treated	0.000153461152168748	105899483426898
ENST00000478749.5	X0h.untreated-X3h.treated	0.000153768005223352	60971236198127
ENST00000425626.1	X0h.untreated-X3h.treated	0.000153768005223352	-640921411634528
ENST00000584583.1	X0h.untreated-X3h.treated	0.0001537981634226	158430823873808
ENST00000539780.5	X0h.untreated-X3h.treated	0.000154164812888511	-745036076132156
ENST00000549985.1	X0h.untreated-X3h.treated	0.000154164812888511	-764222542081648
ENST00000228918.9	X0h.untreated-X3h.treated	0.000154487355525474	-0.665289760399984
ENST00000538425.5	X0h.untreated-X3h.treated	0.000154487355525474	-63420465698803
ENST00000393893.5	X0h.untreated-X3h.treated	0.000154875729829388	-114129123843622
ENST00000570272.5	X0h.untreated-X3h.treated	0.000154875729829388	-67187111398999
ENST00000563473.1	X0h.untreated-X3h.treated	0.000154875729829388	732030516173653
ENST00000565226.1	X0h.untreated-X3h.treated	0.000154875729829388	-6427401989027
ENST00000591461.1	X0h.untreated-X3h.treated	0.000154875729829388	-152361568987952
ENST00000321464.6	X0h.untreated-X3h.treated	0.000156162492386841	-102806705143221
ENST00000648533.1	X0h.untreated-X3h.treated	0.000156162492386841	-719003266765839
ENST00000301464.4	X0h.untreated-X3h.treated	0.000156162492386841	-126453986901224
ENST00000549962.5	X0h.untreated-X3h.treated	0.000156162492386841	582573705835865
ENST00000280756.9	X0h.untreated-X3h.treated	0.000156162492386841	118150852655505
ENST00000498491.5	X0h.untreated-X3h.treated	0.000156162492386841	-0.59965754270331
ENST00000295702.9	X0h.untreated-X3h.treated	0.000157784786966871	-0.861407694774821
ENST00000452274.6	X0h.untreated-X3h.treated	0.000157784786966871	617431512565621
ENST00000482510.5	X0h.untreated-X3h.treated	0.000157784786966871	728107437665699
ENST00000398881.3	X0h.untreated-X3h.treated	0.000157784786966871	-130348875402663
ENST00000605930.3	X0h.untreated-X3h.treated	0.00015847163512996	-0.425929020210544
ENST00000530563.1	X0h.untreated-X3h.treated	0.000159448231935913	709147723589824
ENST00000389675.6	X0h.untreated-X3h.treated	0.000159959468414346	-159936508403669
ENST00000574323.5	X0h.untreated-X3h.treated	0.000160047690347956	633648281459228
ENST00000510460.1	X0h.untreated-X3h.treated	0.000160538783701331	543929859455468
ENST00000483692.1	X0h.untreated-X3h.treated	0.000161075324105025	-68257412704321
ENST00000451408.2	X0h.untreated-X3h.treated	0.000161789978060901	-698275891632468
ENST00000379607.10	X0h.untreated-X3h.treated	0.000162107508581643	104938630667544
ENST00000460912.6	X0h.untreated-X3h.treated	0.000162320274155593	741966628630713
ENST00000593646.5	X0h.untreated-X3h.treated	0.000162320274155593	-116902399337325
ENST00000560160.1	X0h.untreated-X3h.treated	0.000162320274155593	-72078788417382
ENST00000407193.7	X0h.untreated-X3h.treated	0.000162454373287054	0.955155413702985
ENST00000472035.5	X0h.untreated-X3h.treated	0.000162454373287054	-777785397881463
ENST00000472226.2	X0h.untreated-X3h.treated	0.000162454373287054	137071363210702
ENST00000461974.1	X0h.untreated-X3h.treated	0.000163307026809108	-0.674026327224707
ENST00000522297.1	X0h.untreated-X3h.treated	0.000163526756522018	-627101377942079
ENST00000356692.10	X0h.untreated-X3h.treated	0.000163919752750819	162631073767664
ENST00000528086.5	X0h.untreated-X3h.treated	0.000163919752750819	-836407373792397
ENST00000296350.10	X0h.untreated-X3h.treated	0.00016397894752305	-104535035821159
ENST00000585616.5	X0h.untreated-X3h.treated	0.00016397894752305	-776926736693732
ENST00000555474.5	X0h.untreated-X3h.treated	0.000164008135630672	-829869989668683
ENST00000303319.10	X0h.untreated-X3h.treated	0.00016529300418058	0.829637147442662
ENST00000515641.1	X0h.untreated-X3h.treated	0.00016529300418058	-721483295004231
ENST00000579039.2	X0h.untreated-X3h.treated	0.00016529300418058	814839786940875
ENST00000531128.5	X0h.untreated-X3h.treated	0.000165393847316213	704647378934241
ENST00000587994.5	X0h.untreated-X3h.treated	0.000166090680404285	-0.602959589979744
ENST00000503197.5	X0h.untreated-X3h.treated	0.000166622904952348	562719633815309
ENST00000253039.9	X0h.untreated-X3h.treated	0.000166639074754088	0.886354501401127
ENST00000396049.5	X0h.untreated-X3h.treated	0.000166848630318956	11002753526315
ENST00000296255.8	X0h.untreated-X3h.treated	0.000166848630318956	0.526874989023273
ENST00000469005.1	X0h.untreated-X3h.treated	0.000167146300225211	-326208179878209
ENST00000379115.9	X0h.untreated-X3h.treated	0.000167146300225211	-77146576539917
ENST00000541962.1	X0h.untreated-X3h.treated	0.000167146300225211	-158055388289987
ENST00000308961.4	X0h.untreated-X3h.treated	0.000167146300225211	-104931084734047
ENST00000337190.7	X0h.untreated-X3h.treated	0.000167399865402476	-0.593772880369934
ENST00000246747.9	X0h.untreated-X3h.treated	0.00016753680093495	-0.968262277563953
ENST00000300305.7	X0h.untreated-X3h.treated	0.000168335466902835	-612809360746964
ENST00000409190.8	X0h.untreated-X3h.treated	0.000170357876747725	0.952363843430088
ENST00000647979.1	X0h.untreated-X3h.treated	0.000170357876747725	-72457451498937
ENST00000628758.1	X0h.untreated-X3h.treated	0.000170531549764049	582817571338179
ENST00000504177.5	X0h.untreated-X3h.treated	0.000170700654877851	-639959298982478
ENST00000569466.1	X0h.untreated-X3h.treated	0.000170700654877851	-28341287733989
ENST00000582430.1	X0h.untreated-X3h.treated	0.000170700654877851	586742116189681
ENST00000446782.5	X0h.untreated-X3h.treated	0.000170843705165629	553509042832334
ENST00000376387.5	X0h.untreated-X3h.treated	0.000171224960621626	0.507387569246897
ENST00000329421.8	X0h.untreated-X3h.treated	0.00017142185754275	-0.666631065504949
ENST00000417088.2	X0h.untreated-X3h.treated	0.00017142185754275	-13502042524937
ENST00000552876.5	X0h.untreated-X3h.treated	0.000172290581258978	650617432258803
ENST00000589592.1	X0h.untreated-X3h.treated	0.000172290581258978	556425230552807
ENST00000430297.7	X0h.untreated-X3h.treated	0.000172546583993257	130202787570091
ENST00000279396.11	X0h.untreated-X3h.treated	0.000172546583993257	103054970826028
ENST00000642304.1	X0h.untreated-X3h.treated	0.000172719511649988	53749137811682
ENST00000667789.1	X0h.untreated-X3h.treated	0.000172719511649988	583693633442554
ENST00000410057.6	X0h.untreated-X3h.treated	0.000172736929783831	-730531117274044
ENST00000469207.5	X0h.untreated-X3h.treated	0.000172736929783831	597545655110421
ENST00000631057.2	X0h.untreated-X3h.treated	0.00017308159568175	631593040683381
ENST00000449508.1	X0h.untreated-X3h.treated	0.000173562015420912	-687131879111867
ENST00000371728.7	X0h.untreated-X3h.treated	0.000173703998783047	640182658593632
ENST00000589737.5	X0h.untreated-X3h.treated	0.000173703998783047	-118064837366731
ENST00000486181.5	X0h.untreated-X3h.treated	0.000175056446536174	579972345962177
ENST00000431889.6	X0h.untreated-X3h.treated	0.000175269925566205	-167957553301705
ENST00000427506.5	X0h.untreated-X3h.treated	0.000175323620052262	-856514614772643
ENST00000295470.9	X0h.untreated-X3h.treated	0.000175684150804075	771681782588277
ENST00000463188.5	X0h.untreated-X3h.treated	0.000176106413772179	551053145699044
ENST00000470354.1	X0h.untreated-X3h.treated	0.000176106413772179	-170353712745267
ENST00000585392.2	X0h.untreated-X3h.treated	0.000176106413772179	10639475478657
ENST00000507723.1	X0h.untreated-X3h.treated	0.000176523875193144	-106595811167364
ENST00000332707.10	X0h.untreated-X3h.treated	0.000176523875193144	0.752890870214238
ENST00000361311.4	X0h.untreated-X3h.treated	0.000176897275274251	-0.484166965918226
ENST00000418368.1	X0h.untreated-X3h.treated	0.000177108443108682	670239846400852
ENST00000337288.9	X0h.untreated-X3h.treated	0.000177833458097645	0.71052838766121
ENST00000559081.1	X0h.untreated-X3h.treated	0.000177833458097645	-92789767629964
ENST00000643702.1	X0h.untreated-X3h.treated	0.000178995656536119	-604579147598503
ENST00000003100.13	X0h.untreated-X3h.treated	0.000179322905866609	-0.82588218003022
ENST00000641012.1	X0h.untreated-X3h.treated	0.000179408488387693	549159214131425
ENST00000549992.5	X0h.untreated-X3h.treated	0.000179605929246423	0.665395337453366
ENST00000369905.9	X0h.untreated-X3h.treated	0.000180479411840549	0.480080277667722
ENST00000424656.1	X0h.untreated-X3h.treated	0.000180479411840549	-174155553755616
ENST00000590466.2	X0h.untreated-X3h.treated	0.000180638905229684	-139255632869362
ENST00000507193.5	X0h.untreated-X3h.treated	0.000180685422935176	72223481607001
ENST00000528188.5	X0h.untreated-X3h.treated	0.000181302140781369	-356299333167545
ENST00000601492.5	X0h.untreated-X3h.treated	0.000181593842226384	-259702881536471
ENST00000545891.5	X0h.untreated-X3h.treated	0.000181696373130121	-0.868222597649617
ENST00000261192.12	X0h.untreated-X3h.treated	0.000182017965922772	100684824392599
ENST00000510309.1	X0h.untreated-X3h.treated	0.000182177077209073	-707287210228709
ENST00000372813.4	X0h.untreated-X3h.treated	0.000182236351312005	-0.74556248861763
ENST00000433418.5	X0h.untreated-X3h.treated	0.000182381198575122	-969201466967843
ENST00000206451.11	X0h.untreated-X3h.treated	0.000182525497460291	0.666690078629512
ENST00000491736.1	X0h.untreated-X3h.treated	0.000182752034646077	-10322845184697
ENST00000606558.6	X0h.untreated-X3h.treated	0.000183883924915608	637350076528193
ENST00000487087.5	X0h.untreated-X3h.treated	0.000183940166789861	-996212005114235
ENST00000354480.2	X0h.untreated-X3h.treated	0.000183940166789861	-118699308720904
ENST00000627949.3	X0h.untreated-X3h.treated	0.000184030355752998	763716515966351
ENST00000480358.6	X0h.untreated-X3h.treated	0.000184030355752998	-702112010336585
ENST00000488559.6	X0h.untreated-X3h.treated	0.000184732221960581	-75190143298317
ENST00000628569.1	X0h.untreated-X3h.treated	0.000184842210046136	-66367552235891
ENST00000544904.3	X0h.untreated-X3h.treated	0.000184842210046136	-730398593884611
ENST00000322157.9	X0h.untreated-X3h.treated	0.000184842210046136	157145719151644
ENST00000586612.1	X0h.untreated-X3h.treated	0.000184859319090888	-827162521895101
ENST00000396429.5	X0h.untreated-X3h.treated	0.000185046293694518	595041295501909
ENST00000502803.5	X0h.untreated-X3h.treated	0.000185508409159029	-673013995281777
ENST00000553939.5	X0h.untreated-X3h.treated	0.000185508409159029	-327979020735734
ENST00000573645.1	X0h.untreated-X3h.treated	0.000185508409159029	-726618566282919
ENST00000366922.3	X0h.untreated-X3h.treated	0.000185648717465806	0.752785586162687
ENST00000308153.8	X0h.untreated-X3h.treated	0.000185648717465806	0.883940906397165
ENST00000639194.1	X0h.untreated-X3h.treated	0.000185648717465806	-762114163952266
ENST00000373232.8	X0h.untreated-X3h.treated	0.00018681834045976	0.676414363747073
ENST00000580685.5	X0h.untreated-X3h.treated	0.00018681834045976	90072523299034
ENST00000435319.8	X0h.untreated-X3h.treated	0.000187347444555857	340635405892485
ENST00000013070.11	X0h.untreated-X3h.treated	0.000187347444555857	137311015236308
ENST00000595258.1	X0h.untreated-X3h.treated	0.000187347444555857	61673172692107
ENST00000313639.8	X0h.untreated-X3h.treated	0.000187773805049896	-774265330681437
ENST00000514014.1	X0h.untreated-X3h.treated	0.000188302928033031	-802838469730521
ENST00000330942.9	X0h.untreated-X3h.treated	0.000188302928033031	-701833182503182
ENST00000472891.1	X0h.untreated-X3h.treated	0.000189202552153367	567091001881486
ENST00000595985.1	X0h.untreated-X3h.treated	0.000189278521855676	-14706549223507
ENST00000261483.4	X0h.untreated-X3h.treated	0.000189562219798671	0.830335978769737
ENST00000504456.1	X0h.untreated-X3h.treated	0.000189708073576971	19770103374981
ENST00000400000.6	X0h.untreated-X3h.treated	0.000189907719698639	149121670230571
ENST00000360982.2	X0h.untreated-X3h.treated	0.000190426731576526	0.800057348410289
ENST00000586218.5	X0h.untreated-X3h.treated	0.000193859509518543	-756020225207569
ENST00000530028.3	X0h.untreated-X3h.treated	0.000193874603949442	107527218365467
ENST00000311956.9	X0h.untreated-X3h.treated	0.000194263452966446	-0.514168155980151
ENST00000476035.1	X0h.untreated-X3h.treated	0.000195000662884661	851967889689758
ENST00000662722.1	X0h.untreated-X3h.treated	0.000195076613848707	-602374031910045
ENST00000260743.10	X0h.untreated-X3h.treated	0.000195076613848707	-690443543083488
ENST00000253099.11	X0h.untreated-X3h.treated	0.000195076613848707	-104231542688215
ENST00000467016.1	X0h.untreated-X3h.treated	0.000195468842257279	-653684830848729
ENST00000580887.5	X0h.untreated-X3h.treated	0.000195468842257279	0.718872637456146
ENST00000486597.1	X0h.untreated-X3h.treated	0.000196598864695631	647226816319555
ENST00000594198.1	X0h.untreated-X3h.treated	0.000196598864695631	-240918844888853
ENST00000339737.6	X0h.untreated-X3h.treated	0.000196599595884842	571090929428219
ENST00000224784.10	X0h.untreated-X3h.treated	0.000196658544344569	-0.734414712065762
ENST00000309451.7	X0h.untreated-X3h.treated	0.000196659854030281	-173574038926375
ENST00000592023.5	X0h.untreated-X3h.treated	0.000197642315339747	-883220704034106
ENST00000360466.6	X0h.untreated-X3h.treated	0.000197702287790971	748569101078691
ENST00000511898.1	X0h.untreated-X3h.treated	0.000197927808490814	-713532623302713
ENST00000528420.5	X0h.untreated-X3h.treated	0.000197927808490814	596313855189886
ENST00000337002.9	X0h.untreated-X3h.treated	0.000198332362427711	125730556492907
ENST00000557018.5	X0h.untreated-X3h.treated	0.000198385535536513	-686867253787746
ENST00000648641.1	X0h.untreated-X3h.treated	0.000201597398648731	-882054439100761
ENST00000673203.1	X0h.untreated-X3h.treated	0.000201597398648731	709241658534506
ENST00000653680.1	X0h.untreated-X3h.treated	0.00020257914126276	-0.652961228928917
ENST00000264710.5	X0h.untreated-X3h.treated	0.000202932985843395	0.92034004099376
ENST00000262646.12	X0h.untreated-X3h.treated	0.000202932985843395	105916132504314
ENST00000427829.1	X0h.untreated-X3h.treated	0.000202932985843395	92090088370978
ENST00000468010.1	X0h.untreated-X3h.treated	0.000202985771346248	628346714342594
ENST00000650673.1	X0h.untreated-X3h.treated	0.000204931367984302	0.936541299095817
ENST00000521466.5	X0h.untreated-X3h.treated	0.000204931367984302	0.337645977439941
ENST00000497139.5	X0h.untreated-X3h.treated	0.000204931367984302	100062284227803
ENST00000303575.9	X0h.untreated-X3h.treated	0.000204931367984302	0.660023167307654
ENST00000262982.3	X0h.untreated-X3h.treated	0.000204931367984302	0.753629078348991
ENST00000423431.5	X0h.untreated-X3h.treated	0.000205079532955707	132615247444835
ENST00000519571.1	X0h.untreated-X3h.treated	0.000205079532955707	-294547343778477
ENST00000290541.7	X0h.untreated-X3h.treated	0.000205262033319184	-0.372157799662403
ENST00000461965.5	X0h.untreated-X3h.treated	0.000205262033319184	-675617563908168
ENST00000369234.4	X0h.untreated-X3h.treated	0.000205631349732319	-160242375149689
ENST00000245458.10	X0h.untreated-X3h.treated	0.000205631349732319	0.775452586813109
ENST00000420578.6	X0h.untreated-X3h.treated	0.000205975753159968	-685679935402842
ENST00000408952.8	X0h.untreated-X3h.treated	0.000206741790726006	-950946694566194
ENST00000515663.5	X0h.untreated-X3h.treated	0.000206741790726006	-852237534219095
ENST00000415928.5	X0h.untreated-X3h.treated	0.000206741790726006	-643150694962445
ENST00000583096.1	X0h.untreated-X3h.treated	0.000206741790726006	622879239111125
ENST00000509142.5	X0h.untreated-X3h.treated	0.00020812891684232	766728333461539
ENST00000512744.5	X0h.untreated-X3h.treated	0.00020825478597498	808896844251684
ENST00000493143.1	X0h.untreated-X3h.treated	0.000209271398705854	-160270237128353
ENST00000540887.1	X0h.untreated-X3h.treated	0.000209271398705854	-334594376007488
ENST00000554916.5	X0h.untreated-X3h.treated	0.000209271398705854	579119679343114
ENST00000464233.6	X0h.untreated-X3h.treated	0.000209623656721973	69427951580801
ENST00000342437.8	X0h.untreated-X3h.treated	0.000209623656721973	547753980951182
ENST00000560679.1	X0h.untreated-X3h.treated	0.000209772025760759	-195536544657431
ENST00000362007.6	X0h.untreated-X3h.treated	0.00021024800162629	-0.930948715583214
ENST00000649554.1	X0h.untreated-X3h.treated	0.000211283152493565	545602319529112
ENST00000234111.9	X0h.untreated-X3h.treated	0.000211839600621505	172456402320118
ENST00000473194.5	X0h.untreated-X3h.treated	0.000211839600621505	606686177414599
ENST00000553486.5	X0h.untreated-X3h.treated	0.000211839600621505	-85110343776316
ENST00000411892.5	X0h.untreated-X3h.treated	0.000211839600621505	-714389825938981
ENST00000495891.1	X0h.untreated-X3h.treated	0.000212524575118589	752436708896401
ENST00000554731.1	X0h.untreated-X3h.treated	0.000212524575118589	-807473391407829
ENST00000505689.5	X0h.untreated-X3h.treated	0.000212831278785758	655753970240277
ENST00000299413.7	X0h.untreated-X3h.treated	0.000212831278785758	0.730144668823719
ENST00000251047.6	X0h.untreated-X3h.treated	0.000212831278785758	104690061234231
ENST00000480823.1	X0h.untreated-X3h.treated	0.000213669799201448	-0.930565734039977
ENST00000263168.4	X0h.untreated-X3h.treated	0.000213671867528022	0.958778218552078
ENST00000460095.1	X0h.untreated-X3h.treated	0.000213671867528022	-202132794848124
ENST00000630147.1	X0h.untreated-X3h.treated	0.000213671867528022	-266022316896976
ENST00000526772.5	X0h.untreated-X3h.treated	0.000213671867528022	923530303628982
ENST00000553418.5	X0h.untreated-X3h.treated	0.000213671867528022	-687965199982483
ENST00000452115.1	X0h.untreated-X3h.treated	0.000213671867528022	559654805196174
ENST00000583202.5	X0h.untreated-X3h.treated	0.000213671867528022	545513901888505
ENST00000583777.5	X0h.untreated-X3h.treated	0.000213671867528022	-183953898376331
ENST00000318672.7	X0h.untreated-X3h.treated	0.000213742919111533	596016852162521
ENST00000263277.8	X0h.untreated-X3h.treated	0.000213742919111533	-0.198631010263467
ENST00000512432.1	X0h.untreated-X3h.treated	0.000214266865773449	-642929794166996
ENST00000646790.1	X0h.untreated-X3h.treated	0.000214266865773449	-137211703218916
ENST00000451097.5	X0h.untreated-X3h.treated	0.000214266865773449	573082558863281
ENST00000539277.6	X0h.untreated-X3h.treated	0.000214266865773449	135519316163119
ENST00000461652.2	X0h.untreated-X3h.treated	0.000214266865773449	584548290148667
ENST00000578238.2	X0h.untreated-X3h.treated	0.000214266865773449	-140657037794612
ENST00000372042.6	X0h.untreated-X3h.treated	0.000214266865773449	0.706246679228675
ENST00000530744.5	X0h.untreated-X3h.treated	0.000216070321792097	-638284447866734
ENST00000540280.1	X0h.untreated-X3h.treated	0.000216871542720037	540835980525171
ENST00000254521.7	X0h.untreated-X3h.treated	0.000217278869023098	-230423417688545
ENST00000555017.5	X0h.untreated-X3h.treated	0.000217278869023098	518876314406542
ENST00000461465.5	X0h.untreated-X3h.treated	0.000219031875049293	-626487332544117
ENST00000523539.5	X0h.untreated-X3h.treated	0.00021912513367171	730873039554659
ENST00000464236.1	X0h.untreated-X3h.treated	0.000219462183525957	519771457727822
ENST00000422725.4	X0h.untreated-X3h.treated	0.000219718550888265	-0.664047677631071
ENST00000436427.1	X0h.untreated-X3h.treated	0.000222351565304626	-0.418588508184918
ENST00000451587.5	X0h.untreated-X3h.treated	0.000222351565304626	-224518699603215
ENST00000514317.1	X0h.untreated-X3h.treated	0.000222550453471493	573658955882842
ENST00000467076.5	X0h.untreated-X3h.treated	0.000222827812056305	-155242094017481
ENST00000473820.1	X0h.untreated-X3h.treated	0.000223229937375032	807837966492868
ENST00000523699.5	X0h.untreated-X3h.treated	0.000223320300973498	541498252000734
ENST00000252445.7	X0h.untreated-X3h.treated	0.000223369252236543	-140626463796172
ENST00000590510.5	X0h.untreated-X3h.treated	0.000223369252236543	-761485135877817
ENST00000481985.5	X0h.untreated-X3h.treated	0.000225647083267682	-519589787705215
ENST00000621008.1	X0h.untreated-X3h.treated	0.000226034866999689	60124126899653
ENST00000262570.10	X0h.untreated-X3h.treated	0.000227816108222012	142396808330447
ENST00000231512.5	X0h.untreated-X3h.treated	0.000229642181591256	110519703123816
ENST00000430969.5	X0h.untreated-X3h.treated	0.00022984935677964	-0.8006191134356
ENST00000505552.1	X0h.untreated-X3h.treated	0.000232390560100014	100047556275886
ENST00000339624.9	X0h.untreated-X3h.treated	0.000232681319200813	-411038809959079
ENST00000262302.14	X0h.untreated-X3h.treated	0.000232911133401677	-114381776903127
ENST00000507010.5	X0h.untreated-X3h.treated	0.000232929637455121	594095063661025
ENST00000369307.4	X0h.untreated-X3h.treated	0.00023426267706008	-169195723274897
ENST00000398425.7	X0h.untreated-X3h.treated	0.00023426267706008	622193514968102
ENST00000346623.6	X0h.untreated-X3h.treated	0.000234513340487262	967646310785678
ENST00000430077.6	X0h.untreated-X3h.treated	0.000234638858335238	-187257039199957
ENST00000459894.6	X0h.untreated-X3h.treated	0.000234909479297661	617015408736857
ENST00000551156.5	X0h.untreated-X3h.treated	0.000234909479297661	-60957717162567
ENST00000352065.10	X0h.untreated-X3h.treated	0.000235554199311434	614280068485229
ENST00000370990.5	X0h.untreated-X3h.treated	0.000237353042210549	-0.909646091647794
ENST00000629845.1	X0h.untreated-X3h.treated	0.000238065098664667	-197316395691753
ENST00000552631.1	X0h.untreated-X3h.treated	0.000238125869243339	512816558284627
ENST00000359314.5	X0h.untreated-X3h.treated	0.000238125869243339	100505312632439
ENST00000307365.4	X0h.untreated-X3h.treated	0.000238125869243339	-0.724807020341203
ENST00000640432.1	X0h.untreated-X3h.treated	0.000238125869243339	0.869621212557264
ENST00000373773.7	X0h.untreated-X3h.treated	0.000238125869243339	711786336594547
ENST00000252804.9	X0h.untreated-X3h.treated	0.000239803680598813	-0.301958755509572
ENST00000534695.5	X0h.untreated-X3h.treated	0.000240886326249778	-706856566648462
ENST00000447771.6	X0h.untreated-X3h.treated	0.000241571888812052	-798647590102781
ENST00000369713.10	X0h.untreated-X3h.treated	0.000241571888812052	159589107672092
ENST00000519511.1	X0h.untreated-X3h.treated	0.000242185449803218	-296591613831671
ENST00000402438.5	X0h.untreated-X3h.treated	0.000242226418856537	0.967307333842234
ENST00000257770.8	X0h.untreated-X3h.treated	0.000243327840268669	0.367298082845666
ENST00000330398.9	X0h.untreated-X3h.treated	0.000243327840268669	-0.966998152607183
ENST00000376755.1	X0h.untreated-X3h.treated	0.000243327840268669	114574330935173
ENST00000494862.1	X0h.untreated-X3h.treated	0.000243431624371808	-105849816499133
ENST00000290158.9	X0h.untreated-X3h.treated	0.000244887953048877	0.719687456465977
ENST00000407315.6	X0h.untreated-X3h.treated	0.000246459751660799	-0.863710006790964
ENST00000531413.5	X0h.untreated-X3h.treated	0.000247036716647606	0.685800044789957
ENST00000332624.8	X0h.untreated-X3h.treated	0.000247345823364629	0.941065554627289
ENST00000218388.9	X0h.untreated-X3h.treated	0.000247874906919466	-15101791501612
ENST00000615825.1	X0h.untreated-X3h.treated	0.000248700975221545	138926255573881
ENST00000420692.6	X0h.untreated-X3h.treated	0.000248700975221545	-160494681888091
ENST00000552903.2	X0h.untreated-X3h.treated	0.000248700975221545	509167100701274
ENST00000263238.7	X0h.untreated-X3h.treated	0.000248847635826816	159783406314143
ENST00000301964.6	X0h.untreated-X3h.treated	0.000249740884505993	-0.897259351930982
ENST00000504571.5	X0h.untreated-X3h.treated	0.000249740884505993	-719253745343956
ENST00000562649.6	X0h.untreated-X3h.treated	0.000251571046593839	589318425288205
ENST00000618966.1	X0h.untreated-X3h.treated	0.000251596291556321	0.774870131527297
ENST00000300403.11	X0h.untreated-X3h.treated	0.000251596291556321	124376842077417
ENST00000532041.5	X0h.untreated-X3h.treated	0.00025200951872827	-672789288733012
ENST00000373482.6	X0h.untreated-X3h.treated	0.000254035800856617	770452891938863
ENST00000379719.8	X0h.untreated-X3h.treated	0.000255547190037022	0.57843024585855
ENST00000491362.1	X0h.untreated-X3h.treated	0.000255547190037022	-659385217002248
ENST00000671022.1	X0h.untreated-X3h.treated	0.000255547190037022	239344685574953
ENST00000376809.10	X0h.untreated-X3h.treated	0.000255628689111833	0.367531420949318
ENST00000556206.1	X0h.untreated-X3h.treated	0.000255951033078537	-317275634224764
ENST00000488914.2	X0h.untreated-X3h.treated	0.000256358678117628	-721965507968104
ENST00000273223.10	X0h.untreated-X3h.treated	0.000258534106543137	-0.623751488479623
ENST00000373218.5	X0h.untreated-X3h.treated	0.000258534106543137	0.66320771932175
ENST00000275954.4	X0h.untreated-X3h.treated	0.000258898167329437	0.736702107326463
ENST00000463084.1	X0h.untreated-X3h.treated	0.000259028391862867	-976227058369546
ENST00000266025.4	X0h.untreated-X3h.treated	0.00025935677401908	-0.676096059989401
ENST00000468818.1	X0h.untreated-X3h.treated	0.00025950751445592	-133482592388303
ENST00000611706.4	X0h.untreated-X3h.treated	0.00025950751445592	708877969929817
ENST00000297290.4	X0h.untreated-X3h.treated	0.00025950751445592	-255565160945192
ENST00000616140.2	X0h.untreated-X3h.treated	0.00025950751445592	-0.770828015903879
ENST00000534001.1	X0h.untreated-X3h.treated	0.00025950751445592	-105588076232843
ENST00000535923.6	X0h.untreated-X3h.treated	0.00025950751445592	-0.365052792217663
ENST00000568312.1	X0h.untreated-X3h.treated	0.00025950751445592	-774920010396273
ENST00000577875.5	X0h.untreated-X3h.treated	0.00025950751445592	673664785827917
ENST00000398637.10	X0h.untreated-X3h.treated	0.000259539240498542	0.762210297208794
ENST00000454057.1	X0h.untreated-X3h.treated	0.000259539240498542	-78060773249759
ENST00000439422.1	X0h.untreated-X3h.treated	0.000259539240498542	792404512267863
ENST00000547031.5	X0h.untreated-X3h.treated	0.000260531581991076	-408370204880249
ENST00000215957.10	X0h.untreated-X3h.treated	0.000260896141596616	-100357785717628
ENST00000485025.1	X0h.untreated-X3h.treated	0.000261227873527311	540961955372659
ENST00000480626.5	X0h.untreated-X3h.treated	0.000261753868508345	-819182947698353
ENST00000591123.5	X0h.untreated-X3h.treated	0.000261753868508345	619806866598636
ENST00000391839.6	X0h.untreated-X3h.treated	0.000262507718427089	624331497285422
ENST00000322985.9	X0h.untreated-X3h.treated	0.000262507718427089	-217338285012931
ENST00000588337.5	X0h.untreated-X3h.treated	0.000262603184767037	-597007657039809
ENST00000285667.4	X0h.untreated-X3h.treated	0.000263154471853578	131943173852087
ENST00000334025.3	X0h.untreated-X3h.treated	0.000264793035887356	149756418823316
ENST00000503588.1	X0h.untreated-X3h.treated	0.000264843921179104	151098639666463
ENST00000522665.5	X0h.untreated-X3h.treated	0.000266345488117929	-711683449023067
ENST00000470120.5	X0h.untreated-X3h.treated	0.000267793281892113	-797453146825673
ENST00000519666.1	X0h.untreated-X3h.treated	0.000267793281892113	-657776101989108
ENST00000432293.2	X0h.untreated-X3h.treated	0.000267793281892113	180608355576174
ENST00000520657.1	X0h.untreated-X3h.treated	0.000267793281892113	831153449539966
ENST00000416762.7	X0h.untreated-X3h.treated	0.000267793281892113	-154102611950326
ENST00000416904.5	X0h.untreated-X3h.treated	0.000267793281892113	0.85728817851802
ENST00000261716.7	X0h.untreated-X3h.treated	0.000267793281892113	0.784406145469497
ENST00000270451.6	X0h.untreated-X3h.treated	0.000267793281892113	-148949040561851
ENST00000428360.2	X0h.untreated-X3h.treated	0.000269884655693816	-696982389222866
ENST00000528723.5	X0h.untreated-X3h.treated	0.000270088731938353	-584805336960629
ENST00000619396.4	X0h.untreated-X3h.treated	0.000270506663914026	-8559357303191
ENST00000551182.1	X0h.untreated-X3h.treated	0.000270935671912968	0.708507384440899
ENST00000225603.9	X0h.untreated-X3h.treated	0.000271097648335434	102081492658788
ENST00000345988.7	X0h.untreated-X3h.treated	0.000271639051725149	-0.613017360776926
ENST00000494274.5	X0h.untreated-X3h.treated	0.000272284537119381	638212326887376
ENST00000373212.6	X0h.untreated-X3h.treated	0.000272284537119381	137363563110274
ENST00000464001.1	X0h.untreated-X3h.treated	0.000273427980867389	-942748504609186
ENST00000638716.1	X0h.untreated-X3h.treated	0.000273689423654884	154709369491323
ENST00000520014.1	X0h.untreated-X3h.treated	0.000274006721967122	-633842036485696
ENST00000428064.5	X0h.untreated-X3h.treated	0.000274336018814938	-594443117309278
ENST00000446188.1	X0h.untreated-X3h.treated	0.000274783112069804	-581331253851781
ENST00000511048.1	X0h.untreated-X3h.treated	0.000274783112069804	-0.674738531297931
ENST00000469182.1	X0h.untreated-X3h.treated	0.000274783112069804	-833800869339894
ENST00000517603.5	X0h.untreated-X3h.treated	0.000274783112069804	164675524947499
ENST00000519682.5	X0h.untreated-X3h.treated	0.000274783112069804	528885347790509
ENST00000473115.1	X0h.untreated-X3h.treated	0.000274783112069804	-706717447848326
ENST00000343631.3	X0h.untreated-X3h.treated	0.000274783112069804	119184479901913
ENST00000014914.5	X0h.untreated-X3h.treated	0.000274783112069804	0.669743574172247
ENST00000589374.1	X0h.untreated-X3h.treated	0.000274783112069804	-729751986812262
ENST00000545939.5	X0h.untreated-X3h.treated	0.000274783112069804	541011857245627
ENST00000615742.4	X0h.untreated-X3h.treated	0.000274860438632175	-662644274049337
ENST00000615512.1	X0h.untreated-X3h.treated	0.000275096637684955	-72622039528845
ENST00000436882.1	X0h.untreated-X3h.treated	0.000275364898439178	-266857588808061
ENST00000438462.1	X0h.untreated-X3h.treated	0.000276736973489668	-305444188948953
ENST00000528110.5	X0h.untreated-X3h.treated	0.000276736973489668	-882752649443365
ENST00000468732.5	X0h.untreated-X3h.treated	0.000276736973489668	-639387507878038
ENST00000411544.5	X0h.untreated-X3h.treated	0.000276736973489668	670546021657229
ENST00000522551.1	X0h.untreated-X3h.treated	0.000277431428861128	-107368565239158
ENST00000591871.1	X0h.untreated-X3h.treated	0.000278913865838616	-0.885279175998919
ENST00000378292.9	X0h.untreated-X3h.treated	0.000279051450749334	-0.99828214437672
ENST00000468379.1	X0h.untreated-X3h.treated	0.000279854071267117	-273428246925946
ENST00000452898.2	X0h.untreated-X3h.treated	0.000280028443289946	-595166114333596
ENST00000456310.5	X0h.untreated-X3h.treated	0.000280028443289946	-730853497136873
ENST00000591274.1	X0h.untreated-X3h.treated	0.000280028443289946	140804370184638
ENST00000376760.5	X0h.untreated-X3h.treated	0.000280429123996976	590128340792566
ENST00000435983.5	X0h.untreated-X3h.treated	0.000280429123996976	105851486096053
ENST00000605197.2	X0h.untreated-X3h.treated	0.000280517042203842	755589484616469
ENST00000593189.6	X0h.untreated-X3h.treated	0.000280517042203842	-90520620806818
ENST00000487020.5	X0h.untreated-X3h.treated	0.000280519437181679	533771049131375
ENST00000614891.5	X0h.untreated-X3h.treated	0.000281228727449317	105613058452188
ENST00000292431.5	X0h.untreated-X3h.treated	0.000282704084669902	-0.638991643702156
ENST00000551286.1	X0h.untreated-X3h.treated	0.000283802675476854	-15622409560475
ENST00000457811.1	X0h.untreated-X3h.treated	0.000284206507460842	-889056703224652
ENST00000563664.1	X0h.untreated-X3h.treated	0.000284329130852398	-728517127239845
ENST00000418865.6	X0h.untreated-X3h.treated	0.000284657368940583	0.977040575189042
ENST00000379847.8	X0h.untreated-X3h.treated	0.000284657368940583	195955637449893
ENST00000563111.2	X0h.untreated-X3h.treated	0.000284657368940583	-646614619599541
ENST00000303127.12	X0h.untreated-X3h.treated	0.000284829433992564	-0.720926136199934
ENST00000350527.7	X0h.untreated-X3h.treated	0.000284829433992564	-182228707907625
ENST00000469565.6	X0h.untreated-X3h.treated	0.000285338691324644	-0.895316429143729
ENST00000635347.1	X0h.untreated-X3h.treated	0.000285338691324644	-817800753058331
ENST00000334478.9	X0h.untreated-X3h.treated	0.000285338691324644	-0.625462850542184
ENST00000353379.12	X0h.untreated-X3h.treated	0.000285338691324644	-139483164948499
ENST00000323250.9	X0h.untreated-X3h.treated	0.000285338691324644	-681815983055813
ENST00000601216.1	X0h.untreated-X3h.treated	0.000285338691324644	-620386549767719
ENST00000419004.2	X0h.untreated-X3h.treated	0.000285338691324644	696925021553898
ENST00000255622.10	X0h.untreated-X3h.treated	0.000287666785357909	5173499953763
ENST00000493298.1	X0h.untreated-X3h.treated	0.00029049320489482	0.628388301991865
ENST00000517679.5	X0h.untreated-X3h.treated	0.00029049320489482	805208351415806
ENST00000311921.8	X0h.untreated-X3h.treated	0.00029049320489482	-789550621909191
ENST00000478094.1	X0h.untreated-X3h.treated	0.00029049320489482	-818533550245728
ENST00000476840.5	X0h.untreated-X3h.treated	0.000291202371659676	-726293289589758
ENST00000436636.7	X0h.untreated-X3h.treated	0.000291202371659676	0.841080710038928
ENST00000651614.1	X0h.untreated-X3h.treated	0.000291202371659676	0.934480848338224
ENST00000553810.5	X0h.untreated-X3h.treated	0.00029143711070121	-203930411295124
ENST00000368865.9	X0h.untreated-X3h.treated	0.00029203266216825	12923767855307
ENST00000274137.9	X0h.untreated-X3h.treated	0.000292213674693279	-104343265394375
ENST00000460720.5	X0h.untreated-X3h.treated	0.000293330201849881	-720686580290725
ENST00000338825.5	X0h.untreated-X3h.treated	0.000293761161214674	-0.835506532457337
ENST00000452376.5	X0h.untreated-X3h.treated	0.000293761161214674	604578851354684
ENST00000474879.7	X0h.untreated-X3h.treated	0.000294543131858555	-105704086058568
ENST00000500949.6	X0h.untreated-X3h.treated	0.000294561536142895	0.91333150517218
ENST00000469678.1	X0h.untreated-X3h.treated	0.000297381048717112	0.501083942112277
ENST00000559679.1	X0h.untreated-X3h.treated	0.000297678399371588	-175980842217187
ENST00000579585.5	X0h.untreated-X3h.treated	0.000298726338179264	7115872153355
ENST00000401959.6	X0h.untreated-X3h.treated	0.000298739586760484	-0.870692228579037
ENST00000369535.5	X0h.untreated-X3h.treated	0.000300480155589299	0.803795785228912
ENST00000633781.1	X0h.untreated-X3h.treated	0.000300480155589299	585890905675634
ENST00000522100.5	X0h.untreated-X3h.treated	0.000300480155589299	-816329593533441
ENST00000485273.1	X0h.untreated-X3h.treated	0.000301056981131258	845086751154352
ENST00000546342.5	X0h.untreated-X3h.treated	0.000301056981131258	-731340743268587
ENST00000582730.6	X0h.untreated-X3h.treated	0.000301056981131258	141006492232851
ENST00000338637.11	X0h.untreated-X3h.treated	0.000302613203491466	565057591335582
ENST00000480452.5	X0h.untreated-X3h.treated	0.000303029034150752	527699869839693
ENST00000370206.9	X0h.untreated-X3h.treated	0.000306200788662357	0.896310552968076
ENST00000486769.1	X0h.untreated-X3h.treated	0.000306259076609403	-758372674744197
ENST00000393409.2	X0h.untreated-X3h.treated	0.000307036721475104	-0.659374250734253
ENST00000326277.5	X0h.untreated-X3h.treated	0.000307118441823315	-605373407196438
ENST00000285518.11	X0h.untreated-X3h.treated	0.000307118441823315	152671294040759
ENST00000322028.5	X0h.untreated-X3h.treated	0.000307118441823315	-13119782385419
ENST00000427172.5	X0h.untreated-X3h.treated	0.000307147560096939	503309231859963
ENST00000581267.1	X0h.untreated-X3h.treated	0.000307147560096939	-735073371835823
ENST00000509009.5	X0h.untreated-X3h.treated	0.000307270155537965	-854583831507363
ENST00000550767.5	X0h.untreated-X3h.treated	0.000307270155537965	-358236815095899
ENST00000521280.5	X0h.untreated-X3h.treated	0.000307352513223207	-611741589070917
ENST00000642265.1	X0h.untreated-X3h.treated	0.000310056464852067	505660977723736
ENST00000423602.1	X0h.untreated-X3h.treated	0.000310798512759126	553537219634392
ENST00000515567.5	X0h.untreated-X3h.treated	0.000310798512759126	-668914885514267
ENST00000596288.7	X0h.untreated-X3h.treated	0.000311831364473979	0.61406234763643
ENST00000330752.12	X0h.untreated-X3h.treated	0.000313255009014234	-0.945495451448693
ENST00000484840.5	X0h.untreated-X3h.treated	0.000313653155459186	-635108321466376
ENST00000586014.5	X0h.untreated-X3h.treated	0.000313653155459186	695647606312531
ENST00000523430.5	X0h.untreated-X3h.treated	0.000314009558827587	589296703698207
ENST00000644935.1	X0h.untreated-X3h.treated	0.000314009558827587	-103746981765638
ENST00000309032.7	X0h.untreated-X3h.treated	0.00031459486774045	-180316885253799
ENST00000489825.5	X0h.untreated-X3h.treated	0.000314704955716364	663262811108694
ENST00000560831.1	X0h.untreated-X3h.treated	0.000314704955716364	23275844167627
ENST00000502326.7	X0h.untreated-X3h.treated	0.000315236794437988	732565939660667
ENST00000591062.1	X0h.untreated-X3h.treated	0.000315433102811084	-631547911344921
ENST00000399777.1	X0h.untreated-X3h.treated	0.000315433102811084	0.718421989277038
ENST00000551421.1	X0h.untreated-X3h.treated	0.000315647878287417	602065042683529
ENST00000544005.5	X0h.untreated-X3h.treated	0.000315647878287417	941184992701059
ENST00000622724.3	X0h.untreated-X3h.treated	0.000315678375460351	-726703696283001
ENST00000564751.5	X0h.untreated-X3h.treated	0.000315694525736838	-856406353890032
ENST00000397195.10	X0h.untreated-X3h.treated	0.000317392437939122	0.837335758225374
ENST00000512542.5	X0h.untreated-X3h.treated	0.000317540649610241	-656489381168962
ENST00000619107.1	X0h.untreated-X3h.treated	0.000317540649610241	-609810661020145
ENST00000452087.5	X0h.untreated-X3h.treated	0.000317649002968435	-136127584591472
ENST00000504672.5	X0h.untreated-X3h.treated	0.000317724484508888	-20305225851152
ENST00000552635.5	X0h.untreated-X3h.treated	0.000317817115298577	-264931691118315
ENST00000560738.1	X0h.untreated-X3h.treated	0.000317817115298577	-229878540798901
ENST00000566395.5	X0h.untreated-X3h.treated	0.000318143644120224	498270517352834
ENST00000528673.5	X0h.untreated-X3h.treated	0.000318447901178691	-615465774974139
ENST00000377045.9	X0h.untreated-X3h.treated	0.000318447901178691	-0.971741132165645
ENST00000588991.7	X0h.untreated-X3h.treated	0.000320275690907314	142241682894297
ENST00000348022.6	X0h.untreated-X3h.treated	0.00032200020737657	797060759259556
ENST00000478306.1	X0h.untreated-X3h.treated	0.000323295576403735	515119935728935
ENST00000581041.5	X0h.untreated-X3h.treated	0.000323295576403735	-74534480909694
ENST00000599573.1	X0h.untreated-X3h.treated	0.000323295576403735	889280361272342
ENST00000451563.5	X0h.untreated-X3h.treated	0.000323830503369153	-584360229228368
ENST00000259457.8	X0h.untreated-X3h.treated	0.000325365344260027	-0.40718764156962
ENST00000449080.5	X0h.untreated-X3h.treated	0.000325684030767821	702587534682218
ENST00000497179.1	X0h.untreated-X3h.treated	0.000325684030767821	599493699232926
ENST00000426385.3	X0h.untreated-X3h.treated	0.00032603124557918	-651427303599662
ENST00000395527.8	X0h.untreated-X3h.treated	0.00032603124557918	82906186183028
ENST00000486401.1	X0h.untreated-X3h.treated	0.00032659116602531	506287466192256
ENST00000556113.1	X0h.untreated-X3h.treated	0.000326643950447729	-719817123443812
ENST00000378930.7	X0h.untreated-X3h.treated	0.000326643950447729	123316132802221
ENST00000298229.7	X0h.untreated-X3h.treated	0.000326782750985297	-0.553353756804901
ENST00000548949.5	X0h.untreated-X3h.treated	0.000326879991206807	-635254179822299
ENST00000374759.8	X0h.untreated-X3h.treated	0.00032705567501231	-0.989309837717029
ENST00000325631.10	X0h.untreated-X3h.treated	0.00033063870234988	533247030358342
ENST00000523575.1	X0h.untreated-X3h.treated	0.00033063870234988	499671904345425
ENST00000216294.5	X0h.untreated-X3h.treated	0.00033063870234988	166962758650201
ENST00000643375.1	X0h.untreated-X3h.treated	0.000336052546029425	609530499327578
ENST00000374479.3	X0h.untreated-X3h.treated	0.000336068956420389	0.701447729921228
ENST00000233057.9	X0h.untreated-X3h.treated	0.000336068956420389	11750066583041
ENST00000376954.5	X0h.untreated-X3h.treated	0.000336068956420389	-602843229655047
ENST00000425518.5	X0h.untreated-X3h.treated	0.000336549212397109	-145050907352684
ENST00000522376.1	X0h.untreated-X3h.treated	0.000336549212397109	-811183844103217
ENST00000374882.7	X0h.untreated-X3h.treated	0.000336549212397109	-116395768860047
ENST00000469798.5	X0h.untreated-X3h.treated	0.000336549212397109	-665501599449017
ENST00000650479.1	X0h.untreated-X3h.treated	0.000336549212397109	-10116344685452
ENST00000471041.2	X0h.untreated-X3h.treated	0.000336549212397109	548004157598392
ENST00000651748.1	X0h.untreated-X3h.treated	0.000336549212397109	615264404105746
ENST00000556139.2	X0h.untreated-X3h.treated	0.000336549212397109	-701701163386752
ENST00000615189.5	X0h.untreated-X3h.treated	0.000336549212397109	-0.947312619034106
ENST00000383589.6	X0h.untreated-X3h.treated	0.00033747238156795	140601821577078
ENST00000368809.1	X0h.untreated-X3h.treated	0.000338202766916827	0.796132013954437
ENST00000521770.1	X0h.untreated-X3h.treated	0.000338202766916827	-101071221324941
ENST00000581230.5	X0h.untreated-X3h.treated	0.000338827912044256	148029079529571
ENST00000261590.13	X0h.untreated-X3h.treated	0.000339468505650816	0.577202551434399
ENST00000414286.1	X0h.untreated-X3h.treated	0.000340061117225751	-575237323842793
ENST00000568641.1	X0h.untreated-X3h.treated	0.000340148291800729	-103175215260453
ENST00000462665.5	X0h.untreated-X3h.treated	0.000341149633718746	-75825126374409
ENST00000530999.1	X0h.untreated-X3h.treated	0.000341344596868142	493927573227153
ENST00000361785.10	X0h.untreated-X3h.treated	0.000341344596868142	75424754120189
ENST00000379613.9	X0h.untreated-X3h.treated	0.000341344596868142	524930741176943
ENST00000453759.6	X0h.untreated-X3h.treated	0.000341344596868142	-679102378594035
ENST00000546971.5	X0h.untreated-X3h.treated	0.00034221762415875	5146814427879
ENST00000587670.1	X0h.untreated-X3h.treated	0.00034221762415875	-714727639540763
ENST00000496850.1	X0h.untreated-X3h.treated	0.00034221762415875	-591073629192394
ENST00000479266.5	X0h.untreated-X3h.treated	0.000343115667291914	519979430035316
ENST00000409484.5	X0h.untreated-X3h.treated	0.000343162634692248	-831791318829736
ENST00000532359.5	X0h.untreated-X3h.treated	0.00034438526053713	-322261562856728
ENST00000409503.5	X0h.untreated-X3h.treated	0.000345003163666961	629123639724712
ENST00000469684.1	X0h.untreated-X3h.treated	0.000346123530283492	-715998630541833
ENST00000474564.1	X0h.untreated-X3h.treated	0.000346251815539304	-788812015381505
ENST00000255608.9	X0h.untreated-X3h.treated	0.000346687975626655	-0.587066739405869
ENST00000373449.7	X0h.untreated-X3h.treated	0.000347337570752511	0.90342961692582
ENST00000447915.5	X0h.untreated-X3h.treated	0.000349567788349698	-659815972662136
ENST00000502412.1	X0h.untreated-X3h.treated	0.000350112034440127	-761853852411384
ENST00000316793.7	X0h.untreated-X3h.treated	0.000350817669115389	0.544069410695961
ENST00000222690.10	X0h.untreated-X3h.treated	0.00035088478558949	0.713254172150656
ENST00000372663.9	X0h.untreated-X3h.treated	0.000350952396713832	-0.875019946152109
ENST00000455407.5	X0h.untreated-X3h.treated	0.000350952396713832	-261272332336743
ENST00000632555.1	X0h.untreated-X3h.treated	0.000351956122425122	-206270441154863
ENST00000409947.5	X0h.untreated-X3h.treated	0.000351956122425122	1191389025138
ENST00000296325.9	X0h.untreated-X3h.treated	0.000351956122425122	-0.53841955887606
ENST00000555646.1	X0h.untreated-X3h.treated	0.000351989797997429	494132771129656
ENST00000511227.5	X0h.untreated-X3h.treated	0.000354554534355256	73421726869882
ENST00000519707.5	X0h.untreated-X3h.treated	0.000354554534355256	-673936193535065
ENST00000514056.1	X0h.untreated-X3h.treated	0.000354744238345084	490570189985273
ENST00000358368.5	X0h.untreated-X3h.treated	0.000355757890961814	-0.874571189888042
ENST00000543982.5	X0h.untreated-X3h.treated	0.000355869728271149	-0.870622285674362
ENST00000494468.1	X0h.untreated-X3h.treated	0.000357149752699486	-658497223946689
ENST00000621096.4	X0h.untreated-X3h.treated	0.000357149752699486	-0.785070515348526
ENST00000556029.5	X0h.untreated-X3h.treated	0.000357149752699486	170451122625467
ENST00000420115.6	X0h.untreated-X3h.treated	0.000358064937862163	124876379677109
ENST00000543987.5	X0h.untreated-X3h.treated	0.000358064937862163	505993815125184
ENST00000261875.10	X0h.untreated-X3h.treated	0.000358116617934212	0.622925929696046
ENST00000603631.1	X0h.untreated-X3h.treated	0.000358929578840761	510796948995485
ENST00000555592.1	X0h.untreated-X3h.treated	0.000358929578840761	-911400953559588
ENST00000314028.10	X0h.untreated-X3h.treated	0.000358929578840761	-0.559919524032867
ENST00000222266.2	X0h.untreated-X3h.treated	0.000358929578840761	253078425873681
ENST00000477678.1	X0h.untreated-X3h.treated	0.000359900720819186	566824835435708
ENST00000574344.5	X0h.untreated-X3h.treated	0.000359900720819186	-732196072589598
ENST00000083182.8	X0h.untreated-X3h.treated	0.000360190364181241	100326163218817
ENST00000413447.1	X0h.untreated-X3h.treated	0.000361318182910898	-314706004175077
ENST00000609261.6	X0h.untreated-X3h.treated	0.000361838818446243	-1280742598448
ENST00000434538.5	X0h.untreated-X3h.treated	0.000362212152281251	-165138972634756
ENST00000478768.2	X0h.untreated-X3h.treated	0.000362214738145026	519196498336453
ENST00000399713.6	X0h.untreated-X3h.treated	0.000362214738145026	-767899212382656
ENST00000636798.1	X0h.untreated-X3h.treated	0.00036462756912316	695226550458503
ENST00000466195.1	X0h.untreated-X3h.treated	0.000365361068428685	-779876148544088
ENST00000594975.5	X0h.untreated-X3h.treated	0.000365634857800236	653994684845548
ENST00000311502.12	X0h.untreated-X3h.treated	0.000366099974930266	-127669067286683
ENST00000575073.5	X0h.untreated-X3h.treated	0.000366099974930266	512952212155234
ENST00000503771.2	X0h.untreated-X3h.treated	0.000366383236041255	-118121767893206
ENST00000450592.6	X0h.untreated-X3h.treated	0.000366386591875534	565463046978679
ENST00000420463.7	X0h.untreated-X3h.treated	0.00036712521715351	-113645790068183
ENST00000649676.1	X0h.untreated-X3h.treated	0.000367594908483151	962174801553025
ENST00000469000.5	X0h.untreated-X3h.treated	0.000367594908483151	-554664724258895
ENST00000527536.5	X0h.untreated-X3h.treated	0.000367815919456452	127697465797544
ENST00000582469.1	X0h.untreated-X3h.treated	0.000368879695367487	620568711250014
ENST00000405333.5	X0h.untreated-X3h.treated	0.000368947429506913	0.515938643666182
ENST00000321442.10	X0h.untreated-X3h.treated	0.000369656921941574	108748677146734
ENST00000367334.9	X0h.untreated-X3h.treated	0.000371330224080445	-0.667704233577779
ENST00000261416.12	X0h.untreated-X3h.treated	0.000371358996368551	112130642254581
ENST00000314673.8	X0h.untreated-X3h.treated	0.000371358996368551	634259721202254
ENST00000459748.1	X0h.untreated-X3h.treated	0.000371358996368551	-0.673167159872512
ENST00000166139.9	X0h.untreated-X3h.treated	0.000371669155156194	-160120470513409
ENST00000438213.5	X0h.untreated-X3h.treated	0.000374017169199769	-0.872425365773614
ENST00000501943.6	X0h.untreated-X3h.treated	0.000374347945253418	675600165786056
ENST00000503014.5	X0h.untreated-X3h.treated	0.000376272742379436	751871219339674
ENST00000455177.3	X0h.untreated-X3h.treated	0.000376272742379436	-351870121910618
ENST00000259963.4	X0h.untreated-X3h.treated	0.0003772067503936	127389486253061
ENST00000507999.5	X0h.untreated-X3h.treated	0.000377881358537228	-630725746106561
ENST00000534814.5	X0h.untreated-X3h.treated	0.00037829955485207	-677093183902007
ENST00000369144.8	X0h.untreated-X3h.treated	0.000381060133506294	152039276503093
ENST00000629438.2	X0h.untreated-X3h.treated	0.000382372017627615	630452418525722
ENST00000471047.1	X0h.untreated-X3h.treated	0.000382738775684555	-652862838489498
ENST00000455123.5	X0h.untreated-X3h.treated	0.000383242233841432	-95185311479033
ENST00000542602.1	X0h.untreated-X3h.treated	0.000383553253430072	-737971394489678
ENST00000593771.1	X0h.untreated-X3h.treated	0.000383553253430072	-594420828709974
ENST00000410045.5	X0h.untreated-X3h.treated	0.000384146570518922	494004867574908
ENST00000496897.5	X0h.untreated-X3h.treated	0.000384776870795585	501986386881059
ENST00000357325.10	X0h.untreated-X3h.treated	0.000385270099065956	-276306587942067
ENST00000484616.2	X0h.untreated-X3h.treated	0.000385270099065956	-160971664678112
ENST00000222693.5	X0h.untreated-X3h.treated	0.000385270099065956	145146289168237
ENST00000377959.5	X0h.untreated-X3h.treated	0.000385270099065956	-682435765991361
ENST00000391881.7	X0h.untreated-X3h.treated	0.000386146378303261	-14557292273349
ENST00000488466.5	X0h.untreated-X3h.treated	0.000386152218829291	-547799920305317
ENST00000491163.1	X0h.untreated-X3h.treated	0.000386582124127178	-685509721265946
ENST00000616502.4	X0h.untreated-X3h.treated	0.000386729713140261	876828703868909
ENST00000551781.2	X0h.untreated-X3h.treated	0.000386729713140261	481177557135119
ENST00000432648.8	X0h.untreated-X3h.treated	0.000387063330254237	100571943765189
ENST00000367815.9	X0h.untreated-X3h.treated	0.000389308074932413	0.566985987190479
ENST00000409541.5	X0h.untreated-X3h.treated	0.000389359301900034	-630542881440375
ENST00000479314.1	X0h.untreated-X3h.treated	0.000389417764971684	545190050109659
ENST00000244020.5	X0h.untreated-X3h.treated	0.000389417764971684	101103510988183
ENST00000224237.9	X0h.untreated-X3h.treated	0.000390092077381253	-0.255647752425045
ENST00000299166.9	X0h.untreated-X3h.treated	0.000390977549443058	-161333968608867
ENST00000629893.1	X0h.untreated-X3h.treated	0.000392725747409026	-557315235241161
ENST00000448220.5	X0h.untreated-X3h.treated	0.000392725747409026	-601261617484982
ENST00000331569.6	X0h.untreated-X3h.treated	0.000392725747409026	-105848921786616
ENST00000468633.1	X0h.untreated-X3h.treated	0.000392725747409026	536442954549223
ENST00000632315.1	X0h.untreated-X3h.treated	0.000392725747409026	-831297047004297
ENST00000531491.5	X0h.untreated-X3h.treated	0.000392725747409026	-0.541671234538425
ENST00000553151.5	X0h.untreated-X3h.treated	0.000392725747409026	-813641071488574
ENST00000496707.5	X0h.untreated-X3h.treated	0.000393499640924447	-69335933854751
ENST00000551139.6	X0h.untreated-X3h.treated	0.000393791277209166	666325904678362
ENST00000321895.7	X0h.untreated-X3h.treated	0.000393881961630664	-131701945166404
ENST00000374594.1	X0h.untreated-X3h.treated	0.000393881961630664	670522349377013
ENST00000535589.3	X0h.untreated-X3h.treated	0.00039482606209384	119378968870546
ENST00000296755.12	X0h.untreated-X3h.treated	0.00039482606209384	0.482766341900535
ENST00000411809.6	X0h.untreated-X3h.treated	0.00039482606209384	13870631036258
ENST00000310775.11	X0h.untreated-X3h.treated	0.00039482606209384	104443067652957
ENST00000394867.8	X0h.untreated-X3h.treated	0.00039482606209384	0.790111032885976
ENST00000492739.1	X0h.untreated-X3h.treated	0.000395191064801414	-177210259746541
ENST00000514213.6	X0h.untreated-X3h.treated	0.000395191064801414	0.787726685427203
ENST00000588178.5	X0h.untreated-X3h.treated	0.000395427772955893	-768847314162852
ENST00000666136.1	X0h.untreated-X3h.treated	0.000395596543220036	591095193095209
ENST00000437736.5	X0h.untreated-X3h.treated	0.000395878598904988	151860642645614
ENST00000422544.2	X0h.untreated-X3h.treated	0.000395878598904988	591450174816683
ENST00000614349.4	X0h.untreated-X3h.treated	0.000395878598904988	-728107096293763
ENST00000538102.5	X0h.untreated-X3h.treated	0.000395878598904988	84622071820381
ENST00000013125.8	X0h.untreated-X3h.treated	0.000395878598904988	101940602727643
ENST00000554482.1	X0h.untreated-X3h.treated	0.000395878598904988	0.766038934299411
ENST00000461488.5	X0h.untreated-X3h.treated	0.000395878598904988	714766185820023
ENST00000601170.5	X0h.untreated-X3h.treated	0.000395878598904988	-121568565329671
ENST00000324266.10	X0h.untreated-X3h.treated	0.000395931730944536	-8193423048896
ENST00000427487.5	X0h.untreated-X3h.treated	0.000396410109485788	-331072129546823
ENST00000372688.8	X0h.untreated-X3h.treated	0.000396410109485788	225137640047845
ENST00000650623.2	X0h.untreated-X3h.treated	0.000396410109485788	586410846416153
ENST00000565880.1	X0h.untreated-X3h.treated	0.000396410109485788	-730696399347879
ENST00000380629.7	X0h.untreated-X3h.treated	0.000397868253570372	0.9460010772941
ENST00000054666.11	X0h.untreated-X3h.treated	0.000398715222352017	0.677931697134069
ENST00000566252.1	X0h.untreated-X3h.treated	0.000399889658202989	-183007277516483
ENST00000484162.5	X0h.untreated-X3h.treated	0.000400962965307499	239989739853102
ENST00000273398.8	X0h.untreated-X3h.treated	0.000400962965307499	100655174436565
ENST00000542417.1	X0h.untreated-X3h.treated	0.000400962965307499	495052017753058
ENST00000560549.5	X0h.untreated-X3h.treated	0.000400962965307499	518657700563496
ENST00000549468.5	X0h.untreated-X3h.treated	0.000400962965307499	621897861735564
ENST00000366607.5	X0h.untreated-X3h.treated	0.000401787431531254	0.564506111053814
ENST00000229379.3	X0h.untreated-X3h.treated	0.000402605331057368	0.822450976177719
ENST00000264167.10	X0h.untreated-X3h.treated	0.000403920118723737	0.970751022560116
ENST00000534156.5	X0h.untreated-X3h.treated	0.000403920118723737	-654846236550161
ENST00000435120.5	X0h.untreated-X3h.treated	0.000403920118723737	0.700085954223382
ENST00000553391.2	X0h.untreated-X3h.treated	0.000403920118723737	-706266437142346
ENST00000575458.5	X0h.untreated-X3h.treated	0.000403920118723737	-894970661922881
ENST00000663393.1	X0h.untreated-X3h.treated	0.000403920118723737	-613828276335529
ENST00000372755.7	X0h.untreated-X3h.treated	0.000404090759294492	-206522908219506
ENST00000552487.1	X0h.untreated-X3h.treated	0.000404090759294492	-600056251711426
ENST00000329305.6	X0h.untreated-X3h.treated	0.000404524192352232	-29703830543047
ENST00000487509.6	X0h.untreated-X3h.treated	0.00040608198286695	106381228157379
ENST00000573616.5	X0h.untreated-X3h.treated	0.00040608198286695	509535145117963
ENST00000522720.1	X0h.untreated-X3h.treated	0.000406359776158048	-103401212517009
ENST00000230461.11	X0h.untreated-X3h.treated	0.000406389743670478	0.935319620161302
ENST00000620389.1	X0h.untreated-X3h.treated	0.000406394322070107	120289851811221
ENST00000593264.5	X0h.untreated-X3h.treated	0.000406394322070107	-149336329432288
ENST00000264389.7	X0h.untreated-X3h.treated	0.000407234196953378	168379494935455
ENST00000375429.8	X0h.untreated-X3h.treated	0.000407234196953378	-1539059195559
ENST00000493245.1	X0h.untreated-X3h.treated	0.000407234196953378	114898392659116
ENST00000467635.6	X0h.untreated-X3h.treated	0.000407234196953378	-586934851699436
ENST00000246117.9	X0h.untreated-X3h.treated	0.000407234196953378	-0.74296307044646
ENST00000444736.5	X0h.untreated-X3h.treated	0.000407234196953378	-685486754625549
ENST00000567134.5	X0h.untreated-X3h.treated	0.000407768168142571	485048330719904
ENST00000593273.5	X0h.untreated-X3h.treated	0.000407768168142571	524656085298603
ENST00000312239.10	X0h.untreated-X3h.treated	0.000407938611033826	0.840161618453552
ENST00000439561.6	X0h.untreated-X3h.treated	0.000407938611033826	108391788893476
ENST00000217456.3	X0h.untreated-X3h.treated	0.000407938611033826	-0.681479909061702
ENST00000528680.1	X0h.untreated-X3h.treated	0.000408169670943689	32250510731299
ENST00000369779.9	X0h.untreated-X3h.treated	0.000409562751476377	718289381493307
ENST00000460862.5	X0h.untreated-X3h.treated	0.000409562751476377	-0.605678304651722
ENST00000416012.1	X0h.untreated-X3h.treated	0.000409562751476377	495197407035481
ENST00000527633.6	X0h.untreated-X3h.treated	0.000409957785943669	151409090792899
ENST00000566831.5	X0h.untreated-X3h.treated	0.000409959679231194	-653257566178424
ENST00000529792.5	X0h.untreated-X3h.treated	0.000410471756897836	-0.73661137540061
ENST00000471255.5	X0h.untreated-X3h.treated	0.000410471756897836	476932003412263
ENST00000664382.1	X0h.untreated-X3h.treated	0.000410769433513524	811942554320745
ENST00000469467.1	X0h.untreated-X3h.treated	0.000410997619397743	-211774462531843
ENST00000503281.6	X0h.untreated-X3h.treated	0.000411786586301257	727888063202289
ENST00000627286.1	X0h.untreated-X3h.treated	0.000411786586301257	839043881822611
ENST00000252050.9	X0h.untreated-X3h.treated	0.000412039512694326	813625215395549
ENST00000291295.14	X0h.untreated-X3h.treated	0.00041239832176068	-0.657931096549592
ENST00000303115.8	X0h.untreated-X3h.treated	0.000412519299144536	106979347185696
ENST00000475440.1	X0h.untreated-X3h.treated	0.000414381429302166	521831782157336
ENST00000358681.8	X0h.untreated-X3h.treated	0.000414381429302166	-159462714964429
ENST00000548068.5	X0h.untreated-X3h.treated	0.000414604449160801	-774374351475229
ENST00000309909.10	X0h.untreated-X3h.treated	0.000414604449160801	-722905590424746
ENST00000360507.10	X0h.untreated-X3h.treated	0.000415122112975921	-0.531978933300773
ENST00000468100.1	X0h.untreated-X3h.treated	0.000415931234974796	-607230803818605
ENST00000452661.1	X0h.untreated-X3h.treated	0.000416180187696132	801552207018665
ENST00000578482.1	X0h.untreated-X3h.treated	0.000416180187696132	-107705639562941
ENST00000471319.1	X0h.untreated-X3h.treated	0.000416359887687553	-695769454337283
ENST00000455785.7	X0h.untreated-X3h.treated	0.000417379204204695	121310544162797
ENST00000514384.1	X0h.untreated-X3h.treated	0.000417725913677647	618232000212631
ENST00000577454.5	X0h.untreated-X3h.treated	0.000420094916315054	122808993658112
ENST00000395611.7	X0h.untreated-X3h.treated	0.000420241013529015	578400580476279
ENST00000497563.5	X0h.untreated-X3h.treated	0.000421801746240952	-618310469982787
ENST00000357037.6	X0h.untreated-X3h.treated	0.000422517137841037	-0.34730945432843
ENST00000494142.1	X0h.untreated-X3h.treated	0.000423716744190898	0.422805970997133
ENST00000650182.1	X0h.untreated-X3h.treated	0.000424073261971976	-0.828275371196372
ENST00000417224.5	X0h.untreated-X3h.treated	0.000424073261971976	672935313982038
ENST00000565690.5	X0h.untreated-X3h.treated	0.000424073261971976	-719560324550182
ENST00000636309.1	X0h.untreated-X3h.treated	0.000424355121439699	-678533328373976
ENST00000511118.1	X0h.untreated-X3h.treated	0.000425336813797578	631533339146646
ENST00000530807.5	X0h.untreated-X3h.treated	0.000426629333466571	-722576441104361
ENST00000560018.1	X0h.untreated-X3h.treated	0.000428678116265324	-678925156642691
ENST00000479135.5	X0h.untreated-X3h.treated	0.000428678116265324	512421810946528
ENST00000534717.5	X0h.untreated-X3h.treated	0.000429811812679394	-130714301326783
ENST00000600875.5	X0h.untreated-X3h.treated	0.000430365685494885	-191694212874325
ENST00000275493.7	X0h.untreated-X3h.treated	0.000432633316754036	0.26516021031494
ENST00000476810.5	X0h.untreated-X3h.treated	0.000433126297082324	496943445804612
ENST00000556380.3	X0h.untreated-X3h.treated	0.000433126297082324	602178030045458
ENST00000250092.11	X0h.untreated-X3h.treated	0.000433126297082324	-0.362156067781912
ENST00000436842.5	X0h.untreated-X3h.treated	0.000433909181383754	-686429362764405
ENST00000413704.5	X0h.untreated-X3h.treated	0.000433909181383754	645573471492321
ENST00000521529.5	X0h.untreated-X3h.treated	0.000433909181383754	495270066445053
ENST00000569150.1	X0h.untreated-X3h.treated	0.00043392340757282	514813940477157
ENST00000311051.7	X0h.untreated-X3h.treated	0.00043396508841152	812241396996762
ENST00000667629.1	X0h.untreated-X3h.treated	0.000434547186740536	866223519580963
ENST00000396578.7	X0h.untreated-X3h.treated	0.000434547186740536	0.960081128424755
ENST00000339082.7	X0h.untreated-X3h.treated	0.000434547186740536	-143360279949941
ENST00000307677.5	X0h.untreated-X3h.treated	0.000434547186740536	-0.676411112953343
ENST00000432937.6	X0h.untreated-X3h.treated	0.000436320898589938	-609112487040806
ENST00000287936.9	X0h.untreated-X3h.treated	0.000436459494237631	-16893502144851
ENST00000355572.6	X0h.untreated-X3h.treated	0.000436920179433852	-178677054302751
ENST00000298875.9	X0h.untreated-X3h.treated	0.000437359381574911	119760120106127
ENST00000419070.6	X0h.untreated-X3h.treated	0.000438722382077713	734354698496799
ENST00000438120.5	X0h.untreated-X3h.treated	0.000441443354918168	-19129181196373
ENST00000441310.6	X0h.untreated-X3h.treated	0.000442335110265643	631984186175913
ENST00000380527.3	X0h.untreated-X3h.treated	0.000442335110265643	0.589820414839642
ENST00000379704.7	X0h.untreated-X3h.treated	0.000442428415825489	118246149359684
ENST00000464052.5	X0h.untreated-X3h.treated	0.0004424715253303	476915620669874
ENST00000651769.1	X0h.untreated-X3h.treated	0.0004425336648139	-141075173973204
ENST00000563858.5	X0h.untreated-X3h.treated	0.000442922431112224	50196520012993
ENST00000482739.2	X0h.untreated-X3h.treated	0.000444240292363236	-0.441415297815603
ENST00000492383.1	X0h.untreated-X3h.treated	0.000444240292363236	223883888637135
ENST00000510489.1	X0h.untreated-X3h.treated	0.000444240292363236	-600697240978085
ENST00000334220.9	X0h.untreated-X3h.treated	0.000444240292363236	0.76755580513447
ENST00000587434.1	X0h.untreated-X3h.treated	0.000444872004372571	-0.851608903253867
ENST00000328848.5	X0h.untreated-X3h.treated	0.000446164443511666	-0.927245255552873
ENST00000354069.6	X0h.untreated-X3h.treated	0.000447144082322708	-569738801490402
ENST00000484459.1	X0h.untreated-X3h.treated	0.000447564861802702	725283903458563
ENST00000303538.13	X0h.untreated-X3h.treated	0.000447564861802702	0.643646985616127
ENST00000534355.6	X0h.untreated-X3h.treated	0.000447564861802702	-154074371040543
ENST00000570283.1	X0h.untreated-X3h.treated	0.000447564861802702	-825957288823734
ENST00000474657.5	X0h.untreated-X3h.treated	0.000448382167543382	-0.789544740610296
ENST00000347359.3	X0h.untreated-X3h.treated	0.000449492647565757	-588476264020575
ENST00000425992.2	X0h.untreated-X3h.treated	0.000450662392262865	-87572886943993
ENST00000357214.6	X0h.untreated-X3h.treated	0.000450919645806274	0.746422102712534
ENST00000395734.7	X0h.untreated-X3h.treated	0.000450919645806274	0.487315315340488
ENST00000353159.6	X0h.untreated-X3h.treated	0.000450919645806274	798954478270998
ENST00000436057.5	X0h.untreated-X3h.treated	0.000450919645806274	492089053171645
ENST00000419090.1	X0h.untreated-X3h.treated	0.000452616860992778	-171303204820298
ENST00000450723.5	X0h.untreated-X3h.treated	0.000452616860992778	-150158114148181
ENST00000276914.7	X0h.untreated-X3h.treated	0.000453266268322171	0.410455356857527
ENST00000514194.5	X0h.untreated-X3h.treated	0.000453450705145487	475665580040447
ENST00000477256.5	X0h.untreated-X3h.treated	0.000453462894023761	0.677808700232968
ENST00000393896.6	X0h.untreated-X3h.treated	0.000454216835938727	-385218842017643
ENST00000592911.5	X0h.untreated-X3h.treated	0.00045945562101998	507059052304124
ENST00000621737.4	X0h.untreated-X3h.treated	0.00045945562101998	-730986491963619
ENST00000538554.6	X0h.untreated-X3h.treated	0.000459603699931	-681621520362728
ENST00000423085.7	X0h.untreated-X3h.treated	0.000459840829181325	627157616974204
ENST00000508213.5	X0h.untreated-X3h.treated	0.000461643967037305	-6188974204454
ENST00000366472.6	X0h.untreated-X3h.treated	0.000462122605905096	-0.468813796955366
ENST00000512986.5	X0h.untreated-X3h.treated	0.000462122605905096	-584247983669782
ENST00000485310.1	X0h.untreated-X3h.treated	0.000462203714961977	119419731657754
ENST00000634374.1	X0h.untreated-X3h.treated	0.000462333106166271	0.886001415983585
ENST00000311181.5	X0h.untreated-X3h.treated	0.000462333106166271	-0.746685203479877
ENST00000553043.1	X0h.untreated-X3h.treated	0.000462333106166271	-690438445613832
ENST00000551023.1	X0h.untreated-X3h.treated	0.000462333106166271	-566745609360811
ENST00000648966.1	X0h.untreated-X3h.treated	0.000462333106166271	225916187802242
ENST00000564124.5	X0h.untreated-X3h.treated	0.000462333106166271	544643259742491
ENST00000506271.1	X0h.untreated-X3h.treated	0.000462333106166271	493435465710472
ENST00000517671.5	X0h.untreated-X3h.treated	0.000462998660063245	0.827625649199499
ENST00000527194.5	X0h.untreated-X3h.treated	0.000465085330015086	-149660275660188
ENST00000260443.9	X0h.untreated-X3h.treated	0.000465225372237462	139886654232887
ENST00000652036.1	X0h.untreated-X3h.treated	0.000467496984595656	512352789129077
ENST00000253407.4	X0h.untreated-X3h.treated	0.000467496984595656	-105455780813776
ENST00000375651.7	X0h.untreated-X3h.treated	0.000467932423043425	-0.78008013426959
ENST00000597130.5	X0h.untreated-X3h.treated	0.000467969472345475	-792152397522147
ENST00000421431.1	X0h.untreated-X3h.treated	0.000467969472345475	-786373949206283
ENST00000614273.1	X0h.untreated-X3h.treated	0.0004685335892778	-773793960064938
ENST00000520016.5	X0h.untreated-X3h.treated	0.000468921228581916	-0.528514370470109
ENST00000322349.13	X0h.untreated-X3h.treated	0.000469527805441748	105113432358279
ENST00000383694.3	X0h.untreated-X3h.treated	0.000469628457573948	132938286760535
ENST00000494297.5	X0h.untreated-X3h.treated	0.000469628457573948	361601951984309
ENST00000523043.5	X0h.untreated-X3h.treated	0.000469628457573948	-73095020426454
ENST00000547579.5	X0h.untreated-X3h.treated	0.000469628457573948	-603511161786528
ENST00000579209.1	X0h.untreated-X3h.treated	0.000469628457573948	489474382667455
ENST00000247970.8	X0h.untreated-X3h.treated	0.000469628457573948	-141440127182884
ENST00000587317.1	X0h.untreated-X3h.treated	0.000469628457573948	511631578132098
ENST00000312419.8	X0h.untreated-X3h.treated	0.000470488877534391	-60952334213198
ENST00000216181.10	X0h.untreated-X3h.treated	0.000470488877534391	-0.30701861916738
ENST00000634544.1	X0h.untreated-X3h.treated	0.000471271185087231	-67298766683436
ENST00000546582.1	X0h.untreated-X3h.treated	0.000472550345959733	-538488225806499
ENST00000541662.5	X0h.untreated-X3h.treated	0.000472746981533412	558728787723993
ENST00000587769.1	X0h.untreated-X3h.treated	0.000472746981533412	-603800303486024
ENST00000412494.1	X0h.untreated-X3h.treated	0.000474067958445369	46447691754679
ENST00000424945.5	X0h.untreated-X3h.treated	0.000474441646862422	-654693811802948
ENST00000524575.5	X0h.untreated-X3h.treated	0.000474610744284291	752084992393647
ENST00000450442.3	X0h.untreated-X3h.treated	0.000474989927624439	494144968302446
ENST00000400217.7	X0h.untreated-X3h.treated	0.000475368216453098	-819560601316549
ENST00000602402.6	X0h.untreated-X3h.treated	0.000475371774146202	0.646247566589046
ENST00000463696.1	X0h.untreated-X3h.treated	0.000475400274070603	495106038531361
ENST00000440161.5	X0h.untreated-X3h.treated	0.000475400274070603	135947626161222
ENST00000537006.1	X0h.untreated-X3h.treated	0.000475400274070603	-874313771881772
ENST00000515456.5	X0h.untreated-X3h.treated	0.000475400274070603	-173386024003178
ENST00000524320.2	X0h.untreated-X3h.treated	0.000475400274070603	-34564196138073
ENST00000533800.5	X0h.untreated-X3h.treated	0.000475400274070603	-125026013135589
ENST00000553768.1	X0h.untreated-X3h.treated	0.000475400274070603	-664249328641293
ENST00000614705.4	X0h.untreated-X3h.treated	0.000475400274070603	-0.730126676397166
ENST00000597263.5	X0h.untreated-X3h.treated	0.000475400274070603	-330430718430539
ENST00000411915.1	X0h.untreated-X3h.treated	0.000475400274070603	754594251016228
ENST00000620902.1	X0h.untreated-X3h.treated	0.000475620912531343	-548070264415236
ENST00000481113.1	X0h.untreated-X3h.treated	0.000475814702788067	-701544176059653
ENST00000254480.10	X0h.untreated-X3h.treated	0.000476845202570023	103086165681538
ENST00000355235.7	X0h.untreated-X3h.treated	0.000476845202570023	-0.480500866886358
ENST00000524170.5	X0h.untreated-X3h.treated	0.000476845202570023	-625435984840192
ENST00000374279.4	X0h.untreated-X3h.treated	0.000476845202570023	0.901989186290297
ENST00000672751.1	X0h.untreated-X3h.treated	0.000477593126330144	-857051616578469
ENST00000261951.9	X0h.untreated-X3h.treated	0.000477593126330144	0.979162183789601
ENST00000590253.2	X0h.untreated-X3h.treated	0.000477593126330144	146148106071349
ENST00000636537.1	X0h.untreated-X3h.treated	0.000478465182060869	-547984703950148
ENST00000248342.9	X0h.untreated-X3h.treated	0.00047949492086744	135426565235885
ENST00000476320.6	X0h.untreated-X3h.treated	0.000479559116372493	-182059372477158
ENST00000439380.1	X0h.untreated-X3h.treated	0.000479621662624738	-614405726929052
ENST00000488638.1	X0h.untreated-X3h.treated	0.000480069197834535	-175512826970836
ENST00000273258.4	X0h.untreated-X3h.treated	0.000480069197834535	0.539762292744127
ENST00000576407.1	X0h.untreated-X3h.treated	0.000480069197834535	-650311914897915
ENST00000492888.1	X0h.untreated-X3h.treated	0.000480136804196266	614017249858935
ENST00000608611.5	X0h.untreated-X3h.treated	0.000480393430818338	-0.811165665259715
ENST00000660442.1	X0h.untreated-X3h.treated	0.000480393430818338	510533766996445
ENST00000555127.1	X0h.untreated-X3h.treated	0.000480393430818338	477870207455123
ENST00000369643.5	X0h.untreated-X3h.treated	0.000480393430818338	-147405790984944
ENST00000558519.5	X0h.untreated-X3h.treated	0.00048042150615842	-668033997962196
ENST00000650694.1	X0h.untreated-X3h.treated	0.000481177794982907	562063546685079
ENST00000523339.1	X0h.untreated-X3h.treated	0.000481478911992934	-0.881089839392848
ENST00000394641.7	X0h.untreated-X3h.treated	0.000481478911992934	-0.821838659702874
ENST00000493428.5	X0h.untreated-X3h.treated	0.000481478911992934	-573525288891875
ENST00000334736.7	X0h.untreated-X3h.treated	0.000483527198487997	621543369184501
ENST00000309334.5	X0h.untreated-X3h.treated	0.000483627600405058	-151201488307258
ENST00000548425.1	X0h.untreated-X3h.treated	0.000483627600405058	528929672944264
ENST00000540891.1	X0h.untreated-X3h.treated	0.000485065672943934	-864285600693143
ENST00000582097.5	X0h.untreated-X3h.treated	0.000487059208229666	-886832589694207
ENST00000418089.5	X0h.untreated-X3h.treated	0.000487106782845568	-584769550633857
ENST00000228506.8	X0h.untreated-X3h.treated	0.000487106782845568	0.473284714860699
ENST00000470864.5	X0h.untreated-X3h.treated	0.000487106782845568	-715257764456922
ENST00000233557.7	X0h.untreated-X3h.treated	0.000488369115525808	238399830515157
ENST00000616533.4	X0h.untreated-X3h.treated	0.000488369115525808	740070000406746
ENST00000261942.7	X0h.untreated-X3h.treated	0.000488411813557119	0.663129419598523
ENST00000639739.1	X0h.untreated-X3h.treated	0.00048910065514614	-0.387635628697566
ENST00000356386.6	X0h.untreated-X3h.treated	0.00048910065514614	581737261664648
ENST00000557288.1	X0h.untreated-X3h.treated	0.00048910065514614	509579945829363
ENST00000557733.1	X0h.untreated-X3h.treated	0.000489698035575196	306085705729779
ENST00000215574.9	X0h.untreated-X3h.treated	0.000490275903957021	-105608704340762
ENST00000596582.1	X0h.untreated-X3h.treated	0.000491006084585918	0.867799636767288
ENST00000367308.8	X0h.untreated-X3h.treated	0.000492119949751919	475317909082746
ENST00000471377.5	X0h.untreated-X3h.treated	0.000493230301382406	540100646163099
ENST00000523912.5	X0h.untreated-X3h.treated	0.000493276184877236	-789575341826433
ENST00000550458.1	X0h.untreated-X3h.treated	0.000493276184877236	-288691543161483
ENST00000498086.5	X0h.untreated-X3h.treated	0.000493700380344259	538219598669471
ENST00000259667.6	X0h.untreated-X3h.treated	0.000493700380344259	-128528911150546
ENST00000550367.1	X0h.untreated-X3h.treated	0.000493700380344259	185980476775769
ENST00000332496.10	X0h.untreated-X3h.treated	0.000493700380344259	-0.735096908463898
ENST00000567105.5	X0h.untreated-X3h.treated	0.000495527105354406	-110223410134976
ENST00000320676.11	X0h.untreated-X3h.treated	0.000495527105354406	117777467772688
ENST00000311806.8	X0h.untreated-X3h.treated	0.000496585244879826	0.638843534009602
ENST00000231498.8	X0h.untreated-X3h.treated	0.000497103411997809	170760401696718
ENST00000440023.5	X0h.untreated-X3h.treated	0.000497103411997809	-148352661440792
ENST00000336812.5	X0h.untreated-X3h.treated	0.000497252215810408	0.531042909515742
ENST00000431126.1	X0h.untreated-X3h.treated	0.000498093724919436	-712881834504577
ENST00000470935.1	X0h.untreated-X3h.treated	0.000498458648605403	467533818185851
ENST00000457527.6	X0h.untreated-X3h.treated	0.000498458648605403	501759067620518
ENST00000551919.5	X0h.untreated-X3h.treated	0.000498458648605403	-235174854406543
ENST00000307712.11	X0h.untreated-X3h.treated	0.000498458648605403	115386048981983
ENST00000216277.12	X0h.untreated-X3h.treated	0.000498458648605403	103668941213361
ENST00000252487.9	X0h.untreated-X3h.treated	0.000498458648605403	-0.954718603772427
ENST00000416035.1	X0h.untreated-X3h.treated	0.000498458648605403	121232331492699
ENST00000227266.10	X0h.untreated-X3h.treated	0.000499489820363786	-0.299239151133434
ENST00000587468.1	X0h.untreated-X3h.treated	0.00050158117541155	-654636096699853
ENST00000561697.5	X0h.untreated-X3h.treated	0.000502815339859012	-70165693010138
ENST00000602252.5	X0h.untreated-X3h.treated	0.000503364019562394	504414012838426
ENST00000519934.5	X0h.untreated-X3h.treated	0.000504603880560529	181302321054171
ENST00000393562.10	X0h.untreated-X3h.treated	0.000504916078484317	-0.963596740108789
ENST00000549701.6	X0h.untreated-X3h.treated	0.000505090417510834	721543468754621
ENST00000558308.5	X0h.untreated-X3h.treated	0.000505090417510834	-739507462874388
ENST00000358056.8	X0h.untreated-X3h.treated	0.000505537173372809	128004163301871
ENST00000413971.5	X0h.untreated-X3h.treated	0.000507507673598235	127653030321698
ENST00000562929.1	X0h.untreated-X3h.treated	0.000507507673598235	-103833628128718
ENST00000515095.5	X0h.untreated-X3h.treated	0.000507580789300962	616048548448209
ENST00000265346.11	X0h.untreated-X3h.treated	0.000507580789300962	-177751698352984
ENST00000403734.2	X0h.untreated-X3h.treated	0.000508483994072234	0.830183508904704
ENST00000554487.1	X0h.untreated-X3h.treated	0.000509019760753588	476327510008072
ENST00000325083.12	X0h.untreated-X3h.treated	0.000511241441695544	-80666088312685
ENST00000580261.5	X0h.untreated-X3h.treated	0.000513488116669365	-0.864285344863769
ENST00000551258.5	X0h.untreated-X3h.treated	0.000513865736215098	-240443065249015
ENST00000544939.1	X0h.untreated-X3h.treated	0.000513865736215098	-657942262293306
ENST00000441827.5	X0h.untreated-X3h.treated	0.000513865736215098	518206035819167
ENST00000234301.3	X0h.untreated-X3h.treated	0.000514173548933927	0.994175051738145
ENST00000519472.5	X0h.untreated-X3h.treated	0.000514173548933927	-619257066274188
ENST00000279873.12	X0h.untreated-X3h.treated	0.000514173548933927	0.700066565394942
ENST00000441005.5	X0h.untreated-X3h.treated	0.000514292345135808	650815453468428
ENST00000339600.6	X0h.untreated-X3h.treated	0.000514292345135808	-0.560952015852391
ENST00000419948.5	X0h.untreated-X3h.treated	0.000514487302605854	194425862765778
ENST00000471567.1	X0h.untreated-X3h.treated	0.000514487302605854	-639738708536238
ENST00000489537.5	X0h.untreated-X3h.treated	0.000514487302605854	676803931055665
ENST00000409764.5	X0h.untreated-X3h.treated	0.000514487302605854	705854442814585
ENST00000559192.5	X0h.untreated-X3h.treated	0.000516327449776708	523885094840608
ENST00000449224.1	X0h.untreated-X3h.treated	0.000516854189892412	0.353417748215494
ENST00000489625.1	X0h.untreated-X3h.treated	0.00051688748138852	-674775011629003
ENST00000512493.5	X0h.untreated-X3h.treated	0.000522096018135122	10955269077177
ENST00000323468.10	X0h.untreated-X3h.treated	0.000522096018135122	0.880881376013442
ENST00000371666.8	X0h.untreated-X3h.treated	0.000522845760578197	0.793483659473039
ENST00000397752.7	X0h.untreated-X3h.treated	0.000523428477231616	0.426249707673774
ENST00000351960.10	X0h.untreated-X3h.treated	0.000524378881097579	945867876356191
ENST00000586895.5	X0h.untreated-X3h.treated	0.00052548287831308	-159227289445534
ENST00000394351.8	X0h.untreated-X3h.treated	0.000526301895381574	663597587593309
ENST00000447318.6	X0h.untreated-X3h.treated	0.000526301895381574	-239020215460051
ENST00000397421.5	X0h.untreated-X3h.treated	0.00052697433519632	-106778062988018
ENST00000299576.9	X0h.untreated-X3h.treated	0.00052697433519632	572895824874306
ENST00000592078.1	X0h.untreated-X3h.treated	0.00052697433519632	682134803292712
ENST00000646680.1	X0h.untreated-X3h.treated	0.000527737089587651	-379956445521011
ENST00000512756.5	X0h.untreated-X3h.treated	0.000527737089587651	0.988636026744365
ENST00000379111.7	X0h.untreated-X3h.treated	0.000527737089587651	-752041626502411
ENST00000256495.4	X0h.untreated-X3h.treated	0.000527962418083446	-0.51341436240232
ENST00000521049.5	X0h.untreated-X3h.treated	0.000527962418083446	-767645780971457
ENST00000521702.1	X0h.untreated-X3h.treated	0.000527962418083446	-746060166002624
ENST00000483741.1	X0h.untreated-X3h.treated	0.000527995452658749	-718885464030041
ENST00000520179.5	X0h.untreated-X3h.treated	0.000528746836602925	-756756892422031
ENST00000524563.1	X0h.untreated-X3h.treated	0.000530638408850325	-63612055435884
ENST00000554712.5	X0h.untreated-X3h.treated	0.000531103113894427	-57956471555298
ENST00000341627.5	X0h.untreated-X3h.treated	0.000533125062805007	-0.508144119362198
ENST00000570021.1	X0h.untreated-X3h.treated	0.000533735632683755	538395246655584
ENST00000561119.5	X0h.untreated-X3h.treated	0.000533967424714962	471129662784651
ENST00000468133.5	X0h.untreated-X3h.treated	0.000534662219533323	-649472504214065
ENST00000440482.2	X0h.untreated-X3h.treated	0.000534662219533323	-302825070594893
ENST00000359623.9	X0h.untreated-X3h.treated	0.000534662219533323	-0.701651081637076
ENST00000310430.11	X0h.untreated-X3h.treated	0.000534662219533323	0.962490321017348
ENST00000565190.1	X0h.untreated-X3h.treated	0.000534662219533323	-584819637412896
ENST00000283195.11	X0h.untreated-X3h.treated	0.000535568050240152	100323886926187
ENST00000606299.2	X0h.untreated-X3h.treated	0.000535939635134896	391671677638562
ENST00000210444.6	X0h.untreated-X3h.treated	0.000536876635894135	-0.611466364529763
ENST00000537947.5	X0h.untreated-X3h.treated	0.000536876635894135	555464086748927
ENST00000475181.1	X0h.untreated-X3h.treated	0.00053833849018226	-0.661643715785242
ENST00000502346.2	X0h.untreated-X3h.treated	0.00053833849018226	0.715886747221504
ENST00000612402.4	X0h.untreated-X3h.treated	0.00053833849018226	161609416310248
ENST00000475802.1	X0h.untreated-X3h.treated	0.000538706844541932	-145928939237723
ENST00000515613.5	X0h.untreated-X3h.treated	0.000538726291290956	527952324868574
ENST00000304312.5	X0h.untreated-X3h.treated	0.000539112041425553	-160186809660538
ENST00000529163.5	X0h.untreated-X3h.treated	0.000539112041425553	-126217097785377
ENST00000262077.2	X0h.untreated-X3h.treated	0.000540913928494839	0.795146579873923
ENST00000227471.7	X0h.untreated-X3h.treated	0.000541702158590589	-132526526923871
ENST00000569436.6	X0h.untreated-X3h.treated	0.000541702158590589	-0.826117987353586
ENST00000370521.8	X0h.untreated-X3h.treated	0.000542108810643042	110278628166301
ENST00000467191.5	X0h.untreated-X3h.treated	0.000542694760317124	675084586897528
ENST00000433016.5	X0h.untreated-X3h.treated	0.000542755754260522	479273530239612
ENST00000474253.1	X0h.untreated-X3h.treated	0.000542755754260522	-0.619454098462493
ENST00000616019.1	X0h.untreated-X3h.treated	0.000542852818990132	-602635944032635
ENST00000455824.1	X0h.untreated-X3h.treated	0.000542917416079045	-11801183723935
ENST00000355943.8	X0h.untreated-X3h.treated	0.000543064019586404	140934460489486
ENST00000615658.5	X0h.untreated-X3h.treated	0.000543552976473976	-52874349303586
ENST00000556303.1	X0h.untreated-X3h.treated	0.0005447692628641	-654091039876172
ENST00000547614.5	X0h.untreated-X3h.treated	0.000547128986790289	703934283056661
ENST00000372542.5	X0h.untreated-X3h.treated	0.000547128986790289	-672597570461016
ENST00000482257.1	X0h.untreated-X3h.treated	0.00054877513488631	-59428225323513
ENST00000412806.1	X0h.untreated-X3h.treated	0.000548841242724143	455906200703237
ENST00000221130.11	X0h.untreated-X3h.treated	0.000548841242724143	175483949221709
ENST00000447532.6	X0h.untreated-X3h.treated	0.000548841242724143	768208643601271
ENST00000322147.8	X0h.untreated-X3h.treated	0.000548841242724143	-168492415504851
ENST00000249786.8	X0h.untreated-X3h.treated	0.000548841242724143	-231367781195406
ENST00000566056.1	X0h.untreated-X3h.treated	0.000548841242724143	-316919270748454
ENST00000261623.8	X0h.untreated-X3h.treated	0.000548841242724143	-151481788668312
ENST00000596860.1	X0h.untreated-X3h.treated	0.000548841242724143	147744869575785
ENST00000607873.1	X0h.untreated-X3h.treated	0.000548841242724143	-792597836277131
ENST00000437799.1	X0h.untreated-X3h.treated	0.000551696580708739	-197910707191704
ENST00000366553.2	X0h.untreated-X3h.treated	0.000552750053862388	123601256977847
ENST00000496459.2	X0h.untreated-X3h.treated	0.000554842040526678	158033639109457
ENST00000547250.5	X0h.untreated-X3h.treated	0.000555545584574314	112461517355268
ENST00000518887.5	X0h.untreated-X3h.treated	0.000555824362664819	-580904015078912
ENST00000620599.4	X0h.untreated-X3h.treated	0.000556797259996907	276672527141941
ENST00000592619.5	X0h.untreated-X3h.treated	0.000556797259996907	-724369618783065
ENST00000615544.4	X0h.untreated-X3h.treated	0.000556797259996907	-26698533319319
ENST00000464117.1	X0h.untreated-X3h.treated	0.000557504505717843	-146224315994347
ENST00000563514.1	X0h.untreated-X3h.treated	0.000557504505717843	-584589749410941
ENST00000370270.6	X0h.untreated-X3h.treated	0.000557504505717843	-838220952135845
ENST00000468388.5	X0h.untreated-X3h.treated	0.000558117006925844	-328755854826948
ENST00000393033.9	X0h.untreated-X3h.treated	0.000558117006925844	-0.841135533951486
ENST00000590247.7	X0h.untreated-X3h.treated	0.000558117006925844	-119200480127674
ENST00000373316.5	X0h.untreated-X3h.treated	0.000558117006925844	-0.257576434131491
ENST00000248451.7	X0h.untreated-X3h.treated	0.000558379159901679	-105980601594902
ENST00000472163.1	X0h.untreated-X3h.treated	0.000558379159901679	882326605186144
ENST00000323981.6	X0h.untreated-X3h.treated	0.000558379159901679	604099676700966
ENST00000557206.1	X0h.untreated-X3h.treated	0.000558389371045939	-241794825849417
ENST00000583697.1	X0h.untreated-X3h.treated	0.000558389371045939	-176354280208331
ENST00000443387.2	X0h.untreated-X3h.treated	0.000560165385605832	124122801078229
ENST00000529757.5	X0h.untreated-X3h.treated	0.000560804329457488	-781401354784427
ENST00000595143.5	X0h.untreated-X3h.treated	0.000560949500843474	-230526876542865
ENST00000528382.1	X0h.untreated-X3h.treated	0.000565057868215953	-172246996999111
ENST00000443748.6	X0h.untreated-X3h.treated	0.000565057868215953	-536903704227689
ENST00000554783.1	X0h.untreated-X3h.treated	0.000565057868215953	478619401535933
ENST00000230895.10	X0h.untreated-X3h.treated	0.000565686180777399	0.325270855146165
ENST00000359591.9	X0h.untreated-X3h.treated	0.000566574668117755	-0.35545710012029
ENST00000266085.6	X0h.untreated-X3h.treated	0.0005672001136232	0.314603776002286
ENST00000502690.5	X0h.untreated-X3h.treated	0.000568115954680293	-15121104312346
ENST00000522205.5	X0h.untreated-X3h.treated	0.00056864572381777	-545378846875372
ENST00000577610.5	X0h.untreated-X3h.treated	0.00056864572381777	-680162658258657
ENST00000614079.1	X0h.untreated-X3h.treated	0.00056864572381777	-0.994870110431259
ENST00000327044.7	X0h.untreated-X3h.treated	0.000568747691485455	-0.423377420192038
ENST00000301019.9	X0h.untreated-X3h.treated	0.000570051669572789	-0.959358628202204
ENST00000265748.7	X0h.untreated-X3h.treated	0.000570184173966746	0.706892946424461
ENST00000222254.13	X0h.untreated-X3h.treated	0.000570234122324373	-0.643318083239396
ENST00000617672.1	X0h.untreated-X3h.treated	0.000573873745442942	-730768136756517
ENST00000258886.13	X0h.untreated-X3h.treated	0.000575718012346971	165917304511796
ENST00000352645.5	X0h.untreated-X3h.treated	0.000576266582529361	-0.323145425122108
ENST00000518301.1	X0h.untreated-X3h.treated	0.000576492401395589	106434341618822
ENST00000550595.1	X0h.untreated-X3h.treated	0.000578031272472236	1454428422794
ENST00000479870.6	X0h.untreated-X3h.treated	0.000579148536033849	0.719000982563498
ENST00000496306.5	X0h.untreated-X3h.treated	0.000580191770162067	-700689307062258
ENST00000540998.5	X0h.untreated-X3h.treated	0.000580824988799104	716770983119527
ENST00000449062.1	X0h.untreated-X3h.treated	0.000580824988799104	61600029042692
ENST00000304808.10	X0h.untreated-X3h.treated	0.00058223650901587	776484068813384
ENST00000436750.7	X0h.untreated-X3h.treated	0.000582976961681315	-732201518482165
ENST00000338205.9	X0h.untreated-X3h.treated	0.000583288186976617	0.631275889691109
ENST00000373626.4	X0h.untreated-X3h.treated	0.000583329244667027	-86865821904394
ENST00000368799.1	X0h.untreated-X3h.treated	0.000583405924870857	-13537627321114
ENST00000521730.1	X0h.untreated-X3h.treated	0.000583405924870857	536322986703456
ENST00000519618.1	X0h.untreated-X3h.treated	0.00058347320320027	46323893103975
ENST00000565773.1	X0h.untreated-X3h.treated	0.00058347320320027	467252042679585
ENST00000467618.1	X0h.untreated-X3h.treated	0.000583986113636143	466652164868336
ENST00000379638.9	X0h.untreated-X3h.treated	0.000583986113636143	0.924168034008846
ENST00000619449.2	X0h.untreated-X3h.treated	0.000583986113636143	133563902762104
ENST00000600737.5	X0h.untreated-X3h.treated	0.000583986113636143	-110475739751337
ENST00000300658.9	X0h.untreated-X3h.treated	0.000586108109655573	-166452419866846
ENST00000437307.6	X0h.untreated-X3h.treated	0.000587083540662516	-959750710424348
ENST00000447377.5	X0h.untreated-X3h.treated	0.000588076371262327	-156717220271945
ENST00000558171.1	X0h.untreated-X3h.treated	0.000588263286736033	-635445572474775
ENST00000402592.7	X0h.untreated-X3h.treated	0.000588263286736033	811754697307861
ENST00000485122.6	X0h.untreated-X3h.treated	0.000588537368780212	-65491127495867
ENST00000616128.1	X0h.untreated-X3h.treated	0.000588537368780212	-233563412342602
ENST00000309244.8	X0h.untreated-X3h.treated	0.000588537368780212	-118930356683096
ENST00000482318.5	X0h.untreated-X3h.treated	0.000588537368780212	-726580701746879
ENST00000492873.1	X0h.untreated-X3h.treated	0.000588537368780212	731658203296417
ENST00000481941.5	X0h.untreated-X3h.treated	0.000589557838822481	568979411313623
ENST00000597995.1	X0h.untreated-X3h.treated	0.000590585505196524	0.775595764496361
ENST00000484751.1	X0h.untreated-X3h.treated	0.000591303360052596	-182901746272444
ENST00000373314.7	X0h.untreated-X3h.treated	0.000592489189138428	-0.333243372564199
ENST00000534176.1	X0h.untreated-X3h.treated	0.00059312775449912	104526878377439
ENST00000555428.1	X0h.untreated-X3h.treated	0.000593227255128572	463878350263712
ENST00000495049.5	X0h.untreated-X3h.treated	0.000594216410621888	-768277756546216
ENST00000480202.1	X0h.untreated-X3h.treated	0.000596030640404918	-750939607813627
ENST00000316084.10	X0h.untreated-X3h.treated	0.000596416284282966	0.572438109682622
ENST00000370009.5	X0h.untreated-X3h.treated	0.000598374504513382	-204934631562325
ENST00000615441.1	X0h.untreated-X3h.treated	0.000599039176388423	485819623839748
ENST00000395377.2	X0h.untreated-X3h.treated	0.000599953344130331	504014462906724
ENST00000529840.5	X0h.untreated-X3h.treated	0.000599953344130331	671140818781071
ENST00000508500.1	X0h.untreated-X3h.treated	0.000602977645155952	-103283950945421
ENST00000398494.8	X0h.untreated-X3h.treated	0.000603077773623053	-589822692912795
ENST00000567444.5	X0h.untreated-X3h.treated	0.000603077773623053	-136113172113826
ENST00000263196.12	X0h.untreated-X3h.treated	0.000604980172861431	-0.499972394062426
ENST00000297338.6	X0h.untreated-X3h.treated	0.000605568341018614	0.58220140239391
ENST00000446643.2	X0h.untreated-X3h.treated	0.000605635082353025	450408095122691
ENST00000413699.7	X0h.untreated-X3h.treated	0.000605635082353025	0.678390335302243
ENST00000511943.5	X0h.untreated-X3h.treated	0.000605635082353025	-667758838119221
ENST00000361564.9	X0h.untreated-X3h.treated	0.000605635082353025	0.891340285285995
ENST00000374496.3	X0h.untreated-X3h.treated	0.000605635082353025	-135703766923864
ENST00000229812.8	X0h.untreated-X3h.treated	0.000605635082353025	0.678900623880835
ENST00000378839.1	X0h.untreated-X3h.treated	0.000605635082353025	463073800345156
ENST00000252108.7	X0h.untreated-X3h.treated	0.000605635082353025	0.989644593043889
ENST00000544927.5	X0h.untreated-X3h.treated	0.000605635082353025	-569318377861288
ENST00000536371.5	X0h.untreated-X3h.treated	0.000605635082353025	653541161968837
ENST00000377883.7	X0h.untreated-X3h.treated	0.000605635082353025	-648235568920542
ENST00000557510.5	X0h.untreated-X3h.treated	0.000605635082353025	122089316927614
ENST00000567826.1	X0h.untreated-X3h.treated	0.000605635082353025	488956095943315
ENST00000267103.10	X0h.untreated-X3h.treated	0.000606424433510538	-132987792365675
ENST00000396464.7	X0h.untreated-X3h.treated	0.000606494694490536	560541623483844
ENST00000583216.5	X0h.untreated-X3h.treated	0.000606494694490536	-725494054287299
ENST00000443619.6	X0h.untreated-X3h.treated	0.000606826614283231	-688092652966322
ENST00000467675.5	X0h.untreated-X3h.treated	0.000606826614283231	-745298407760396
ENST00000641178.1	X0h.untreated-X3h.treated	0.000606990652599706	56703971923211
ENST00000325509.4	X0h.untreated-X3h.treated	0.000606990652599706	-0.762800503447277
ENST00000566851.5	X0h.untreated-X3h.treated	0.000607629589302007	-569698803845432
ENST00000479948.5	X0h.untreated-X3h.treated	0.000607724739117548	-816373364715142
ENST00000502697.5	X0h.untreated-X3h.treated	0.000607962780912165	567976790355251
ENST00000640264.1	X0h.untreated-X3h.treated	0.000608048216174698	-680197895515509
ENST00000229239.10	X0h.untreated-X3h.treated	0.000608048216174698	-0.925573522775515
ENST00000540647.5	X0h.untreated-X3h.treated	0.000608048216174698	-157864476776333
ENST00000019019.6	X0h.untreated-X3h.treated	0.000608048216174698	45215365178622
ENST00000422847.1	X0h.untreated-X3h.treated	0.000610411104721594	574010067834712
ENST00000559136.1	X0h.untreated-X3h.treated	0.000611238296866697	-69874978926657
ENST00000084795.9	X0h.untreated-X3h.treated	0.000611238296866697	134169321375814
ENST00000373026.5	X0h.untreated-X3h.treated	0.000613380175583624	-610787639912871
ENST00000396013.5	X0h.untreated-X3h.treated	0.000614103567518575	252011473543328
ENST00000473191.1	X0h.untreated-X3h.treated	0.000614872795315149	-533451434699859
ENST00000298428.14	X0h.untreated-X3h.treated	0.000614872795315149	554764971071978
ENST00000425428.6	X0h.untreated-X3h.treated	0.000614872795315149	-110656349618142
ENST00000555729.3	X0h.untreated-X3h.treated	0.00061615158271761	-714925406477233
ENST00000439211.7	X0h.untreated-X3h.treated	0.000616736856358085	0.995070032266496
ENST00000580997.1	X0h.untreated-X3h.treated	0.000617090727579996	606876131414051
ENST00000563861.5	X0h.untreated-X3h.treated	0.000617164625787592	-344662647637513
ENST00000370223.7	X0h.untreated-X3h.treated	0.000617914098836359	-0.783433032919891
ENST00000225719.9	X0h.untreated-X3h.treated	0.000620816584490388	0.898959788140946
ENST00000216034.6	X0h.untreated-X3h.treated	0.000620816584490388	0.868394630186185
ENST00000369799.10	X0h.untreated-X3h.treated	0.000621459079068805	0.681997044789518
ENST00000471649.1	X0h.untreated-X3h.treated	0.00062212538873809	247580775955876
ENST00000260382.9	X0h.untreated-X3h.treated	0.0006225331919717	573226264858256
ENST00000452857.5	X0h.untreated-X3h.treated	0.000623317544154561	-719792387625812
ENST00000476462.5	X0h.untreated-X3h.treated	0.00062416717352687	-773482109805851
ENST00000428849.7	X0h.untreated-X3h.treated	0.000624205895280082	-0.691565175046494
ENST00000651529.1	X0h.untreated-X3h.treated	0.000624621087951452	994601236559794
ENST00000474796.1	X0h.untreated-X3h.treated	0.000624999599216969	-0.924258557393092
ENST00000586861.5	X0h.untreated-X3h.treated	0.000626259004828795	-0.905134436893485
ENST00000305978.6	X0h.untreated-X3h.treated	0.000626259004828795	-160629308454836
ENST00000515018.1	X0h.untreated-X3h.treated	0.000627360493140853	-650704376621372
ENST00000262033.11	X0h.untreated-X3h.treated	0.000627360493140853	0.765031198122368
ENST00000374586.8	X0h.untreated-X3h.treated	0.000627615711669022	0.731899047998715
ENST00000490922.1	X0h.untreated-X3h.treated	0.000627615711669022	-164836316830214
ENST00000483005.1	X0h.untreated-X3h.treated	0.000628213426892686	545457977524527
ENST00000518254.5	X0h.untreated-X3h.treated	0.000628213426892686	-573951158401907
ENST00000251810.7	X0h.untreated-X3h.treated	0.000628213426892686	110971445718689
ENST00000551002.5	X0h.untreated-X3h.treated	0.000628213426892686	-887919764810382
ENST00000551236.5	X0h.untreated-X3h.treated	0.000628213426892686	469173464688191
ENST00000335420.10	X0h.untreated-X3h.treated	0.000629509511257188	100037266367685
ENST00000474192.1	X0h.untreated-X3h.treated	0.000629509511257188	685534050892106
ENST00000325954.9	X0h.untreated-X3h.treated	0.000629509511257188	0.703362684214637
ENST00000557457.1	X0h.untreated-X3h.treated	0.000629509511257188	0.616166516739984
ENST00000007390.3	X0h.untreated-X3h.treated	0.000629509511257188	-0.815649574034503
ENST00000573992.5	X0h.untreated-X3h.treated	0.000629509511257188	-888089153236668
ENST00000588702.5	X0h.untreated-X3h.treated	0.000629509511257188	562061915332454
ENST00000575069.5	X0h.untreated-X3h.treated	0.000629509511257188	0.490082798652782
ENST00000585680.2	X0h.untreated-X3h.treated	0.000629509511257188	-740881517317047
ENST00000318080.7	X0h.untreated-X3h.treated	0.000629943796631258	-100204563552428
ENST00000599676.1	X0h.untreated-X3h.treated	0.000630771574918154	-115616770000747
ENST00000284320.6	X0h.untreated-X3h.treated	0.000632455477660273	0.921070135030535
ENST00000492989.1	X0h.untreated-X3h.treated	0.000634608169253163	-33948997143528
ENST00000512810.1	X0h.untreated-X3h.treated	0.000634608169253163	5657323786496
ENST00000527243.5	X0h.untreated-X3h.treated	0.000634608169253163	-636017062938401
ENST00000451964.5	X0h.untreated-X3h.treated	0.000635396885203004	-196037024339238
ENST00000007722.11	X0h.untreated-X3h.treated	0.000635827567824714	-127806883049165
ENST00000470975.2	X0h.untreated-X3h.treated	0.000643114268307576	598532589572997
ENST00000651695.1	X0h.untreated-X3h.treated	0.000643435533739961	644534307335503
ENST00000590874.5	X0h.untreated-X3h.treated	0.000644192449199646	122000839396436
ENST00000529397.5	X0h.untreated-X3h.treated	0.000645472324327999	472623899115551
ENST00000577565.1	X0h.untreated-X3h.treated	0.000647927860756213	-371256808782264
ENST00000584391.5	X0h.untreated-X3h.treated	0.000647927860756213	522568004419163
ENST00000366844.7	X0h.untreated-X3h.treated	0.000648370650696202	137272667364488
ENST00000524639.5	X0h.untreated-X3h.treated	0.00064890645590592	695207242213647
ENST00000212355.9	X0h.untreated-X3h.treated	0.000650929150340741	139858782553653
ENST00000395699.5	X0h.untreated-X3h.treated	0.000651969954197188	0.89805919631744
ENST00000219481.10	X0h.untreated-X3h.treated	0.000651969954197188	-174780466902135
ENST00000237596.7	X0h.untreated-X3h.treated	0.000652882893594291	0.699555371619537
ENST00000240139.9	X0h.untreated-X3h.treated	0.000652882893594291	548613012296329
ENST00000606531.2	X0h.untreated-X3h.treated	0.000652882893594291	-229927096751614
ENST00000439984.7	X0h.untreated-X3h.treated	0.000655021776499766	-146261922992688
ENST00000497539.5	X0h.untreated-X3h.treated	0.000655686520112795	0.86828486911002
ENST00000628638.1	X0h.untreated-X3h.treated	0.000655686520112795	-680728920674939
ENST00000269980.7	X0h.untreated-X3h.treated	0.000655686520112795	-0.710992654521033
ENST00000430619.1	X0h.untreated-X3h.treated	0.000657343949599002	-633178437371107
ENST00000540930.5	X0h.untreated-X3h.treated	0.000659093784165627	-578498410889452
ENST00000467954.5	X0h.untreated-X3h.treated	0.000662639178975398	554289435016172
ENST00000301454.9	X0h.untreated-X3h.treated	0.000663200595873817	-0.385961629073846
ENST00000431261.6	X0h.untreated-X3h.treated	0.000664586989445639	455209099552557
ENST00000623481.2	X0h.untreated-X3h.treated	0.000667719038902653	-646861913533656
ENST00000369077.3	X0h.untreated-X3h.treated	0.000668157809733183	101474830485483
ENST00000459895.1	X0h.untreated-X3h.treated	0.000668157809733183	622589801473426
ENST00000408941.7	X0h.untreated-X3h.treated	0.000670862917166419	276856315095557
ENST00000284957.9	X0h.untreated-X3h.treated	0.000670862917166419	109193943083611
ENST00000573144.1	X0h.untreated-X3h.treated	0.000670862917166419	-586209762376454
ENST00000480539.1	X0h.untreated-X3h.treated	0.000671298997538131	59986316667957
ENST00000616442.4	X0h.untreated-X3h.treated	0.000671981335459018	75611944532251
ENST00000563366.5	X0h.untreated-X3h.treated	0.000673949870797459	515094610971263
ENST00000610533.4	X0h.untreated-X3h.treated	0.0006743670118856	-0.753392849165157
ENST00000225430.9	X0h.untreated-X3h.treated	0.0006743670118856	-0.84310506772797
ENST00000468832.5	X0h.untreated-X3h.treated	0.00067663450324173	643812355972717
ENST00000578424.2	X0h.untreated-X3h.treated	0.00067663450324173	-947104908032051
ENST00000535993.1	X0h.untreated-X3h.treated	0.000677136838716969	-423953784442912
ENST00000571129.5	X0h.untreated-X3h.treated	0.000677136838716969	851172124098407
ENST00000272298.12	X0h.untreated-X3h.treated	0.000677557626021668	-116898482675169
ENST00000421103.5	X0h.untreated-X3h.treated	0.000677557626021668	708831873836717
ENST00000512512.3	X0h.untreated-X3h.treated	0.000677805551432692	0.601926573379616
ENST00000534030.1	X0h.untreated-X3h.treated	0.000677805551432692	-164758709896983
ENST00000299608.7	X0h.untreated-X3h.treated	0.000677805551432692	0.884154897068719
ENST00000357949.5	X0h.untreated-X3h.treated	0.000677805551432692	-144888001952435
ENST00000547653.1	X0h.untreated-X3h.treated	0.000679616811985769	485683530950591
ENST00000225831.4	X0h.untreated-X3h.treated	0.000680619735038601	-0.820636349417255
ENST00000565977.1	X0h.untreated-X3h.treated	0.000680944445653108	-173991747663947
ENST00000278175.10	X0h.untreated-X3h.treated	0.00068102060025321	0.799749953112738
ENST00000672166.1	X0h.untreated-X3h.treated	0.00068102060025321	562973312792145
ENST00000413384.7	X0h.untreated-X3h.treated	0.000682864599984216	-12134207174618
ENST00000590049.5	X0h.untreated-X3h.treated	0.000683445426829576	-0.392418144587189
ENST00000490882.5	X0h.untreated-X3h.treated	0.000684734994287787	-0.60818190936342
ENST00000503853.1	X0h.untreated-X3h.treated	0.000685668762786676	-174586436218211
ENST00000616174.1	X0h.untreated-X3h.treated	0.000686875754651322	0.813192753617762
ENST00000521041.5	X0h.untreated-X3h.treated	0.000686875754651322	-108368554075237
ENST00000243253.8	X0h.untreated-X3h.treated	0.000687040334509937	0.992350792160294
ENST00000361681.2	X0h.untreated-X3h.treated	0.000687040334509937	-0.775546182586986
ENST00000563468.5	X0h.untreated-X3h.treated	0.000687391308521783	115524334358348
ENST00000356770.8	X0h.untreated-X3h.treated	0.000693665458730186	135135002665036
ENST00000520292.1	X0h.untreated-X3h.treated	0.000693918692558936	-51959786719133
ENST00000342016.8	X0h.untreated-X3h.treated	0.000694175251210177	106849220237778
ENST00000264312.11	X0h.untreated-X3h.treated	0.000694191674759561	-101796568488757
ENST00000524547.5	X0h.untreated-X3h.treated	0.00069434605179979	-707716081662798
ENST00000353383.6	X0h.untreated-X3h.treated	0.000694511488551388	-0.757992696532659
ENST00000455239.1	X0h.untreated-X3h.treated	0.000695765465986671	-242124359944811
ENST00000402364.1	X0h.untreated-X3h.treated	0.000696432737200314	102942407702863
ENST00000358746.6	X0h.untreated-X3h.treated	0.000697274307999261	0.708715131060536
ENST00000448303.5	X0h.untreated-X3h.treated	0.000697806522809475	-699066903871854
ENST00000478091.1	X0h.untreated-X3h.treated	0.000699074310800383	151556440647604
ENST00000535246.1	X0h.untreated-X3h.treated	0.000700301320427442	-220989391990286
ENST00000431849.3	X0h.untreated-X3h.treated	0.000702049173506283	-734241707255828
ENST00000445755.7	X0h.untreated-X3h.treated	0.000703182436027305	-0.857675786497152
ENST00000475465.1	X0h.untreated-X3h.treated	0.000703470221522468	-110153656738265
ENST00000301634.12	X0h.untreated-X3h.treated	0.000703641194322551	-0.534126809432413
ENST00000370982.4	X0h.untreated-X3h.treated	0.000703932503521003	0.921000270382525
ENST00000483630.5	X0h.untreated-X3h.treated	0.000704060945481429	-862361879433637
ENST00000601588.1	X0h.untreated-X3h.treated	0.000705644940628546	-720952473398832
ENST00000532839.5	X0h.untreated-X3h.treated	0.000708513886096568	-537217522667324
ENST00000494703.1	X0h.untreated-X3h.treated	0.000708513886096568	665349689696276
ENST00000444321.2	X0h.untreated-X3h.treated	0.000708513886096568	-74275953438551
ENST00000442011.7	X0h.untreated-X3h.treated	0.000709408135360379	-0.447072218019917
ENST00000556599.1	X0h.untreated-X3h.treated	0.000709408135360379	-584795040611808
ENST00000596380.5	X0h.untreated-X3h.treated	0.000709408135360379	-122285106087271
ENST00000497281.5	X0h.untreated-X3h.treated	0.000709408135360379	593161793569041
ENST00000560717.5	X0h.untreated-X3h.treated	0.000709654863146649	-547385646637065
ENST00000310045.8	X0h.untreated-X3h.treated	0.000709654863146649	0.968079666064138
ENST00000648898.1	X0h.untreated-X3h.treated	0.000709657114949876	215507826267167
ENST00000489607.5	X0h.untreated-X3h.treated	0.000709917684430709	117443822834367
ENST00000443059.1	X0h.untreated-X3h.treated	0.000711632780259481	-186542304378324
ENST00000413407.5	X0h.untreated-X3h.treated	0.000711632780259481	229455673258832
ENST00000513151.5	X0h.untreated-X3h.treated	0.000711632780259481	-563989314745519
ENST00000481094.1	X0h.untreated-X3h.treated	0.000711632780259481	-691168673024414
ENST00000642245.1	X0h.untreated-X3h.treated	0.000712275014085569	-215103788075574
ENST00000412716.8	X0h.untreated-X3h.treated	0.000712364998918264	0.650060490677588
ENST00000538026.5	X0h.untreated-X3h.treated	0.000712429510643037	-0.644628560999697
ENST00000374023.8	X0h.untreated-X3h.treated	0.000712685258662932	0.906008661455676
ENST00000291442.3	X0h.untreated-X3h.treated	0.000712685258662932	-0.804069138483408
ENST00000568434.1	X0h.untreated-X3h.treated	0.000713241682773378	650916216855651
ENST00000374231.8	X0h.untreated-X3h.treated	0.000715719013915793	141632633434639
ENST00000270357.10	X0h.untreated-X3h.treated	0.00071734003195334	-120545546542976
ENST00000433132.1	X0h.untreated-X3h.treated	0.000717908174159232	-572226663848452
ENST00000518939.1	X0h.untreated-X3h.treated	0.000717908174159232	517025028130022
ENST00000504734.5	X0h.untreated-X3h.treated	0.000722155016959402	317192497676032
ENST00000465457.1	X0h.untreated-X3h.treated	0.000722155016959402	585897396243241
ENST00000515804.1	X0h.untreated-X3h.treated	0.000722567283929154	-637030523641818
ENST00000565696.1	X0h.untreated-X3h.treated	0.000723728857209	-583880302397002
ENST00000374998.3	X0h.untreated-X3h.treated	0.000723728857209	4398330158621
ENST00000565493.2	X0h.untreated-X3h.treated	0.000723904470872141	0.501652672583711
ENST00000616865.4	X0h.untreated-X3h.treated	0.000727356079908473	746140997725373
ENST00000520944.5	X0h.untreated-X3h.treated	0.00072770100795364	-0.88517821741558
ENST00000496768.5	X0h.untreated-X3h.treated	0.000728945759305496	-724167609745396
ENST00000426793.1	X0h.untreated-X3h.treated	0.000729393445716466	-541794705878597
ENST00000620797.4	X0h.untreated-X3h.treated	0.000729978990842009	607838412555292
ENST00000487445.6	X0h.untreated-X3h.treated	0.000729978990842009	476256717949707
ENST00000507699.1	X0h.untreated-X3h.treated	0.000729978990842009	0.899312728500909
ENST00000507293.1	X0h.untreated-X3h.treated	0.000729978990842009	-326725226007548
ENST00000543091.1	X0h.untreated-X3h.treated	0.000729978990842009	-688356906215919
ENST00000551983.1	X0h.untreated-X3h.treated	0.000729978990842009	-180967821304618
ENST00000357903.7	X0h.untreated-X3h.treated	0.000729978990842009	-0.240652458532443
ENST00000260118.7	X0h.untreated-X3h.treated	0.000731617932049773	125033749986114
ENST00000322060.9	X0h.untreated-X3h.treated	0.000732723189039952	-712951825077092
ENST00000573584.6	X0h.untreated-X3h.treated	0.000732723189039952	575567735739939
ENST00000381192.10	X0h.untreated-X3h.treated	0.000732980767754683	-0.459571765668762
ENST00000529306.5	X0h.untreated-X3h.treated	0.000734173553230419	-869441581989252
ENST00000219252.10	X0h.untreated-X3h.treated	0.000734173553230419	0.742212669417563
ENST00000338435.8	X0h.untreated-X3h.treated	0.000734940604055632	103254779849216
ENST00000470231.1	X0h.untreated-X3h.treated	0.000737012848149675	-560990989708171
ENST00000278826.11	X0h.untreated-X3h.treated	0.000738573778269861	616543589981623
ENST00000461951.5	X0h.untreated-X3h.treated	0.000739050309320404	488289374441685
ENST00000635030.1	X0h.untreated-X3h.treated	0.000739050309320404	-54411258743887
ENST00000374525.5	X0h.untreated-X3h.treated	0.000739359112933194	0.861045564603657
ENST00000361758.8	X0h.untreated-X3h.treated	0.000739453494992455	0.988037761859914
[truncated: 276,613+ more rows]

## Sheet: Caption
Table S2. Gene transcripts expressed in RPE cells transcriptome analysis. List of gene transcripts which are expressed with log2-CPM values ≥ 1 across all contrast groups
