# Supplementary material for: Effects of A2E-Induced Oxidative Stress on Retinal Epithelial Cells: New Insights on Differential Gene Response and Retinal Dystrophies
Source: Antioxidants (Basel). 2020 Apr 10;9(4):307. doi: 10.3390/antiox9040307 (PMC7222197; doi:10.3390/antiox9040307)
Supplement: Supplementary file 1 [file antioxidants-09-00307-s001.zip › Table S3.xlsx]

## Sheet: Table S3
Target	Contrast	Adj.pval	Log2FC	Up- or Down-Regulation
CTSD	X0h.untreated-X3h.treated	532820	-124470373971213	down-regulated
RPL19	X0h.untreated-X3h.treated	532820	-129340592398351	down-regulated
FTL	X0h.untreated-X3h.treated	532820	13353745402499	up-regulated
RPS11	X0h.untreated-X3h.treated	532820	-157131538481879	down-regulated
RPL3	X0h.untreated-X3h.treated	532820	-109925084584366	down-regulated
RPS19	X0h.untreated-X3h.treated	751123	-22035025833174	down-regulated
RPL37	X0h.untreated-X3h.treated	1.27907e+06	-200797485578291	down-regulated
ACTG1	X0h.untreated-X3h.treated	1.33245e+06	-15481361861363	down-regulated
P4HB	X0h.untreated-X3h.treated	1.33245e+06	151492318593833	up-regulated
RPS5	X0h.untreated-X3h.treated	133941	-127440904785816	down-regulated
RPL29	X0h.untreated-X3h.treated	1.35999e+06	-190454465052674	down-regulated
RPL30	X0h.untreated-X3h.treated	156549	-226524976426739	down-regulated
RPS3	X0h.untreated-X3h.treated	1.84336e+06	-131018483881079	down-regulated
RPL37A	X0h.untreated-X3h.treated	1.86938e+06	-1255117828781	down-regulated
AD000090.1	X0h.untreated-X3h.treated	1.98746e+06	-224283354085926	down-regulated
RPL35	X0h.untreated-X3h.treated	1.9929e+06	-180554758512764	down-regulated
CAPZB	X0h.untreated-X3h.treated	2.29102e+06	279155242905068	up-regulated
RNA5-8SN2	X0h.untreated-X3h.treated	2.89067e+06	317758990996153	up-regulated
FP671120.6	X0h.untreated-X3h.treated	3.73364e+06	-204167384071735	down-regulated
NQO1	X0h.untreated-X3h.treated	3.84527e+06	158080571313928	up-regulated
RARRES2	X0h.untreated-X3h.treated	3.89194e+06	-15056843509912	down-regulated
CTSB	X0h.untreated-X3h.treated	4.24898e+06	-169195136926351	down-regulated
HSP90AB1	X0h.untreated-X3h.treated	4.56288e+06	111612587897728	up-regulated
SLC25A6	X0h.untreated-X3h.treated	4.61533e+06	-129448891615766	down-regulated
PFN1	X0h.untreated-X3h.treated	4.63551e+06	-14271813123521	down-regulated
TLE5	X0h.untreated-X3h.treated	5.38685e+06	-163627013561752	down-regulated
ARHGDIA	X0h.untreated-X3h.treated	5.50392e+06	-204155847567723	down-regulated
MYL12B	X0h.untreated-X3h.treated	7.50227e+06	168768193558755	up-regulated
LDLR	X0h.untreated-X3h.treated	7.50227e+06	-292828270756768	down-regulated
RPS9	X0h.untreated-X3h.treated	7.50227e+06	-129075255826233	down-regulated
YBX1	X0h.untreated-X3h.treated	8.76777e+06	-110163681168829	down-regulated
MT2A	X0h.untreated-X3h.treated	1.04598e+07	-172989155501767	down-regulated
HMGCS1	X0h.untreated-X3h.treated	1.14681e+07	-228421329036189	down-regulated
HMOX1	X0h.untreated-X3h.treated	1.35223e+07	239478057482077	up-regulated
AC011603.2	X0h.untreated-X3h.treated	1.5295e+07	132029788090008	up-regulated
SLC16A3	X0h.untreated-X3h.treated	1.5295e+07	-191470847999635	down-regulated
FP671120.7	X0h.untreated-X3h.treated	1.5295e+07	-215619274958805	down-regulated
LAMP1	X0h.untreated-X3h.treated	1.62734e+07	-135921489277933	down-regulated
RPS28P7	X0h.untreated-X3h.treated	1.83003e+07	-155294196943273	down-regulated
RPL18A	X0h.untreated-X3h.treated	1.90508e+07	-123079948751572	down-regulated
VKORC1	X0h.untreated-X3h.treated	1.93645e+07	-153199578749664	down-regulated
RPS27	X0h.untreated-X3h.treated	1.96987e+07	-198934037262082	down-regulated
TIMP1	X0h.untreated-X3h.treated	2.20507e+06	-107739290931717	down-regulated
RPL27	X0h.untreated-X3h.treated	2.63226e+07	154920586234921	up-regulated
CCND1	X0h.untreated-X3h.treated	2.64458e+07	-173684173751733	down-regulated
ATP5MC2	X0h.untreated-X3h.treated	2.64458e+07	-16723017270103	down-regulated
GNB2	X0h.untreated-X3h.treated	2.83891e+07	-147728781481037	down-regulated
FKBP8	X0h.untreated-X3h.treated	2.85717e+07	-152849824172666	down-regulated
MIF	X0h.untreated-X3h.treated	2.85717e+07	-10878308977725	down-regulated
LGALS1	X0h.untreated-X3h.treated	2.9407e+07	-132922676651215	down-regulated
LMNA	X0h.untreated-X3h.treated	3.10193e+07	-128092785091943	down-regulated
RHOC	X0h.untreated-X3h.treated	3.18271e+07	-110741302386126	down-regulated
DKK3	X0h.untreated-X3h.treated	3.36848e+07	-101134797682381	down-regulated
AC010970.1	X0h.untreated-X3h.treated	3.36848e+07	-219247939276418	down-regulated
RPS17	X0h.untreated-X3h.treated	3.59796e+07	161478574934066	up-regulated
PRDX6	X0h.untreated-X3h.treated	3.77403e+07	137400773167011	up-regulated
MT-RNR2	X0h.untreated-X3h.treated	3.79372e+07	156075620160031	up-regulated
LRP10	X0h.untreated-X3h.treated	3.80731e+07	-118537903639815	down-regulated
TMEM59	X0h.untreated-X3h.treated	4.27181e+07	135438161927287	up-regulated
RPL35A	X0h.untreated-X3h.treated	4.89954e+07	-10453580746349	down-regulated
RPL32	X0h.untreated-X3h.treated	4.98769e+07	-110575172149876	down-regulated
RPL24	X0h.untreated-X3h.treated	4.98769e+07	-11229723313812	down-regulated
TSPO	X0h.untreated-X3h.treated	5.04783e+07	-141126649144582	down-regulated
SOD1	X0h.untreated-X3h.treated	5.21634e+07	-135382630900555	down-regulated
LRP1	X0h.untreated-X3h.treated	5.29307e+07	-130790174270937	down-regulated
PSAP	X0h.untreated-X3h.treated	6.4515e+07	-124679916141245	down-regulated
SRSF3	X0h.untreated-X3h.treated	7.58778e+06	119797943041592	up-regulated
COL4A2	X0h.untreated-X3h.treated	8.64219e+07	-139072104113945	down-regulated
ANXA4	X0h.untreated-X3h.treated	8.69919e+07	-150481653263573	down-regulated
RPL12	X0h.untreated-X3h.treated	1.06113e+08	124525582872159	up-regulated
TM7SF2	X0h.untreated-X3h.treated	1.08803e+08	-165040501649785	down-regulated
DNAJA1	X0h.untreated-X3h.treated	1.16664e+08	144980872671024	up-regulated
NDUFA13	X0h.untreated-X3h.treated	1.1812e+08	-174262977860674	down-regulated
RPL34	X0h.untreated-X3h.treated	1.2896e+08	-122670825490714	down-regulated
DHCR7	X0h.untreated-X3h.treated	1.32646e+08	-132105957137822	down-regulated
EDF1	X0h.untreated-X3h.treated	1.42768e+08	-138605346035323	down-regulated
DAZAP2	X0h.untreated-X3h.treated	1.46182e+08	-126008627953273	down-regulated
UBL5	X0h.untreated-X3h.treated	1.47653e+08	-128909961842661	down-regulated
NOMO3	X0h.untreated-X3h.treated	1.48064e+08	327429797386565	up-regulated
CSNK1A1	X0h.untreated-X3h.treated	1.50568e+08	169014843426081	up-regulated
NT5DC2	X0h.untreated-X3h.treated	1.54217e+08	116418716738261	up-regulated
SMYD2	X0h.untreated-X3h.treated	1.59751e+08	234588494067333	up-regulated
TLN1	X0h.untreated-X3h.treated	1.59751e+08	-108579355960862	down-regulated
MT-TS1	X0h.untreated-X3h.treated	1.59751e+08	21653763308114	up-regulated
C1orf43	X0h.untreated-X3h.treated	1.67292e+08	175860680942449	up-regulated
GFPT1	X0h.untreated-X3h.treated	1.7244e+08	357317047001513	up-regulated
DKK1	X0h.untreated-X3h.treated	1.94475e+06	169073182191764	up-regulated
NME1	X0h.untreated-X3h.treated	2.02256e+08	-134303461781134	down-regulated
SH3GL1	X0h.untreated-X3h.treated	2.06938e+08	-132988150488932	down-regulated
DBI	X0h.untreated-X3h.treated	2.09256e+08	140661470461528	up-regulated
SRSF6	X0h.untreated-X3h.treated	2.12916e+08	125616329164042	up-regulated
ATP6AP1	X0h.untreated-X3h.treated	2.22739e+08	-110160582335496	down-regulated
JUND	X0h.untreated-X3h.treated	2.34665e+08	-19123791006062	down-regulated
SUPT16H	X0h.untreated-X3h.treated	2.4206e+08	147126301743959	up-regulated
MT-CO1	X0h.untreated-X3h.treated	2.42772e+08	135203422937265	up-regulated
EMP3	X0h.untreated-X3h.treated	2.64114e+08	-184519964600173	down-regulated
PRDX2	X0h.untreated-X3h.treated	2.66228e+08	-114134569802633	down-regulated
HCFC1R1	X0h.untreated-X3h.treated	2.69389e+06	-126505146057645	down-regulated
UBB	X0h.untreated-X3h.treated	2.69389e+06	123682695931546	up-regulated
PRDX4	X0h.untreated-X3h.treated	2.98598e+08	156487173604043	up-regulated
NUDT4	X0h.untreated-X3h.treated	2.99268e+08	184430068785441	up-regulated
RBMX	X0h.untreated-X3h.treated	3.17352e+08	135053494052654	up-regulated
FDPS	X0h.untreated-X3h.treated	3.17944e+08	-121063458069742	down-regulated
MN1	X0h.untreated-X3h.treated	0.00317944	-307815191856636	down-regulated
TXN2	X0h.untreated-X3h.treated	3.17944e+08	157352907766508	up-regulated
RNPEP	X0h.untreated-X3h.treated	3.28851e+08	145623572984752	up-regulated
XRCC5	X0h.untreated-X3h.treated	3.37854e+07	215247544856097	up-regulated
SPINT2	X0h.untreated-X3h.treated	3.4558e+08	-161610634322206	down-regulated
SELENOW	X0h.untreated-X3h.treated	3.45837e+08	164662591176435	up-regulated
WDR1	X0h.untreated-X3h.treated	3.51935e+08	-138892497864304	down-regulated
EBP	X0h.untreated-X3h.treated	3.64064e+08	-193684101539235	down-regulated
ANP32A	X0h.untreated-X3h.treated	3.6666e+08	159921422060315	up-regulated
TTLL7	X0h.untreated-X3h.treated	3.68291e+08	464151794825177	up-regulated
PTGIS	X0h.untreated-X3h.treated	3.69934e+06	-111635377447402	down-regulated
TECRP1	X0h.untreated-X3h.treated	3.74766e+08	158736083766884	up-regulated
PHPT1	X0h.untreated-X3h.treated	3.78534e+08	-126975526678368	down-regulated
DNTTIP2	X0h.untreated-X3h.treated	3.81397e+07	249744460785609	up-regulated
INSIG1	X0h.untreated-X3h.treated	4.18645e+08	-175261770549423	down-regulated
AKR1C3	X0h.untreated-X3h.treated	4.1962e+08	147924197308679	up-regulated
SARAF	X0h.untreated-X3h.treated	4.53283e+08	-115123561705951	down-regulated
DHX40	X0h.untreated-X3h.treated	4.59713e+08	203162150929478	up-regulated
GPX1	X0h.untreated-X3h.treated	4.63653e+08	-103441520684112	down-regulated
ROMO1	X0h.untreated-X3h.treated	4.65689e+08	-170148192268296	down-regulated
CHMP7	X0h.untreated-X3h.treated	4.67551e+08	199407420969183	up-regulated
ACY1	X0h.untreated-X3h.treated	5.19196e+08	-190368953933844	down-regulated
JMJD8	X0h.untreated-X3h.treated	5.19196e+08	-148155043440189	down-regulated
RAB32	X0h.untreated-X3h.treated	5.26915e+08	147462289841928	up-regulated
ERGIC3	X0h.untreated-X3h.treated	5.36057e+08	-111737151522695	down-regulated
MMP14	X0h.untreated-X3h.treated	5.60359e+08	-104187185000409	down-regulated
MYADM	X0h.untreated-X3h.treated	5.60359e+08	-139444500945938	down-regulated
NSDHL	X0h.untreated-X3h.treated	5.64704e+07	-158018653771016	down-regulated
HYI	X0h.untreated-X3h.treated	6.41884e+08	-109782172264388	down-regulated
CTSA	X0h.untreated-X3h.treated	6.78077e+08	-105632762015354	down-regulated
LAMTOR2	X0h.untreated-X3h.treated	6.97034e+08	-211720714113259	down-regulated
H1FX	X0h.untreated-X3h.treated	7.15155e+08	-115869030629737	down-regulated
IDI1	X0h.untreated-X3h.treated	7.15155e+08	-146236138017636	down-regulated
UBXN4	X0h.untreated-X3h.treated	7.47831e+08	213093698871722	up-regulated
FKBP10	X0h.untreated-X3h.treated	8.08687e+08	-104579691554907	down-regulated
RAB11B	X0h.untreated-X3h.treated	8.15166e+08	-104429624574254	down-regulated
TOMM6	X0h.untreated-X3h.treated	8.28795e+08	-131897650877097	down-regulated
NUPR1	X0h.untreated-X3h.treated	8.30912e+08	-135354671393041	down-regulated
GTF2IP4	X0h.untreated-X3h.treated	8.69616e+08	130433029114906	up-regulated
ADAM9	X0h.untreated-X3h.treated	8.69616e+08	104205827834519	up-regulated
GPAA1	X0h.untreated-X3h.treated	8.76934e+07	-100762779647323	down-regulated
ANAPC11	X0h.untreated-X3h.treated	8.79216e+07	-156915805651677	down-regulated
MRPL17	X0h.untreated-X3h.treated	9.27118e+08	-130896996592751	down-regulated
ACAT2	X0h.untreated-X3h.treated	9.70226e+08	-136729073101827	down-regulated
ILF3	X0h.untreated-X3h.treated	9.70226e+08	-106844268111225	down-regulated
SRSF9	X0h.untreated-X3h.treated	9.76423e+08	-148865523788725	down-regulated
AL662797.1	X0h.untreated-X3h.treated	9.88862e+08	-192374110092867	down-regulated
FSTL3	X0h.untreated-X3h.treated	9.96129e+08	-106287875045839	down-regulated
SLC7A11	X0h.untreated-X3h.treated	9.96372e+08	21396205294056	up-regulated
MCM7	X0h.untreated-X3h.treated	1.0469e+08	-105429396290425	down-regulated
TMEM259	X0h.untreated-X3h.treated	1.0469e+08	-101392244474875	down-regulated
BAX	X0h.untreated-X3h.treated	1.06644e+09	-129370762626746	down-regulated
SMIM7	X0h.untreated-X3h.treated	1.0865e+08	181987358186661	up-regulated
BCL9L	X0h.untreated-X3h.treated	1.10921e+09	-122844138968846	down-regulated
OGFRL1	X0h.untreated-X3h.treated	1.11446e+09	110070607169474	up-regulated
SRPRB	X0h.untreated-X3h.treated	1.12103e+09	245085878438054	up-regulated
TMEM164	X0h.untreated-X3h.treated	1.12573e+09	107885485603459	up-regulated
TNPO2	X0h.untreated-X3h.treated	1.22048e+09	-137122853475502	down-regulated
AURKAIP1	X0h.untreated-X3h.treated	1.25465e+09	-135125234184833	down-regulated
UQCC2	X0h.untreated-X3h.treated	1.25465e+09	167213613578819	up-regulated
STMP1	X0h.untreated-X3h.treated	1.25465e+09	145693842587587	up-regulated
CD2BP2	X0h.untreated-X3h.treated	1.27905e+09	-134997317496282	down-regulated
CD63	X0h.untreated-X3h.treated	1.29639e+09	-103676756446068	down-regulated
NDUFS6	X0h.untreated-X3h.treated	1.34614e+09	-163692226113227	down-regulated
POLR2L	X0h.untreated-X3h.treated	1.34614e+09	-148995388547711	down-regulated
AP1M1	X0h.untreated-X3h.treated	1.41631e+09	-165943335332748	down-regulated
C7orf50	X0h.untreated-X3h.treated	1.46007e+09	-197173330066596	down-regulated
MEGF6	X0h.untreated-X3h.treated	1.49876e+09	-149382154553859	down-regulated
CYTOR	X0h.untreated-X3h.treated	1.49876e+09	-155729268964802	down-regulated
ARPC1B	X0h.untreated-X3h.treated	1.49876e+09	-135681979975345	down-regulated
CWC15	X0h.untreated-X3h.treated	1.49876e+09	188680840840372	up-regulated
GNPDA1	X0h.untreated-X3h.treated	1.52763e+09	235413257379576	up-regulated
LONP1	X0h.untreated-X3h.treated	1.57873e+09	-107184086559865	down-regulated
SMG9	X0h.untreated-X3h.treated	1.60378e+09	-156814870510426	down-regulated
SIVA1	X0h.untreated-X3h.treated	1.66399e+08	-146014386213803	down-regulated
ARPC3	X0h.untreated-X3h.treated	1.76594e+09	-122792842921106	down-regulated
ANXA11	X0h.untreated-X3h.treated	1.84144e+09	-142472541797859	down-regulated
MRPS34	X0h.untreated-X3h.treated	1.85481e+09	-120946468927997	down-regulated
JPT1	X0h.untreated-X3h.treated	1.93678e+09	-156831185907119	down-regulated
MARVELD1	X0h.untreated-X3h.treated	1.97822e+09	125997986473276	up-regulated
MRPL54	X0h.untreated-X3h.treated	1.97822e+09	-187944958521291	down-regulated
HMGN2	X0h.untreated-X3h.treated	1.99436e+08	-11548060348571	down-regulated
KIF1C	X0h.untreated-X3h.treated	2.03198e+09	-102498201409711	down-regulated
MVD	X0h.untreated-X3h.treated	2.0386e+09	-189710769768325	down-regulated
ZNF592	X0h.untreated-X3h.treated	2.06967e+09	-207368990352136	down-regulated
XBP1	X0h.untreated-X3h.treated	2.06967e+09	144153690809212	up-regulated
MRPL28	X0h.untreated-X3h.treated	2.25663e+09	-162847790708163	down-regulated
DDX6	X0h.untreated-X3h.treated	2.26332e+09	108554947394675	up-regulated
CAV1	X0h.untreated-X3h.treated	2.31804e+08	-110645185666968	down-regulated
RDX	X0h.untreated-X3h.treated	2.3587e+09	187002088613629	up-regulated
FIS1	X0h.untreated-X3h.treated	2.37941e+09	-144600598070376	down-regulated
CNPY2	X0h.untreated-X3h.treated	2.37941e+09	-115679980576083	down-regulated
GUCD1	X0h.untreated-X3h.treated	2.37941e+09	-111542497239895	down-regulated
NAGLU	X0h.untreated-X3h.treated	2.40235e+09	-106038459730727	down-regulated
NDUFA1	X0h.untreated-X3h.treated	2.40235e+09	-17137532142414	down-regulated
UQCR11	X0h.untreated-X3h.treated	2.41229e+09	-147527543168382	down-regulated
AFDN	X0h.untreated-X3h.treated	2.41847e+08	146406677687943	up-regulated
MVK	X0h.untreated-X3h.treated	2.41847e+08	-203953316598209	down-regulated
SNX19	X0h.untreated-X3h.treated	2.42813e+09	101989904473874	up-regulated
PSMC5	X0h.untreated-X3h.treated	2.45467e+09	-106378777740613	down-regulated
TMEM126A	X0h.untreated-X3h.treated	2.59355e+09	202248384048757	up-regulated
MRPL13	X0h.untreated-X3h.treated	2.63095e+09	2546287651383	up-regulated
SPNS1	X0h.untreated-X3h.treated	2.63368e+09	-110956736473242	down-regulated
CADM4	X0h.untreated-X3h.treated	2.63368e+09	-152635418688587	down-regulated
TPX2	X0h.untreated-X3h.treated	2.63368e+09	100099563365411	up-regulated
P4HA2	X0h.untreated-X3h.treated	2.7188e+07	-103342005903368	down-regulated
SMG6	X0h.untreated-X3h.treated	2.72856e+09	-125119025345614	down-regulated
C1GALT1C1	X0h.untreated-X3h.treated	2.72856e+09	153039343618827	up-regulated
UBE2T	X0h.untreated-X3h.treated	2.79706e+09	197814044905342	up-regulated
NDUFA7	X0h.untreated-X3h.treated	2.82254e+09	-226415787210299	down-regulated
ASCC3	X0h.untreated-X3h.treated	2.82881e+09	121144102180327	up-regulated
DCBLD2	X0h.untreated-X3h.treated	2.83463e+09	-100976280560923	down-regulated
TRIM58	X0h.untreated-X3h.treated	2.93921e+09	107579223687206	up-regulated
GADD45GIP1	X0h.untreated-X3h.treated	2.9951e+09	-121887700411795	down-regulated
CHMP5	X0h.untreated-X3h.treated	3.00243e+09	101904843135532	up-regulated
RBM42	X0h.untreated-X3h.treated	3.00243e+09	-116630845578276	down-regulated
ZMYM6	X0h.untreated-X3h.treated	3.04914e+09	253889260486641	up-regulated
NDUFB7	X0h.untreated-X3h.treated	3.06605e+09	-125506348779317	down-regulated
SPOCK1	X0h.untreated-X3h.treated	3.10016e+09	-107184662789597	down-regulated
RABAC1	X0h.untreated-X3h.treated	3.20362e+09	-111622387518176	down-regulated
PDPN	X0h.untreated-X3h.treated	3.23142e+09	-117461914122396	down-regulated
MED16	X0h.untreated-X3h.treated	3.27432e+09	-117610990170583	down-regulated
KPNA3	X0h.untreated-X3h.treated	3.28613e+08	159121217774347	up-regulated
SELENOH	X0h.untreated-X3h.treated	3.37135e+09	-128900050689341	down-regulated
WDR83OS	X0h.untreated-X3h.treated	3.37135e+09	-101100360826196	down-regulated
IDH3G	X0h.untreated-X3h.treated	3.45758e+09	-105344554193364	down-regulated
POLR2F	X0h.untreated-X3h.treated	3.56049e+09	-134522132165677	down-regulated
SEL1L3	X0h.untreated-X3h.treated	3.57779e+09	181831887636823	up-regulated
SPSB3	X0h.untreated-X3h.treated	3.57779e+09	-123438477268186	down-regulated
NDUFB11	X0h.untreated-X3h.treated	3.61508e+09	-118919115891241	down-regulated
RPS28	X0h.untreated-X3h.treated	3.61532e+09	-130333392181998	down-regulated
ETFB	X0h.untreated-X3h.treated	3.80509e+09	-130578749160377	down-regulated
GLO1	X0h.untreated-X3h.treated	3.83577e+09	108331024551181	up-regulated
HINT1	X0h.untreated-X3h.treated	3.84202e+09	-113008723825405	down-regulated
PCAT1	X0h.untreated-X3h.treated	3.84915e+09	-271758242654887	down-regulated
NR2F2	X0h.untreated-X3h.treated	3.84915e+09	-121292458162613	down-regulated
LDHA	X0h.untreated-X3h.treated	3.87861e+09	-143380159565705	down-regulated
MYD88	X0h.untreated-X3h.treated	3.91648e+08	14774258706268	up-regulated
MRPL14	X0h.untreated-X3h.treated	3.93397e+09	-103887658534224	down-regulated
GCFC2	X0h.untreated-X3h.treated	3.98794e+09	261875142723138	up-regulated
U2AF1L5	X0h.untreated-X3h.treated	4.10633e+09	-109643302192996	down-regulated
COX7A2L	X0h.untreated-X3h.treated	4.23726e+09	137882056526809	up-regulated
TOP2B	X0h.untreated-X3h.treated	4.39245e+08	114179625669048	up-regulated
GPX8	X0h.untreated-X3h.treated	4.39245e+08	141371015432919	up-regulated
EPS8	X0h.untreated-X3h.treated	4.42558e+09	-106948880436276	down-regulated
EVA1A	X0h.untreated-X3h.treated	4.54316e+08	-116476153333291	down-regulated
CMTM6	X0h.untreated-X3h.treated	4.54412e+09	121651711235137	up-regulated
TSPAN9	X0h.untreated-X3h.treated	4.68514e+08	-124126195622939	down-regulated
ATP5MF	X0h.untreated-X3h.treated	4.68774e+09	130228085301905	up-regulated
HMGN2P5	X0h.untreated-X3h.treated	4.79114e+09	-263662043067213	down-regulated
SLC2A1	X0h.untreated-X3h.treated	4.81257e+09	-126902561006365	down-regulated
ATP5IF1	X0h.untreated-X3h.treated	4.8866e+09	-101071105270242	down-regulated
NDUFB4	X0h.untreated-X3h.treated	4.93737e+09	-125056050976104	down-regulated
NDUFAF8	X0h.untreated-X3h.treated	5.03228e+09	-16574812799099	down-regulated
UTP14C	X0h.untreated-X3h.treated	5.0885e+09	773117836201113	up-regulated
MAGT1	X0h.untreated-X3h.treated	5.0885e+09	169912563795016	up-regulated
AHR	X0h.untreated-X3h.treated	5.09186e+09	207919508840151	up-regulated
TRAPPC5	X0h.untreated-X3h.treated	5.09186e+09	-125156753848759	down-regulated
SH3BGRL	X0h.untreated-X3h.treated	5.10863e+09	14172430022553	up-regulated
ING4	X0h.untreated-X3h.treated	5.11698e+09	117504245604087	up-regulated
AC004057.1	X0h.untreated-X3h.treated	5.11995e+09	-131916705727342	down-regulated
PPP1R9B	X0h.untreated-X3h.treated	5.11995e+09	-111220891139437	down-regulated
ZFAND3	X0h.untreated-X3h.treated	5.14386e+09	-131706174308655	down-regulated
UBALD2	X0h.untreated-X3h.treated	5.18938e+09	-208547521249211	down-regulated
NBL1	X0h.untreated-X3h.treated	5.22091e+09	-157649882706894	down-regulated
B3GLCT	X0h.untreated-X3h.treated	5.24135e+09	16628166903356	up-regulated
MRPL4	X0h.untreated-X3h.treated	5.24135e+09	-107736052755554	down-regulated
DCAF5	X0h.untreated-X3h.treated	5.2648e+09	127089579015399	up-regulated
SNAPC1	X0h.untreated-X3h.treated	5.26676e+09	170175179153427	up-regulated
KIF22	X0h.untreated-X3h.treated	5.26676e+09	-146509414644474	down-regulated
ACP2	X0h.untreated-X3h.treated	5.28813e+08	-152346448815092	down-regulated
STRAP	X0h.untreated-X3h.treated	5.28813e+08	100251873186316	up-regulated
NUP62	X0h.untreated-X3h.treated	5.3064e+08	-105852646594413	down-regulated
PSMA1	X0h.untreated-X3h.treated	5.58524e+09	111197183194555	up-regulated
NDRG1	X0h.untreated-X3h.treated	5.59375e+09	-111246365506994	down-regulated
PDCD5	X0h.untreated-X3h.treated	5.59375e+09	-176716472637847	down-regulated
PSAT1	X0h.untreated-X3h.treated	5.59545e+09	143928729271651	up-regulated
AGRN	X0h.untreated-X3h.treated	5.62156e+09	-129562879615193	down-regulated
METTL26	X0h.untreated-X3h.treated	5.62679e+09	-147740052942301	down-regulated
BZW2	X0h.untreated-X3h.treated	5.6592e+09	184791351846508	up-regulated
CDK5	X0h.untreated-X3h.treated	5.73025e+09	-106706129839739	down-regulated
CISD3	X0h.untreated-X3h.treated	5.73487e+09	-1790488991657	down-regulated
SLBP	X0h.untreated-X3h.treated	5.91218e+09	119984874077377	up-regulated
TMEM161A	X0h.untreated-X3h.treated	5.96815e+08	-14834022520112	down-regulated
BAG1	X0h.untreated-X3h.treated	5.97891e+09	121682422252452	up-regulated
NDUFA3	X0h.untreated-X3h.treated	6.03044e+09	-161383051942997	down-regulated
PSENEN	X0h.untreated-X3h.treated	6.03222e+09	162127767544815	up-regulated
SCAND1	X0h.untreated-X3h.treated	6.05672e+09	-139273368046017	down-regulated
OLA1	X0h.untreated-X3h.treated	6.13792e+09	113483068151972	up-regulated
ACLY	X0h.untreated-X3h.treated	6.14869e+09	-106445592510483	down-regulated
PIGS	X0h.untreated-X3h.treated	6.17402e+09	-101321638038308	down-regulated
FMNL2	X0h.untreated-X3h.treated	6.193e+09	110901982561678	up-regulated
HMGN1	X0h.untreated-X3h.treated	6.22123e+09	103535755726478	up-regulated
CNN2	X0h.untreated-X3h.treated	6.22928e+09	-184796873701419	down-regulated
PFDN6	X0h.untreated-X3h.treated	6.42423e+09	-16323115103159	down-regulated
NCLN	X0h.untreated-X3h.treated	6.4817e+09	-113622895259021	down-regulated
ISCA1	X0h.untreated-X3h.treated	6.53809e+09	166580748055525	up-regulated
SORT1	X0h.untreated-X3h.treated	6.56077e+09	-11450182458561	down-regulated
AL445363.3	X0h.untreated-X3h.treated	6.67669e+09	-700224721118252	down-regulated
AL110504.1	X0h.untreated-X3h.treated	6.67669e+09	308937434798952	up-regulated
TMSB4XP6	X0h.untreated-X3h.treated	6.67669e+09	-749749281335762	down-regulated
FKBP14	X0h.untreated-X3h.treated	6.71774e+09	167805842282775	up-regulated
ZC3HAV1	X0h.untreated-X3h.treated	7.04053e+09	109668804203163	up-regulated
UHMK1	X0h.untreated-X3h.treated	7.09007e+09	10580234315639	up-regulated
GSTO1	X0h.untreated-X3h.treated	7.21304e+09	115809247109961	up-regulated
EPHA2	X0h.untreated-X3h.treated	7.26857e+09	-104849688359475	down-regulated
SKI	X0h.untreated-X3h.treated	7.28131e+09	-163948877750361	down-regulated
RNASEH2A	X0h.untreated-X3h.treated	7.32185e+09	-152670169200625	down-regulated
PI4K2B	X0h.untreated-X3h.treated	7.32552e+09	187847602297445	up-regulated
SMARCC2	X0h.untreated-X3h.treated	7.33081e+09	118034487059794	up-regulated
SMARCB1	X0h.untreated-X3h.treated	7.40783e+08	-193129662512874	down-regulated
XPNPEP3	X0h.untreated-X3h.treated	7.42373e+09	-403710577468659	down-regulated
C8orf33	X0h.untreated-X3h.treated	7.46198e+09	-125211958430607	down-regulated
SNRPA	X0h.untreated-X3h.treated	7.49036e+09	131483978673808	up-regulated
GCLM	X0h.untreated-X3h.treated	7.53323e+09	208758495361611	up-regulated
CNDP2	X0h.untreated-X3h.treated	7.54498e+09	-14344737868025	down-regulated
PSMA2	X0h.untreated-X3h.treated	7.58258e+09	140458853171854	up-regulated
GPR137	X0h.untreated-X3h.treated	7.64075e+09	-138138103160751	down-regulated
TP53I11	X0h.untreated-X3h.treated	7.69429e+09	216426843869077	up-regulated
NASP	X0h.untreated-X3h.treated	7.78076e+09	-140376952452585	down-regulated
ASPM	X0h.untreated-X3h.treated	8.34894e+09	120820287072026	up-regulated
TRIM8	X0h.untreated-X3h.treated	8.53409e+09	112142036561797	up-regulated
WDR26	X0h.untreated-X3h.treated	8.58223e+09	113318729804391	up-regulated
PFDN1	X0h.untreated-X3h.treated	8.58223e+09	147974646170725	up-regulated
HAUS6	X0h.untreated-X3h.treated	8.58223e+09	201305357684352	up-regulated
TIMM23	X0h.untreated-X3h.treated	8.58223e+09	-10261976564687	down-regulated
TCEAL1	X0h.untreated-X3h.treated	8.58223e+09	158861195010895	up-regulated
OPA1	X0h.untreated-X3h.treated	8.74319e+07	132343416853133	up-regulated
MSMO1	X0h.untreated-X3h.treated	8.90523e+09	-10733507256459	down-regulated
DMAC1	X0h.untreated-X3h.treated	8.98045e+09	-156322248251867	down-regulated
IRF2BP2	X0h.untreated-X3h.treated	9.08355e+09	-117299214764736	down-regulated
TMEM245	X0h.untreated-X3h.treated	9.61105e+09	110041389818065	up-regulated
COPS6	X0h.untreated-X3h.treated	9.70544e+09	-103287048313617	down-regulated
TIPARP	X0h.untreated-X3h.treated	9.70635e+09	122468869330198	up-regulated
NAP1L4	X0h.untreated-X3h.treated	9.79403e+08	102212997800606	up-regulated
ATP5MPL	X0h.untreated-X3h.treated	0.000100057252805439	-116973108704737	down-regulated
VEGFA	X0h.untreated-X3h.treated	0.000100076671757584	-109802633062668	down-regulated
TSR1	X0h.untreated-X3h.treated	0.000101370060854164	135212073811084	up-regulated
NDUFA11	X0h.untreated-X3h.treated	0.000102404511411296	-100567552716254	down-regulated
RDH11	X0h.untreated-X3h.treated	0.000105620318904949	-131631122567696	down-regulated
PEX14	X0h.untreated-X3h.treated	0.000106683853452915	-120150701748048	down-regulated
MRPS25	X0h.untreated-X3h.treated	0.000106700666867624	-150110703885113	down-regulated
HSPA13	X0h.untreated-X3h.treated	0.000106700666867624	134869874656023	up-regulated
CLK1	X0h.untreated-X3h.treated	0.000106867630876556	136179734947034	up-regulated
TMEM263	X0h.untreated-X3h.treated	0.000106936307339376	100005257985433	up-regulated
MANF	X0h.untreated-X3h.treated	0.000107571622521512	-107639141155054	down-regulated
PSMB8	X0h.untreated-X3h.treated	0.000108847548909687	-112326567349071	down-regulated
MYLK-AS1	X0h.untreated-X3h.treated	0.000110821533997372	34942999997927	up-regulated
MINPP1	X0h.untreated-X3h.treated	0.000110821533997372	154871305374139	up-regulated
AKR7A2	X0h.untreated-X3h.treated	0.000112511193328076	-10851445233307	down-regulated
RAB11A	X0h.untreated-X3h.treated	0.000112511193328076	118202810151841	up-regulated
DNAJC8	X0h.untreated-X3h.treated	0.000112552260869176	122896483399431	up-regulated
FEZ2	X0h.untreated-X3h.treated	0.000112888549179095	128380079881862	up-regulated
SYS1	X0h.untreated-X3h.treated	0.000113124306959044	-158826881860527	down-regulated
MRPS7	X0h.untreated-X3h.treated	0.000113162579305874	-112223856925575	down-regulated
LRRK1	X0h.untreated-X3h.treated	0.000113418288509719	121757350533374	up-regulated
CRYZL1	X0h.untreated-X3h.treated	0.000114314557643666	133661766902772	up-regulated
SLC35A3	X0h.untreated-X3h.treated	0.000115125947917398	207126368590795	up-regulated
NUBP2	X0h.untreated-X3h.treated	0.000115713895126006	-116388354523197	down-regulated
FAM8A1	X0h.untreated-X3h.treated	0.000115722401946663	130412946607492	up-regulated
COPS2	X0h.untreated-X3h.treated	0.000116526668467228	145395665386088	up-regulated
EIF1AY	X0h.untreated-X3h.treated	0.000119375266893108	19825341561103	up-regulated
ATP5ME	X0h.untreated-X3h.treated	0.000121140703565321	-151839378639403	down-regulated
FOSL2	X0h.untreated-X3h.treated	0.000121325246200085	-109920438824836	down-regulated
S100A13	X0h.untreated-X3h.treated	0.000122104587303941	-138276004051253	down-regulated
POP7	X0h.untreated-X3h.treated	0.000123054782469244	-17605849816387	down-regulated
MT-TP	X0h.untreated-X3h.treated	0.000123054782469244	168313857204986	up-regulated
SELENOT	X0h.untreated-X3h.treated	0.000124820147184693	107446511316316	up-regulated
SLC29A1	X0h.untreated-X3h.treated	0.000127655298765259	-100452865301804	down-regulated
ARSA	X0h.untreated-X3h.treated	0.000129536671602706	-114447360645607	down-regulated
MMAB	X0h.untreated-X3h.treated	0.000129941317908133	-145155227108302	down-regulated
PRKCZ	X0h.untreated-X3h.treated	0.000131314407596258	-116086397995821	down-regulated
TSC22D4	X0h.untreated-X3h.treated	0.000131314407596258	-13285677625577	down-regulated
MAGED4B	X0h.untreated-X3h.treated	0.000132344368035676	110535805947219	up-regulated
INO80E	X0h.untreated-X3h.treated	0.000136964171696867	170455607483141	up-regulated
C1QBP	X0h.untreated-X3h.treated	0.000137488086696571	-123963461715539	down-regulated
TMEM230	X0h.untreated-X3h.treated	0.000139290005003878	-112372706693963	down-regulated
GRWD1	X0h.untreated-X3h.treated	0.000143380979294758	-108058571934317	down-regulated
PLEKHB1	X0h.untreated-X3h.treated	0.000143869020896601	-148829662500042	down-regulated
TMEM208	X0h.untreated-X3h.treated	0.000144611405037483	-108477736091197	down-regulated
DNAJC3	X0h.untreated-X3h.treated	0.000145500583296008	103917359637844	up-regulated
SLC39A4	X0h.untreated-X3h.treated	0.00014766344817871	-209639701310853	down-regulated
NUDT6	X0h.untreated-X3h.treated	0.000148171714733265	-4757907856039	down-regulated
ISOC1	X0h.untreated-X3h.treated	0.000149019408027083	155000352029173	up-regulated
SHISA4	X0h.untreated-X3h.treated	0.000150201256679457	-100439709907307	down-regulated
MSMP	X0h.untreated-X3h.treated	0.000151121221194099	-577116903187571	down-regulated
ZNF839	X0h.untreated-X3h.treated	0.000151775832817063	164123188668956	up-regulated
ELOF1	X0h.untreated-X3h.treated	0.000151775832817063	-104079455121061	down-regulated
CENPM	X0h.untreated-X3h.treated	0.00015421956062112	126183524659631	up-regulated
SDF2L1	X0h.untreated-X3h.treated	0.000154220023504554	-165821736290228	down-regulated
ITGB1BP1	X0h.untreated-X3h.treated	0.000154609381977092	119309187820682	up-regulated
ORC3	X0h.untreated-X3h.treated	0.000158208038674843	162914124859637	up-regulated
SUGT1	X0h.untreated-X3h.treated	0.000158208038674843	145951181741245	up-regulated
PPRC1	X0h.untreated-X3h.treated	0.000160041751519883	128749522419092	up-regulated
YPEL3	X0h.untreated-X3h.treated	0.000160041751519883	-120497174920883	down-regulated
IDE	X0h.untreated-X3h.treated	0.000161837681143411	167922618543182	up-regulated
ZNF24	X0h.untreated-X3h.treated	0.000162772474961277	159853440304401	up-regulated
TMEM158	X0h.untreated-X3h.treated	0.000163990352586873	-115082333149568	down-regulated
ORMDL1	X0h.untreated-X3h.treated	0.00016549117163253	123279030201147	up-regulated
EMB	X0h.untreated-X3h.treated	0.000165902442822445	116701848540002	up-regulated
TBCK	X0h.untreated-X3h.treated	0.000166145180694035	267237766500838	up-regulated
AC008982.1	X0h.untreated-X3h.treated	0.000167518776294997	-216841709917615	down-regulated
PMM2	X0h.untreated-X3h.treated	0.000167578415784181	143978665967064	up-regulated
SEC61G	X0h.untreated-X3h.treated	0.000167662411409726	146646755963114	up-regulated
TSN	X0h.untreated-X3h.treated	0.00016999466999743	-101980035131452	down-regulated
FLG	X0h.untreated-X3h.treated	0.000173189745304226	-131946768399183	down-regulated
RAB38	X0h.untreated-X3h.treated	0.000173735985998114	191541853518145	up-regulated
RAVER1	X0h.untreated-X3h.treated	0.000174734381734872	-173718327418761	down-regulated
RPL10P9	X0h.untreated-X3h.treated	0.000175700645010287	-103819670660902	down-regulated
ADAM10	X0h.untreated-X3h.treated	0.000177761252693569	110929643114496	up-regulated
RPS6KC1	X0h.untreated-X3h.treated	0.000178793453986905	189451454864405	up-regulated
VTA1	X0h.untreated-X3h.treated	0.000178793453986905	126448064068307	up-regulated
BOLA2B	X0h.untreated-X3h.treated	0.000178793453986905	-132206324961684	down-regulated
GSS	X0h.untreated-X3h.treated	0.00017979477378117	-104267955329603	down-regulated
PSMD9	X0h.untreated-X3h.treated	0.000180255611130394	-140661273153729	down-regulated
KCNN4	X0h.untreated-X3h.treated	0.000180255611130394	-15212064936184	down-regulated
WDR13	X0h.untreated-X3h.treated	0.000186725313027953	106028279409632	up-regulated
MITF	X0h.untreated-X3h.treated	0.000187245758976476	-117509494499025	down-regulated
G3BP2	X0h.untreated-X3h.treated	0.000187245758976476	127755406924856	up-regulated
TOMM40	X0h.untreated-X3h.treated	0.000187245758976476	-109089119134022	down-regulated
MCM4	X0h.untreated-X3h.treated	0.000188270290793293	164414228629735	up-regulated
GIHCG	X0h.untreated-X3h.treated	0.000189473916433333	241186075536364	up-regulated
CBLB	X0h.untreated-X3h.treated	0.000190131968730712	156311452071028	up-regulated
CCDC71	X0h.untreated-X3h.treated	0.000191235634900017	-128730900078869	down-regulated
IL7R	X0h.untreated-X3h.treated	0.000191624659481977	191823767293682	up-regulated
SERTAD1	X0h.untreated-X3h.treated	0.000191624659481977	-14167595150532	down-regulated
PNPLA4	X0h.untreated-X3h.treated	0.000191624659481977	117851015629346	up-regulated
METRN	X0h.untreated-X3h.treated	0.000193426394906737	-17000155283696	down-regulated
ARHGEF37	X0h.untreated-X3h.treated	0.000194393303951708	225713635523152	up-regulated
MZT2B	X0h.untreated-X3h.treated	0.000197289056021803	-187841858913194	down-regulated
MICOS13	X0h.untreated-X3h.treated	0.000201869903446767	-112354570093224	down-regulated
HSPA4L	X0h.untreated-X3h.treated	0.000202915342864449	116083106114057	up-regulated
MAN2A1	X0h.untreated-X3h.treated	0.000205395045373898	104200033314752	up-regulated
TOPBP1	X0h.untreated-X3h.treated	0.000205988596233675	150311471231921	up-regulated
TRMT112	X0h.untreated-X3h.treated	0.000210003639340529	108499732758898	up-regulated
SLC2A3P1	X0h.untreated-X3h.treated	0.000211088211338087	-659461555367833	down-regulated
ZNF385A	X0h.untreated-X3h.treated	0.000211088211338087	121953431077882	up-regulated
CERS2	X0h.untreated-X3h.treated	0.000212291682865347	-134446801941591	down-regulated
ZDHHC8	X0h.untreated-X3h.treated	0.000212976883175071	-103533866135458	down-regulated
NCOR2	X0h.untreated-X3h.treated	0.000216311683592992	-119456168567223	down-regulated
ATP5F1D	X0h.untreated-X3h.treated	0.000217418218197968	-11877876705973	down-regulated
CHKB	X0h.untreated-X3h.treated	0.000217418218197968	120976260377971	up-regulated
HINT2	X0h.untreated-X3h.treated	0.000217991182050818	-122504263399832	down-regulated
LINC01578	X0h.untreated-X3h.treated	0.000218336973008842	117929048516782	up-regulated
CAPN1	X0h.untreated-X3h.treated	0.000221916081795526	-11505350449022	down-regulated
ANKRD13C	X0h.untreated-X3h.treated	0.000222734564133821	120681241237754	up-regulated
UBE2D2	X0h.untreated-X3h.treated	0.000224324912616051	143286229031659	up-regulated
PARP9	X0h.untreated-X3h.treated	0.00022475771299886	126841529736887	up-regulated
ESCO2	X0h.untreated-X3h.treated	0.000227756799467486	233106397410666	up-regulated
ZNF703	X0h.untreated-X3h.treated	0.000228040771704778	-102600616012154	down-regulated
OGA	X0h.untreated-X3h.treated	0.000228040771704778	124653815212014	up-regulated
HMBS	X0h.untreated-X3h.treated	0.000228040771704778	-101245130181876	down-regulated
IVNS1ABP	X0h.untreated-X3h.treated	0.000230791818304592	127237125287306	up-regulated
PHC2	X0h.untreated-X3h.treated	0.000232914093314599	-11322345479039	down-regulated
ZNF720	X0h.untreated-X3h.treated	0.000233648610218124	184111867474051	up-regulated
C19orf53	X0h.untreated-X3h.treated	0.000237597281253278	-103104824966139	down-regulated
AC015674.1	X0h.untreated-X3h.treated	0.000239699352084927	-104396727714382	down-regulated
MRPL2	X0h.untreated-X3h.treated	0.000244268436418771	-163349034726293	down-regulated
AC093010.3	X0h.untreated-X3h.treated	0.000245973278101426	14771544826415	up-regulated
SUOX	X0h.untreated-X3h.treated	0.00024845306995056	-199965173001819	down-regulated
TMEM63B	X0h.untreated-X3h.treated	0.000249880984188616	-115484884968655	down-regulated
DSN1	X0h.untreated-X3h.treated	0.0002502101191357	129029310751922	up-regulated
C16orf87	X0h.untreated-X3h.treated	0.000250346565981595	354660394382126	up-regulated
TRIM59	X0h.untreated-X3h.treated	0.000254646080709372	145054807596897	up-regulated
LAMTOR3	X0h.untreated-X3h.treated	0.000254646080709372	144760673009573	up-regulated
CCDC85B	X0h.untreated-X3h.treated	0.000260803819031758	-17831641514001	down-regulated
ZNF655	X0h.untreated-X3h.treated	0.000261840514587058	114135763186614	up-regulated
BCKDHA	X0h.untreated-X3h.treated	0.000262097517696584	-101924318840454	down-regulated
SLC25A40	X0h.untreated-X3h.treated	0.00026279207048127	165983308010035	up-regulated
BCL7C	X0h.untreated-X3h.treated	0.000264379781593263	-108715607323652	down-regulated
LINC02159	X0h.untreated-X3h.treated	0.000264771420473284	110243505273989	up-regulated
STARD3NL	X0h.untreated-X3h.treated	0.000267164395648508	14905642490856	up-regulated
SMC1A	X0h.untreated-X3h.treated	0.000267454200153773	104096196923005	up-regulated
AASDHPPT	X0h.untreated-X3h.treated	0.000269532634118992	173141830611125	up-regulated
MID1IP1	X0h.untreated-X3h.treated	0.000269532634118992	-1361545210933	down-regulated
DHX29	X0h.untreated-X3h.treated	0.000274459481020388	12191976490404	up-regulated
SPA17	X0h.untreated-X3h.treated	0.000280686126433258	16937704265208	up-regulated
KEAP1	X0h.untreated-X3h.treated	0.000280686126433258	-117277480234448	down-regulated
RPL14	X0h.untreated-X3h.treated	0.0002818927907705	-145014254304832	down-regulated
NME1-NME2	X0h.untreated-X3h.treated	0.0002818927907705	-147732550696994	down-regulated
MT-TQ	X0h.untreated-X3h.treated	0.0002818927907705	141484452757713	up-regulated
HSD17B7	X0h.untreated-X3h.treated	0.000285976707939838	-182385964615697	down-regulated
C17orf49	X0h.untreated-X3h.treated	0.000288914483820775	163888696879491	up-regulated
ACAD8	X0h.untreated-X3h.treated	0.000292581630986134	-111611352021285	down-regulated
DHFR	X0h.untreated-X3h.treated	0.000299305876947367	117506883845057	up-regulated
CKS2	X0h.untreated-X3h.treated	0.00030030148194648	102100766831746	up-regulated
TGFB2	X0h.untreated-X3h.treated	0.00030197187275204	10722223607349	up-regulated
IBTK	X0h.untreated-X3h.treated	0.000302383614737279	113649622763024	up-regulated
USP22	X0h.untreated-X3h.treated	0.000304244181385122	-124418849595251	down-regulated
AL627309.5	X0h.untreated-X3h.treated	0.000306781970825803	-336436101618308	down-regulated
DSEL	X0h.untreated-X3h.treated	0.000307744196900245	100094093039666	up-regulated
SMIM29	X0h.untreated-X3h.treated	0.000311045336724419	-157358985044954	down-regulated
PRR14	X0h.untreated-X3h.treated	0.000312896039222086	-143842844699401	down-regulated
NOTCH2NLC	X0h.untreated-X3h.treated	0.000314285660996551	-146513859945904	down-regulated
MIR100HG	X0h.untreated-X3h.treated	0.000314563078663114	108807478364707	up-regulated
MIB2	X0h.untreated-X3h.treated	0.000314932800976674	-139556920387607	down-regulated
CTTNBP2NL	X0h.untreated-X3h.treated	0.000320891124185193	113958521558754	up-regulated
SPRYD3	X0h.untreated-X3h.treated	0.000320891124185193	120185295068878	up-regulated
SNX25	X0h.untreated-X3h.treated	0.000330500299583848	118964398614717	up-regulated
KRCC1	X0h.untreated-X3h.treated	0.00033372501871448	159345095383047	up-regulated
MRPL27	X0h.untreated-X3h.treated	0.000342408704670093	-109867736390296	down-regulated
ARL2	X0h.untreated-X3h.treated	0.000343479856951976	-139037791576697	down-regulated
AC008894.2	X0h.untreated-X3h.treated	0.000343564019420745	-112100152769106	down-regulated
FBXL18	X0h.untreated-X3h.treated	0.000345362073236537	-116610532869581	down-regulated
C1QL1	X0h.untreated-X3h.treated	0.000348823663989447	-102032444616027	down-regulated
IMP4	X0h.untreated-X3h.treated	0.000351070626648923	-124460012915099	down-regulated
POLR2I	X0h.untreated-X3h.treated	0.000352905828367462	-135066361056156	down-regulated
MT-TA	X0h.untreated-X3h.treated	0.000353280406526681	269205667091428	up-regulated
SAT1	X0h.untreated-X3h.treated	0.000355817899571162	10123235640463	up-regulated
SEC24A	X0h.untreated-X3h.treated	0.000356947262194641	141852463028213	up-regulated
DCAF13	X0h.untreated-X3h.treated	0.000356947262194641	122001878843713	up-regulated
HMMR	X0h.untreated-X3h.treated	0.000359157815345913	126407750279464	up-regulated
C4orf48	X0h.untreated-X3h.treated	0.000366660487743364	-225641718521625	down-regulated
PHF12	X0h.untreated-X3h.treated	0.000371678554312953	-113971772160258	down-regulated
MLLT11	X0h.untreated-X3h.treated	0.000373581739402134	121824258872122	up-regulated
AIDA	X0h.untreated-X3h.treated	0.000395213746310995	100262114586896	up-regulated
KCTD8	X0h.untreated-X3h.treated	0.000395213746310995	19277410179553	up-regulated
AL157777.1	X0h.untreated-X3h.treated	0.000395213746310995	-609370910011942	down-regulated
PPP1R13L	X0h.untreated-X3h.treated	0.000395213746310995	-100370046283399	down-regulated
SMG8	X0h.untreated-X3h.treated	0.000396890498970727	130774592224191	up-regulated
CEP295	X0h.untreated-X3h.treated	0.000399340043269326	176070237338377	up-regulated
ALKBH7	X0h.untreated-X3h.treated	0.000403174416862737	-108885627654372	down-regulated
TRIM16L	X0h.untreated-X3h.treated	0.000408645060479233	100672985801716	up-regulated
MFSD3	X0h.untreated-X3h.treated	0.000418659389537005	-121883308581619	down-regulated
WDR76	X0h.untreated-X3h.treated	0.000419043195161214	158509633072038	up-regulated
HDGFL2	X0h.untreated-X3h.treated	0.000420386416966657	-13553372303001	down-regulated
AC073896.1	X0h.untreated-X3h.treated	0.000424395882991611	-170786561436505	down-regulated
RIF1	X0h.untreated-X3h.treated	0.000430447265601799	133641186307966	up-regulated
PCYT1A	X0h.untreated-X3h.treated	0.000430447265601799	17487573610354	up-regulated
GLTP	X0h.untreated-X3h.treated	0.000443305965390818	112058827628983	up-regulated
PPP2R5A	X0h.untreated-X3h.treated	0.000446952017818832	128251956756896	up-regulated
TTF1	X0h.untreated-X3h.treated	0.000446952017818832	150915027094922	up-regulated
NOC4L	X0h.untreated-X3h.treated	0.000446952017818832	-125099900028638	down-regulated
PMEPA1	X0h.untreated-X3h.treated	0.000447777412569819	-102005162991354	down-regulated
KAT7	X0h.untreated-X3h.treated	0.000448601901307753	175368897809627	up-regulated
AC092069.1	X0h.untreated-X3h.treated	0.000461551611871952	-147510810675906	down-regulated
ARRDC4	X0h.untreated-X3h.treated	0.000461903421856471	133814231303552	up-regulated
RNASE1	X0h.untreated-X3h.treated	0.000466323581851829	186347102611099	up-regulated
HAGH	X0h.untreated-X3h.treated	0.000469374429358349	-124771291471637	down-regulated
ZWINT	X0h.untreated-X3h.treated	0.000476939348242933	100937768242191	up-regulated
C11orf74	X0h.untreated-X3h.treated	0.000476939348242933	146985392584184	up-regulated
SYNGR1	X0h.untreated-X3h.treated	0.00048365620617362	-125426697882744	down-regulated
AKT3	X0h.untreated-X3h.treated	0.000484443037321537	143051635545399	up-regulated
EIF2AK1	X0h.untreated-X3h.treated	0.000484891560982521	152859005515313	up-regulated
AC015712.2	X0h.untreated-X3h.treated	0.000505223909334516	111647099181302	up-regulated
TTF2	X0h.untreated-X3h.treated	0.00050622172675132	190453872325198	up-regulated
NUFIP2	X0h.untreated-X3h.treated	0.00051326012177086	168649615449856	up-regulated
STAM2	X0h.untreated-X3h.treated	0.000530658716183116	154163618802363	up-regulated
GPRC5C	X0h.untreated-X3h.treated	0.000530658716183116	-23597309232771	down-regulated
FBXO30	X0h.untreated-X3h.treated	0.000531549670101359	142516114334864	up-regulated
NPLOC4	X0h.untreated-X3h.treated	0.000544150217079575	-121734305207841	down-regulated
TOX2	X0h.untreated-X3h.treated	0.000556466737185994	-177138126325835	down-regulated
PSMC1P5	X0h.untreated-X3h.treated	0.000556583269289919	-199664895946966	down-regulated
ITGA1	X0h.untreated-X3h.treated	0.000556600685766399	105058214737432	up-regulated
NDUFS8	X0h.untreated-X3h.treated	0.000559406187535608	-113731354268244	down-regulated
DDB1	X0h.untreated-X3h.treated	0.00056078496871663	-126002015252636	down-regulated
LYSMD2	X0h.untreated-X3h.treated	0.000567886195311894	197541098803442	up-regulated
TAPBPL	X0h.untreated-X3h.treated	0.000569296150032134	238365839188271	up-regulated
HIST1H1C	X0h.untreated-X3h.treated	0.000569381548715933	-120707785916504	down-regulated
ZFYVE16	X0h.untreated-X3h.treated	0.000571581412888559	323062616620611	up-regulated
RPL12P16	X0h.untreated-X3h.treated	0.000572286533394754	-130134190190292	down-regulated
AL445423.3	X0h.untreated-X3h.treated	0.000575367772452659	-234895543170366	down-regulated
BPTFP1	X0h.untreated-X3h.treated	0.000578107603153853	48475340118702	up-regulated
DCXR	X0h.untreated-X3h.treated	0.000581022983971215	-113865489851913	down-regulated
RAB30	X0h.untreated-X3h.treated	0.000589035994394395	154604420740296	up-regulated
ORC4	X0h.untreated-X3h.treated	0.000590464518671975	228831784714274	up-regulated
ARFGEF1	X0h.untreated-X3h.treated	0.000591116371047787	137186640434943	up-regulated
ID1	X0h.untreated-X3h.treated	0.000591116371047787	-180175962693932	down-regulated
AL031729.1	X0h.untreated-X3h.treated	0.000591240421590724	-573489833269783	down-regulated
SLC30A5	X0h.untreated-X3h.treated	0.000597712839310901	176343998436852	up-regulated
FTSJ3	X0h.untreated-X3h.treated	0.000598812813467891	157290537137538	up-regulated
IFT43	X0h.untreated-X3h.treated	0.000605927170951158	-103581118382565	down-regulated
FAM122B	X0h.untreated-X3h.treated	0.000610714082623746	101564803487214	up-regulated
AL035252.4	X0h.untreated-X3h.treated	0.000610863099771837	-227459190854906	down-regulated
MRPL55	X0h.untreated-X3h.treated	0.000615275672281999	-139507481209882	down-regulated
MRPL47	X0h.untreated-X3h.treated	0.000616668944946863	156178727704146	up-regulated
GTF2H4	X0h.untreated-X3h.treated	0.000616668944946863	-124961408976232	down-regulated
RPL9	X0h.untreated-X3h.treated	0.000617670475131045	11162717405998	up-regulated
SNRNP35	X0h.untreated-X3h.treated	0.000617670475131045	114535182844761	up-regulated
AP003307.1	X0h.untreated-X3h.treated	0.000630331648642135	-537590819721449	down-regulated
RHOD	X0h.untreated-X3h.treated	0.000645400393612044	-125505921185436	down-regulated
RNF14	X0h.untreated-X3h.treated	0.00064604879803691	152778511057364	up-regulated
SLC39A3	X0h.untreated-X3h.treated	0.000648777432336027	-132084642643119	down-regulated
POGLUT2	X0h.untreated-X3h.treated	0.000650255716313014	107992755519793	up-regulated
FAM204A	X0h.untreated-X3h.treated	0.000664523289167775	126308977743297	up-regulated
SLC6A8	X0h.untreated-X3h.treated	0.000667637630813531	-109774146988856	down-regulated
PROSER1	X0h.untreated-X3h.treated	0.000682664520141297	120346250198762	up-regulated
FBXO33	X0h.untreated-X3h.treated	0.000682664520141297	172922786519779	up-regulated
RPL22P1	X0h.untreated-X3h.treated	0.000683941941267531	-139478336299058	down-regulated
AC069234.3	X0h.untreated-X3h.treated	0.000693423851079123	-658537424392726	down-regulated
ZFAT	X0h.untreated-X3h.treated	0.000721588415467491	121516253785027	up-regulated
FAM126A	X0h.untreated-X3h.treated	0.000722203489217265	119615637688843	up-regulated
ENPP5	X0h.untreated-X3h.treated	0.000723994532464893	133863316583181	up-regulated
ATP6V1A	X0h.untreated-X3h.treated	0.000725652318984887	123552532196179	up-regulated
RNMT	X0h.untreated-X3h.treated	0.000725652318984887	105966643224853	up-regulated
STK17A	X0h.untreated-X3h.treated	0.000728684112710209	112464815361934	up-regulated
FTH1P2	X0h.untreated-X3h.treated	0.000732363659250993	-291224494822205	down-regulated
TEX264	X0h.untreated-X3h.treated	0.000738721470335288	-114028333105262	down-regulated
CAPRIN2	X0h.untreated-X3h.treated	0.000738721470335288	107738952488537	up-regulated
AL157871.1	X0h.untreated-X3h.treated	0.000739901522382664	462620445200788	up-regulated
USP46	X0h.untreated-X3h.treated	0.000743889834464434	11144117415953	up-regulated
MT-TL2	X0h.untreated-X3h.treated	0.000750238606422818	274737933852129	up-regulated
BORCS7	X0h.untreated-X3h.treated	0.000752586973261021	135790771208046	up-regulated
AL354798.1	X0h.untreated-X3h.treated	0.000754201122074779	-564172491499379	down-regulated
MAP4K2	X0h.untreated-X3h.treated	0.000761721259290851	-109594581798561	down-regulated
SLIRP	X0h.untreated-X3h.treated	0.000761721259290851	101749368513349	up-regulated
SNHG6	X0h.untreated-X3h.treated	0.000767198051650273	-134146028220776	down-regulated
PABPC4	X0h.untreated-X3h.treated	0.000767543923230651	-116181251716354	down-regulated
SUZ12	X0h.untreated-X3h.treated	0.000767543923230651	115017805051173	up-regulated
IER5L	X0h.untreated-X3h.treated	0.000767656283200827	-120215874420692	down-regulated
ATP10D	X0h.untreated-X3h.treated	0.000770057946537916	145900510956094	up-regulated
TGFBR1	X0h.untreated-X3h.treated	0.000770415326511667	104567565005625	up-regulated
P3H4	X0h.untreated-X3h.treated	0.000775847998990025	-100912726473733	down-regulated
RAB40B	X0h.untreated-X3h.treated	0.000779148985228797	-200176242583868	down-regulated
SMARCA5	X0h.untreated-X3h.treated	0.0007882119463639	128764229153166	up-regulated
FASN	X0h.untreated-X3h.treated	0.000794022516628903	-222554071413292	down-regulated
RPAP3	X0h.untreated-X3h.treated	0.000794902371882708	163509579397729	up-regulated
USP15	X0h.untreated-X3h.treated	0.000802150308760868	116596742227308	up-regulated
HIGD1A	X0h.untreated-X3h.treated	0.000815085627889401	105248962073112	up-regulated
AKIRIN1	X0h.untreated-X3h.treated	0.000817714487072062	108429788932534	up-regulated
NOTCH2NLB	X0h.untreated-X3h.treated	0.00082535509207432	-202829150096927	down-regulated
ATG101	X0h.untreated-X3h.treated	0.000829861153415554	-126028742095289	down-regulated
CENPBD1P1	X0h.untreated-X3h.treated	0.000832941185543394	-115896349213592	down-regulated
ZBTB6	X0h.untreated-X3h.treated	0.000838744801331515	151947173778974	up-regulated
NBN	X0h.untreated-X3h.treated	0.000843858592451086	153187614302417	up-regulated
TXNDC17	X0h.untreated-X3h.treated	0.000843858592451086	-101086048544375	down-regulated
GALNT12	X0h.untreated-X3h.treated	0.000850746009948656	-119796691005361	down-regulated
NDUFA4	X0h.untreated-X3h.treated	0.000850831729209364	-168004981653909	down-regulated
PCDH1	X0h.untreated-X3h.treated	0.000857874416559296	-133437845191344	down-regulated
PTRH1	X0h.untreated-X3h.treated	0.000857874416559296	-177708942287163	down-regulated
CDC34	X0h.untreated-X3h.treated	0.000861931999360201	-110921454506586	down-regulated
RAB21	X0h.untreated-X3h.treated	0.000873448569193173	104912548518852	up-regulated
HSF2	X0h.untreated-X3h.treated	0.000876706249844388	145538830861658	up-regulated
AC087632.2	X0h.untreated-X3h.treated	0.000890567526687679	-152172021824234	down-regulated
TMX3	X0h.untreated-X3h.treated	0.000890711758415215	209408688547547	up-regulated
HNRNPH1	X0h.untreated-X3h.treated	0.000896860340401301	-112520638062309	down-regulated
LAMA5	X0h.untreated-X3h.treated	0.000900132600792287	-145168798798747	down-regulated
CAPN15	X0h.untreated-X3h.treated	0.000911944532471243	-288866008622313	down-regulated
MEGF8	X0h.untreated-X3h.treated	0.000919431936156285	-260735365249884	down-regulated
SEMA4B	X0h.untreated-X3h.treated	0.000921526535309377	-124962283720752	down-regulated
TMEM35B	X0h.untreated-X3h.treated	0.000924549392990491	-115997904160426	down-regulated
WASHC5	X0h.untreated-X3h.treated	0.000936163849019422	151905700510755	up-regulated
PTPRU	X0h.untreated-X3h.treated	0.000941479395534087	-212394885829483	down-regulated
ZDHHC2	X0h.untreated-X3h.treated	0.000941479395534087	13385263112159	up-regulated
SLC35C1	X0h.untreated-X3h.treated	0.000946832909018944	-124151024761441	down-regulated
HEATR5A	X0h.untreated-X3h.treated	0.000948937372143291	132171995719059	up-regulated
C2orf69	X0h.untreated-X3h.treated	0.000949374511416764	142852816160387	up-regulated
PRPF38B	X0h.untreated-X3h.treated	0.000951654604072252	117423576088582	up-regulated
EEF1A1P19	X0h.untreated-X3h.treated	0.000951654604072252	-16129456449037	down-regulated
GLRB	X0h.untreated-X3h.treated	0.000951744704196134	160250811007205	up-regulated
ATAD3A	X0h.untreated-X3h.treated	0.000953957500941843	-109539765705687	down-regulated
CIR1	X0h.untreated-X3h.treated	0.000954915084242014	105662326575773	up-regulated
AL161787.1	X0h.untreated-X3h.treated	0.000954915084242014	-709265505493482	down-regulated
JADE2	X0h.untreated-X3h.treated	0.000956222965132063	-115114011707564	down-regulated
SPC24	X0h.untreated-X3h.treated	0.000962701989239489	159309141455408	up-regulated
RAB23	X0h.untreated-X3h.treated	0.000966485674095184	16801121552803	up-regulated
WEE1	X0h.untreated-X3h.treated	0.00097289081214957	137803046159268	up-regulated
KIF3C	X0h.untreated-X3h.treated	0.000977573930809539	-163319977387599	down-regulated
AL583722.2	X0h.untreated-X3h.treated	0.000979283160810488	-124142904587243	down-regulated
STAP2	X0h.untreated-X3h.treated	0.00098706188346989	-117759006464698	down-regulated
ZFP41	X0h.untreated-X3h.treated	0.000993239797493325	137942749575274	up-regulated
MZT1	X0h.untreated-X3h.treated	0.000998986980122698	113062848727553	up-regulated
SRP19	X0h.untreated-X3h.treated	0.00100705366291795	134627216901414	up-regulated
KLF7	X0h.untreated-X3h.treated	0.00100873547360328	-104709827944533	down-regulated
PAWR	X0h.untreated-X3h.treated	0.00101016767838207	153895512471807	up-regulated
VPS45	X0h.untreated-X3h.treated	0.00101100230460413	113214555103325	up-regulated
AP3S2	X0h.untreated-X3h.treated	0.00101100230460413	261238344608687	up-regulated
SUSD1	X0h.untreated-X3h.treated	0.00102193434252765	-107960500634746	down-regulated
IPO7	X0h.untreated-X3h.treated	0.001027633658213	16792062499541	up-regulated
UFM1	X0h.untreated-X3h.treated	0.00104231402713297	103063690950169	up-regulated
RAI14	X0h.untreated-X3h.treated	0.00104262264052886	-138180787985678	down-regulated
SLC27A5	X0h.untreated-X3h.treated	0.00104262264052886	-14150710010293	down-regulated
AC010507.1	X0h.untreated-X3h.treated	0.00104524925639955	440286388843605	up-regulated
EXOSC5	X0h.untreated-X3h.treated	0.00104524925639955	-102578039891925	down-regulated
ZBTB33	X0h.untreated-X3h.treated	0.00104524925639955	130086949368812	up-regulated
MRRF	X0h.untreated-X3h.treated	0.00104827016385689	103544317806624	up-regulated
TTC14	X0h.untreated-X3h.treated	0.00106767662309182	14792799992634	up-regulated
ANKRD9	X0h.untreated-X3h.treated	0.0010734050347904	-168297631566083	down-regulated
JUNB	X0h.untreated-X3h.treated	0.00107783941030399	-153564345107877	down-regulated
ACSF3	X0h.untreated-X3h.treated	0.00110148921752221	-144366622651208	down-regulated
MRPL53	X0h.untreated-X3h.treated	0.00110454575516198	-146077747392105	down-regulated
NAA30	X0h.untreated-X3h.treated	0.00110454575516198	136974200131835	up-regulated
SNRPD1	X0h.untreated-X3h.treated	0.00110538547322721	-108702480993188	down-regulated
ARPIN-AP3S2	X0h.untreated-X3h.treated	0.00110617076125417	-164479151859823	down-regulated
MLF1	X0h.untreated-X3h.treated	0.00111646708325661	144461470723231	up-regulated
PGBD1	X0h.untreated-X3h.treated	0.00112078732127026	143233493107556	up-regulated
WBP4	X0h.untreated-X3h.treated	0.00112933275669103	10443614064393	up-regulated
CHCHD6	X0h.untreated-X3h.treated	0.00112944716083539	-126796439110315	down-regulated
KAT2B	X0h.untreated-X3h.treated	0.00112994018935367	155290520388317	up-regulated
SCOC	X0h.untreated-X3h.treated	0.00114247582241672	114510645288419	up-regulated
C5orf15	X0h.untreated-X3h.treated	0.00114247582241672	104121316014443	up-regulated
PTBP3	X0h.untreated-X3h.treated	0.00114247582241672	204622615647655	up-regulated
MLLT6	X0h.untreated-X3h.treated	0.00114247582241672	103275851045463	up-regulated
LENG1	X0h.untreated-X3h.treated	0.00114247582241672	-180196943002858	down-regulated
TANGO6	X0h.untreated-X3h.treated	0.00114297937185914	149458269211159	up-regulated
AC009511.2	X0h.untreated-X3h.treated	0.00114510092858993	-505145271096829	down-regulated
SRSF10	X0h.untreated-X3h.treated	0.00116387212553125	126649860158587	up-regulated
DIPK1A	X0h.untreated-X3h.treated	0.00116631767876525	121111461810282	up-regulated
HLA-L	X0h.untreated-X3h.treated	0.00118562703814606	-137861112016632	down-regulated
MAX	X0h.untreated-X3h.treated	0.00119052714163521	-103403524811765	down-regulated
WRB-SH3BGR	X0h.untreated-X3h.treated	0.00119101787807402	-566029385992511	down-regulated
AC010422.5	X0h.untreated-X3h.treated	0.00119220074612839	-203999623188107	down-regulated
MRPS33	X0h.untreated-X3h.treated	0.0011963718296524	119626074174634	up-regulated
RPGR	X0h.untreated-X3h.treated	0.00120651034343215	-198413829449389	down-regulated
ZC3H6	X0h.untreated-X3h.treated	0.00121149877783245	158070318253686	up-regulated
LYRM4	X0h.untreated-X3h.treated	0.00121149877783245	-122502475230423	down-regulated
CYP51A1	X0h.untreated-X3h.treated	0.00123324420762585	-115285415594314	down-regulated
AL590666.2	X0h.untreated-X3h.treated	0.00124039277703044	-178908954531246	down-regulated
TBC1D12	X0h.untreated-X3h.treated	0.0012410633941228	123040195572477	up-regulated
IPO4	X0h.untreated-X3h.treated	0.00124309616442154	-147600894565295	down-regulated
CHPT1	X0h.untreated-X3h.treated	0.00125077774084617	-125785986984061	down-regulated
ARMC5	X0h.untreated-X3h.treated	0.00127916425212172	-124208495536325	down-regulated
GABPA	X0h.untreated-X3h.treated	0.00129090393716249	141105278341939	up-regulated
JOSD2	X0h.untreated-X3h.treated	0.00130493745198733	-121011882174106	down-regulated
AC138811.2	X0h.untreated-X3h.treated	0.00131256644037175	-1749140806066	down-regulated
PLAAT1	X0h.untreated-X3h.treated	0.00132693212148868	307250108426596	up-regulated
WDR59	X0h.untreated-X3h.treated	0.00133702496738642	-101188628361078	down-regulated
RIOK3	X0h.untreated-X3h.treated	0.00133738438333614	115536734869928	up-regulated
ZNF213	X0h.untreated-X3h.treated	0.0013381177793247	-100739847951645	down-regulated
SGPP1	X0h.untreated-X3h.treated	0.00134343446486598	134336238925832	up-regulated
HEATR3	X0h.untreated-X3h.treated	0.00134972952266609	378258773082419	up-regulated
RBM34	X0h.untreated-X3h.treated	0.00136189797344084	132946761058945	up-regulated
POMT1	X0h.untreated-X3h.treated	0.00137062048366371	-104481643322156	down-regulated
PEX12	X0h.untreated-X3h.treated	0.00138067406933583	130104262505915	up-regulated
INAFM2	X0h.untreated-X3h.treated	0.00138532338913014	111885334665153	up-regulated
NPIPB2	X0h.untreated-X3h.treated	0.00138988793706449	-27023711296982	down-regulated
AC073569.2	X0h.untreated-X3h.treated	0.00139949296024207	-476111446809696	down-regulated
GBP1	X0h.untreated-X3h.treated	0.00140725189562079	171680329928546	up-regulated
DERA	X0h.untreated-X3h.treated	0.00140919977470923	105608360237729	up-regulated
UBLCP1	X0h.untreated-X3h.treated	0.0014293630458836	113085481735443	up-regulated
ZDBF2	X0h.untreated-X3h.treated	0.00143109116794057	107079822595339	up-regulated
SGO2	X0h.untreated-X3h.treated	0.00144744065741668	136133034970492	up-regulated
ZNF300	X0h.untreated-X3h.treated	0.00145836938082685	118897376911365	up-regulated
RPTOR	X0h.untreated-X3h.treated	0.00146040142841644	-127455245132413	down-regulated
DDX60	X0h.untreated-X3h.treated	0.0014673522032511	207696121856902	up-regulated
NUDT15	X0h.untreated-X3h.treated	0.00147052180089957	121856409295926	up-regulated
FAM199X	X0h.untreated-X3h.treated	0.00147580305443781	109811820663816	up-regulated
C1orf35	X0h.untreated-X3h.treated	0.00147759122585255	-117236865054061	down-regulated
EGFL7	X0h.untreated-X3h.treated	0.00147759122585255	-157132521218438	down-regulated
COMTD1	X0h.untreated-X3h.treated	0.00148173597932608	-178900139218074	down-regulated
SMTN	X0h.untreated-X3h.treated	0.00148653862011367	-120204274483112	down-regulated
MTFP1	X0h.untreated-X3h.treated	0.00148970423506135	-1028181535063	down-regulated
NDUFAF2	X0h.untreated-X3h.treated	0.00149019907335523	132192517626739	up-regulated
PPP1R16A	X0h.untreated-X3h.treated	0.00149019907335523	-10592004768862	down-regulated
PIP4P1	X0h.untreated-X3h.treated	0.00149191303156286	-111174979912179	down-regulated
EIF3J	X0h.untreated-X3h.treated	0.00149747908298507	131427363248741	up-regulated
GULP1	X0h.untreated-X3h.treated	0.00149916101036782	168287027295239	up-regulated
NXPH4	X0h.untreated-X3h.treated	0.00149916101036782	-176952279931532	down-regulated
LRRC40	X0h.untreated-X3h.treated	0.00149948291825537	139631117557429	up-regulated
KIAA1549L	X0h.untreated-X3h.treated	0.00149948291825537	-188983850891937	down-regulated
LIG4	X0h.untreated-X3h.treated	0.00150324461130534	120142490908424	up-regulated
RPL26L1	X0h.untreated-X3h.treated	0.00150734569009502	-14508175273759	down-regulated
ZSCAN2	X0h.untreated-X3h.treated	0.00150984656280532	147670378753082	up-regulated
FBXO9	X0h.untreated-X3h.treated	0.00151848805062524	102504139917288	up-regulated
FAM210A	X0h.untreated-X3h.treated	0.00152078890329021	121387406402356	up-regulated
MYO5B	X0h.untreated-X3h.treated	0.00152665014751714	-196007283005923	down-regulated
AC233699.1	X0h.untreated-X3h.treated	0.00152829132165458	381493628420926	up-regulated
TMEM63C	X0h.untreated-X3h.treated	0.00153150121458389	252265492191521	up-regulated
PDAP1	X0h.untreated-X3h.treated	0.0015329997663796	-200405086103743	down-regulated
MBTD1	X0h.untreated-X3h.treated	0.00153735925662102	140181710278644	up-regulated
GAS2L1	X0h.untreated-X3h.treated	0.00153909000339716	-118485884470295	down-regulated
MIGA1	X0h.untreated-X3h.treated	0.00154500971039322	119606574880743	up-regulated
TOLLIP	X0h.untreated-X3h.treated	0.00154703859274475	-112831234943412	down-regulated
UGP2	X0h.untreated-X3h.treated	0.00155092480856258	123581376791251	up-regulated
KLHL36	X0h.untreated-X3h.treated	0.00155092480856258	-111746006863032	down-regulated
PPWD1	X0h.untreated-X3h.treated	0.00155496958850914	118347997371405	up-regulated
MTMR2	X0h.untreated-X3h.treated	0.0015696858627218	127762007524894	up-regulated
GAS5	X0h.untreated-X3h.treated	0.00157623172763408	-142036032794818	down-regulated
KRT8P18	X0h.untreated-X3h.treated	0.00159048323965101	-155908025590772	down-regulated
ABALON	X0h.untreated-X3h.treated	0.00159127681851149	-20674602753843	down-regulated
HMGCR	X0h.untreated-X3h.treated	0.00159144942700757	-144552924398509	down-regulated
AL157392.3	X0h.untreated-X3h.treated	0.00159189371935493	246448899741032	up-regulated
SIK1	X0h.untreated-X3h.treated	0.00159189371935493	-298609413123949	down-regulated
RFK	X0h.untreated-X3h.treated	0.00159219836270977	157357312515973	up-regulated
UBR7	X0h.untreated-X3h.treated	0.00163236143050429	122031807355923	up-regulated
AC099336.2	X0h.untreated-X3h.treated	0.00163406305429784	-721241649053403	down-regulated
RPL39L	X0h.untreated-X3h.treated	0.00164066402244553	124719253427271	up-regulated
FABP5P7	X0h.untreated-X3h.treated	0.00166576753705511	-187303305317635	down-regulated
ASNSD1	X0h.untreated-X3h.treated	0.00166696024203994	104174791475971	up-regulated
TBC1D15	X0h.untreated-X3h.treated	0.00167065583721987	135733071653094	up-regulated
MIIP	X0h.untreated-X3h.treated	0.00168038256404671	162924668229392	up-regulated
GLYCTK	X0h.untreated-X3h.treated	0.00168691270858041	-121777896728533	down-regulated
CYBA	X0h.untreated-X3h.treated	0.00170604136264001	-120993286775161	down-regulated
CEP112	X0h.untreated-X3h.treated	0.00171105993391354	275931948518543	up-regulated
MLH1	X0h.untreated-X3h.treated	0.00171945902737943	150252626748803	up-regulated
ATP2B1	X0h.untreated-X3h.treated	0.00171945902737943	142494855213044	up-regulated
PHF6	X0h.untreated-X3h.treated	0.00175229773250824	10500057201084	up-regulated
NUDCD2	X0h.untreated-X3h.treated	0.00175435238553989	-106414702736155	down-regulated
AC069287.2	X0h.untreated-X3h.treated	0.00175573877121272	-687097559780347	down-regulated
HMGB1P5	X0h.untreated-X3h.treated	0.00175577084851868	1725950774803	up-regulated
BMT2	X0h.untreated-X3h.treated	0.00175608027883657	150361150526791	up-regulated
MFN1	X0h.untreated-X3h.treated	0.00176054960080092	144564201795133	up-regulated
MEIS1	X0h.untreated-X3h.treated	0.00176556478554591	-159802934580399	down-regulated
SLC35G1	X0h.untreated-X3h.treated	0.00176556478554591	156476982134572	up-regulated
UTP18	X0h.untreated-X3h.treated	0.00176556478554591	124951807650669	up-regulated
EEF1A1P22	X0h.untreated-X3h.treated	0.00177551851965397	-144258287952353	down-regulated
BCKDK	X0h.untreated-X3h.treated	0.00178595565494627	-111354679638138	down-regulated
ATG3	X0h.untreated-X3h.treated	0.00180949396417672	-117429337852342	down-regulated
TOMM70	X0h.untreated-X3h.treated	0.00182279706496021	104484454527925	up-regulated
POMGNT1	X0h.untreated-X3h.treated	0.00183729540089047	113850313082552	up-regulated
PARP1	X0h.untreated-X3h.treated	0.0018407074673503	102352134672903	up-regulated
COL4A3	X0h.untreated-X3h.treated	0.00185348623066675	104006374555758	up-regulated
RPL24P2	X0h.untreated-X3h.treated	0.00185357102917027	-316686745082168	down-regulated
XPO4	X0h.untreated-X3h.treated	0.00185430207651629	142668390088913	up-regulated
FN3K	X0h.untreated-X3h.treated	0.00185682580642635	-114142180311725	down-regulated
MCOLN1	X0h.untreated-X3h.treated	0.00185995265466004	-144333501246511	down-regulated
IFI27L1	X0h.untreated-X3h.treated	0.00186318602032932	-13167257455797	down-regulated
TREX1	X0h.untreated-X3h.treated	0.00188130798100978	-117642899625605	down-regulated
SLX4IP	X0h.untreated-X3h.treated	0.00190669305549989	128612948623779	up-regulated
AL441992.1	X0h.untreated-X3h.treated	0.00193084683662527	204922717939538	up-regulated
TRMT10C	X0h.untreated-X3h.treated	0.00193638048192862	145550649032133	up-regulated
KCTD14	X0h.untreated-X3h.treated	0.00194287159855663	109741462179779	up-regulated
IMPDH1P10	X0h.untreated-X3h.treated	0.00194596224866781	-559271312772637	down-regulated
AD000091.1	X0h.untreated-X3h.treated	0.00196035789939484	-107892467870362	down-regulated
ZADH2	X0h.untreated-X3h.treated	0.00196570908581537	-168027980890376	down-regulated
CARD11	X0h.untreated-X3h.treated	0.00196702358523925	-1411676914571	down-regulated
MAP3K1	X0h.untreated-X3h.treated	0.00197122715354302	102794162172466	up-regulated
CLDN12	X0h.untreated-X3h.treated	0.00197122715354302	-100014178998013	down-regulated
KDM4B	X0h.untreated-X3h.treated	0.00197122715354302	-122885318262308	down-regulated
CHUK	X0h.untreated-X3h.treated	0.00197322463731314	105018728340097	up-regulated
AC025682.1	X0h.untreated-X3h.treated	0.00197322463731314	522969061666134	up-regulated
MSL2	X0h.untreated-X3h.treated	0.00198311633429849	149558811579462	up-regulated
KRT10	X0h.untreated-X3h.treated	0.00198367183857593	145568515276588	up-regulated
REX1BD	X0h.untreated-X3h.treated	0.00198367183857593	-144710323589872	down-regulated
FST	X0h.untreated-X3h.treated	0.00198406885493087	-177917178667576	down-regulated
TCERG1	X0h.untreated-X3h.treated	0.00198406885493087	187594220815774	up-regulated
RRAGD	X0h.untreated-X3h.treated	0.00199431144280104	129508027578722	up-regulated
GPD2	X0h.untreated-X3h.treated	0.00199913419412422	117759593889777	up-regulated
LINC01111	X0h.untreated-X3h.treated	0.00200165266761236	122794576783285	up-regulated
GPT2	X0h.untreated-X3h.treated	0.00202309879970884	-106049810240851	down-regulated
AGK	X0h.untreated-X3h.treated	0.0020237146780723	136448506035339	up-regulated
CSNK1G3	X0h.untreated-X3h.treated	0.00202565552609318	154088568363902	up-regulated
OAS3	X0h.untreated-X3h.treated	0.00202565552609318	-109842972711482	down-regulated
DYRK2	X0h.untreated-X3h.treated	0.00202791395973271	-109027682181171	down-regulated
LAGE3	X0h.untreated-X3h.treated	0.00204249668473203	-103307552336221	down-regulated
AC130304.1	X0h.untreated-X3h.treated	0.0020435457354189	-232671679622759	down-regulated
MSI2	X0h.untreated-X3h.treated	0.0020449280125232	-121818404362548	down-regulated
GCAT	X0h.untreated-X3h.treated	0.00204684080108573	-119209223893905	down-regulated
EVA1B	X0h.untreated-X3h.treated	0.00205007971485051	-223615432566132	down-regulated
Aug-02	X0h.untreated-X3h.treated	0.00205007971485051	158765011040424	up-regulated
PIGB	X0h.untreated-X3h.treated	0.00205169112887671	153337032507974	up-regulated
EIF2AK4	X0h.untreated-X3h.treated	0.00206257488325432	122774049141416	up-regulated
HNRNPA3P6	X0h.untreated-X3h.treated	0.00206845046095855	877587592884777	up-regulated
TFPT	X0h.untreated-X3h.treated	0.00206942355329148	-111997377116769	down-regulated
SEMA4C	X0h.untreated-X3h.treated	0.00208196221417109	-102883679766711	down-regulated
GALNS	X0h.untreated-X3h.treated	0.00208196221417109	-10223653498739	down-regulated
MYO1B	X0h.untreated-X3h.treated	0.00208323107068201	156992353293893	up-regulated
MEX3C	X0h.untreated-X3h.treated	0.00208963463516679	106897366776541	up-regulated
RBM43	X0h.untreated-X3h.treated	0.00209306239738778	121077741571095	up-regulated
SETD1A	X0h.untreated-X3h.treated	0.00209306239738778	-142723860773297	down-regulated
TMEM251	X0h.untreated-X3h.treated	0.00210690722770177	159776312113471	up-regulated
EIF3J-DT	X0h.untreated-X3h.treated	0.00213489268763877	162980123075429	up-regulated
RAB11B-AS1	X0h.untreated-X3h.treated	0.00213489268763877	-133619004817172	down-regulated
ZNF787	X0h.untreated-X3h.treated	0.00213771908171585	-110795051411296	down-regulated
ASPHD1	X0h.untreated-X3h.treated	0.0021471173500529	-105181525443362	down-regulated
MZT2A	X0h.untreated-X3h.treated	0.00215615449387265	-165674927623944	down-regulated
LYSMD3	X0h.untreated-X3h.treated	0.00215615449387265	102531989429416	up-regulated
DPCD	X0h.untreated-X3h.treated	0.00215615449387265	-136753010798149	down-regulated
P2RY6	X0h.untreated-X3h.treated	0.00215615449387265	-179924499825048	down-regulated
GTF2E2	X0h.untreated-X3h.treated	0.00217823047986185	129628724894691	up-regulated
MSL3P1	X0h.untreated-X3h.treated	0.00218144525574298	-474774223288	down-regulated
AC114490.2	X0h.untreated-X3h.treated	0.00218648182524402	-562228502781537	down-regulated
IQCG	X0h.untreated-X3h.treated	0.00218760147531265	146703899103729	up-regulated
C9orf85	X0h.untreated-X3h.treated	0.00219922859917907	113007861514266	up-regulated
AL359232.1	X0h.untreated-X3h.treated	0.00220907244947438	412839598720319	up-regulated
PAPPA2	X0h.untreated-X3h.treated	0.00221473809031745	-253847561218585	down-regulated
CNNM4	X0h.untreated-X3h.treated	0.00221618343502655	158448745132449	up-regulated
CUTA	X0h.untreated-X3h.treated	0.00222061562603697	-126970276349499	down-regulated
AP001458.2	X0h.untreated-X3h.treated	0.00224201105473035	-619385603748431	down-regulated
COA6	X0h.untreated-X3h.treated	0.0022526312870976	132186435441873	up-regulated
AC067968.1	X0h.untreated-X3h.treated	0.00226407291612614	-483029258370229	down-regulated
DEPDC7	X0h.untreated-X3h.treated	0.00227573083228769	122916156486463	up-regulated
TXLNGY	X0h.untreated-X3h.treated	0.00228421332100607	162696012955202	up-regulated
MT-TE	X0h.untreated-X3h.treated	0.00229361134041162	140795091001605	up-regulated
LEPR	X0h.untreated-X3h.treated	0.00229443952904345	122777077298175	up-regulated
AXIN1	X0h.untreated-X3h.treated	0.00229443952904345	-140770877297835	down-regulated
ICAM3	X0h.untreated-X3h.treated	0.00232561569919348	-160006271800059	down-regulated
FBLN2	X0h.untreated-X3h.treated	0.00232772589869166	-148011976346519	down-regulated
LINC00973	X0h.untreated-X3h.treated	0.00233537838479734	12151802737014	up-regulated
CCSER2	X0h.untreated-X3h.treated	0.00233537838479734	119798598518544	up-regulated
SNURF	X0h.untreated-X3h.treated	0.00234930477299983	166015591478477	up-regulated
CDKN2D	X0h.untreated-X3h.treated	0.00235591063586668	-115778706760333	down-regulated
ARL5B	X0h.untreated-X3h.treated	0.00237358466185918	118552049434545	up-regulated
BTF3L4P2	X0h.untreated-X3h.treated	0.00238133866975744	454191725767154	up-regulated
AC099560.2	X0h.untreated-X3h.treated	0.00238133866975744	-424135610682647	down-regulated
ZNF334	X0h.untreated-X3h.treated	0.00238231360984564	191847565673601	up-regulated
RPS23P8	X0h.untreated-X3h.treated	0.00238231360984564	-637095778133928	down-regulated
MED23	X0h.untreated-X3h.treated	0.00238571463764453	113276683299056	up-regulated
GYG1	X0h.untreated-X3h.treated	0.00240446308222817	-176419897693726	down-regulated
PSMB9	X0h.untreated-X3h.treated	0.00240446308222817	-167127961710429	down-regulated
AC006547.2	X0h.untreated-X3h.treated	0.00241418349068602	5297132524258	up-regulated
SERPINB8	X0h.untreated-X3h.treated	0.00246022044930822	108008667616483	up-regulated
PXMP4	X0h.untreated-X3h.treated	0.00247027606640912	-128129202340868	down-regulated
TMBIM4	X0h.untreated-X3h.treated	0.00251786120727911	-16278831859992	down-regulated
RNF13	X0h.untreated-X3h.treated	0.00252323773136379	116174296494855	up-regulated
CLCN4	X0h.untreated-X3h.treated	0.00252508089173379	-22131049262926	down-regulated
TMCC3	X0h.untreated-X3h.treated	0.00254193534302842	-118390641198852	down-regulated
DERPC	X0h.untreated-X3h.treated	0.00254193534302842	551214324428072	up-regulated
HIST3H2A	X0h.untreated-X3h.treated	0.00255280040456279	-114690965131998	down-regulated
AL929472.2	X0h.untreated-X3h.treated	0.00255327466404784	343761559657811	up-regulated
PLCB3	X0h.untreated-X3h.treated	0.00256264877493508	-114876428360687	down-regulated
CHID1	X0h.untreated-X3h.treated	0.00256525829868735	-100832708680416	down-regulated
ATPAF1	X0h.untreated-X3h.treated	0.00257020203471035	110277815573169	up-regulated
TBL3	X0h.untreated-X3h.treated	0.00257020203471035	-102383113698548	down-regulated
ZNF226	X0h.untreated-X3h.treated	0.00257020203471035	-121494001861204	down-regulated
ZNF266	X0h.untreated-X3h.treated	0.0025730196218789	129483832359275	up-regulated
MRAP	X0h.untreated-X3h.treated	0.00260718871827562	-196384356583023	down-regulated
SPC25	X0h.untreated-X3h.treated	0.00261538977503391	214645069666215	up-regulated
FAAP20	X0h.untreated-X3h.treated	0.00261811837354615	-137898230944991	down-regulated
MT-TY	X0h.untreated-X3h.treated	0.00264676714044159	130618934407797	up-regulated
RTN4R	X0h.untreated-X3h.treated	0.00265388779340749	-187465934618833	down-regulated
AC008038.1	X0h.untreated-X3h.treated	0.00265784643660765	-503068748558026	down-regulated
AL049840.3	X0h.untreated-X3h.treated	0.00265784643660765	339133757394954	up-regulated
COA5	X0h.untreated-X3h.treated	0.00266429430032659	15158273469329	up-regulated
PRPSAP1	X0h.untreated-X3h.treated	0.00266519890306335	114147261084583	up-regulated
SMAD6	X0h.untreated-X3h.treated	0.00267003605916266	-138031959735281	down-regulated
DMRTA1	X0h.untreated-X3h.treated	0.0026770062903262	116930204106327	up-regulated
PI4KAP2	X0h.untreated-X3h.treated	0.00267960614713586	-242451632980534	down-regulated
CENPC	X0h.untreated-X3h.treated	0.00269592787886208	127167825798166	up-regulated
PLXNB1	X0h.untreated-X3h.treated	0.00270500058299564	-113912683580707	down-regulated
DPY19L2	X0h.untreated-X3h.treated	0.00270500058299564	198202264553094	up-regulated
FIBCD1	X0h.untreated-X3h.treated	0.00273601575273589	-12720634622365	down-regulated
AC005261.1	X0h.untreated-X3h.treated	0.00276526570859546	119560646272773	up-regulated
SLC19A1	X0h.untreated-X3h.treated	0.00277171098005748	107286683101644	up-regulated
DHX38	X0h.untreated-X3h.treated	0.00279584965843353	-115008354949263	down-regulated
COX20P1	X0h.untreated-X3h.treated	0.00279659433718624	-540535193988415	down-regulated
DLC1	X0h.untreated-X3h.treated	0.00280118716129778	110040510851823	up-regulated
AC009133.2	X0h.untreated-X3h.treated	0.00281783191819118	-117037361319856	down-regulated
EBF4	X0h.untreated-X3h.treated	0.00282021927735285	-15686698402552	down-regulated
RCAN3	X0h.untreated-X3h.treated	0.00283884794941843	-138688705572604	down-regulated
MTCL1	X0h.untreated-X3h.treated	0.0028627362438497	1093149944744	up-regulated
AC008914.1	X0h.untreated-X3h.treated	0.00288246207912696	-662848759896688	down-regulated
GLRX3	X0h.untreated-X3h.treated	0.00290794996284349	109281853346441	up-regulated
AC011558.1	X0h.untreated-X3h.treated	0.00293009780951532	-522135743427801	down-regulated
METTL23	X0h.untreated-X3h.treated	0.00293849843396979	130194257509877	up-regulated
WNT2B	X0h.untreated-X3h.treated	0.00294864434404763	-148521513483735	down-regulated
ZMAT1	X0h.untreated-X3h.treated	0.0029648987688159	19800309979224	up-regulated
RAVER2	X0h.untreated-X3h.treated	0.00297196961998795	104557913275227	up-regulated
CPT1C	X0h.untreated-X3h.treated	0.00298746519807149	-103430342148513	down-regulated
AL050331.1	X0h.untreated-X3h.treated	0.00298811543480523	-464670886429585	down-regulated
ZNF284	X0h.untreated-X3h.treated	0.00300312335341669	196637454890466	up-regulated
S100A4	X0h.untreated-X3h.treated	0.00300375970539213	18136544782139	up-regulated
SLC29A3	X0h.untreated-X3h.treated	0.00300375970539213	-109901321736002	down-regulated
AP000523.1	X0h.untreated-X3h.treated	0.00301451790487132	-224847527362382	down-regulated
SPESP1	X0h.untreated-X3h.treated	0.00303702453429553	128842479069027	up-regulated
NMT1	X0h.untreated-X3h.treated	0.00306929716197142	-102989985864401	down-regulated
TMX4	X0h.untreated-X3h.treated	0.00306929716197142	11163491609125	up-regulated
CYP2R1	X0h.untreated-X3h.treated	0.00312071295964627	130861210628896	up-regulated
MCRIP2	X0h.untreated-X3h.treated	0.00318047464380104	-13560997235663	down-regulated
CDK7	X0h.untreated-X3h.treated	0.00320010417049399	-157503518749115	down-regulated
TOP2A	X0h.untreated-X3h.treated	0.00322196969162791	102003441879454	up-regulated
RBBP6	X0h.untreated-X3h.treated	0.00322872887606975	135537085117287	up-regulated
ZWILCH	X0h.untreated-X3h.treated	0.00323149689434756	113160913688307	up-regulated
RYK	X0h.untreated-X3h.treated	0.00324328596417499	101493995121245	up-regulated
RBM14-RBM4	X0h.untreated-X3h.treated	0.00329717708491997	-460149722674739	down-regulated
AC104563.1	X0h.untreated-X3h.treated	0.00330510968088257	-192746342200272	down-regulated
PLAAT4	X0h.untreated-X3h.treated	0.00330813377147909	-205627292648327	down-regulated
AL023875.1	X0h.untreated-X3h.treated	0.00330813377147909	-229610580384714	down-regulated
MEF2C	X0h.untreated-X3h.treated	0.00331715793111272	-296770999553036	down-regulated
FGD4	X0h.untreated-X3h.treated	0.00331715793111272	-166232805140827	down-regulated
VPS54	X0h.untreated-X3h.treated	0.00333387710616452	115142869132448	up-regulated
RPL4P4	X0h.untreated-X3h.treated	0.00336867669346125	-229610312886564	down-regulated
P2RY2	X0h.untreated-X3h.treated	0.00338151772268898	-126117094157462	down-regulated
FZD8	X0h.untreated-X3h.treated	0.00338662822613843	-133844449800441	down-regulated
DDX23	X0h.untreated-X3h.treated	0.00339887023438274	112745701841308	up-regulated
HPS5	X0h.untreated-X3h.treated	0.00340554065216644	110899072130722	up-regulated
PTRHD1	X0h.untreated-X3h.treated	0.00342577372638839	129614612405312	up-regulated
NPBWR1	X0h.untreated-X3h.treated	0.00343026139152171	-108350678765539	down-regulated
SDR39U1	X0h.untreated-X3h.treated	0.00343033893955129	-138944025133678	down-regulated
ADAMTS7	X0h.untreated-X3h.treated	0.00344664484497654	-114223575857704	down-regulated
FBXO28	X0h.untreated-X3h.treated	0.0034472489854918	106497724680635	up-regulated
MIR31HG	X0h.untreated-X3h.treated	0.00345395341663422	137903271499952	up-regulated
ANGPTL2	X0h.untreated-X3h.treated	0.0034556080378277	-127250191719092	down-regulated
LIMA1	X0h.untreated-X3h.treated	0.00347026145500698	112581895362928	up-regulated
TP53RK	X0h.untreated-X3h.treated	0.00348100460357839	102908894589877	up-regulated
EPB41L4B	X0h.untreated-X3h.treated	0.00349136999880536	122723704363019	up-regulated
CDC26	X0h.untreated-X3h.treated	0.0034953981951483	142067243972208	up-regulated
MAPK13	X0h.untreated-X3h.treated	0.00352361384709421	160507008353308	up-regulated
C8orf88	X0h.untreated-X3h.treated	0.00354630833232123	10546005830073	up-regulated
AC091959.3	X0h.untreated-X3h.treated	0.00354728803527042	-377359524524567	down-regulated
LINC00641	X0h.untreated-X3h.treated	0.00357303511700401	172696057085235	up-regulated
C3orf14	X0h.untreated-X3h.treated	0.00359531935762454	198606558993961	up-regulated
RMRP	X0h.untreated-X3h.treated	0.00359531935762454	231089148193357	up-regulated
FAM78A	X0h.untreated-X3h.treated	0.00360645954865204	-254013142984488	down-regulated
UBE3A	X0h.untreated-X3h.treated	0.00363828731578427	17254182506685	up-regulated
MTFR1	X0h.untreated-X3h.treated	0.00365026385582211	135667800931738	up-regulated
TSC22D2	X0h.untreated-X3h.treated	0.00367172026373612	109070844276049	up-regulated
CEP57L1	X0h.untreated-X3h.treated	0.00367574059401795	133807147998948	up-regulated
SLC30A6	X0h.untreated-X3h.treated	0.00370736094800828	132827353930473	up-regulated
AC103691.1	X0h.untreated-X3h.treated	0.00373323547720258	357037010452538	up-regulated
RPS2P4	X0h.untreated-X3h.treated	0.00374246965233942	-22556652409186	down-regulated
SMCHD1	X0h.untreated-X3h.treated	0.00377479075481774	148042390715059	up-regulated
DMAP1	X0h.untreated-X3h.treated	0.00380706026709685	-104474815100666	down-regulated
AC093724.1	X0h.untreated-X3h.treated	0.00381032484307287	-110033749831611	down-regulated
KAT14	X0h.untreated-X3h.treated	0.00381571894880932	116066593635211	up-regulated
AC125494.1	X0h.untreated-X3h.treated	0.00381981191524038	520054060952848	up-regulated
FOXS1	X0h.untreated-X3h.treated	0.00382254503989876	-129906565099832	down-regulated
FLT3LG	X0h.untreated-X3h.treated	0.00384901750734067	-144806525588502	down-regulated
C8orf82	X0h.untreated-X3h.treated	0.00385491009639913	-131837774324469	down-regulated
FANCA	X0h.untreated-X3h.treated	0.00389968598952007	135890552016745	up-regulated
MTCO1P12	X0h.untreated-X3h.treated	0.00390225931061017	109139620395915	up-regulated
ZDHHC13	X0h.untreated-X3h.treated	0.0039977351836309	154125190336079	up-regulated
FAM13B	X0h.untreated-X3h.treated	0.00399872960960764	108484988546781	up-regulated
AC008870.1	X0h.untreated-X3h.treated	0.00399950934830005	407096682412822	up-regulated
PLAT	X0h.untreated-X3h.treated	0.00402124184727367	-121610347758701	down-regulated
GPR180	X0h.untreated-X3h.treated	0.00402124184727367	11247832732876	up-regulated
SLC37A1	X0h.untreated-X3h.treated	0.00402489895125274	-163657666367972	down-regulated
ARAP1	X0h.untreated-X3h.treated	0.00402578201035619	-100632678634984	down-regulated
C1GALT1	X0h.untreated-X3h.treated	0.00403809759527588	109648524095997	up-regulated
ZBTB44	X0h.untreated-X3h.treated	0.00403916127486441	103634763010583	up-regulated
ING1	X0h.untreated-X3h.treated	0.00406040141392293	-111902755151747	down-regulated
ZNHIT6	X0h.untreated-X3h.treated	0.00408509853803061	101478967912271	up-regulated
POLG2	X0h.untreated-X3h.treated	0.00412589532038333	200792464859494	up-regulated
C22orf23	X0h.untreated-X3h.treated	0.00412589532038333	-116507191011495	down-regulated
ZNF853	X0h.untreated-X3h.treated	0.00413445904104445	107200333655403	up-regulated
EPHA5	X0h.untreated-X3h.treated	0.00415307526102634	112810260199165	up-regulated
KRR1	X0h.untreated-X3h.treated	0.0041844507163509	110160294997327	up-regulated
RARS	X0h.untreated-X3h.treated	0.00419058400760996	146708897055009	up-regulated
FBXL6	X0h.untreated-X3h.treated	0.00420465713900341	-138690064828944	down-regulated
IER3-AS1	X0h.untreated-X3h.treated	0.0042146326285728	-59759028601302	down-regulated
MRAS	X0h.untreated-X3h.treated	0.0042303991207146	-107171497366119	down-regulated
UBE3C	X0h.untreated-X3h.treated	0.0042303991207146	107984480808797	up-regulated
IFIH1	X0h.untreated-X3h.treated	0.00425859450205175	113503413370027	up-regulated
KBTBD4	X0h.untreated-X3h.treated	0.00427331676330677	107147965025732	up-regulated
ACTG1P2	X0h.untreated-X3h.treated	0.0042875826443409	-22527297236389	down-regulated
PLEKHA1	X0h.untreated-X3h.treated	0.00429151607398553	124676868160627	up-regulated
RCN3	X0h.untreated-X3h.treated	0.00429539012847016	-220612120543055	down-regulated
NUP133	X0h.untreated-X3h.treated	0.0043136258579493	124017491326435	up-regulated
CCNYL1	X0h.untreated-X3h.treated	0.0043557007855422	256151650972336	up-regulated
ABCC2	X0h.untreated-X3h.treated	0.00435812921435715	339320893955258	up-regulated
GINM1	X0h.untreated-X3h.treated	0.0043625034234023	107846381492549	up-regulated
MXD3	X0h.untreated-X3h.treated	0.0044049574665279	-105576642682934	down-regulated
IRX3	X0h.untreated-X3h.treated	0.0044049574665279	243958869022201	up-regulated
FBXO45	X0h.untreated-X3h.treated	0.00441837260540498	100985494553034	up-regulated
AC135048.1	X0h.untreated-X3h.treated	0.00445948000404017	-113639732352712	down-regulated
AC009630.2	X0h.untreated-X3h.treated	0.00447083334424124	504861837004587	up-regulated
GTF2H2	X0h.untreated-X3h.treated	0.00449266743635662	160781762203326	up-regulated
ARMCX5-GPRASP2	X0h.untreated-X3h.treated	0.00449299023898098	158988348190061	up-regulated
AC007744.1	X0h.untreated-X3h.treated	0.00451549232932472	417494543750509	up-regulated
AMMECR1	X0h.untreated-X3h.treated	0.00451549232932472	13004178473159	up-regulated
CA11	X0h.untreated-X3h.treated	0.00452592248319834	-136572375859433	down-regulated
SLC12A9	X0h.untreated-X3h.treated	0.00454579702511662	-157712062016245	down-regulated
KRI1	X0h.untreated-X3h.treated	0.00456221584850634	-123197284994544	down-regulated
AC026403.1	X0h.untreated-X3h.treated	0.00460991802174672	-316990649518012	down-regulated
CDK2AP1	X0h.untreated-X3h.treated	0.00461201489729771	-10098861095215	down-regulated
NPAT	X0h.untreated-X3h.treated	0.00462120018970434	122243356600601	up-regulated
ANGPTL4	X0h.untreated-X3h.treated	0.00462185662906274	-106822987731592	down-regulated
LSM6	X0h.untreated-X3h.treated	0.00464007943613415	124734962730244	up-regulated
AC087292.1	X0h.untreated-X3h.treated	0.00464007943613415	-445749592841036	down-regulated
SYNJ2BP	X0h.untreated-X3h.treated	0.00466268102243229	200122198444162	up-regulated
STXBP5-AS1	X0h.untreated-X3h.treated	0.00466331068614136	102087306514552	up-regulated
GDF11	X0h.untreated-X3h.treated	0.00466331068614136	-11664764976814	down-regulated
CCNQ	X0h.untreated-X3h.treated	0.00466331068614136	-11147473019005	down-regulated
CEP95	X0h.untreated-X3h.treated	0.004665366606109	148952806031973	up-regulated
COPZ2	X0h.untreated-X3h.treated	0.00468332756335326	-13074939763181	down-regulated
DCAF12	X0h.untreated-X3h.treated	0.0046835047640155	100083914017693	up-regulated
DUSP6	X0h.untreated-X3h.treated	0.0046835047640155	-187126573557644	down-regulated
AC068234.1	X0h.untreated-X3h.treated	0.0046835047640155	-75016924014072	down-regulated
RAB3IP	X0h.untreated-X3h.treated	0.00473716955837677	120398682489475	up-regulated
AL512785.2	X0h.untreated-X3h.treated	0.00474287851885729	-404629361656067	down-regulated
ZNF37BP	X0h.untreated-X3h.treated	0.00474287851885729	144810776616644	up-regulated
ZNF276	X0h.untreated-X3h.treated	0.00474287851885729	-151853268981888	down-regulated
NNMT	X0h.untreated-X3h.treated	0.00474647917760112	105351058426719	up-regulated
AL138478.1	X0h.untreated-X3h.treated	0.0047504312591261	429109149318414	up-regulated
CST6	X0h.untreated-X3h.treated	0.00475524492914551	-365780179789546	down-regulated
TRPM2	X0h.untreated-X3h.treated	0.00475524492914551	-188506917216694	down-regulated
COL11A1	X0h.untreated-X3h.treated	0.00477034986358443	103819084950319	up-regulated
BMPER	X0h.untreated-X3h.treated	0.0048351380486899	112189436788274	up-regulated
MIR3652	X0h.untreated-X3h.treated	0.00484804170551946	-578601694813067	down-regulated
ERBB4	X0h.untreated-X3h.treated	0.00485028849826162	206463051825113	up-regulated
MIR324	X0h.untreated-X3h.treated	0.00485156839234168	339032953595785	up-regulated
AP002387.2	X0h.untreated-X3h.treated	0.00485276289815941	-133244292290012	down-regulated
AC008761.1	X0h.untreated-X3h.treated	0.00485864167193499	-355050581547586	down-regulated
IL4R	X0h.untreated-X3h.treated	0.00488796152328194	-138021963588388	down-regulated
CPSF7	X0h.untreated-X3h.treated	0.00489951847808701	134817861488938	up-regulated
MAP9	X0h.untreated-X3h.treated	0.00491733543472771	165536249929547	up-regulated
SMG1P4	X0h.untreated-X3h.treated	0.00494420857286923	518818688582977	up-regulated
AC087650.1	X0h.untreated-X3h.treated	0.00494420857286923	-22879906096585	down-regulated
DDX3X	X0h.untreated-X3h.treated	0.00494420857286923	-126003071322517	down-regulated
PLPPR2	X0h.untreated-X3h.treated	0.00499714460655708	-12678858407006	down-regulated
DOCK8	X0h.untreated-X3h.treated	0.00501306701939265	10918320748238	up-regulated
RAD54L	X0h.untreated-X3h.treated	0.00501386842121143	-142044725190344	down-regulated
EMILIN1	X0h.untreated-X3h.treated	0.00502389478378555	-261221487509385	down-regulated
SAMD9	X0h.untreated-X3h.treated	0.00505016752026542	139792014718777	up-regulated
GADD45B	X0h.untreated-X3h.treated	0.00511110101872225	162595527901146	up-regulated
GALK1	X0h.untreated-X3h.treated	0.00513014115475921	-116620551776908	down-regulated
ITGB3BP	X0h.untreated-X3h.treated	0.00515051602974441	124754942268506	up-regulated
OBI1	X0h.untreated-X3h.treated	0.00515051602974441	114144581814516	up-regulated
PCDH18	X0h.untreated-X3h.treated	0.00518913927633392	118646869857155	up-regulated
AL138724.1	X0h.untreated-X3h.treated	0.00519709004151202	-223102200310947	down-regulated
HECTD2	X0h.untreated-X3h.treated	0.00520882794303798	119774419476414	up-regulated
RRNAD1	X0h.untreated-X3h.treated	0.00523395714261708	128159213990245	up-regulated
MCU	X0h.untreated-X3h.treated	0.00529780693022795	149411687411289	up-regulated
SSH3	X0h.untreated-X3h.treated	0.00530496101906133	-153945234794099	down-regulated
LINC01006	X0h.untreated-X3h.treated	0.00530807799657233	-180766475284906	down-regulated
AC009022.1	X0h.untreated-X3h.treated	0.00533928633570827	126365155330714	up-regulated
ANKRA2	X0h.untreated-X3h.treated	0.00536825787620731	110256070222407	up-regulated
IFI35	X0h.untreated-X3h.treated	0.00536825787620731	155254151225305	up-regulated
KANSL1L	X0h.untreated-X3h.treated	0.00539748588848455	200992270131593	up-regulated
C15orf41	X0h.untreated-X3h.treated	0.00543254012619548	173646937120479	up-regulated
POGLUT3	X0h.untreated-X3h.treated	0.00543422908125777	105390948018978	up-regulated
SON	X0h.untreated-X3h.treated	0.0054420441099373	112221863936517	up-regulated
MSRB2	X0h.untreated-X3h.treated	0.00546382322139899	105986414733319	up-regulated
MVP	X0h.untreated-X3h.treated	0.00547398875111366	-112140062997921	down-regulated
XRN1	X0h.untreated-X3h.treated	0.00548332014817781	296975027494946	up-regulated
LDHAP7	X0h.untreated-X3h.treated	0.00554829184272575	-175508567804691	down-regulated
PTCHD3P1	X0h.untreated-X3h.treated	0.00554829184272575	-469865907397754	down-regulated
AC005943.1	X0h.untreated-X3h.treated	0.00556671240186539	-120601333589877	down-regulated
AC055854.1	X0h.untreated-X3h.treated	0.00556784864557723	366442028118514	up-regulated
ANKRD27	X0h.untreated-X3h.treated	0.00556784864557723	159365441311854	up-regulated
SH3BGRL2	X0h.untreated-X3h.treated	0.00561645448363376	128637662068214	up-regulated
TRMT1L	X0h.untreated-X3h.treated	0.00563205145339671	168379585025312	up-regulated
EEF2KMT	X0h.untreated-X3h.treated	0.00563561753247433	-113686410454061	down-regulated
TMEM86B	X0h.untreated-X3h.treated	0.0056591159124413	-295658896090683	down-regulated
AC011477.8	X0h.untreated-X3h.treated	0.00569420395930666	-19654052402329	down-regulated
DNAAF5	X0h.untreated-X3h.treated	0.00572109142567337	-14433160922682	down-regulated
MYH16	X0h.untreated-X3h.treated	0.00572621262599011	-12118553970108	down-regulated
CLDND1	X0h.untreated-X3h.treated	0.00582629577608852	-10615810120336	down-regulated
CHML	X0h.untreated-X3h.treated	0.00584745648335886	-116934110606596	down-regulated
AC005253.2	X0h.untreated-X3h.treated	0.00585632821798231	473160610258599	up-regulated
REEP6	X0h.untreated-X3h.treated	0.00586871881216291	-127397037348063	down-regulated
CCDC160	X0h.untreated-X3h.treated	0.00590385250286032	315912693561742	up-regulated
KCTD4	X0h.untreated-X3h.treated	0.00594834848798999	11104464029672	up-regulated
AC109460.2	X0h.untreated-X3h.treated	0.00595487894739165	-184192442388697	down-regulated
LPAR2	X0h.untreated-X3h.treated	0.00597995016171571	-162099159554037	down-regulated
LSM12P1	X0h.untreated-X3h.treated	0.00598554704574013	652112386698422	up-regulated
KRTCAP2	X0h.untreated-X3h.treated	0.00598629047462646	-101996670633801	down-regulated
NPIPA9	X0h.untreated-X3h.treated	0.00598629047462646	105542992813348	up-regulated
C10orf67	X0h.untreated-X3h.treated	0.00603314381106377	138576511295488	up-regulated
ANKRD54	X0h.untreated-X3h.treated	0.00605319273991643	-148467224733329	down-regulated
AC090227.2	X0h.untreated-X3h.treated	0.00606314800059328	-615616910143733	down-regulated
AASDH	X0h.untreated-X3h.treated	0.00606634951009106	225073229189046	up-regulated
CDC25C	X0h.untreated-X3h.treated	0.00609951029914297	117346685334731	up-regulated
AC100814.1	X0h.untreated-X3h.treated	0.00609985811218592	373109166058193	up-regulated
MXD1	X0h.untreated-X3h.treated	0.0061133761735989	-198217176349748	down-regulated
CENPJ	X0h.untreated-X3h.treated	0.00615660771808984	141006263696599	up-regulated
DLG1	X0h.untreated-X3h.treated	0.00620231935210821	-152907253862117	down-regulated
FAM98B	X0h.untreated-X3h.treated	0.00621884732856075	24354869945352	up-regulated
TXNDC9	X0h.untreated-X3h.treated	0.00622336166721976	123014811937584	up-regulated
FNTA	X0h.untreated-X3h.treated	0.00625922606480083	114184647367787	up-regulated
PRR13	X0h.untreated-X3h.treated	0.00625922606480083	-111185428921579	down-regulated
MELTF	X0h.untreated-X3h.treated	0.0062646936426369	-1012095468018	down-regulated
PIP4P2	X0h.untreated-X3h.treated	0.00627219039174663	-25266595229535	down-regulated
UTY	X0h.untreated-X3h.treated	0.00627219039174663	102835270653962	up-regulated
VBP1	X0h.untreated-X3h.treated	0.00627448428611036	10439097618479	up-regulated
DPY19L2P1	X0h.untreated-X3h.treated	0.00628347231655354	128319616581533	up-regulated
BDH1	X0h.untreated-X3h.treated	0.00628478460792657	-128365262012407	down-regulated
AC022415.1	X0h.untreated-X3h.treated	0.00629154164489395	194450989421111	up-regulated
PLEKHH1	X0h.untreated-X3h.treated	0.00629468108207328	24237230968425	up-regulated
PIGQ	X0h.untreated-X3h.treated	0.00636329131849668	-144369883820777	down-regulated
CHST10	X0h.untreated-X3h.treated	0.00637439361821432	129154985976179	up-regulated
RPLP0P2	X0h.untreated-X3h.treated	0.00639091621292837	-165230742369719	down-regulated
PSMA6	X0h.untreated-X3h.treated	0.00639974165617396	-105054480437221	down-regulated
SMIM27	X0h.untreated-X3h.treated	0.00642988343568102	-2291596533471	down-regulated
TOX3	X0h.untreated-X3h.treated	0.00648239610931614	-167471892117542	down-regulated
RNF169	X0h.untreated-X3h.treated	0.00651635227147166	-208645184889775	down-regulated
ARSD-AS1	X0h.untreated-X3h.treated	0.00656290400086243	515627355895812	up-regulated
TCAF1P1	X0h.untreated-X3h.treated	0.00656443638413325	-195963783053269	down-regulated
CHRFAM7A	X0h.untreated-X3h.treated	0.00656563987525335	232327850707736	up-regulated
ITSN1	X0h.untreated-X3h.treated	0.00656563987525335	109087035261411	up-regulated
CDYL2	X0h.untreated-X3h.treated	0.00657025437870197	-213931307282378	down-regulated
MACROD1	X0h.untreated-X3h.treated	0.00658389173306894	-106808907343584	down-regulated
IER3IP1	X0h.untreated-X3h.treated	0.00661883406165927	113247325965953	up-regulated
RPL23AP74	X0h.untreated-X3h.treated	0.00664167039080647	-231265590867356	down-regulated
USP34	X0h.untreated-X3h.treated	0.0066959533048782	122441355513083	up-regulated
AGPAT5	X0h.untreated-X3h.treated	0.00672801679674905	115767385617642	up-regulated
AFF1	X0h.untreated-X3h.treated	0.00674061969629595	133122202041675	up-regulated
PHETA1	X0h.untreated-X3h.treated	0.00674727595492983	-116324281556994	down-regulated
LEPROT	X0h.untreated-X3h.treated	0.00674838305219049	-104833969579647	down-regulated
DYM	X0h.untreated-X3h.treated	0.00675254809663232	100400099590691	up-regulated
DSC3	X0h.untreated-X3h.treated	0.00681062563159985	102155988137145	up-regulated
TRIM11	X0h.untreated-X3h.treated	0.00684390496043342	-104120596632637	down-regulated
C15orf40	X0h.untreated-X3h.treated	0.00687314391988532	-14907527731224	down-regulated
C6orf99	X0h.untreated-X3h.treated	0.00690851095073548	134777151230076	up-regulated
THOC2	X0h.untreated-X3h.treated	0.00690851095073548	121496386741627	up-regulated
AC019257.8	X0h.untreated-X3h.treated	0.00691996465391011	-571816081429926	down-regulated
SKA3	X0h.untreated-X3h.treated	0.00694447339509411	135598455719364	up-regulated
DIPK2A	X0h.untreated-X3h.treated	0.00694669439153444	108729693652548	up-regulated
RRP7BP	X0h.untreated-X3h.treated	0.00695771955868537	-139808415661692	down-regulated
ANAPC13	X0h.untreated-X3h.treated	0.0069646638067836	108369066677789	up-regulated
VPS53	X0h.untreated-X3h.treated	0.00699424137233323	100032537279502	up-regulated
EPN2	X0h.untreated-X3h.treated	0.00699939119882415	198801039161435	up-regulated
PTS	X0h.untreated-X3h.treated	0.00704934162282188	119616248091189	up-regulated
PLK3	X0h.untreated-X3h.treated	0.00705330306704817	-112708184728643	down-regulated
AP000944.4	X0h.untreated-X3h.treated	0.00716388238711411	-386653926683652	down-regulated
HSD17B7P2	X0h.untreated-X3h.treated	0.0072039950678351	-169059198237812	down-regulated
SOD2-OT1	X0h.untreated-X3h.treated	0.00722777739190989	-158433599328636	down-regulated
WNT5A	X0h.untreated-X3h.treated	0.00724985854680835	-111657168177201	down-regulated
AL160408.2	X0h.untreated-X3h.treated	0.00727063180941135	542225418070253	up-regulated
MDN1	X0h.untreated-X3h.treated	0.0072770280270741	213162670417487	up-regulated
AC100810.1	X0h.untreated-X3h.treated	0.00737743768510227	-101233600008825	down-regulated
NOTCH1	X0h.untreated-X3h.treated	0.00739485621498353	-121019225083684	down-regulated
UBE2D1	X0h.untreated-X3h.treated	0.0074317987407746	1485697255946	up-regulated
SNHG5	X0h.untreated-X3h.treated	0.00745776787744329	-102468835358167	down-regulated
AC044860.1	X0h.untreated-X3h.treated	0.00750515346578922	348667365527633	up-regulated
REV3L	X0h.untreated-X3h.treated	0.00750752471650448	160140930939037	up-regulated
TMEM121	X0h.untreated-X3h.treated	0.00759007873703378	-178987674590823	down-regulated
FTH1P15	X0h.untreated-X3h.treated	0.00759596420639362	-15824790197613	down-regulated
AL450405.1	X0h.untreated-X3h.treated	0.00759757637368832	-4375258295193	down-regulated
EEF1AKMT1	X0h.untreated-X3h.treated	0.00762395129456399	153539571535602	up-regulated
ZFYVE26	X0h.untreated-X3h.treated	0.00762395129456399	152009067324408	up-regulated
TCF7	X0h.untreated-X3h.treated	0.00763561978068191	-126787871956062	down-regulated
HECTD3	X0h.untreated-X3h.treated	0.00765607829206507	-16467270874194	down-regulated
YAE1	X0h.untreated-X3h.treated	0.00766838315269136	11372896040553	up-regulated
RABGAP1L	X0h.untreated-X3h.treated	0.00768558344831656	138637679644555	up-regulated
METTL7B	X0h.untreated-X3h.treated	0.00769000592613902	149333951976528	up-regulated
C1orf53	X0h.untreated-X3h.treated	0.00771190577427933	-171967934054393	down-regulated
PLS1	X0h.untreated-X3h.treated	0.00771190577427933	101942432248142	up-regulated
LIMD1-AS1	X0h.untreated-X3h.treated	0.0077229844376245	103243425329797	up-regulated
AC083798.2	X0h.untreated-X3h.treated	0.0077229844376245	574038074693387	up-regulated
AL136131.3	X0h.untreated-X3h.treated	0.0077229844376245	-154285565730002	down-regulated
AL354811.1	X0h.untreated-X3h.treated	0.0077292054253062	-264213158707403	down-regulated
B4GALNT4	X0h.untreated-X3h.treated	0.0078187800706874	-138382410583326	down-regulated
EEF1A1P9	X0h.untreated-X3h.treated	0.00783748651101144	-114583037479146	down-regulated
AC021092.1	X0h.untreated-X3h.treated	0.00784145579553777	443643809487005	up-regulated
SEPTIN7P3	X0h.untreated-X3h.treated	0.00787244775190831	202564916087927	up-regulated
JMY	X0h.untreated-X3h.treated	0.00791617036286548	155751998043136	up-regulated
TERF1	X0h.untreated-X3h.treated	0.00794434892874629	219519804519598	up-regulated
AL671883.2	X0h.untreated-X3h.treated	0.00794802307114273	-361977932025942	down-regulated
SLC38A6	X0h.untreated-X3h.treated	0.00796962401279173	120956058640951	up-regulated
AC092368.3	X0h.untreated-X3h.treated	0.00797007133920492	-464835279537971	down-regulated
IGIP	X0h.untreated-X3h.treated	0.00804320391901296	109577235679207	up-regulated
FANCL	X0h.untreated-X3h.treated	0.00806653774151966	103941559172132	up-regulated
POLR2J4	X0h.untreated-X3h.treated	0.00812892570768879	16725177952537	up-regulated
CPA5	X0h.untreated-X3h.treated	0.00815219111582951	-376718279956017	down-regulated
CTF1	X0h.untreated-X3h.treated	0.00819706027493292	-108008727286658	down-regulated
AL445524.1	X0h.untreated-X3h.treated	0.00822135823061649	-237737489100705	down-regulated
C2CD5	X0h.untreated-X3h.treated	0.00825385859975306	204263763503256	up-regulated
AC011731.1	X0h.untreated-X3h.treated	0.00832044298056013	431818991293994	up-regulated
RNF170	X0h.untreated-X3h.treated	0.00832211191865669	-209889231714015	down-regulated
KITLG	X0h.untreated-X3h.treated	0.00832954425019333	115335605148383	up-regulated
BAZ1A	X0h.untreated-X3h.treated	0.008343820971727	152819570625705	up-regulated
DNAJC18	X0h.untreated-X3h.treated	0.0083610536922657	15775621894964	up-regulated
USP7	X0h.untreated-X3h.treated	0.00836403079419728	145028471883484	up-regulated
ZNF688	X0h.untreated-X3h.treated	0.00837239831480671	-175043101623056	down-regulated
NT5C3A	X0h.untreated-X3h.treated	0.00840723773814222	136433789558509	up-regulated
AC145124.1	X0h.untreated-X3h.treated	0.00840723773814222	-108329866706512	down-regulated
PPIAP46	X0h.untreated-X3h.treated	0.00841115229755559	-351668238197663	down-regulated
FOPNL	X0h.untreated-X3h.treated	0.00846922410549143	112040223275051	up-regulated
HAUS1	X0h.untreated-X3h.treated	0.00846922410549143	108099142170688	up-regulated
CPNE3	X0h.untreated-X3h.treated	0.00851102429517451	204463039215568	up-regulated
ZFPL1	X0h.untreated-X3h.treated	0.00852572339967074	-127568383448372	down-regulated
ZNF513	X0h.untreated-X3h.treated	0.00852581640430951	-125909927211673	down-regulated
PPP1R12A	X0h.untreated-X3h.treated	0.00852949206670644	149107055074021	up-regulated
AC004542.2	X0h.untreated-X3h.treated	0.00853855710857988	533130450612058	up-regulated
SUCO	X0h.untreated-X3h.treated	0.00860466468720088	10089144110152	up-regulated
SNX18P3	X0h.untreated-X3h.treated	0.00860466468720088	161677002416212	up-regulated
MLLT1	X0h.untreated-X3h.treated	0.00860614903904268	-10704506487859	down-regulated
SNRNP27	X0h.untreated-X3h.treated	0.00863984627794876	10396294905351	up-regulated
DAB2IP	X0h.untreated-X3h.treated	0.00864551174076605	-154109564450914	down-regulated
TYW3	X0h.untreated-X3h.treated	0.00870942490778276	105943760575747	up-regulated
WNK2	X0h.untreated-X3h.treated	0.00873341330277315	-119897005115645	down-regulated
NPIPA7	X0h.untreated-X3h.treated	0.0088186009386399	-132448488199079	down-regulated
ST6GALNAC5	X0h.untreated-X3h.treated	0.00887496967330756	-156486166667258	down-regulated
AC012615.6	X0h.untreated-X3h.treated	0.00887496967330756	214817825000534	up-regulated
DOCK11	X0h.untreated-X3h.treated	0.00887496967330756	156230947544968	up-regulated
N4BP2L1	X0h.untreated-X3h.treated	0.0088831693848721	180245670937813	up-regulated
DCUN1D5	X0h.untreated-X3h.treated	0.00892194332494279	112332439139132	up-regulated
TFEB	X0h.untreated-X3h.treated	0.00898200767816912	-234740017060911	down-regulated
TET2	X0h.untreated-X3h.treated	0.00898280764977461	103244018591034	up-regulated
SCRIB	X0h.untreated-X3h.treated	0.00898342521939481	-108621603802888	down-regulated
KIAA0930	X0h.untreated-X3h.treated	0.00898944177296499	-105972329227767	down-regulated
LTO1	X0h.untreated-X3h.treated	0.00899956717603724	-162633329340773	down-regulated
PRPF39	X0h.untreated-X3h.treated	0.00902215675800959	130547210709935	up-regulated
HEY1	X0h.untreated-X3h.treated	0.00903180090303255	-172423077429573	down-regulated
METTL22	X0h.untreated-X3h.treated	0.00903180090303255	-145285266238825	down-regulated
GRAMD4	X0h.untreated-X3h.treated	0.00904382102374573	-148829421584056	down-regulated
TLN2	X0h.untreated-X3h.treated	0.00907170995251043	-113382126786242	down-regulated
RAPGEF6	X0h.untreated-X3h.treated	0.00911521617391263	145127562997159	up-regulated
PGM5P2	X0h.untreated-X3h.treated	0.0091227163349124	14900816062951	up-regulated
AC012254.2	X0h.untreated-X3h.treated	0.00914503949708736	-132808343838785	down-regulated
AC023509.4	X0h.untreated-X3h.treated	0.00915598743893546	-516426187655819	down-regulated
TMEM243	X0h.untreated-X3h.treated	0.00916032950338451	109516065442876	up-regulated
AP003119.3	X0h.untreated-X3h.treated	0.00916099194541203	162939633190806	up-regulated
C18orf32	X0h.untreated-X3h.treated	0.00916099194541203	292397849522909	up-regulated
MED17	X0h.untreated-X3h.treated	0.00919375280405839	101510114937089	up-regulated
SRR	X0h.untreated-X3h.treated	0.00923343328231796	-174571688348312	down-regulated
GSTA4	X0h.untreated-X3h.treated	0.0092533136385658	149465619232427	up-regulated
RRM2B	X0h.untreated-X3h.treated	0.0092533136385658	175738189554805	up-regulated
SLCO3A1	X0h.untreated-X3h.treated	0.00927186691949584	-121116754778355	down-regulated
AR	X0h.untreated-X3h.treated	0.00927909264587198	134289718745469	up-regulated
AC096586.1	X0h.untreated-X3h.treated	0.00929883687892646	349575941300375	up-regulated
AC135977.1	X0h.untreated-X3h.treated	0.00932061602216536	342015834829638	up-regulated
METRNL	X0h.untreated-X3h.treated	0.00932478564584221	-102771377164761	down-regulated
RBM12B	X0h.untreated-X3h.treated	0.00934446459472968	126808570230484	up-regulated
AC005670.2	X0h.untreated-X3h.treated	0.00936147478446777	-346322755937765	down-regulated
UBASH3B	X0h.untreated-X3h.treated	0.00936380342178679	114598562563557	up-regulated
DGKI	X0h.untreated-X3h.treated	0.0093724192206805	10827321930064	up-regulated
CLUH	X0h.untreated-X3h.treated	0.0093724192206805	-126312779596273	down-regulated
MIR1184-1	X0h.untreated-X3h.treated	0.00937258869922569	-205406386269024	down-regulated
HSD17B14	X0h.untreated-X3h.treated	0.00940217090880172	-125434703802963	down-regulated
AP003068.4	X0h.untreated-X3h.treated	0.00942016336389394	-189076615091539	down-regulated
AL358781.1	X0h.untreated-X3h.treated	0.00945964199925325	773723069784478	up-regulated
RRAGB	X0h.untreated-X3h.treated	0.00951623451751483	154430402022403	up-regulated
AC092142.1	X0h.untreated-X3h.treated	0.0095873550902987	3491940316049	up-regulated
AASS	X0h.untreated-X3h.treated	0.00958803714778431	101550841525693	up-regulated
AC005538.2	X0h.untreated-X3h.treated	0.00961581238684216	387851805436841	up-regulated
AC116407.1	X0h.untreated-X3h.treated	0.00965837172050807	247673264870047	up-regulated
AL024507.2	X0h.untreated-X3h.treated	0.00965865310299613	-184611321158742	down-regulated
LEPROTL1	X0h.untreated-X3h.treated	0.00971197028045653	110605873820534	up-regulated
MARCH3	X0h.untreated-X3h.treated	0.00972202904814551	-102761851959075	down-regulated
KLHL3	X0h.untreated-X3h.treated	0.00975466577540009	170834894508757	up-regulated
MAD1L1	X0h.untreated-X3h.treated	0.00975466577540009	-107859152104556	down-regulated
MTERF1	X0h.untreated-X3h.treated	0.00975466577540009	183326899324646	up-regulated
ACSF2	X0h.untreated-X3h.treated	0.00975466577540009	132722078532744	up-regulated
LRRC75B	X0h.untreated-X3h.treated	0.00978350562735343	-124983697392939	down-regulated
AC104619.3	X0h.untreated-X3h.treated	0.00982223147729522	-259454775169804	down-regulated
TXNL4B	X0h.untreated-X3h.treated	0.00994152225362051	118387722204852	up-regulated
TMEM183B	X0h.untreated-X3h.treated	0.00998614216138794	134488435096724	up-regulated
SP110	X0h.untreated-X3h.treated	0.00998836385054227	102645563307313	up-regulated
CCN2	X0h.untreated-X6h.treated	21723.4	-207616535961317	down-regulated
RPL19	X0h.untreated-X6h.treated	21723.4	-14202186416141	down-regulated
ACTG1	X0h.untreated-X6h.treated	21723.4	-201157920400586	down-regulated
RPS11	X0h.untreated-X6h.treated	21723.4	-154701666481253	down-regulated
RPL3	X0h.untreated-X6h.treated	21723.4	-111512275772159	down-regulated
FTL	X0h.untreated-X6h.treated	236063	15017312924217	up-regulated
SERPINE1	X0h.untreated-X6h.treated	307772	-105578243404921	down-regulated
RPS19	X0h.untreated-X6h.treated	325860	-234673278092391	down-regulated
RPL37	X0h.untreated-X6h.treated	786414	-205616669052951	down-regulated
CCND1	X0h.untreated-X6h.treated	786414	-265941119726181	down-regulated
THBS1	X0h.untreated-X6h.treated	786414	-123990199011514	down-regulated
MT2A	X0h.untreated-X6h.treated	786414	-237257130614873	down-regulated
P4HB	X0h.untreated-X6h.treated	786414	15020024070614	up-regulated
SLC16A3	X0h.untreated-X6h.treated	786414	-274331851468825	down-regulated
RPL35	X0h.untreated-X6h.treated	842683	-195850161066458	down-regulated
RPS3	X0h.untreated-X6h.treated	842683	-137773711072706	down-regulated
ARHGDIA	X0h.untreated-X6h.treated	842683	-252506435007927	down-regulated
RPL29	X0h.untreated-X6h.treated	905292	-190438876499569	down-regulated
CTSD	X0h.untreated-X6h.treated	905292	-106209163200625	down-regulated
RPS5	X0h.untreated-X6h.treated	1.02957e+06	-124204953959558	down-regulated
PFN1	X0h.untreated-X6h.treated	1.29347e+06	-162242238766555	down-regulated
RPL37A	X0h.untreated-X6h.treated	1.49096e+06	-122775770997172	down-regulated
MIF	X0h.untreated-X6h.treated	1.49096e+06	-154267484570969	down-regulated
RARRES2	X0h.untreated-X6h.treated	1.50695e+06	-161080054730846	down-regulated
NQO1	X0h.untreated-X6h.treated	1.50695e+06	178764388622045	up-regulated
TGM2	X0h.untreated-X6h.treated	153394	-206659956920249	down-regulated
CAPZB	X0h.untreated-X6h.treated	1.62373e+06	25792817313619	up-regulated
RNA5-8SN2	X0h.untreated-X6h.treated	2.16086e+06	288555097471712	up-regulated
CTSB	X0h.untreated-X6h.treated	2.37044e+06	-172920173690232	down-regulated
TPI1	X0h.untreated-X6h.treated	2.37044e+06	-105371636522316	down-regulated
AD000090.1	X0h.untreated-X6h.treated	3.56025e+06	-201106207020293	down-regulated
SLC25A6	X0h.untreated-X6h.treated	3.69488e+06	-128673932916955	down-regulated
RHOC	X0h.untreated-X6h.treated	4.17747e+06	-139843645040492	down-regulated
TLE5	X0h.untreated-X6h.treated	4.17747e+06	-163843112166771	down-regulated
RPL30	X0h.untreated-X6h.treated	4.2954e+06	-190394846998528	down-regulated
TMBIM6	X0h.untreated-X6h.treated	4.97457e+06	-103239114456632	down-regulated
TMSB10	X0h.untreated-X6h.treated	5.08778e+06	-107711739139518	down-regulated
TPM2	X0h.untreated-X6h.treated	5.08778e+06	-11115354496639	down-regulated
LGALS1	X0h.untreated-X6h.treated	5.08778e+06	-159972434345034	down-regulated
RPS9	X0h.untreated-X6h.treated	5.74463e+06	-128298251201354	down-regulated
RPL18A	X0h.untreated-X6h.treated	7.13627e+06	-134294845765259	down-regulated
WDR1	X0h.untreated-X6h.treated	7.33436e+06	-218588103348292	down-regulated
NIBAN2	X0h.untreated-X6h.treated	7.92307e+06	-136124489562797	down-regulated
PGK1	X0h.untreated-X6h.treated	7.92307e+06	-121281633084805	down-regulated
YBX1	X0h.untreated-X6h.treated	8.04491e+06	-106020579829276	down-regulated
CRIM1	X0h.untreated-X6h.treated	8.04491e+06	-106494419009003	down-regulated
RPS28P7	X0h.untreated-X6h.treated	8.04491e+06	-164803029922513	down-regulated
GNB2	X0h.untreated-X6h.treated	9.42941e+06	-163886078987388	down-regulated
TMEM59	X0h.untreated-X6h.treated	1.07261e+07	174664111905509	up-regulated
VKORC1	X0h.untreated-X6h.treated	1.07261e+07	-158156937145498	down-regulated
FP671120.6	X0h.untreated-X6h.treated	1.07261e+07	-164654325669652	down-regulated
MYL12B	X0h.untreated-X6h.treated	1.07496e+07	139794676937819	up-regulated
TPM1	X0h.untreated-X6h.treated	1.08049e+07	-116853738333417	down-regulated
TIMP1	X0h.untreated-X6h.treated	1.08049e+07	-112275136579805	down-regulated
HMOX1	X0h.untreated-X6h.treated	1.16173e+07	215676574040052	up-regulated
FSTL3	X0h.untreated-X6h.treated	1.1939e+07	-1806634577071	down-regulated
LMNA	X0h.untreated-X6h.treated	1.2811e+07	-13700196810421	down-regulated
GJA1	X0h.untreated-X6h.treated	1.2811e+07	153915351319405	up-regulated
RPL32	X0h.untreated-X6h.treated	1.72892e+07	-122049577787968	down-regulated
RPL35A	X0h.untreated-X6h.treated	1.8991e+07	-113682720955419	down-regulated
MYADM	X0h.untreated-X6h.treated	1.8991e+07	-207578557311191	down-regulated
RPL27	X0h.untreated-X6h.treated	1.92341e+07	149874053279257	up-regulated
DUSP1	X0h.untreated-X6h.treated	2.14485e+07	-13892726490909	down-regulated
TSPO	X0h.untreated-X6h.treated	2.14485e+07	-151923492251101	down-regulated
AKR1C3	X0h.untreated-X6h.treated	2.26207e+07	327054782171086	up-regulated
LDLR	X0h.untreated-X6h.treated	2.33867e+07	-243631145693289	down-regulated
MT-RNR2	X0h.untreated-X6h.treated	2.33867e+07	156785798537702	up-regulated
LAMP1	X0h.untreated-X6h.treated	2.34728e+07	-12284676883511	down-regulated
UBL5	X0h.untreated-X6h.treated	2.34728e+07	-154916575566518	down-regulated
NME1	X0h.untreated-X6h.treated	2.35251e+07	-168274492712115	down-regulated
MRPL17	X0h.untreated-X6h.treated	2.57204e+07	-198596918160594	down-regulated
ID1	X0h.untreated-X6h.treated	2.57204e+07	-482935167796019	down-regulated
RPL24	X0h.untreated-X6h.treated	2.57795e+06	-11706008943125	down-regulated
RPS27	X0h.untreated-X6h.treated	2.93251e+07	-180415787699565	down-regulated
ITGA5	X0h.untreated-X6h.treated	3.09949e+07	-125403954569465	down-regulated
FP671120.7	X0h.untreated-X6h.treated	3.27146e+06	-187167052147645	down-regulated
ATP5MC2	X0h.untreated-X6h.treated	3.38052e+07	-154304220826074	down-regulated
LDHA	X0h.untreated-X6h.treated	3.58396e+07	-243161396778637	down-regulated
PRDX6	X0h.untreated-X6h.treated	3.92324e+07	125229204093714	up-regulated
MMP14	X0h.untreated-X6h.treated	3.97548e+06	-140056088516651	down-regulated
FKBP8	X0h.untreated-X6h.treated	4.49034e+07	-137968275439246	down-regulated
ANGPTL4	X0h.untreated-X6h.treated	4.72072e+07	-368371786363946	down-regulated
PAPSS2	X0h.untreated-X6h.treated	4.85782e+07	-153237309599785	down-regulated
EDF1	X0h.untreated-X6h.treated	5.06184e+07	-149976054231806	down-regulated
HYI	X0h.untreated-X6h.treated	5.26524e+07	-145980123524871	down-regulated
ID3	X0h.untreated-X6h.treated	5.30277e+07	-257047028555583	down-regulated
EPHA2	X0h.untreated-X6h.treated	5.70745e+07	-191417471636759	down-regulated
LRP10	X0h.untreated-X6h.treated	5.70745e+07	-107943748672223	down-regulated
RPS17	X0h.untreated-X6h.treated	5.80095e+07	131164557960449	up-regulated
MT-TS1	X0h.untreated-X6h.treated	5.80095e+07	259472648220324	up-regulated
HPCAL1	X0h.untreated-X6h.treated	6.06913e+07	-164973925058202	down-regulated
VEGFA	X0h.untreated-X6h.treated	7.29625e+07	-202628326436637	down-regulated
KHSRP	X0h.untreated-X6h.treated	7.32228e+07	-125961686493275	down-regulated
NDUFA13	X0h.untreated-X6h.treated	7.71182e+07	-175772108893124	down-regulated
COX4I1	X0h.untreated-X6h.treated	7.95219e+07	-10509503477164	down-regulated
TMEM164	X0h.untreated-X6h.treated	8.05093e+06	180250495931937	up-regulated
BCAR1	X0h.untreated-X6h.treated	8.87019e+07	-16936040131826	down-regulated
IFITM3	X0h.untreated-X6h.treated	9.73549e+07	-103479400908325	down-regulated
RPL12	X0h.untreated-X6h.treated	1.06333e+08	114303654448608	up-regulated
TLN1	X0h.untreated-X6h.treated	1.10942e+08	-108573260835153	down-regulated
MYC	X0h.untreated-X6h.treated	1.12657e+08	-12996969486291	down-regulated
SOD1	X0h.untreated-X6h.treated	1.154e+08	-118452009692255	down-regulated
JUN	X0h.untreated-X6h.treated	1.19339e+08	-135642537026741	down-regulated
MEGF9	X0h.untreated-X6h.treated	1.19339e+08	178430446386125	up-regulated
KRTAP2-3	X0h.untreated-X6h.treated	1.19339e+08	-350359703890696	down-regulated
KRT34	X0h.untreated-X6h.treated	1.19475e+07	-101754006831622	down-regulated
SELENOH	X0h.untreated-X6h.treated	1.24486e+08	-19215526014777	down-regulated
NUDT4	X0h.untreated-X6h.treated	1.27422e+08	21385863094988	up-regulated
C1orf43	X0h.untreated-X6h.treated	1.28161e+07	170188996741602	up-regulated
GTF2IP4	X0h.untreated-X6h.treated	1.29111e+08	191398232778523	up-regulated
AC010970.1	X0h.untreated-X6h.treated	1.29111e+08	-180803961488437	down-regulated
GPAA1	X0h.untreated-X6h.treated	1.30541e+07	-124402683374756	down-regulated
JUND	X0h.untreated-X6h.treated	1.30541e+07	-198085319160871	down-regulated
COL4A2	X0h.untreated-X6h.treated	1.32029e+08	-125758494624344	down-regulated
PRDX2	X0h.untreated-X6h.treated	1.35783e+08	-119335596667584	down-regulated
SNRPB	X0h.untreated-X6h.treated	1.49337e+07	-109677669688954	down-regulated
SLC25A1	X0h.untreated-X6h.treated	1.5384e+08	-169825778163945	down-regulated
DNAJA1	X0h.untreated-X6h.treated	1.5659e+08	124320482883599	up-regulated
MT1E	X0h.untreated-X6h.treated	1.58695e+08	-148604576412155	down-regulated
C7orf50	X0h.untreated-X6h.treated	1.59255e+08	-253554403727041	down-regulated
PPDPF	X0h.untreated-X6h.treated	1.6126e+08	-122362171276637	down-regulated
MT-CO1	X0h.untreated-X6h.treated	1.62858e+08	119447765474271	up-regulated
GIPC1	X0h.untreated-X6h.treated	1.685e+08	-116934741515969	down-regulated
GADD45GIP1	X0h.untreated-X6h.treated	1.73319e+08	-171275428356626	down-regulated
LONP1	X0h.untreated-X6h.treated	1.73979e+08	-138450949456003	down-regulated
EMP3	X0h.untreated-X6h.treated	1.78407e+08	-186306833980657	down-regulated
BNIP3	X0h.untreated-X6h.treated	1.81798e+08	-106565644471866	down-regulated
ANXA4	X0h.untreated-X6h.treated	1.85117e+08	-130289408053646	down-regulated
BCL9L	X0h.untreated-X6h.treated	1.85117e+08	-149024470035463	down-regulated
SHMT2	X0h.untreated-X6h.treated	1.85117e+08	-101849099737363	down-regulated
SUPT16H	X0h.untreated-X6h.treated	1.85117e+08	142996383426096	up-regulated
GPX1	X0h.untreated-X6h.treated	1.86731e+08	-11182269440709	down-regulated
DKK1	X0h.untreated-X6h.treated	1.86731e+08	152740644221021	up-regulated
BCL2L1	X0h.untreated-X6h.treated	1.86731e+08	-118547696388926	down-regulated
COPE	X0h.untreated-X6h.treated	1.87292e+08	-14064764265555	down-regulated
TMEM158	X0h.untreated-X6h.treated	1.87407e+07	-201930854081257	down-regulated
PRDX5	X0h.untreated-X6h.treated	1.87407e+07	-119574066532173	down-regulated
SRSF9	X0h.untreated-X6h.treated	1.87407e+07	-175864779235612	down-regulated
ROMO1	X0h.untreated-X6h.treated	1.87407e+07	-183598105493442	down-regulated
HCFC1R1	X0h.untreated-X6h.treated	1.91758e+07	-125837583996153	down-regulated
GUK1	X0h.untreated-X6h.treated	1.96764e+08	-107667792706944	down-regulated
NOMO3	X0h.untreated-X6h.treated	2.05811e+08	21849525479304	up-regulated
RBMX	X0h.untreated-X6h.treated	2.07879e+08	134796852353828	up-regulated
RPL34	X0h.untreated-X6h.treated	2.14142e+08	-108218931431689	down-regulated
SMYD2	X0h.untreated-X6h.treated	2.14416e+08	18834669882517	up-regulated
NPM1	X0h.untreated-X6h.treated	2.17744e+08	-103360169879404	down-regulated
ARPC1B	X0h.untreated-X6h.treated	2.19994e+08	-166135013301129	down-regulated
TXN2	X0h.untreated-X6h.treated	2.27543e+08	153994623010927	up-regulated
AP1M1	X0h.untreated-X6h.treated	2.29452e+07	-200438622997867	down-regulated
UGCG	X0h.untreated-X6h.treated	2.29881e+07	132273259728499	up-regulated
NIPAL3	X0h.untreated-X6h.treated	2.3958e+08	106681604181862	up-regulated
TTLL7	X0h.untreated-X6h.treated	2.4056e+08	431614321225063	up-regulated
PODXL	X0h.untreated-X6h.treated	2.4552e+08	-162059563865168	down-regulated
PHPT1	X0h.untreated-X6h.treated	2.46189e+08	-128210814023484	down-regulated
AURKAIP1	X0h.untreated-X6h.treated	2.46576e+08	-159144247290915	down-regulated
MANF	X0h.untreated-X6h.treated	2.51013e+08	-170394069429654	down-regulated
RAB32	X0h.untreated-X6h.treated	2.51013e+08	159265060270187	up-regulated
CYTOR	X0h.untreated-X6h.treated	2.52122e+08	-186969950990458	down-regulated
TECRP1	X0h.untreated-X6h.treated	2.54886e+07	156857169899868	up-regulated
RNPEP	X0h.untreated-X6h.treated	2.78826e+08	136792187270929	up-regulated
PVR	X0h.untreated-X6h.treated	2.82538e+08	-140402264866651	down-regulated
CSNK1A1	X0h.untreated-X6h.treated	2.87807e+08	128598992250658	up-regulated
PMEPA1	X0h.untreated-X6h.treated	2.92575e+08	-193792053159228	down-regulated
DBI	X0h.untreated-X6h.treated	2.93763e+08	11792941493687	up-regulated
RABAC1	X0h.untreated-X6h.treated	2.98273e+08	-145884851887158	down-regulated
UBB	X0h.untreated-X6h.treated	3.02066e+08	108968766781374	up-regulated
EVA1A	X0h.untreated-X6h.treated	3.05676e+08	-1587826807235	down-regulated
CD63	X0h.untreated-X6h.treated	3.14403e+08	-11808741654902	down-regulated
IER5L	X0h.untreated-X6h.treated	3.19605e+08	-242713001239746	down-regulated
GFPT1	X0h.untreated-X6h.treated	3.27958e+08	211342179452993	up-regulated
LRRN1	X0h.untreated-X6h.treated	3.31728e+08	130033805861637	up-regulated
JUNB	X0h.untreated-X6h.treated	3.31954e+08	-322367747468193	down-regulated
CNPY2	X0h.untreated-X6h.treated	3.35211e+08	-142662021678395	down-regulated
DHX40	X0h.untreated-X6h.treated	3.42299e+07	195911567276002	up-regulated
DAZAP2	X0h.untreated-X6h.treated	3.42894e+08	-1054534468994	down-regulated
SPINT2	X0h.untreated-X6h.treated	3.42894e+08	-15351233427747	down-regulated
SEMA7A	X0h.untreated-X6h.treated	3.45125e+08	-105647819157618	down-regulated
LINC02159	X0h.untreated-X6h.treated	3.66685e+08	314808214423109	up-regulated
BAX	X0h.untreated-X6h.treated	3.66685e+08	-14122546365481	down-regulated
CGNL1	X0h.untreated-X6h.treated	3.78615e+07	13078131587319	up-regulated
CHMP7	X0h.untreated-X6h.treated	3.85765e+08	187402601473488	up-regulated
NEDD9	X0h.untreated-X6h.treated	3.95278e+08	-313321071843153	down-regulated
AMIGO2	X0h.untreated-X6h.treated	4.03201e+08	-176386359793207	down-regulated
IRF2BP2	X0h.untreated-X6h.treated	4.07715e+08	-170039383208721	down-regulated
NUTF2	X0h.untreated-X6h.treated	4.16144e+08	-104681791491012	down-regulated
MRPL54	X0h.untreated-X6h.treated	4.16144e+08	-219140792629085	down-regulated
ATP5IF1	X0h.untreated-X6h.treated	4.19005e+07	-133614715795665	down-regulated
DCBLD2	X0h.untreated-X6h.treated	4.40895e+08	-121803064079266	down-regulated
DUSP4	X0h.untreated-X6h.treated	4.4115e+08	-136154860879262	down-regulated
CITED2	X0h.untreated-X6h.treated	4.4932e+08	-106052354657406	down-regulated
MRPS34	X0h.untreated-X6h.treated	4.4932e+08	-138777797877547	down-regulated
SIVA1	X0h.untreated-X6h.treated	4.51542e+07	-164965855274222	down-regulated
UQCR11	X0h.untreated-X6h.treated	4.53268e+08	-174701023012843	down-regulated
AL662797.1	X0h.untreated-X6h.treated	4.55887e+08	-201749909599647	down-regulated
C1QBP	X0h.untreated-X6h.treated	4.7007e+08	-186390955392923	down-regulated
PRDX4	X0h.untreated-X6h.treated	4.7007e+08	126186972913726	up-regulated
NDUFA7	X0h.untreated-X6h.treated	4.70976e+08	-272271043673094	down-regulated
TNFRSF12A	X0h.untreated-X6h.treated	4.7574e+08	-16778523932086	down-regulated
POLR2L	X0h.untreated-X6h.treated	4.78025e+07	-162007153899944	down-regulated
SMIM7	X0h.untreated-X6h.treated	4.85603e+08	200594697807593	up-regulated
XRCC5	X0h.untreated-X6h.treated	4.93199e+08	165877402162488	up-regulated
HMGCS1	X0h.untreated-X6h.treated	4.95978e+08	-132710270576111	down-regulated
PPL	X0h.untreated-X6h.treated	5.04309e+08	196943689950539	up-regulated
PLIN3	X0h.untreated-X6h.treated	5.04309e+08	-109838898396687	down-regulated
HDLBP	X0h.untreated-X6h.treated	5.07462e+08	-105343374800804	down-regulated
PACSIN2	X0h.untreated-X6h.treated	5.08072e+08	-129792534454831	down-regulated
LAMTOR2	X0h.untreated-X6h.treated	5.15285e+08	-208896726107612	down-regulated
ANXA11	X0h.untreated-X6h.treated	5.18186e+08	-159208936467394	down-regulated
RAB11B	X0h.untreated-X6h.treated	5.18186e+08	-104442910740084	down-regulated
MZT2B	X0h.untreated-X6h.treated	5.2922e+08	-289458889952324	down-regulated
ACY1	X0h.untreated-X6h.treated	5.2922e+08	-180421818715765	down-regulated
NDUFS6	X0h.untreated-X6h.treated	5.52199e+08	-174336084558963	down-regulated
SDC2	X0h.untreated-X6h.treated	5.52199e+08	-107650054193043	down-regulated
TIMM13	X0h.untreated-X6h.treated	5.91127e+08	-114158480612643	down-regulated
ARPC5	X0h.untreated-X6h.treated	6.03546e+08	-100320991496677	down-regulated
MRPS25	X0h.untreated-X6h.treated	6.08276e+08	-20991226048137	down-regulated
POLR2F	X0h.untreated-X6h.treated	6.1519e+08	-161486446417989	down-regulated
SORT1	X0h.untreated-X6h.treated	6.2583e+08	-149523641524946	down-regulated
IER2	X0h.untreated-X6h.treated	6.29538e+08	-21301909591008	down-regulated
RNASEK	X0h.untreated-X6h.treated	6.31186e+07	-102763823771657	down-regulated
TPX2	X0h.untreated-X6h.treated	6.31186e+07	123161507477616	up-regulated
AGRN	X0h.untreated-X6h.treated	6.33193e+08	-162986318948669	down-regulated
IER3	X0h.untreated-X6h.treated	6.33193e+08	-134485017039256	down-regulated
CYC1	X0h.untreated-X6h.treated	6.33193e+08	-109122390795042	down-regulated
BAMBI	X0h.untreated-X6h.treated	6.33193e+08	120641624469881	up-regulated
NCOR2	X0h.untreated-X6h.treated	6.33193e+08	-18381839788381	down-regulated
DNTTIP2	X0h.untreated-X6h.treated	6.40095e+08	186598082798005	up-regulated
TOMM6	X0h.untreated-X6h.treated	6.66217e+08	-128218935271194	down-regulated
TNIP1	X0h.untreated-X6h.treated	6.90197e+08	-14943830344236	down-regulated
GNPDA1	X0h.untreated-X6h.treated	6.90753e+08	269230830987539	up-regulated
NDRG1	X0h.untreated-X6h.treated	6.96912e+08	-139933882451687	down-regulated
MRPL14	X0h.untreated-X6h.treated	6.98136e+07	-124515896745259	down-regulated
JPT1	X0h.untreated-X6h.treated	6.98136e+07	-169992332649503	down-regulated
SLC7A11	X0h.untreated-X6h.treated	6.99034e+08	207796914886576	up-regulated
UBXN4	X0h.untreated-X6h.treated	7.23918e+08	187391622413432	up-regulated
JMJD8	X0h.untreated-X6h.treated	7.47318e+08	-134173326068778	down-regulated
ASPM	X0h.untreated-X6h.treated	7.76758e+08	192683504137421	up-regulated
CADM4	X0h.untreated-X6h.treated	7.76758e+08	-170373859002467	down-regulated
SLC25A4	X0h.untreated-X6h.treated	7.77358e+08	-119437066661698	down-regulated
TRIM16L	X0h.untreated-X6h.treated	7.83823e+08	243319021126109	up-regulated
MICOS13	X0h.untreated-X6h.treated	7.99654e+08	-167432308199957	down-regulated
LSM4	X0h.untreated-X6h.treated	8.54655e+08	-121274572955363	down-regulated
METTL26	X0h.untreated-X6h.treated	8.58918e+08	-18061232238476	down-regulated
SELENOW	X0h.untreated-X6h.treated	8.58918e+08	119719484249033	up-regulated
P4HA2	X0h.untreated-X6h.treated	8.82324e+08	-113968940557963	down-regulated
PHC2	X0h.untreated-X6h.treated	8.82541e+08	-169160604326736	down-regulated
TOMM40	X0h.untreated-X6h.treated	8.84108e+08	-157991292974416	down-regulated
H1FX	X0h.untreated-X6h.treated	8.9139e+08	-10624531923642	down-regulated
TOP2B	X0h.untreated-X6h.treated	8.99008e+08	146260543958891	up-regulated
NDUFAF3	X0h.untreated-X6h.treated	9.07546e+08	-105308012606823	down-regulated
MRPL28	X0h.untreated-X6h.treated	9.20295e+08	-173640357006592	down-regulated
ADAMTS15	X0h.untreated-X6h.treated	9.2645e+08	-118728370662758	down-regulated
ANAPC11	X0h.untreated-X6h.treated	9.30376e+08	-147356037320277	down-regulated
PPP4C	X0h.untreated-X6h.treated	9.42807e+08	-103932958313765	down-regulated
TAX1BP1	X0h.untreated-X6h.treated	9.47094e+08	104197115583008	up-regulated
HINT1	X0h.untreated-X6h.treated	9.50885e+08	-129058310136261	down-regulated
TSPAN14	X0h.untreated-X6h.treated	9.56218e+08	-111868314948693	down-regulated
BDNF	X0h.untreated-X6h.treated	9.56218e+08	-134694455195594	down-regulated
MRPL4	X0h.untreated-X6h.treated	9.56218e+08	-128679487610048	down-regulated
MCM7	X0h.untreated-X6h.treated	9.66496e+08	-100488822305671	down-regulated
AC004057.1	X0h.untreated-X6h.treated	9.93223e+08	-155511658481771	down-regulated
MRPL57	X0h.untreated-X6h.treated	1.00471e+09	-134583421396102	down-regulated
DVL1	X0h.untreated-X6h.treated	1.01994e+09	-116508362178636	down-regulated
FIS1	X0h.untreated-X6h.treated	1.02532e+09	-15278050962988	down-regulated
SERPINH1	X0h.untreated-X6h.treated	1.02532e+09	-117128295146173	down-regulated
HK1	X0h.untreated-X6h.treated	1.03236e+09	-128422682536022	down-regulated
C8orf33	X0h.untreated-X6h.treated	1.05423e+09	-155060722601952	down-regulated
AL161431.1	X0h.untreated-X6h.treated	1.07816e+09	126826767554788	up-regulated
CCDC124	X0h.untreated-X6h.treated	1.07856e+09	-128447760178395	down-regulated
SLC39A13	X0h.untreated-X6h.treated	1.15697e+09	-11343044222147	down-regulated
PCDH1	X0h.untreated-X6h.treated	1.16275e+08	-229282677766343	down-regulated
ATAD3A	X0h.untreated-X6h.treated	1.18047e+09	-192260648946575	down-regulated
NME1-NME2	X0h.untreated-X6h.treated	1.19844e+09	-216808685610835	down-regulated
EBP	X0h.untreated-X6h.treated	1.22459e+09	-157216319131884	down-regulated
TNFAIP1	X0h.untreated-X6h.treated	1.25148e+09	-133173605577671	down-regulated
ANP32A	X0h.untreated-X6h.treated	1.2701e+09	109607575266802	up-regulated
DDX6	X0h.untreated-X6h.treated	1.29294e+08	111195545693676	up-regulated
ING4	X0h.untreated-X6h.treated	1.35499e+09	143071878635129	up-regulated
LRRK1	X0h.untreated-X6h.treated	1.38513e+09	182124447840242	up-regulated
PES1	X0h.untreated-X6h.treated	1.38513e+09	-119574657397402	down-regulated
GRWD1	X0h.untreated-X6h.treated	1.39634e+09	-142061829562296	down-regulated
PPARD	X0h.untreated-X6h.treated	1.44995e+09	-103918515816072	down-regulated
AHR	X0h.untreated-X6h.treated	1.45228e+09	274846567324286	up-regulated
SLC29A1	X0h.untreated-X6h.treated	1.45859e+09	-129085367909797	down-regulated
PDCD5	X0h.untreated-X6h.treated	1.50861e+09	-200280977823316	down-regulated
TUBB6	X0h.untreated-X6h.treated	1.54846e+09	-14207379317576	down-regulated
CNN2	X0h.untreated-X6h.treated	1.60895e+09	-210861098451722	down-regulated
PRELID1	X0h.untreated-X6h.treated	1.6182e+09	-10914288718225	down-regulated
DCAF5	X0h.untreated-X6h.treated	1.65929e+09	150303378319355	up-regulated
HDAC7	X0h.untreated-X6h.treated	1.65983e+09	-136567852483391	down-regulated
TMEM47	X0h.untreated-X6h.treated	1.71511e+09	103145458998881	up-regulated
IRAK1	X0h.untreated-X6h.treated	1.78041e+09	-109988197781322	down-regulated
TMEM126A	X0h.untreated-X6h.treated	1.80722e+09	199610689751403	up-regulated
NBL1	X0h.untreated-X6h.treated	1.80897e+08	-172941189483849	down-regulated
AFDN	X0h.untreated-X6h.treated	1.80897e+08	14156939976303	up-regulated
CWC15	X0h.untreated-X6h.treated	1.80897e+08	162394149854097	up-regulated
SEMA3F	X0h.untreated-X6h.treated	1.82905e+09	-144072175338103	down-regulated
ACLY	X0h.untreated-X6h.treated	1.82914e+09	-119566151718598	down-regulated
NDUFA3	X0h.untreated-X6h.treated	1.87449e+09	-180427921811782	down-regulated
SNRPA	X0h.untreated-X6h.treated	1.91559e+09	165640809074537	up-regulated
PTPRB	X0h.untreated-X6h.treated	1.91926e+09	-112310834937248	down-regulated
CD2BP2	X0h.untreated-X6h.treated	1.92759e+09	-121061111225446	down-regulated
SELENOM	X0h.untreated-X6h.treated	1.97203e+08	-133170965000219	down-regulated
SERTAD1	X0h.untreated-X6h.treated	1.99459e+09	-185482760262253	down-regulated
U2AF1L5	X0h.untreated-X6h.treated	1.99459e+09	-11482097632999	down-regulated
ACP2	X0h.untreated-X6h.treated	2.00514e+09	-165328949015991	down-regulated
EMC8	X0h.untreated-X6h.treated	2.16425e+09	-134369943292688	down-regulated
CMTM6	X0h.untreated-X6h.treated	2.18234e+09	130428278058885	up-regulated
NDUFV1	X0h.untreated-X6h.treated	2.24543e+09	-101822211544538	down-regulated
SPHK1	X0h.untreated-X6h.treated	2.24543e+09	-19492425595199	down-regulated
SLC52A2	X0h.untreated-X6h.treated	2.25154e+09	-129630167954241	down-regulated
PDPN	X0h.untreated-X6h.treated	2.2639e+08	-117232598845196	down-regulated
MRPL13	X0h.untreated-X6h.treated	2.2639e+08	234559504191626	up-regulated
CCDC85B	X0h.untreated-X6h.treated	2.30535e+09	-239467973509488	down-regulated
NDUFB11	X0h.untreated-X6h.treated	2.36136e+09	-120020938571268	down-regulated
SMARCC2	X0h.untreated-X6h.treated	2.36386e+09	140034201984776	up-regulated
BANF1	X0h.untreated-X6h.treated	2.38845e+09	-100637871778805	down-regulated
MSANTD3	X0h.untreated-X6h.treated	2.41579e+09	-13731937865995	down-regulated
SCAND1	X0h.untreated-X6h.treated	2.43664e+08	-150831509536937	down-regulated
NDUFA11	X0h.untreated-X6h.treated	2.45011e+08	-117111486530818	down-regulated
RAI14	X0h.untreated-X6h.treated	2.45093e+09	-221941203994834	down-regulated
AC015712.2	X0h.untreated-X6h.treated	2.48223e+09	208499679952104	up-regulated
POP7	X0h.untreated-X6h.treated	2.53205e+09	-209167783887073	down-regulated
ASCC3	X0h.untreated-X6h.treated	2.55011e+09	113951560454149	up-regulated
PNP	X0h.untreated-X6h.treated	2.57086e+09	-131252699085923	down-regulated
NDUFB4	X0h.untreated-X6h.treated	2.60715e+09	-129682399902888	down-regulated
NDUFB7	X0h.untreated-X6h.treated	2.60751e+09	-122294435018716	down-regulated
HMBS	X0h.untreated-X6h.treated	2.64084e+09	-131767718661755	down-regulated
ETS2	X0h.untreated-X6h.treated	2.64084e+09	160422619150685	up-regulated
B4GALT7	X0h.untreated-X6h.treated	2.64868e+08	-112815963743325	down-regulated
PLK3	X0h.untreated-X6h.treated	2.65508e+09	-246352678522027	down-regulated
DSN1	X0h.untreated-X6h.treated	2.67066e+09	205288514082938	up-regulated
ZFP36L2	X0h.untreated-X6h.treated	2.67399e+09	108680223127678	up-regulated
CBLB	X0h.untreated-X6h.treated	2.67399e+09	250987702708851	up-regulated
RDX	X0h.untreated-X6h.treated	2.67399e+09	160919159837897	up-regulated
PFDN6	X0h.untreated-X6h.treated	2.69928e+09	-175325029396501	down-regulated
MARVELD1	X0h.untreated-X6h.treated	2.69928e+09	107323593191981	up-regulated
NUBP2	X0h.untreated-X6h.treated	2.70866e+09	-135906041212656	down-regulated
HMGN2	X0h.untreated-X6h.treated	2.74919e+09	-104607641651145	down-regulated
SHB	X0h.untreated-X6h.treated	2.74919e+09	-139771283767448	down-regulated
ZC3HAV1	X0h.untreated-X6h.treated	2.77231e+09	123016000063235	up-regulated
MFF	X0h.untreated-X6h.treated	2.78381e+09	101916049311563	up-regulated
CARM1	X0h.untreated-X6h.treated	2.80145e+09	-116599887875859	down-regulated
EIF3G	X0h.untreated-X6h.treated	2.87567e+08	-105405519629881	down-regulated
RARA	X0h.untreated-X6h.treated	2.89812e+09	-144335197116902	down-regulated
INPP4B	X0h.untreated-X6h.treated	2.91218e+09	112069467425549	up-regulated
NCLN	X0h.untreated-X6h.treated	2.92031e+09	-120595066658781	down-regulated
B3GLCT	X0h.untreated-X6h.treated	2.92512e+09	173546333345899	up-regulated
TFPI2	X0h.untreated-X6h.treated	2.95747e+09	-111778871373391	down-regulated
FOSL1	X0h.untreated-X6h.treated	2.97409e+09	-261878444688045	down-regulated
MRPL55	X0h.untreated-X6h.treated	3.04479e+09	-202356876928347	down-regulated
HMGN2P5	X0h.untreated-X6h.treated	3.04479e+09	-26643429532429	down-regulated
AL583722.2	X0h.untreated-X6h.treated	3.06899e+09	-192693442362602	down-regulated
RNASEH2A	X0h.untreated-X6h.treated	3.07827e+09	-163886783198669	down-regulated
UBL3	X0h.untreated-X6h.treated	3.15447e+09	109803274029194	up-regulated
SH3BGRL	X0h.untreated-X6h.treated	3.1763e+09	143444226737442	up-regulated
C19orf48	X0h.untreated-X6h.treated	3.20785e+09	-115750827475695	down-regulated
HS3ST3A1	X0h.untreated-X6h.treated	3.21074e+09	-131923685468469	down-regulated
SORBS3	X0h.untreated-X6h.treated	3.21544e+09	-120896807567318	down-regulated
CEBPB	X0h.untreated-X6h.treated	3.21544e+09	-131067611355667	down-regulated
UQCC2	X0h.untreated-X6h.treated	3.24083e+09	121511109460033	up-regulated
TMSB4XP6	X0h.untreated-X6h.treated	3.27874e+09	-797379392345361	down-regulated
RANBP1	X0h.untreated-X6h.treated	3.30285e+09	-104392053044893	down-regulated
STK38	X0h.untreated-X6h.treated	3.3154e+09	110080238357628	up-regulated
RN7SL2	X0h.untreated-X6h.treated	3.3154e+09	157245237223186	up-regulated
CISD3	X0h.untreated-X6h.treated	3.3154e+09	-183816357970344	down-regulated
GSS	X0h.untreated-X6h.treated	3.35856e+09	-125689563121864	down-regulated
C1QL1	X0h.untreated-X6h.treated	3.38486e+09	-135470955517154	down-regulated
SDF2L1	X0h.untreated-X6h.treated	3.40198e+09	-194843148205396	down-regulated
NUPR1	X0h.untreated-X6h.treated	3.42693e+09	-105415717334521	down-regulated
C1GALT1C1	X0h.untreated-X6h.treated	3.43438e+09	131746223966905	up-regulated
MAFF	X0h.untreated-X6h.treated	3.43573e+09	-215820729803059	down-regulated
ABLIM3	X0h.untreated-X6h.treated	3.43744e+09	-101168305590086	down-regulated
ARPC3	X0h.untreated-X6h.treated	3.45223e+09	-105826635295653	down-regulated
C19orf53	X0h.untreated-X6h.treated	3.48426e+09	-128974226407188	down-regulated
TNPO2	X0h.untreated-X6h.treated	3.49273e+09	-112267773819323	down-regulated
SLC35C1	X0h.untreated-X6h.treated	3.50498e+09	-187593037360461	down-regulated
ADRM1	X0h.untreated-X6h.treated	3.50498e+09	-124396006276218	down-regulated
UTP14C	X0h.untreated-X6h.treated	3.54294e+09	78696837291164	up-regulated
ATP5MPL	X0h.untreated-X6h.treated	3.54294e+09	-128284938244976	down-regulated
PARP14	X0h.untreated-X6h.treated	3.54585e+09	174012971164752	up-regulated
SRPRB	X0h.untreated-X6h.treated	3.57613e+08	155257693927835	up-regulated
TMEM189-UBE2V1	X0h.untreated-X6h.treated	3.5985e+09	-795631197302741	down-regulated
PHLDA1	X0h.untreated-X6h.treated	3.69704e+09	-124749502836908	down-regulated
GTF2F1	X0h.untreated-X6h.treated	3.74582e+08	-103736801247402	down-regulated
TSC22D1	X0h.untreated-X6h.treated	3.79342e+09	-102126471404657	down-regulated
RPL26L1	X0h.untreated-X6h.treated	3.82159e+08	-231182954142558	down-regulated
TCEAL1	X0h.untreated-X6h.treated	3.83296e+09	175956537958927	up-regulated
BID	X0h.untreated-X6h.treated	3.88256e+09	-186416724238729	down-regulated
SMIM29	X0h.untreated-X6h.treated	3.90547e+09	-200612413925483	down-regulated
TMEM161A	X0h.untreated-X6h.treated	3.92511e+09	-149553240536862	down-regulated
KCTD11	X0h.untreated-X6h.treated	3.94719e+09	-110142795592719	down-regulated
CRELD2	X0h.untreated-X6h.treated	3.94719e+09	-111154525205908	down-regulated
AL445363.3	X0h.untreated-X6h.treated	3.97771e+09	-722109459435615	down-regulated
PARP9	X0h.untreated-X6h.treated	3.99744e+09	173627184236214	up-regulated
METRN	X0h.untreated-X6h.treated	4.09074e+09	-200714220312664	down-regulated
PPP1R16A	X0h.untreated-X6h.treated	4.13953e+09	-168608871846471	down-regulated
SEL1L3	X0h.untreated-X6h.treated	4.26771e+09	155320609397611	up-regulated
PLEKHB1	X0h.untreated-X6h.treated	4.30823e+09	-167421698153832	down-regulated
SMAD6	X0h.untreated-X6h.treated	4.31879e+09	-2378349677899	down-regulated
BOLA2B	X0h.untreated-X6h.treated	4.36356e+09	-153539160203496	down-regulated
ERCC2	X0h.untreated-X6h.treated	4.40488e+09	-137905549954809	down-regulated
FAM8A1	X0h.untreated-X6h.treated	4.41693e+09	148883325415567	up-regulated
TOR4A	X0h.untreated-X6h.treated	4.47843e+09	-121121232076631	down-regulated
TMEM208	X0h.untreated-X6h.treated	4.50318e+09	-121765229624001	down-regulated
DSC2	X0h.untreated-X6h.treated	4.50318e+09	116029480731909	up-regulated
SLC39A4	X0h.untreated-X6h.treated	4.55781e+09	-235210861830376	down-regulated
MAGT1	X0h.untreated-X6h.treated	4.55781e+09	156265351913979	up-regulated
DCXR	X0h.untreated-X6h.treated	4.56806e+09	-155287028523722	down-regulated
BAG1	X0h.untreated-X6h.treated	4.61072e+09	117754920153769	up-regulated
P2RY6	X0h.untreated-X6h.treated	4.61072e+09	-296648696844665	down-regulated
EPB41L3	X0h.untreated-X6h.treated	4.65982e+09	-126664470856438	down-regulated
TMX2-CTNND1	X0h.untreated-X6h.treated	4.685e+09	-654004233206288	down-regulated
PLAU	X0h.untreated-X6h.treated	4.69864e+09	-28836513516257	down-regulated
SLCO4A1	X0h.untreated-X6h.treated	4.74033e+09	-199045328412596	down-regulated
CNDP2	X0h.untreated-X6h.treated	4.76952e+09	-145520948196325	down-regulated
AC073896.1	X0h.untreated-X6h.treated	4.80333e+09	-220582543466587	down-regulated
AMZ2	X0h.untreated-X6h.treated	4.83729e+09	134240195145792	up-regulated
TUBB3	X0h.untreated-X6h.treated	4.94711e+09	-11957075552233	down-regulated
NSDHL	X0h.untreated-X6h.treated	4.94711e+09	-111899414199074	down-regulated
BMF	X0h.untreated-X6h.treated	4.97366e+09	290621987081229	up-regulated
NASP	X0h.untreated-X6h.treated	5.08298e+09	-141824087127378	down-regulated
ANKRD13C	X0h.untreated-X6h.treated	5.08298e+09	155461727147664	up-regulated
UACA	X0h.untreated-X6h.treated	5.08298e+09	120406266950901	up-regulated
GCFC2	X0h.untreated-X6h.treated	5.14679e+09	212185453118707	up-regulated
TLCD3A	X0h.untreated-X6h.treated	5.17936e+09	-119405831318008	down-regulated
ZNRD2	X0h.untreated-X6h.treated	5.25799e+09	-105325878176989	down-regulated
HMMR	X0h.untreated-X6h.treated	5.40095e+09	182795747137977	up-regulated
CRYZL1	X0h.untreated-X6h.treated	5.47378e+08	145328985730753	up-regulated
TRABD	X0h.untreated-X6h.treated	5.50818e+09	-108000986284969	down-regulated
ZFAND3	X0h.untreated-X6h.treated	5.5298e+09	-123669294420553	down-regulated
OGA	X0h.untreated-X6h.treated	5.60332e+09	160164100964912	up-regulated
AC092069.1	X0h.untreated-X6h.treated	5.68477e+09	-188351546910067	down-regulated
CARHSP1	X0h.untreated-X6h.treated	5.7223e+09	-101453000716904	down-regulated
MED16	X0h.untreated-X6h.treated	5.74577e+09	-103047839333984	down-regulated
SLC25A10	X0h.untreated-X6h.treated	5.9057e+09	-180214313757243	down-regulated
FAM122B	X0h.untreated-X6h.treated	5.98241e+09	156580202230237	up-regulated
P2RY2	X0h.untreated-X6h.treated	5.9939e+09	-218107507063421	down-regulated
FIBP	X0h.untreated-X6h.treated	6.06967e+09	-111487190300844	down-regulated
TMEM245	X0h.untreated-X6h.treated	6.08797e+09	111398457009362	up-regulated
NTMT1	X0h.untreated-X6h.treated	6.08797e+09	-117687108446035	down-regulated
ISCA1	X0h.untreated-X6h.treated	6.10958e+09	154573591297641	up-regulated
HNRNPUL2-BSCL2	X0h.untreated-X6h.treated	6.13998e+09	103584099477545	up-regulated
PHIP	X0h.untreated-X6h.treated	6.14964e+09	149553930628833	up-regulated
CBX2	X0h.untreated-X6h.treated	6.1671e+09	-189330854145052	down-regulated
NDUFAF8	X0h.untreated-X6h.treated	6.20795e+09	-152650376138097	down-regulated
AGAP2-AS1	X0h.untreated-X6h.treated	6.21649e+09	-147529623013069	down-regulated
UBE2T	X0h.untreated-X6h.treated	6.29956e+09	147628186028776	up-regulated
CENPM	X0h.untreated-X6h.treated	6.29956e+09	141837747880073	up-regulated
ZNF703	X0h.untreated-X6h.treated	6.38712e+09	-11768779359392	down-regulated
COPS2	X0h.untreated-X6h.treated	6.42024e+09	153147253957584	up-regulated
TRIM59	X0h.untreated-X6h.treated	6.42672e+09	186775842205991	up-regulated
ID2	X0h.untreated-X6h.treated	6.45931e+09	-292849511158756	down-regulated
GPR137	X0h.untreated-X6h.treated	6.45931e+09	-134783081692653	down-regulated
TIPARP	X0h.untreated-X6h.treated	6.47875e+09	122649850413925	up-regulated
ISOC1	X0h.untreated-X6h.treated	6.4821e+09	173070854415359	up-regulated
MCFD2	X0h.untreated-X6h.treated	6.49996e+09	-100324411933991	down-regulated
PPP1R9B	X0h.untreated-X6h.treated	6.55791e+09	-101587478840323	down-regulated
BCL7C	X0h.untreated-X6h.treated	6.60408e+09	-126826907320641	down-regulated
EMB	X0h.untreated-X6h.treated	6.61633e+09	131323328563943	up-regulated
CEP170B	X0h.untreated-X6h.treated	6.61633e+09	-10345490764609	down-regulated
RPS28	X0h.untreated-X6h.treated	6.61633e+09	-11354501082619	down-regulated
NDUFA1	X0h.untreated-X6h.treated	6.67553e+09	-141460856963641	down-regulated
INHBA	X0h.untreated-X6h.treated	6.69493e+09	-121824176928637	down-regulated
NDUFB8	X0h.untreated-X6h.treated	6.73339e+09	-111650689832807	down-regulated
ATP5F1D	X0h.untreated-X6h.treated	6.73866e+09	-133766530269805	down-regulated
MYLK-AS1	X0h.untreated-X6h.treated	6.75839e+09	448165053637907	up-regulated
RAVER1	X0h.untreated-X6h.treated	6.88827e+08	-188376079854575	down-regulated
NAT8L	X0h.untreated-X6h.treated	6.89636e+09	-137641211168557	down-regulated
KIF11	X0h.untreated-X6h.treated	6.99924e+09	121733385465598	up-regulated
TRAPPC5	X0h.untreated-X6h.treated	7.06185e+09	-113159517119079	down-regulated
NUDT6	X0h.untreated-X6h.treated	7.11747e+09	-505871224186722	down-regulated
AL136131.3	X0h.untreated-X6h.treated	7.14616e+09	-295991140985506	down-regulated
ZDHHC8	X0h.untreated-X6h.treated	7.31721e+09	-115121083644542	down-regulated
FAXDC2	X0h.untreated-X6h.treated	7.32325e+09	183085676438736	up-regulated
SMC1A	X0h.untreated-X6h.treated	7.35254e+07	128289832705076	up-regulated
SEM1	X0h.untreated-X6h.treated	7.39458e+09	-108306778267198	down-regulated
NR2F2	X0h.untreated-X6h.treated	7.39458e+09	-104827398935922	down-regulated
ORMDL1	X0h.untreated-X6h.treated	7.49046e+09	135325199124361	up-regulated
SRSF2	X0h.untreated-X6h.treated	7.51302e+09	-107035619065157	down-regulated
MFSD3	X0h.untreated-X6h.treated	7.66808e+08	-148025735905447	down-regulated
WDR13	X0h.untreated-X6h.treated	7.70231e+09	118235338428669	up-regulated
RRM1	X0h.untreated-X6h.treated	7.73581e+09	12521975194975	up-regulated
SPSB3	X0h.untreated-X6h.treated	7.7404e+09	-104943958189531	down-regulated
TSN	X0h.untreated-X6h.treated	7.94423e+09	-108175959555776	down-regulated
MSMP	X0h.untreated-X6h.treated	7.95441e+09	-606375579702697	down-regulated
CCDC71	X0h.untreated-X6h.treated	8.03556e+09	-138996945266035	down-regulated
SYNGR1	X0h.untreated-X6h.treated	8.10307e+09	-154645751924985	down-regulated
FKBP14	X0h.untreated-X6h.treated	8.13537e+09	146914012475756	up-regulated
TP53I11	X0h.untreated-X6h.treated	8.22455e+09	190532726007644	up-regulated
JOSD2	X0h.untreated-X6h.treated	8.26081e+09	-171486548753019	down-regulated
RPS6KC1	X0h.untreated-X6h.treated	8.4529e+09	210626922112968	up-regulated
LIF	X0h.untreated-X6h.treated	8.56797e+08	-101615744724167	down-regulated
KIF20B	X0h.untreated-X6h.treated	8.67046e+08	136916268349964	up-regulated
YDJC	X0h.untreated-X6h.treated	8.72377e+09	-153322223776801	down-regulated
LMOD1	X0h.untreated-X6h.treated	8.82183e+09	220508624124669	up-regulated
RUVBL1	X0h.untreated-X6h.treated	8.82183e+09	-100792714903432	down-regulated
ATP5ME	X0h.untreated-X6h.treated	8.82183e+09	-151655817459311	down-regulated
GIHCG	X0h.untreated-X6h.treated	8.82183e+09	282457917502025	up-regulated
UHRF1	X0h.untreated-X6h.treated	8.82183e+09	-110133093859068	down-regulated
CD3EAP	X0h.untreated-X6h.treated	8.82183e+09	-305789617927422	down-regulated
HAGH	X0h.untreated-X6h.treated	8.90861e+09	-15058229457176	down-regulated
LNCOG	X0h.untreated-X6h.treated	8.95164e+09	-141927906884635	down-regulated
PABPC4	X0h.untreated-X6h.treated	8.98881e+09	-14978912886359	down-regulated
ZNF385A	X0h.untreated-X6h.treated	9.01498e+09	13638801144836	up-regulated
SLC35A3	X0h.untreated-X6h.treated	9.05173e+09	200270954872444	up-regulated
MTFP1	X0h.untreated-X6h.treated	9.08156e+09	-147766002373524	down-regulated
WDR26	X0h.untreated-X6h.treated	9.12941e+09	10279257070988	up-regulated
ATAD3B	X0h.untreated-X6h.treated	9.14623e+09	-167451005568003	down-regulated
ST6GALNAC4	X0h.untreated-X6h.treated	9.15178e+09	-105408356876683	down-regulated
DSEL	X0h.untreated-X6h.treated	9.20812e+09	120070125358006	up-regulated
AL110504.1	X0h.untreated-X6h.treated	9.29366e+09	235140561946931	up-regulated
SLC2A4RG	X0h.untreated-X6h.treated	9.38437e+09	-106849638275294	down-regulated
PPP1R13L	X0h.untreated-X6h.treated	9.65046e+09	-117266864145452	down-regulated
AC093010.3	X0h.untreated-X6h.treated	9.65512e+07	170968252249699	up-regulated
AD000091.1	X0h.untreated-X6h.treated	9.76068e+09	-158960907604912	down-regulated
ETFB	X0h.untreated-X6h.treated	9.78455e+09	-108486297463701	down-regulated
AL035252.4	X0h.untreated-X6h.treated	9.81365e+09	-281285569771884	down-regulated
AC008894.2	X0h.untreated-X6h.treated	9.9287e+09	-128120342985344	down-regulated
RPS6KA4	X0h.untreated-X6h.treated	0.000100248890478209	-123785418154296	down-regulated
AC011611.3	X0h.untreated-X6h.treated	0.000100248890478209	-288084051661148	down-regulated
MAPK12	X0h.untreated-X6h.treated	0.000100427531162201	-102855779058142	down-regulated
SLC6A8	X0h.untreated-X6h.treated	0.000100427531162201	-136873519087764	down-regulated
CAPN1	X0h.untreated-X6h.treated	0.000101572417484192	-122803308033138	down-regulated
MINPP1	X0h.untreated-X6h.treated	0.000104552013522552	144275662423874	up-regulated
RN7SL1	X0h.untreated-X6h.treated	0.000104622627234875	106836002519156	up-regulated
RAB38	X0h.untreated-X6h.treated	0.000105934352032642	199065871142463	up-regulated
ORC3	X0h.untreated-X6h.treated	0.00010623318875211	164734798291687	up-regulated
CYCS	X0h.untreated-X6h.treated	0.000106752545104795	-100195082563753	down-regulated
AKAP12	X0h.untreated-X6h.treated	0.000107366311164476	-129270523155293	down-regulated
CENPF	X0h.untreated-X6h.treated	0.000108105389182337	137884818883566	up-regulated
EPAS1	X0h.untreated-X6h.treated	0.000108741917976051	-122435476789479	down-regulated
AJAP1	X0h.untreated-X6h.treated	0.000109585177348715	-109999257588235	down-regulated
ARHGEF37	X0h.untreated-X6h.treated	0.000110296875353999	24283836570532	up-regulated
AKAP11	X0h.untreated-X6h.treated	0.000111560608485711	103213032529012	up-regulated
NDUFS8	X0h.untreated-X6h.treated	0.00011233798594151	-136364522518091	down-regulated
RPL10P9	X0h.untreated-X6h.treated	0.000113093888890949	-105547581306597	down-regulated
FOSL2	X0h.untreated-X6h.treated	0.000114594532808634	-105764460760571	down-regulated
IFIT1	X0h.untreated-X6h.treated	0.000115598474265865	206732363112269	up-regulated
NOP10	X0h.untreated-X6h.treated	0.000116839720354141	-100419750752883	down-regulated
LIG1	X0h.untreated-X6h.treated	0.000117622453588659	112506423581082	up-regulated
RPL22L1	X0h.untreated-X6h.treated	0.000117866732529496	-112821136138009	down-regulated
PCAT1	X0h.untreated-X6h.treated	0.000117922263411588	-223815941604347	down-regulated
TEX2	X0h.untreated-X6h.treated	0.000117922263411588	123711842233202	up-regulated
RAB11A	X0h.untreated-X6h.treated	0.000119012416336461	10763299306791	up-regulated
PCNT	X0h.untreated-X6h.treated	0.000119524135906896	106612852998377	up-regulated
RPL14	X0h.untreated-X6h.treated	0.000122415971069279	-156051463941729	down-regulated
CERS2	X0h.untreated-X6h.treated	0.000123965768827946	-138948077542803	down-regulated
KRT31	X0h.untreated-X6h.treated	0.000124038252523662	-136118881391907	down-regulated
CHKB	X0h.untreated-X6h.treated	0.000124801593608115	127335855450273	up-regulated
ASB1	X0h.untreated-X6h.treated	0.000125087636071804	-154176731896621	down-regulated
FAM174C	X0h.untreated-X6h.treated	0.000125248495336868	-137141636310539	down-regulated
ELOF1	X0h.untreated-X6h.treated	0.000125248495336868	-102154637480911	down-regulated
FGFR1	X0h.untreated-X6h.treated	0.000125456511608562	-108938917285034	down-regulated
STARD3	X0h.untreated-X6h.treated	0.000125456511608562	-109373819374205	down-regulated
KLHL4	X0h.untreated-X6h.treated	0.000125862395524972	221130343963755	up-regulated
SNRPF	X0h.untreated-X6h.treated	0.000125869099401809	-163983138737131	down-regulated
MIR210HG	X0h.untreated-X6h.treated	0.000126170360006509	-100495837484226	down-regulated
MEF2D	X0h.untreated-X6h.treated	0.00012744956168921	-105606926284779	down-regulated
ASPHD1	X0h.untreated-X6h.treated	0.000127572792248566	-152968022401193	down-regulated
ATP6V0E2	X0h.untreated-X6h.treated	0.00012779540990076	-108391548289282	down-regulated
HSPA13	X0h.untreated-X6h.treated	0.000127991588874144	119298903834655	up-regulated
GPX8	X0h.untreated-X6h.treated	0.000128008582755103	102056332382586	up-regulated
TXNDC17	X0h.untreated-X6h.treated	0.000129077418292169	-126737721850621	down-regulated
AC010422.5	X0h.untreated-X6h.treated	0.000129624009817982	-267836633834183	down-regulated
NOC4L	X0h.untreated-X6h.treated	0.00013062170763704	-142842795385971	down-regulated
TMEM106B	X0h.untreated-X6h.treated	0.000132596733678623	110031570048717	up-regulated
MZT2A	X0h.untreated-X6h.treated	0.000135061183837041	-23595887184275	down-regulated
SBNO1	X0h.untreated-X6h.treated	0.000135064417347326	105505919287706	up-regulated
SLC2A3P1	X0h.untreated-X6h.treated	0.000135650804364738	-67915460631923	down-regulated
COASY	X0h.untreated-X6h.treated	0.000136970348720976	-104397626404856	down-regulated
ARSA	X0h.untreated-X6h.treated	0.000137335596543533	-108294817022334	down-regulated
SPRYD3	X0h.untreated-X6h.treated	0.000137435672629406	135040221137377	up-regulated
YOD1	X0h.untreated-X6h.treated	0.000137819435105691	123200747757478	up-regulated
IDE	X0h.untreated-X6h.treated	0.000138772250708136	159922786619847	up-regulated
LSM10	X0h.untreated-X6h.treated	0.00013925771070663	-124968724858906	down-regulated
DNMT1	X0h.untreated-X6h.treated	0.000142207983017952	-105890253753252	down-regulated
PSENEN	X0h.untreated-X6h.treated	0.000143169024984046	122657046800245	up-regulated
PLEKHA5	X0h.untreated-X6h.treated	0.000143818418575953	110194321810706	up-regulated
TRIM22	X0h.untreated-X6h.treated	0.000144565455786082	108120765903262	up-regulated
TIMM8B	X0h.untreated-X6h.treated	0.000144744262829069	-11631547416952	down-regulated
BORCS7	X0h.untreated-X6h.treated	0.00014487061215765	185722040922981	up-regulated
IMP4	X0h.untreated-X6h.treated	0.000145446277990031	-135092148713052	down-regulated
TMEM63B	X0h.untreated-X6h.treated	0.000147660229847445	-119435723248401	down-regulated
HMGB3	X0h.untreated-X6h.treated	0.000147814554832655	129648868156381	up-regulated
PCDH18	X0h.untreated-X6h.treated	0.000148719032136445	314667360410879	up-regulated
MT1X	X0h.untreated-X6h.treated	0.000149699376337817	-26257130687744	down-regulated
SH3PXD2A	X0h.untreated-X6h.treated	0.000151009889263285	-197323863500163	down-regulated
BUB1	X0h.untreated-X6h.treated	0.000152035307197669	116592092117216	up-regulated
CYP1A1	X0h.untreated-X6h.treated	0.000154400123944425	20808533485172	up-regulated
IL4R	X0h.untreated-X6h.treated	0.000155213283033059	-221079004121491	down-regulated
ZNF655	X0h.untreated-X6h.treated	0.000156883268057358	11921867036852	up-regulated
SMG9	X0h.untreated-X6h.treated	0.000159625906432441	-108897040413223	down-regulated
RNF24	X0h.untreated-X6h.treated	0.000159653143841333	-133286338378046	down-regulated
PNPLA4	X0h.untreated-X6h.treated	0.000159653143841333	11445759455539	up-regulated
PIK3R3	X0h.untreated-X6h.treated	0.000160207932173756	23656524295681	up-regulated
CYBA	X0h.untreated-X6h.treated	0.000162667153687386	-163240169981811	down-regulated
ATP6V1A	X0h.untreated-X6h.treated	0.000163121686189015	162305736285833	up-regulated
CHST2	X0h.untreated-X6h.treated	0.000166002714046289	-102374440186275	down-regulated
RBM43	X0h.untreated-X6h.treated	0.000166775575204634	211912591950942	up-regulated
RPE	X0h.untreated-X6h.treated	0.000168169127668664	-12799268821595	down-regulated
SUGT1	X0h.untreated-X6h.treated	0.000168266127685637	133153534959001	up-regulated
SESN1	X0h.untreated-X6h.treated	0.000168947025861713	106043528875705	up-regulated
WEE1	X0h.untreated-X6h.treated	0.000170669120325331	19789486932515	up-regulated
ADAM10	X0h.untreated-X6h.treated	0.000170719317678773	103429083515027	up-regulated
PI4K2B	X0h.untreated-X6h.treated	0.000171548455471131	141051014200473	up-regulated
MRPL27	X0h.untreated-X6h.treated	0.000171548455471131	-116323468532484	down-regulated
PIN1	X0h.untreated-X6h.treated	0.000171548455471131	-105036807096177	down-regulated
EDN2	X0h.untreated-X6h.treated	0.000172627060153428	131326945135016	up-regulated
POLR2I	X0h.untreated-X6h.treated	0.000173724088203622	-143320042960758	down-regulated
WDR48	X0h.untreated-X6h.treated	0.000174798818891205	115606906056883	up-regulated
FGF5	X0h.untreated-X6h.treated	0.00017511802594402	-17148836247045	down-regulated
SLC25A11	X0h.untreated-X6h.treated	0.00017594928895041	-100718941771046	down-regulated
ZMYM6	X0h.untreated-X6h.treated	0.000177601976364043	144203864592229	up-regulated
COA4	X0h.untreated-X6h.treated	0.000177601976364043	-127929267089335	down-regulated
ID4	X0h.untreated-X6h.treated	0.000181747798212337	-271903128789272	down-regulated
KIF14	X0h.untreated-X6h.treated	0.00018608694203611	184253723742607	up-regulated
HPS1	X0h.untreated-X6h.treated	0.000186325388086461	111935368110806	up-regulated
KIAA1671	X0h.untreated-X6h.treated	0.000187677990353569	130558686591713	up-regulated
RPL22P1	X0h.untreated-X6h.treated	0.000189613361105476	-16038491715928	down-regulated
PPP6R1	X0h.untreated-X6h.treated	0.000191979086728153	-105072153575922	down-regulated
FRG1CP	X0h.untreated-X6h.treated	0.000192277723849984	134560033722972	up-regulated
MAX	X0h.untreated-X6h.treated	0.000192412099730761	-129202617963274	down-regulated
SERTAD4	X0h.untreated-X6h.treated	0.0001933784470991	-191473358618856	down-regulated
CKS2	X0h.untreated-X6h.treated	0.000194458412655013	104917991664468	up-regulated
C11orf98	X0h.untreated-X6h.treated	0.000197076882623258	-126984016341046	down-regulated
TSR1	X0h.untreated-X6h.treated	0.000198330309576893	107450612475751	up-regulated
KCNN4	X0h.untreated-X6h.treated	0.000198421773681411	-144109503215841	down-regulated
SLC66A2	X0h.untreated-X6h.treated	0.000199620317187758	-120541998691522	down-regulated
RIPOR1	X0h.untreated-X6h.treated	0.000201190409051096	-121667844084916	down-regulated
PNKD	X0h.untreated-X6h.treated	0.000205425824463657	-109711882514014	down-regulated
TMEM230	X0h.untreated-X6h.treated	0.000211352732514783	-101339981976919	down-regulated
TTF1	X0h.untreated-X6h.treated	0.000212552807217682	167508616586129	up-regulated
EIF1AY	X0h.untreated-X6h.treated	0.000213063726901122	158325055489144	up-regulated
PTER	X0h.untreated-X6h.treated	0.000213522062968545	181005839338048	up-regulated
KRCC1	X0h.untreated-X6h.treated	0.000214061808076693	165070415579738	up-regulated
XPNPEP3	X0h.untreated-X6h.treated	0.000214061808076693	-337125829661081	down-regulated
SPRY2	X0h.untreated-X6h.treated	0.000214199476989526	-106229057186314	down-regulated
REX1BD	X0h.untreated-X6h.treated	0.000214708838806818	-192767923613931	down-regulated
METRNL	X0h.untreated-X6h.treated	0.000219795430401113	-178305256095026	down-regulated
PSMD9	X0h.untreated-X6h.treated	0.000220222653264773	-131228632999002	down-regulated
FZD8	X0h.untreated-X6h.treated	0.000220316261189447	-193914414240198	down-regulated
ADIRF-AS1	X0h.untreated-X6h.treated	0.000221437368854131	204607388140601	up-regulated
RNMT	X0h.untreated-X6h.treated	0.000222179961526899	12771862780546	up-regulated
EEF1A1P19	X0h.untreated-X6h.treated	0.000225632293594361	-190928826525311	down-regulated
NOTCH2NLC	X0h.untreated-X6h.treated	0.000227479471188245	-147802340413224	down-regulated
ZFAT	X0h.untreated-X6h.treated	0.000230994972817572	145873347253452	up-regulated
ESCO2	X0h.untreated-X6h.treated	0.000231774345767654	211394774890196	up-regulated
TTF2	X0h.untreated-X6h.treated	0.00023210565201134	217583761942485	up-regulated
VPS45	X0h.untreated-X6h.treated	0.000232684928067473	14757598883213	up-regulated
BCKDK	X0h.untreated-X6h.treated	0.000232684928067473	-144131062612735	down-regulated
CDCP1	X0h.untreated-X6h.treated	0.000233653614264165	-104439492801694	down-regulated
RNF14	X0h.untreated-X6h.treated	0.000233653614264165	182388151842808	up-regulated
CTSO	X0h.untreated-X6h.treated	0.000234925365033271	137016176678674	up-regulated
RNASEH2C	X0h.untreated-X6h.treated	0.000235079398145374	-144973037965178	down-regulated
RAPH1	X0h.untreated-X6h.treated	0.000235650260456847	-126501144065616	down-regulated
TRA2B	X0h.untreated-X6h.treated	0.000235757514368771	-105840144304966	down-regulated
UBALD2	X0h.untreated-X6h.treated	0.000235972075387209	-162130177838032	down-regulated
LINC02009	X0h.untreated-X6h.treated	0.000237115998727563	194960291993929	up-regulated
NBPF10	X0h.untreated-X6h.treated	0.000237289319058697	13083006003602	up-regulated
SYS1	X0h.untreated-X6h.treated	0.000237289319058697	-137450305895932	down-regulated
AASDHPPT	X0h.untreated-X6h.treated	0.000237663913887074	165949226289536	up-regulated
DMAC1	X0h.untreated-X6h.treated	0.000238711284922507	-130662875244782	down-regulated
KCTD8	X0h.untreated-X6h.treated	0.000240779793402467	202712862273097	up-regulated
SLC25A40	X0h.untreated-X6h.treated	0.000241985342343939	15801301580689	up-regulated
AL031729.1	X0h.untreated-X6h.treated	0.000242014513952639	-628866725628846	down-regulated
KAT7	X0h.untreated-X6h.treated	0.000242610726128924	189613086800445	up-regulated
COQ5	X0h.untreated-X6h.treated	0.000243619333022754	129635895568295	up-regulated
DHFR	X0h.untreated-X6h.treated	0.000244616317136311	114513681644376	up-regulated
FASN	X0h.untreated-X6h.treated	0.000245020616624999	-251089258560797	down-regulated
LRRC8D	X0h.untreated-X6h.treated	0.000247265712421184	108533379581796	up-regulated
RHOD	X0h.untreated-X6h.treated	0.000248982404465117	-137883900612484	down-regulated
SNRPD1	X0h.untreated-X6h.treated	0.000251786304385667	-129454412121311	down-regulated
CCNG2	X0h.untreated-X6h.treated	0.00025229033221134	135958868262732	up-regulated
KCTD4	X0h.untreated-X6h.treated	0.00025229033221134	24114349075854	up-regulated
KRT8P18	X0h.untreated-X6h.treated	0.00025260497242537	-196006360481098	down-regulated
HSPA4L	X0h.untreated-X6h.treated	0.00025336210336775	103665881606436	up-regulated
TUBB2A	X0h.untreated-X6h.treated	0.000256464105749289	-149469314667344	down-regulated
MAP2K3	X0h.untreated-X6h.treated	0.000257257206049339	-141262148382327	down-regulated
PFDN1	X0h.untreated-X6h.treated	0.000258721631625468	106649152974744	up-regulated
NUP50	X0h.untreated-X6h.treated	0.000258849905868266	116857074815592	up-regulated
FST	X0h.untreated-X6h.treated	0.000262555062082196	-229717421351602	down-regulated
DNPH1	X0h.untreated-X6h.treated	0.000262610990165884	-122618904200065	down-regulated
DUSP6	X0h.untreated-X6h.treated	0.000265919983138342	-276449022167046	down-regulated
MID1IP1	X0h.untreated-X6h.treated	0.000266352010003025	-131333494933147	down-regulated
SLC25A37	X0h.untreated-X6h.treated	0.000267419799226432	-133070463672862	down-regulated
[truncated: 2,907 more rows]

## Sheet: Caption
Table S3. DE genes profile of RPE Cells. List of DE genes which are the union sets across all contrast groups
