# Supplementary material for: Effects of A2E-Induced Oxidative Stress on Retinal Epithelial Cells: New Insights on Differential Gene Response and Retinal Dystrophies
Source: Antioxidants (Basel). 2020 Apr 10;9(4):307. doi: 10.3390/antiox9040307 (PMC7222197; doi:10.3390/antiox9040307)
Supplement: Supplementary file 1 [file antioxidants-09-00307-s001.zip › Table S4.xlsx]

## Sheet: Table S4
Target	Contrast	Adj.pval	MaxdeltaPS	Log2FC	Up- or Down-Regulation
A1BG-AS1	X0h.untreated-X6h.treated	0.00233142798231097	0.371725127465865	0.202749703237589	up-regulated
A1BG-AS1	X3h.treated-X6h.treated	0.000598109676325478	0.918302549406395	-0.173476301127432	down-regulated
AAAS	X0h.untreated-(X3h.treated+X6h.treated)/2	1346.43	0.221082875213239	-0.202408102518438	down-regulated
AAAS	X0h.untreated-X3h.treated	5881.51	0.307309735185803	-0.320298361104838	down-regulated
AAAS	X0h.untreated-X6h.treated	1.09088e+09	0.134856015240674	-0.084517843932038	down-regulated
AAMP	X0h.untreated-(X3h.treated+X6h.treated)/2	1.57073e+07	-0.172848175418339	-0.349587398875845	down-regulated
AAMP	X0h.untreated-X3h.treated	2.55952e+09	-0.169646313737921	-0.409046817258975	down-regulated
AAMP	X0h.untreated-X6h.treated	0.000169934143652169	-0.176050037098758	-0.290127980492715	down-regulated
AASDH	X0h.untreated-(X3h.treated+X6h.treated)/2	6.06481e+09	0.374780680937126	238795591004227	up-regulated
AASDH	X0h.untreated-X3h.treated	0.000789708201897766	0.360890429149534	225073229189046	up-regulated
AASDH	X0h.untreated-X6h.treated	0.00176486008258163	-0.445299447547572	252517952819408	up-regulated
AASDHPPT	X0h.untreated-(X3h.treated+X6h.treated)/2	0.000209978011197224	-0.227951454005275	16954552845033	up-regulated
AASDHPPT	X0h.untreated-X3h.treated	9.1074e+09	0.269429544236171	173141830611125	up-regulated
AASS	X0h.untreated-(X3h.treated+X6h.treated)/2	0.00122346171241519	0.253243083162235	103017166514808	up-regulated
AASS	X0h.untreated-X3h.treated	0.000804921415935609	0.359118893742564	101550841525693	up-regulated
AASS	X0h.untreated-X6h.treated	0.00213100739943945	-0.295480432550556	104483491503923	up-regulated
AASS	X3h.treated-X6h.treated	0.0068202879543777	0.247386387295782	0.029326499782294	up-regulated
ABCA1	X0h.untreated-(X3h.treated+X6h.treated)/2	0.00322985082484823	-0.232487838724765	126322986004022	up-regulated
ABCA1	X0h.untreated-X3h.treated	0.00255458451562562	-0.46497567744953	0.498814467652648	up-regulated
ABCB6	X0h.untreated-(X3h.treated+X6h.treated)/2	0.00868759734069889	0.241372982411834	0.168615279319546	up-regulated
ABCB8	X0h.untreated-X6h.treated	0.00729229739944441	-0.14557286778957	-0.414538732001235	down-regulated
ABCB8	X3h.treated-X6h.treated	0.000746223203322748	-0.205196222034226	0.0742863818768607	up-regulated
ABCC1	X0h.untreated-(X3h.treated+X6h.treated)/2	0.0014582635254335	-0.20405340593879	0.338907867962006	up-regulated
ABCC1	X0h.untreated-X3h.treated	0.00704450503909699	-0.172015762608159	0.380545048323301	up-regulated
ABCC1	X0h.untreated-X6h.treated	0.000857548631322162	-0.23609104926942	0.297270687600711	up-regulated
ABCC10	X0h.untreated-(X3h.treated+X6h.treated)/2	0.00249160393561719	0.258143098162284	0.462563545781018	up-regulated
ABCC10	X0h.untreated-X3h.treated	0.00948711536161639	-0.145539234102618	0.193686950613474	up-regulated
ABCC3	X0h.untreated-(X3h.treated+X6h.treated)/2	0.00374470436872647	-0.245346911356787	-0.389955387655466	down-regulated
ABCC3	X0h.untreated-X3h.treated	0.00079518016848537	0.298124350166869	-0.414460361471302	down-regulated
ABCC4	X0h.untreated-(X3h.treated+X6h.treated)/2	160413	-0.394122829763758	0.221959807470081	up-regulated
ABCC4	X0h.untreated-X3h.treated	3.44978e+07	-0.41482351630859	-0.440374669655257	down-regulated
ABCC4	X0h.untreated-X6h.treated	1.09461e+07	-0.373422143218925	0.884294284595418	up-regulated
ABCC5	X0h.untreated-(X3h.treated+X6h.treated)/2	7.61774e+07	-0.146879612906503	0.284023917384791	up-regulated
ABCC5	X0h.untreated-X3h.treated	0.000216542149299251	-0.173491912846409	0.170029439049604	up-regulated
ABCC5	X0h.untreated-X6h.treated	0.000101626211386781	-0.161312683415976	0.398018395719978	up-regulated
ABCD4	X0h.untreated-(X3h.treated+X6h.treated)/2	61.6576	-0.202716507670969	0.210477985484318	up-regulated
ABCD4	X0h.untreated-X3h.treated	931.818	-0.216024456232447	0.222629086655202	up-regulated
ABCD4	X0h.untreated-X6h.treated	29992	-0.189408559109491	0.198326884313435	up-regulated
ABCE1	X0h.untreated-(X3h.treated+X6h.treated)/2	158.422	0.373029317445753	-0.689149603053933	down-regulated
ABCE1	X0h.untreated-X3h.treated	119207	0.368891293288508	-0.292993266562799	down-regulated
ABCE1	X0h.untreated-X6h.treated	12270.4	0.377167341602998	-108530593954507	down-regulated
ABCF3	X0h.untreated-(X3h.treated+X6h.treated)/2	0.000390404479893355	0.352635568564063	-0.0777233685739698	down-regulated
ABCF3	X0h.untreated-X6h.treated	0.00989004701760937	0.352635568564063	-0.0168620674933866	down-regulated
ABHD10	X0h.untreated-(X3h.treated+X6h.treated)/2	0.000307758417170996	0.34080021899808	0.852624957723831	up-regulated
ABHD10	X0h.untreated-X3h.treated	0.00601595879472276	-0.345755375210327	0.780828691475659	up-regulated
ABHD10	X0h.untreated-X6h.treated	0.00254516104134694	0.353490824716913	0.924421223972004	up-regulated
ABHD11	X0h.untreated-(X3h.treated+X6h.treated)/2	0.00225341253198198	-0.263789469601268	-0.649755800613235	down-regulated
ABHD11	X0h.untreated-X6h.treated	0.000764389743061792	-0.252974780842611	-0.875782488310177	down-regulated
ABHD12	X0h.untreated-(X3h.treated+X6h.treated)/2	9.443e+09	0.190590584325495	-0.329001362454322	down-regulated
ABHD12	X0h.untreated-X3h.treated	0.000251063428600373	0.168664425124623	-0.366054879596438	down-regulated
ABHD12	X0h.untreated-X6h.treated	0.0048419284603266	0.212516743526367	-0.291947845312207	down-regulated
ABHD16A	X0h.untreated-(X3h.treated+X6h.treated)/2	1.53279	0.228496500835122	0.368644709182433	up-regulated
ABHD16A	X0h.untreated-X3h.treated	1600.86	0.205896855108823	0.133179428877908	up-regulated
ABHD16A	X0h.untreated-X6h.treated	262313	-0.267310927581104	0.604109989486957	up-regulated
ABHD17A	X0h.untreated-(X3h.treated+X6h.treated)/2	0.000545692587696627	0.180632038513215	-0.0902105574631431	down-regulated
ABHD17A	X0h.untreated-X3h.treated	0.00189353557931139	-0.216824367985518	0.0736383877249693	up-regulated
ABHD4	X0h.untreated-(X3h.treated+X6h.treated)/2	4.52698e+06	0.24798799184224	-0.592973819625198	down-regulated
ABHD4	X0h.untreated-X3h.treated	4.26961e+08	0.238848804113863	-0.898305236770938	down-regulated
ABHD4	X0h.untreated-X6h.treated	3.08269e+08	0.257127179570618	-0.287642402479459	down-regulated
ABI3BP	X0h.untreated-(X3h.treated+X6h.treated)/2	0.00178045688097646	0.422944406326304	-0.402748698074987	down-regulated
ABL1	X0h.untreated-(X3h.treated+X6h.treated)/2	6.42012e+08	0.233034537780486	0.0746609541503749	up-regulated
ABL1	X0h.untreated-X3h.treated	0.00137679526206789	0.217519995401922	0.333461625980314	up-regulated
ABL1	X0h.untreated-X6h.treated	1.97083e+09	0.24854908015905	-0.184139717679566	down-regulated
ABLIM3	X0h.untreated-(X3h.treated+X6h.treated)/2	8.66259e+09	-0.270595670512858	-0.865631362734829	down-regulated
ABLIM3	X0h.untreated-X3h.treated	0.00255026620796044	-0.210620300786887	-0.719579669568799	down-regulated
ABLIM3	X0h.untreated-X6h.treated	0.000385011786996291	-0.330571040238828	-101168305590086	down-regulated
ABR	X0h.untreated-(X3h.treated+X6h.treated)/2	5.06443e+08	-0.110325106452913	-0.489938813836763	down-regulated
ABR	X0h.untreated-X3h.treated	2.68945e+08	-0.144882768954167	-0.469657725156797	down-regulated
AC004057.1	X0h.untreated-(X3h.treated+X6h.treated)/2	0.0045531395498475	-0.170453120154052	-143714182104557	down-regulated
AC004057.1	X0h.untreated-X6h.treated	0.00288340181421951	0.246055383453643	-155511658481771	down-regulated
AC004890.2	X0h.untreated-X3h.treated	0.00686431399378101	-0.420446180664417	0.466419227968671	up-regulated
AC006329.1	X0h.untreated-(X3h.treated+X6h.treated)/2	0.00191385050220147	0.314914350728623	0.5102942811454	up-regulated
AC006329.1	X0h.untreated-X6h.treated	0.00100864214231154	0.703812873396293	-142659930639628	down-regulated
AC006453.2	X0h.untreated-(X3h.treated+X6h.treated)/2	0.00735324310020873	-0.139695841828454	0.649594988017461	up-regulated
AC007743.1	X0h.untreated-(X3h.treated+X6h.treated)/2	0.00983651736260664	-0.259362797142147	0.667317152494552	up-regulated
AC008915.2	X0h.untreated-(X3h.treated+X6h.treated)/2	0.000413463636210925	0.598962392912936	-0.971552638600687	down-regulated
AC008915.2	X0h.untreated-X6h.treated	4.17155e+09	0.804862616096219	-0.973491560829514	down-regulated
AC009133.1	X0h.untreated-X3h.treated	0.00120645203369809	-0.494140761584442	0.307195643095142	up-regulated
AC010442.1	X0h.untreated-(X3h.treated+X6h.treated)/2	1.78706e+09	-0.718222032337502	-0.54650216034031	down-regulated
AC010442.1	X0h.untreated-X3h.treated	0.000325870512136976	-0.656373972407526	-0.353981885550022	down-regulated
AC010442.1	X0h.untreated-X6h.treated	3.94401e+09	-0.780070092267478	-0.739022435130597	down-regulated
AC016629.3	X0h.untreated-(X3h.treated+X6h.treated)/2	3.40737e+09	0.524991518874234	-0.0645440503683494	down-regulated
AC016629.3	X0h.untreated-X3h.treated	4.21529e+09	0.568488491104682	-0.13395244453797	down-regulated
AC016629.3	X0h.untreated-X6h.treated	0.00195620061431551	0.481494546643787	0.00486434380127088	up-regulated
AC016747.1	X0h.untreated-(X3h.treated+X6h.treated)/2	0.00564322103716822	0.221492345271924	0.117668751766002	up-regulated
AC016747.1	X0h.untreated-X6h.treated	0.00230069673639997	0.218351698337802	0.327035433174321	up-regulated
AC016831.7	X0h.untreated-X6h.treated	0.00481034530686687	0.464748124121587	0.092259256350153	up-regulated
AC018521.5	X0h.untreated-(X3h.treated+X6h.treated)/2	0.0011516232739978	-0.616800379749152	-0.551274939542947	down-regulated
AC018521.5	X0h.untreated-X6h.treated	0.00115128589121443	-0.773554398939186	-0.295138093069549	down-regulated
AC025165.1	X0h.untreated-(X3h.treated+X6h.treated)/2	0.0033156290124523	0.97687873241258	-246536410672964	down-regulated
AC025165.1	X0h.untreated-X6h.treated	0.00257885009322173	0.97182623038776	-100300392799271	down-regulated
AC073254.1	X0h.untreated-(X3h.treated+X6h.treated)/2	0.00181462777180813	-0.493494130771671	-123001431261199	down-regulated
AC073254.1	X0h.untreated-X6h.treated	0.000585357347698662	-0.655606598633751	-135529387252664	down-regulated
AC073896.2	X0h.untreated-(X3h.treated+X6h.treated)/2	0.00132528880334759	-0.911135246814435	-167652774616555	down-regulated
AC073896.2	X0h.untreated-X6h.treated	0.00170193031467842	-0.958065287988914	-167608456607	down-regulated
AC087473.1	X0h.untreated-(X3h.treated+X6h.treated)/2	0.0057740726621398	0.536968796569961	0.58642841358537	up-regulated
AC087473.1	X0h.untreated-X6h.treated	0.00209934477270856	0.720241930293954	0.623272903846154	up-regulated
AC091057.6	X0h.untreated-X6h.treated	0.00673178427163931	0.539164602107959	-170108409244963	down-regulated
AC092073.1	X0h.untreated-(X3h.treated+X6h.treated)/2	0.000875692990727568	0.943589733191918	-148652410200805	down-regulated
AC092073.1	X0h.untreated-X3h.treated	0.000990172107730251	0.944744053397107	-264988080055967	down-regulated
AC092073.1	X0h.untreated-X6h.treated	0.00860109889628011	-0.942435412986728	-0.323167403456425	down-regulated
AC092821.3	X0h.untreated-(X3h.treated+X6h.treated)/2	0.00171576012000243	-0.949666639409532	-0.115954526776764	down-regulated
AC092821.3	X0h.untreated-X3h.treated	0.00807194328813469	-0.899333278819064	-0.0663588951750111	down-regulated
AC092821.3	X0h.untreated-X6h.treated	0.00376619082556219	-1	-0.165550158378518	down-regulated
AC093323.1	X0h.untreated-(X3h.treated+X6h.treated)/2	0.000592573708258072	0.386715161528483	-0.107708666137626	down-regulated
AC093323.1	X0h.untreated-X3h.treated	0.00660275267750534	0.390498258187336	-0.316346942441663	down-regulated
AC093323.1	X0h.untreated-X6h.treated	0.00408796501010268	0.382932064869629	0.100929610166411	up-regulated
AC097534.2	X0h.untreated-(X3h.treated+X6h.treated)/2	0.000123709243541121	0.608752049007025	0.863421539737229	up-regulated
AC097534.2	X0h.untreated-X3h.treated	0.0093435277385136	0.486642991611854	133357159575045	up-regulated
AC097534.2	X0h.untreated-X6h.treated	0.000643342737173622	0.730861106402197	0.393271483724007	up-regulated
AC105036.3	X0h.untreated-X6h.treated	0.00485505003553536	-0.101809466238836	118833830281111	up-regulated
AC106795.1	X0h.untreated-(X3h.treated+X6h.treated)/2	0.00149156784371653	-0.299829647180229	0.320112381822027	up-regulated
AC109460.2	X0h.untreated-(X3h.treated+X6h.treated)/2	1.94753e+08	-0.753952175425973	-187989831094552	down-regulated
AC109460.2	X0h.untreated-X3h.treated	4.97174e+09	-0.796190733478689	-184192442388697	down-regulated
AC109460.2	X0h.untreated-X6h.treated	0.000199172263035724	-0.711713617373258	-191787219800407	down-regulated
AC118549.1	X0h.untreated-(X3h.treated+X6h.treated)/2	3.43308e+08	0.411651746591145	0.210557910679926	up-regulated
AC118549.1	X0h.untreated-X3h.treated	0.000574477651311921	0.396977004125341	0.652539516886441	up-regulated
AC118549.1	X0h.untreated-X6h.treated	1.16086e+09	0.42632648905695	-0.23142369552659	down-regulated
AC126755.1	X0h.untreated-(X3h.treated+X6h.treated)/2	0.000232580944697058	0.419736344578645	-0.180318389703557	down-regulated
AC126755.1	X0h.untreated-X3h.treated	0.000465170590670798	0.472789553839199	-0.0716513198166986	down-regulated
AC127502.1	X0h.untreated-(X3h.treated+X6h.treated)/2	0.00789235877058056	-0.564750320005965	0.207189031375823	up-regulated
AC132872.4	X0h.untreated-X3h.treated	0.00670780351317206	0.849595642958563	-1078628538985	down-regulated
AC135048.1	X0h.untreated-(X3h.treated+X6h.treated)/2	3.70731e+09	-0.574906767392978	-0.913849574889317	down-regulated
AC135048.1	X0h.untreated-X3h.treated	0.000203360320727448	0.558679422072703	-113639732352712	down-regulated
AC135048.1	X0h.untreated-X6h.treated	0.000279525715680243	-0.591134112713252	-0.691301826251511	down-regulated
AC135050.6	X0h.untreated-(X3h.treated+X6h.treated)/2	0.00138059946511503	0.416417871260182	157585793384529	up-regulated
AC135050.6	X0h.untreated-X3h.treated	0.00511641666324993	0.415528300551634	153609312713366	up-regulated
AC139887.2	X0h.untreated-(X3h.treated+X6h.treated)/2	0.00115861781817913	0.605721297753129	0.371479803977758	up-regulated
AC139887.2	X0h.untreated-X3h.treated	0.00787534626406224	0.605721297753129	0.225514722401735	up-regulated
AC139887.2	X0h.untreated-X6h.treated	0.00272575705102373	0.605721297753129	0.517444885553781	up-regulated
AC244197.3	X0h.untreated-(X3h.treated+X6h.treated)/2	0.000745857083401672	-0.544125838055524	-163517759807654	down-regulated
AC244197.3	X0h.untreated-X3h.treated	0.00389526586377562	-0.494741097357007	-13289906758487	down-regulated
AC244197.3	X0h.untreated-X6h.treated	0.000333853497569585	-0.593510578754041	-194136452030439	down-regulated
ACAA2	X0h.untreated-X6h.treated	0.000885193909478256	0.170207020190071	-0.392497745626416	down-regulated
ACAD10	X0h.untreated-X6h.treated	0.00150224755651116	0.393893533704479	0.402163705223737	up-regulated
ACAD11	X0h.untreated-(X3h.treated+X6h.treated)/2	0.00619878680204334	-0.209889854816215	0.364534805085337	up-regulated
ACAD8	X0h.untreated-(X3h.treated+X6h.treated)/2	1.13884e+09	-0.396033001920192	-0.872872171695434	down-regulated
ACAD8	X0h.untreated-X3h.treated	5.13639e+08	0.443465411453277	-111611352021285	down-regulated
ACAD8	X0h.untreated-X6h.treated	0.00043174505304765	-0.375705724390283	-0.62963082317802	down-regulated
ACAD9	X0h.untreated-(X3h.treated+X6h.treated)/2	1.05331e+07	0.265519207690699	-0.289404888545434	down-regulated
ACAD9	X0h.untreated-X3h.treated	9.10819e+09	0.265519207690699	-0.230728652382489	down-regulated
ACAD9	X0h.untreated-X6h.treated	2.20111e+07	-0.341352474684137	-0.348081124708378	down-regulated
ACADM	X0h.untreated-X3h.treated	0.00503892744441018	0.210756099902622	0.681757628742196	up-regulated
ACADSB	X0h.untreated-(X3h.treated+X6h.treated)/2	0.00925220606914417	-0.36846741765912	0.19403130591661	up-regulated
ACADSB	X0h.untreated-X3h.treated	0.00976514903085523	0.407584390088084	-0.180912046706576	down-regulated
ACADVL	X0h.untreated-(X3h.treated+X6h.treated)/2	7.05765e-18	-0.314664571834511	0.00174529614351293	up-regulated
ACADVL	X0h.untreated-X3h.treated	1.02887e-09	-0.297325002548664	0.0648687541130215	up-regulated
ACADVL	X0h.untreated-X6h.treated	2.77199e-16	-0.332004141120359	-0.0613781618259956	down-regulated
ACAT1	X0h.untreated-(X3h.treated+X6h.treated)/2	0.000105492754023287	0.324741079631605	-0.0548828557396797	down-regulated
ACAT1	X0h.untreated-X6h.treated	5.877e+09	0.438252478534426	-0.17261504284319	down-regulated
ACAT2	X0h.untreated-X6h.treated	0.000327855435296973	-0.134249001591737	-0.773989949513346	down-regulated
ACBD3	X0h.untreated-(X3h.treated+X6h.treated)/2	0.00180675490901262	-0.567966016530584	-0.610818078018937	down-regulated
ACBD3	X0h.untreated-X3h.treated	0.00102066016378669	0.667206926792664	-104088910420149	down-regulated
ACBD6	X0h.untreated-(X3h.treated+X6h.treated)/2	0.00124563547990426	-0.164595008049184	0.643162392111785	up-regulated
ACBD6	X0h.untreated-X6h.treated	0.00042671625904596	-0.204232593894925	0.771188553012879	up-regulated
ACCS	X0h.untreated-X6h.treated	0.00104192633172085	0.311779252333036	0.857468420833596	up-regulated
ACD	X0h.untreated-(X3h.treated+X6h.treated)/2	6.23637e+09	0.253430173691864	-0.321407570613899	down-regulated
ACD	X0h.untreated-X6h.treated	8.73454e+09	-0.280954795472759	-0.274078943735391	down-regulated
ACER3	X0h.untreated-(X3h.treated+X6h.treated)/2	0.00619878680204334	0.146560224592797	0.573237415971231	up-regulated
ACER3	X0h.untreated-X6h.treated	0.00215830017055588	0.274882069845457	0.750385103355198	up-regulated
ACIN1	X0h.untreated-(X3h.treated+X6h.treated)/2	3.50665e+07	0.133148050484241	0.319550239303119	up-regulated
ACIN1	X0h.untreated-X3h.treated	0.00208980485431331	0.100029227007181	0.33588434544967	up-regulated
ACIN1	X0h.untreated-X6h.treated	3.18431e+07	0.166266873961301	0.303216133156567	up-regulated
ACKR3	X0h.untreated-(X3h.treated+X6h.treated)/2	1.38348e+06	-0.558258568920169	-0.602952236682563	down-regulated
ACKR3	X0h.untreated-X3h.treated	1.97881e+06	-0.612735037261937	-0.613688509943265	down-regulated
ACKR3	X0h.untreated-X6h.treated	4.59538e+06	0.503782100578402	-0.592215963421862	down-regulated
ACLY	X0h.untreated-(X3h.treated+X6h.treated)/2	112660	0.225372683824136	-11300587211454	down-regulated
ACLY	X0h.untreated-X3h.treated	6.99683e+06	0.228512614673143	-106445592510483	down-regulated
ACLY	X0h.untreated-X6h.treated	8.75388e+06	0.22223275297513	-119566151718598	down-regulated
ACOT7	X0h.untreated-(X3h.treated+X6h.treated)/2	0.000450217588723306	0.171627595359134	-0.223918854732523	down-regulated
ACOT7	X0h.untreated-X3h.treated	0.00822597917203003	0.169562666054222	-0.20172245233644	down-regulated
ACOT7	X0h.untreated-X6h.treated	0.000807749729434664	0.173692524664047	-0.246115257128605	down-regulated
ACOT9	X0h.untreated-(X3h.treated+X6h.treated)/2	22695.1	-0.366213630020281	0.670074378345193	up-regulated
ACOT9	X0h.untreated-X3h.treated	1.67814e+08	0.350861700260812	0.75440024349246	up-regulated
ACOT9	X0h.untreated-X6h.treated	2.44882e+07	-0.426240537553146	0.585748513197925	up-regulated
ACOX1	X0h.untreated-X3h.treated	0.0036941584983436	-0.253332388584711	-110177043713304	down-regulated
ACP1	X0h.untreated-(X3h.treated+X6h.treated)/2	3.57585e+06	-0.355023916659564	-0.315542846245811	down-regulated
ACP1	X0h.untreated-X3h.treated	2.99057e+08	-0.363075244237274	-0.413726912120628	down-regulated
ACP1	X0h.untreated-X6h.treated	6.4637e+07	-0.346972589081853	-0.217358780370994	down-regulated
ACP2	X0h.untreated-(X3h.treated+X6h.treated)/2	3.16114e+08	-0.43872755159307	-158837698915542	down-regulated
ACP2	X0h.untreated-X3h.treated	0.000498367139476635	-0.41204960189547	-152346448815092	down-regulated
ACP2	X0h.untreated-X6h.treated	0.000235380138376859	-0.465405501290669	-165328949015991	down-regulated
ACP6	X0h.untreated-(X3h.treated+X6h.treated)/2	6.00837e+07	0.228138414425046	0.100874990439449	up-regulated
ACP6	X0h.untreated-X3h.treated	8.92785e+09	0.215233763454455	0.0277247523069022	up-regulated
ACP6	X0h.untreated-X6h.treated	0.000159304337985374	0.241043065395637	0.174025228571995	up-regulated
ACSL3	X0h.untreated-(X3h.treated+X6h.treated)/2	2.09604e+08	-0.220965311793604	0.86581762069717	up-regulated
ACSL3	X0h.untreated-X3h.treated	2.68584e+09	-0.24510624709971	0.843454388640523	up-regulated
ACSL3	X0h.untreated-X6h.treated	0.000104629700713389	-0.196824376487498	0.888180852753817	up-regulated
ACSL4	X0h.untreated-(X3h.treated+X6h.treated)/2	9.49034e+09	0.459250870074005	-0.796191432676963	down-regulated
ACSL4	X0h.untreated-X3h.treated	0.000491985497047812	-0.462004663045579	-0.651965042510861	down-regulated
ACSL4	X0h.untreated-X6h.treated	0.000260907561722833	0.47153293844314	-0.940417822843065	down-regulated
ACSL5	X0h.untreated-X3h.treated	0.000161506907724324	-0.806957868767865	-0.0484556693497682	down-regulated
ACSL5	X3h.treated-X6h.treated	0.00407660088569554	0.806957868767865	-0.0221884664726595	down-regulated
ACSM3	X0h.untreated-(X3h.treated+X6h.treated)/2	0.00171076568819017	-0.441349543326716	0.836038875568978	up-regulated
ACSM3	X0h.untreated-X6h.treated	0.00539272616659773	-0.729519484777618	195503340510767	up-regulated
ACTN4	X0h.untreated-(X3h.treated+X6h.treated)/2	0.000736628	0.1287811014197	-0.639664754656623	down-regulated
ACTN4	X0h.untreated-X3h.treated	6538.11	0.118605852698271	-0.399093863079862	down-regulated
ACTN4	X0h.untreated-X6h.treated	0.0109835	0.138956350141128	-0.880235646233384	down-regulated
ACTR1A	X0h.untreated-(X3h.treated+X6h.treated)/2	0.00274629024694981	0.427789475913974	-0.505504397826095	down-regulated
ACTR1A	X0h.untreated-X3h.treated	0.00192429471770458	0.461433293438247	-0.571966827390899	down-regulated
ACTR1A	X0h.untreated-X6h.treated	0.00100375566548905	0.394145658389702	-0.439041968261291	down-regulated
ACTR1B	X0h.untreated-(X3h.treated+X6h.treated)/2	5.55089e+09	-0.132649218603358	-0.28435399867895	down-regulated
ACTR1B	X0h.untreated-X3h.treated	0.000780671662429757	-0.141117169627884	-0.154436505432191	down-regulated
ACTR1B	X0h.untreated-X6h.treated	0.000603757073637634	-0.124181267578831	-0.414271491925709	down-regulated
ACTR2	X0h.untreated-(X3h.treated+X6h.treated)/2	1.37885e+09	0.437441980462297	-0.492376168799291	down-regulated
ACTR2	X0h.untreated-X3h.treated	3.76863e+09	0.431334180513078	-0.309308316153576	down-regulated
ACTR2	X0h.untreated-X6h.treated	2.39818e+09	0.443549780411516	-0.675444021445006	down-regulated
ACTR3	X0h.untreated-(X3h.treated+X6h.treated)/2	3.28338e+06	0.461737505830339	-0.465738875216905	down-regulated
ACTR3	X0h.untreated-X3h.treated	8.69352e+06	0.470961056459383	-0.191571594634115	down-regulated
ACTR3	X0h.untreated-X6h.treated	1.98621e+07	0.452513955201294	-0.739906155799694	down-regulated
ACVR1	X0h.untreated-(X3h.treated+X6h.treated)/2	0.000786582828725949	0.625988270926302	-0.236304239588073	down-regulated
ACVR1	X0h.untreated-X3h.treated	0.00559485437846015	0.601477438435923	-0.453611603501322	down-regulated
ACVR1	X0h.untreated-X6h.treated	0.00506063200641894	0.650499103416682	-0.0189968756748229	down-regulated
ACVR1B	X0h.untreated-(X3h.treated+X6h.treated)/2	9.68277e+09	0.298932031011	-0.335313150225938	down-regulated
ACVR1B	X0h.untreated-X3h.treated	5.52835e+08	0.44724045746893	-0.553133504478693	down-regulated
ACVR2A	X0h.untreated-(X3h.treated+X6h.treated)/2	0.000310424309707775	0.427444007556857	0.878969022623193	up-regulated
ACVR2A	X0h.untreated-X3h.treated	0.00126953817762678	0.46538621723383	0.70497304214941	up-regulated
ACY1	X0h.untreated-(X3h.treated+X6h.treated)/2	1.59201e+07	0.583007999661398	-185395386324804	down-regulated
ACY1	X0h.untreated-X3h.treated	4.07848e+07	0.601685413055807	-190368953933844	down-regulated
ACY1	X0h.untreated-X6h.treated	3.06076e+08	0.564330586266989	-180421818715765	down-regulated
ADAL	X0h.untreated-X3h.treated	0.00636572233910937	-0.372168648824161	0.689408496320948	up-regulated
ADAM10	X0h.untreated-(X3h.treated+X6h.treated)/2	2.88797e+08	0.438664479829496	107179363314762	up-regulated
ADAM10	X0h.untreated-X3h.treated	1.42333e+09	0.452286606790553	110929643114496	up-regulated
ADAM10	X0h.untreated-X6h.treated	0.000975962899756561	0.425042352868439	103429083515027	up-regulated
ADAM15	X0h.untreated-(X3h.treated+X6h.treated)/2	174.196	0.197655841326114	-0.049293936865821	down-regulated
ADAM15	X0h.untreated-X3h.treated	1.67425e+07	-0.200311425722607	-0.0337187700391084	down-regulated
ADAM15	X0h.untreated-X6h.treated	413564	0.241015576033547	-0.0648691036925335	down-regulated
ADAM17	X0h.untreated-X3h.treated	0.00356228414784114	0.258782149525848	-0.271699245548739	down-regulated
ADAM9	X0h.untreated-(X3h.treated+X6h.treated)/2	0.0015823570737608	0.20986235988725	0.951929711326185	up-regulated
ADAMTS1	X0h.untreated-(X3h.treated+X6h.treated)/2	79092	-0.209913707241177	-0.144635363301798	down-regulated
ADAMTS1	X0h.untreated-X3h.treated	3.12757e+07	0.191154409391557	-0.643814119728713	down-regulated
ADAMTS1	X0h.untreated-X6h.treated	5.14608e+07	-0.252262512866852	0.354543393125117	up-regulated
ADAMTS12	X0h.untreated-(X3h.treated+X6h.treated)/2	0.00298388694835449	-0.163060748212646	0.212369305980846	up-regulated
ADAMTS12	X0h.untreated-X3h.treated	0.00422750577506431	-0.173506710983281	0.365213967326516	up-regulated
ADAMTS12	X0h.untreated-X6h.treated	0.00480693170777598	-0.152614785442012	0.059524644635176	up-regulated
ADAMTS3	X0h.untreated-(X3h.treated+X6h.treated)/2	0.000770543449646655	0.608684288436157	0.283855044619171	up-regulated
ADAMTS3	X0h.untreated-X3h.treated	0.000125680557925634	0.927068109788914	0.535067851270214	up-regulated
ADAMTS5	X0h.untreated-(X3h.treated+X6h.treated)/2	0.00131528087323604	-0.161153631931682	0.628585935875636	up-regulated
ADAMTS5	X0h.untreated-X3h.treated	0.000147894663457025	-0.247119841114415	0.322469658000456	up-regulated
ADAMTS7	X0h.untreated-(X3h.treated+X6h.treated)/2	2.82113e+09	-0.316984936342461	-123706716281328	down-regulated
ADAMTS7	X0h.untreated-X3h.treated	0.000713232458558893	-0.279116525825764	-114223575857704	down-regulated
ADAMTS7	X0h.untreated-X6h.treated	4.58461e+09	-0.354853346859159	-133189856704952	down-regulated
ADAMTS9	X0h.untreated-X6h.treated	0.0083142876053142	0.493667330244582	-0.822874790411224	down-regulated
ADAR	X0h.untreated-(X3h.treated+X6h.treated)/2	0.00018803176151756	-0.363979705441792	-0.121056344464106	down-regulated
ADAR	X0h.untreated-X6h.treated	0.00172889057200018	-0.313340087198606	0.0923766972415816	up-regulated
ADCY3	X0h.untreated-(X3h.treated+X6h.treated)/2	1.7792e+08	0.233594446612495	0.113691335969778	up-regulated
ADCY3	X0h.untreated-X3h.treated	0.0012372799731568	-0.237885559931477	0.215693472465617	up-regulated
ADCY3	X0h.untreated-X6h.treated	8.45232e+09	0.233594446612495	0.0116891994739383	up-regulated
ADCY6	X0h.untreated-(X3h.treated+X6h.treated)/2	0.00842075831149761	-0.314039188039325	-0.272144499803293	down-regulated
ADCY6	X0h.untreated-X3h.treated	0.00979736437546107	0.242629108978608	-0.247026639126693	down-regulated
ADCY9	X0h.untreated-(X3h.treated+X6h.treated)/2	0.00148029223299619	0.400594962417766	-0.874735407952345	down-regulated
ADCY9	X0h.untreated-X3h.treated	0.00154291644930835	0.439506008852468	-0.993084379284625	down-regulated
ADCYAP1	X0h.untreated-(X3h.treated+X6h.treated)/2	0.00282959345227138	0.263410924449683	0.249001414847889	up-regulated
ADCYAP1	X0h.untreated-X3h.treated	0.00943482280518584	0.263410924449683	0.259395251553966	up-regulated
ADCYAP1	X0h.untreated-X6h.treated	0.0088866244326333	0.263410924449683	0.238607578141811	up-regulated
ADD1	X0h.untreated-X6h.treated	1.03508e+08	-0.16105971854942	-0.584471175719243	down-regulated
ADD1	X3h.treated-X6h.treated	0.00635192488750815	-0.167438849720438	-0.445411572710821	down-regulated
ADD3	X0h.untreated-(X3h.treated+X6h.treated)/2	0.00054434981544558	-0.297911362470049	-0.351390855638309	down-regulated
ADD3	X0h.untreated-X3h.treated	0.00443391333849962	-0.228811385910164	-0.429612391497097	down-regulated
ADGRB2	X0h.untreated-(X3h.treated+X6h.treated)/2	2.89675e+09	-0.415498623450758	112503067658991	up-regulated
ADGRB2	X0h.untreated-X3h.treated	0.00222277242289396	-0.334481219095921	0.7166087339701	up-regulated
ADGRB2	X0h.untreated-X6h.treated	2.88007e+09	-0.496516027805595	153345261920971	up-regulated
ADGRL2	X0h.untreated-(X3h.treated+X6h.treated)/2	0.00108748592224252	0.346046115766404	0.76911493178559	up-regulated
ADGRL2	X0h.untreated-X3h.treated	0.00313551208482916	-0.497736156496808	0.172500500061965	up-regulated
ADH5	X0h.untreated-(X3h.treated+X6h.treated)/2	106.67	-0.39686833060325	0.658808356215015	up-regulated
ADH5	X0h.untreated-X3h.treated	160947	-0.420157684597991	0.672211095056611	up-regulated
ADH5	X0h.untreated-X6h.treated	4766.54	-0.373578976608509	0.645405617373418	up-regulated
ADHFE1	X0h.untreated-(X3h.treated+X6h.treated)/2	6.81317e+08	0.257589558303324	0.897303211528804	up-regulated
ADHFE1	X0h.untreated-X3h.treated	2.252e+09	0.273693439250473	0.760904497484628	up-regulated
ADHFE1	X0h.untreated-X6h.treated	0.000881203774077806	-0.2623577593079	103370192557298	up-regulated
ADI1	X0h.untreated-(X3h.treated+X6h.treated)/2	2.93527e+09	0.295844005982861	0.986249899216125	up-regulated
ADI1	X0h.untreated-X3h.treated	0.000135917672555351	0.334592734488782	0.973130331179108	up-regulated
ADI1	X0h.untreated-X6h.treated	0.00915516988297127	-0.257399892855982	0.999369467253141	up-regulated
ADIPOR2	X0h.untreated-(X3h.treated+X6h.treated)/2	2.89675e+09	-0.286939583642247	0.294270431845001	up-regulated
ADIPOR2	X0h.untreated-X3h.treated	0.000181968177459165	-0.2954060312708	0.210990545042364	up-regulated
ADIPOR2	X0h.untreated-X6h.treated	0.000712372768247651	-0.278473136013694	0.377550318647638	up-regulated
ADIRF-AS1	X0h.untreated-(X3h.treated+X6h.treated)/2	0.00386583149870373	-0.123315412692606	128199163257063	up-regulated
ADIRF-AS1	X0h.untreated-X6h.treated	0.00456928038190873	-0.146091290345125	204607388140601	up-regulated
ADK	X0h.untreated-(X3h.treated+X6h.treated)/2	29455.3	-0.329236064584817	0.11963394916974	up-regulated
ADK	X0h.untreated-X3h.treated	1.04658e+06	-0.306911211863293	0.0609944499972395	up-regulated
ADK	X0h.untreated-X6h.treated	1.01722e+07	-0.351560917306342	0.178273448342241	up-regulated
ADNP	X0h.untreated-(X3h.treated+X6h.treated)/2	0.00521692805787201	-0.162539085313166	0.289876207156681	up-regulated
ADORA1	X0h.untreated-(X3h.treated+X6h.treated)/2	0.00827563360863717	0.252717730757854	0.0624265006280726	up-regulated
ADORA1	X0h.untreated-X3h.treated	0.00973939658589234	0.301703242666882	-0.4787674983733	down-regulated
ADRM1	X0h.untreated-X6h.treated	0.00120923654536622	0.300101137230086	-124396006276218	down-regulated
ADSL	X0h.untreated-(X3h.treated+X6h.treated)/2	6.03084e+07	0.1193773361671	-0.389975484580378	down-regulated
ADSL	X0h.untreated-X3h.treated	4.48831e+06	-0.196469730383525	-0.418999539486974	down-regulated
ADSL	X0h.untreated-X6h.treated	0.00045294278843896	-0.126789459067507	-0.360951429673782	down-regulated
ADTRP	X0h.untreated-(X3h.treated+X6h.treated)/2	5824.95	0.216792744769029	-0.262392649046819	down-regulated
ADTRP	X0h.untreated-X3h.treated	570689	0.210001882213319	-0.220331784841141	down-regulated
ADTRP	X0h.untreated-X6h.treated	115781	0.22358360732474	-0.304453513252496	down-regulated
AEBP2	X0h.untreated-(X3h.treated+X6h.treated)/2	3.35435e+09	0.38935560441998	-0.46692805719822	down-regulated
AEBP2	X0h.untreated-X3h.treated	1.25537e+07	-0.705524008250781	-0.995836722251531	down-regulated
AEBP2	X0h.untreated-X6h.treated	0.00351654941645106	-0.376422227118352	0.0619806078550913	up-regulated
AEBP2	X3h.treated-X6h.treated	0.000784009923562335	0.705524008250781	105781733010662	up-regulated
AFDN	X0h.untreated-(X3h.treated+X6h.treated)/2	417662	0.368141654983768	143988038725487	up-regulated
AFDN	X0h.untreated-X3h.treated	5.61732e+08	0.368141654983768	146406677687943	up-regulated
AFDN	X0h.untreated-X6h.treated	5.0651e+06	0.368141654983768	14156939976303	up-regulated
AFF1	X0h.untreated-(X3h.treated+X6h.treated)/2	0.00049915184027396	0.291400350557712	128019024196399	up-regulated
AFF3	X0h.untreated-(X3h.treated+X6h.treated)/2	0.000454719578950624	-0.15931485409277	0.723781255894433	up-regulated
AFF3	X0h.untreated-X6h.treated	6.92662e+08	0.338492461431062	0.390584772086836	up-regulated
AFF3	X3h.treated-X6h.treated	0.00115966252333434	0.389213214039077	-0.666392967615195	down-regulated
AFF4	X0h.untreated-(X3h.treated+X6h.treated)/2	6.93408e+08	0.450165981495114	-0.194080127312839	down-regulated
AFF4	X0h.untreated-X3h.treated	1.76883e+08	0.560470194682424	-0.426359734449263	down-regulated
AFF4	X0h.untreated-X6h.treated	0.0052651854978056	0.339861768307804	0.0381994798235841	up-regulated
AFMID	X0h.untreated-(X3h.treated+X6h.treated)/2	0.000112214512101678	0.144157029334067	0.139636685331849	up-regulated
AFMID	X0h.untreated-X3h.treated	2.10651e+08	0.144157029334067	0.240415365911374	up-regulated
AGA	X0h.untreated-(X3h.treated+X6h.treated)/2	0.000422548613428233	-0.291601477338076	0.463820304951958	up-regulated
AGA	X0h.untreated-X3h.treated	0.000362323459437398	0.411718366800361	0.463218007460879	up-regulated
AGA	X0h.untreated-X6h.treated	0.00282098543025778	-0.224274868508619	0.464422602443038	up-regulated
AGAP1	X0h.untreated-(X3h.treated+X6h.treated)/2	1.29997e+06	0.299467589775912	-0.973069366837134	down-regulated
AGAP1	X0h.untreated-X3h.treated	7.71769e+09	0.286046119871189	-0.755064574451313	down-regulated
AGAP1	X0h.untreated-X6h.treated	4.53872e+06	0.312889059680636	-119107415922295	down-regulated
AGAP4	X0h.untreated-(X3h.treated+X6h.treated)/2	0.000786919099355153	0.569089651875394	0.195405350559169	up-regulated
AGAP4	X0h.untreated-X3h.treated	0.00648745763981595	-0.534454756792391	0.0309820869106949	up-regulated
AGAP4	X0h.untreated-X6h.treated	0.00154435368274172	0.603724546958396	0.359828614207643	up-regulated
AGFG1	X0h.untreated-(X3h.treated+X6h.treated)/2	0.000100897641219531	0.210784122239348	0.252280549102975	up-regulated
AGFG1	X0h.untreated-X3h.treated	0.00156101663653319	0.200508164937504	0.224721080858726	up-regulated
AGFG1	X0h.untreated-X6h.treated	0.000840583817504382	0.221060079541191	0.279840017347224	up-regulated
AGK	X0h.untreated-(X3h.treated+X6h.treated)/2	0.00282459022208501	-0.262480883794905	129906791181521	up-regulated
AGPAT5	X0h.untreated-(X3h.treated+X6h.treated)/2	1.23734e+08	0.332597544165615	108372566979567	up-regulated
AGPAT5	X0h.untreated-X3h.treated	0.000638191840330058	0.212326881462819	115767385617642	up-regulated
AGPAT5	X0h.untreated-X6h.treated	4.08024e+08	0.452868206868412	100977748341492	up-regulated
AGTRAP	X0h.untreated-X3h.treated	0.00682147039772976	-0.165506144683355	-0.598722711495232	down-regulated
AHCY	X0h.untreated-(X3h.treated+X6h.treated)/2	0.0011079067638132	-0.237494283063746	-0.505037870885547	down-regulated
AHCY	X0h.untreated-X3h.treated	0.00258155031163059	-0.216527970784371	-0.458152426929152	down-regulated
AHCY	X0h.untreated-X6h.treated	0.00136346634974682	-0.258460595343122	-0.551923314841943	down-regulated
AHCYL1	X0h.untreated-(X3h.treated+X6h.treated)/2	0.000386149742595366	0.41750074903856	-0.0176065721460064	down-regulated
AHCYL1	X0h.untreated-X3h.treated	0.00026588187289928	0.441004723878443	-0.098132107025398	down-regulated
AHCYL1	X0h.untreated-X6h.treated	0.000619724555912782	-0.402401323763665	0.0629189627333853	up-regulated
AHDC1	X0h.untreated-(X3h.treated+X6h.treated)/2	3.12099e+09	0.294388383741646	-0.711224315232735	down-regulated
AHDC1	X0h.untreated-X3h.treated	0.00115535204412678	-0.237169293592886	-0.678834054755389	down-regulated
AHDC1	X0h.untreated-X6h.treated	0.000413947159088963	0.421592001874466	-0.74361457571008	down-regulated
AHDC1	X3h.treated-X6h.treated	0.00326213224714556	0.254407236265639	-0.0647805209546917	down-regulated
AHI1	X0h.untreated-X6h.treated	0.00368193586723387	0.332619451904831	189424647191797	up-regulated
AHR	X0h.untreated-(X3h.treated+X6h.treated)/2	3.43711e+07	0.481610845934925	241383038082219	up-regulated
AHR	X0h.untreated-X3h.treated	4.033e+08	0.481610845934925	207919508840151	up-regulated
AHR	X0h.untreated-X6h.treated	0.000335121859196436	0.481610845934925	274846567324286	up-regulated
AHSA1	X0h.untreated-(X3h.treated+X6h.treated)/2	2.28683	0.312345529269174	0.456980122712669	up-regulated
AHSA1	X0h.untreated-X3h.treated	492.314	0.33635834642906	0.646076440775513	up-regulated
AHSA1	X0h.untreated-X6h.treated	9779.64	0.288332712109287	0.267883804649825	up-regulated
AHSA2P	X0h.untreated-(X3h.treated+X6h.treated)/2	4.45653e+07	0.240453812602831	0.921165398685594	up-regulated
AHSA2P	X0h.untreated-X3h.treated	0.000968782467267572	0.240453812602831	0.675628611427624	up-regulated
AHSA2P	X0h.untreated-X6h.treated	0.000218039906928424	0.240453812602831	116670218594356	up-regulated
AIFM1	X0h.untreated-(X3h.treated+X6h.treated)/2	866823	-0.359071883368561	0.174022281316311	up-regulated
AIFM1	X0h.untreated-X3h.treated	78167.6	-0.420991722448803	-0.0612849797865653	down-regulated
AIFM1	X0h.untreated-X6h.treated	1.39706e+07	-0.297152044288319	0.409329542419187	up-regulated
AIG1	X0h.untreated-(X3h.treated+X6h.treated)/2	2.49744e+08	0.131746690931211	-0.780524464762429	down-regulated
AIG1	X0h.untreated-X3h.treated	4.49065e+09	0.140286795556595	-0.741717144595266	down-regulated
AIG1	X0h.untreated-X6h.treated	1.60807e+09	-0.12521434026642	-0.819331784929592	down-regulated
AIP	X0h.untreated-(X3h.treated+X6h.treated)/2	1070.3	0.402260136233056	0.458368983943514	up-regulated
AIP	X0h.untreated-X3h.treated	859051	0.402260136233056	0.51722379670254	up-regulated
AIP	X0h.untreated-X6h.treated	1.23501e+06	0.402260136233056	0.399514171184489	up-regulated
AJAP1	X0h.untreated-(X3h.treated+X6h.treated)/2	2.12981e+08	-0.125199861252411	-0.64813366941028	down-regulated
AJAP1	X0h.untreated-X3h.treated	0.000190128132096112	-0.13549827894657	-0.196274762938214	down-regulated
AJAP1	X0h.untreated-X6h.treated	0.000109978036965561	-0.114901443558252	-109999257588235	down-regulated
AK2	X0h.untreated-(X3h.treated+X6h.treated)/2	14.828	0.178322260685607	-0.503809666160733	down-regulated
AK2	X0h.untreated-X3h.treated	16992.7	-0.175283036037305	0.0327177048748863	up-regulated
AK2	X0h.untreated-X6h.treated	247.943	-0.289304302216403	-104033703719635	down-regulated
AK3	X0h.untreated-(X3h.treated+X6h.treated)/2	0.000239666725005207	-0.305292261885977	0.113936902991298	up-regulated
AK3	X0h.untreated-X3h.treated	0.0017718309593043	-0.333732364437076	0.0410081019042616	up-regulated
AK3	X0h.untreated-X6h.treated	0.00517590999995383	-0.276852159334877	0.186865704078334	up-regulated
AK4	X0h.untreated-(X3h.treated+X6h.treated)/2	0.00934121828108304	0.183479219247561	0.121878079148789	up-regulated
AK4	X0h.untreated-X6h.treated	3.30481e+09	0.207213276881591	-0.311328905087937	down-regulated
AKAP1	X0h.untreated-(X3h.treated+X6h.treated)/2	0.000188486113900117	0.372666291413219	0.748291830312691	up-regulated
AKAP1	X0h.untreated-X3h.treated	7.45232e+09	0.234083047949899	0.560064881121253	up-regulated
AKAP1	X0h.untreated-X6h.treated	0.00230372938447033	0.511249534876539	0.936518779504128	up-regulated
AKAP10	X0h.untreated-(X3h.treated+X6h.treated)/2	0.00102207609653165	-0.467677896796234	0.994114221543155	up-regulated
AKAP10	X0h.untreated-X3h.treated	0.00329586849835485	-0.554546751285181	0.65354710029312	up-regulated
AKAP12	X0h.untreated-(X3h.treated+X6h.treated)/2	0.000649153852714176	0.476459624888889	-0.711396875560252	down-regulated
AKAP12	X0h.untreated-X3h.treated	0.00322054784681781	-0.617001218674486	-0.130088519567575	down-regulated
AKAP8	X0h.untreated-(X3h.treated+X6h.treated)/2	2.43078e+07	0.440481745547387	-0.515480803052366	down-regulated
AKAP8	X0h.untreated-X3h.treated	0.00150198404873196	0.398183433340813	-0.655244344171934	down-regulated
AKAP8	X0h.untreated-X6h.treated	1.07189e+08	0.482780057753962	-0.375717261932797	down-regulated
AKAP8L	X0h.untreated-(X3h.treated+X6h.treated)/2	1.389e+07	-0.222526823006925	-0.525946564870885	down-regulated
AKAP8L	X0h.untreated-X3h.treated	61657.3	0.237909522103998	-0.890759725915346	down-regulated
AKAP8L	X0h.untreated-X6h.treated	0.00120871048255284	-0.23084167119528	-0.161133403826423	down-regulated
AKAP9	X0h.untreated-(X3h.treated+X6h.treated)/2	0.00155237268379589	-0.125488977610427	0.177955958273994	up-regulated
AKAP9	X0h.untreated-X6h.treated	0.00281049876942075	-0.168739331805863	0.339762741021047	up-regulated
AKIP1	X0h.untreated-(X3h.treated+X6h.treated)/2	2.50794e+07	-0.204504897572366	-0.351227423471121	down-regulated
AKIP1	X0h.untreated-X3h.treated	7.49905e+08	0.172304170052299	-0.360500830602827	down-regulated
AKIP1	X0h.untreated-X6h.treated	1.87752e+08	-0.254267460282379	-0.341954016339415	down-regulated
AKR1A1	X0h.untreated-(X3h.treated+X6h.treated)/2	1287.59	0.255035645152069	-0.514935251964012	down-regulated
AKR1A1	X0h.untreated-X3h.treated	1462.05	0.286267218300797	-0.560759412747974	down-regulated
AKR1A1	X0h.untreated-X6h.treated	90184.9	0.223804072003342	-0.46911109118005	down-regulated
AKR1C3	X0h.untreated-(X3h.treated+X6h.treated)/2	4.56122e+08	-0.347367385547679	237489489739882	up-regulated
AKR1C3	X0h.untreated-X3h.treated	5.31747e+09	-0.347367385547679	147924197308679	up-regulated
AKR1C3	X0h.untreated-X6h.treated	0.000615024839306027	-0.347367385547679	327054782171086	up-regulated
AKR7A2	X0h.untreated-(X3h.treated+X6h.treated)/2	0.000226254072402953	0.357109348827636	-10402242390208	down-regulated
AKR7A2	X0h.untreated-X3h.treated	0.00488223394714513	0.349603166110358	-10851445233307	down-regulated
AKR7A2	X0h.untreated-X6h.treated	0.00506318376287349	0.364615531544914	-0.995303954710909	down-regulated
AKT1S1	X0h.untreated-(X3h.treated+X6h.treated)/2	5.04565e+08	-0.278445488327245	-0.798693054654022	down-regulated
AKT1S1	X0h.untreated-X3h.treated	2.97879e+09	-0.295813306132272	-0.768443666767186	down-regulated
AKT1S1	X0h.untreated-X6h.treated	0.000233268075013267	-0.261077670522219	-0.828942442540858	down-regulated
AKT2	X0h.untreated-(X3h.treated+X6h.treated)/2	57903.8	0.173864635101768	-0.815788267993891	down-regulated
AKT2	X0h.untreated-X3h.treated	1.58125e+09	0.172817408059894	-0.872198769138736	down-regulated
AKT2	X0h.untreated-X6h.treated	1.1652e+07	0.174911862143643	-0.759377766849047	down-regulated
AKT3	X0h.untreated-(X3h.treated+X6h.treated)/2	8.17512e+06	0.421511965769071	108472086424442	up-regulated
AKT3	X0h.untreated-X3h.treated	1.86303e+08	-0.491760149038215	143051635545399	up-regulated
AKT3	X0h.untreated-X6h.treated	0.000237026323818206	0.421511965769071	0.738925373034858	up-regulated
AKT3	X3h.treated-X6h.treated	0.00083952411801285	0.451118201922305	-0.691590982419127	down-regulated
AKTIP	X0h.untreated-(X3h.treated+X6h.treated)/2	6.83554e+08	-0.16216041262256	0.38566311549638	up-regulated
AKTIP	X0h.untreated-X3h.treated	4.62375e+09	-0.174166065047502	0.33646190225608	up-regulated
AKTIP	X0h.untreated-X6h.treated	0.000649679562332433	-0.150154760197617	0.43486432873668	up-regulated
AL009031.1	X0h.untreated-(X3h.treated+X6h.treated)/2	0.003876592863503	0.341564199017346	121568969948815	up-regulated
AL035078.4	X0h.untreated-(X3h.treated+X6h.treated)/2	0.000505842882982352	0.353174001805377	0.335154668326997	up-regulated
AL035078.4	X0h.untreated-X6h.treated	0.000971745268291206	0.554237899905271	0.468565039498298	up-regulated
AL080276.2	X0h.untreated-(X3h.treated+X6h.treated)/2	3.99057e+08	0.824326289726654	0.953076967132887	up-regulated
AL080276.2	X0h.untreated-X3h.treated	6.17374e+09	0.824326289726654	-0.104691871219973	down-regulated
AL080276.2	X0h.untreated-X6h.treated	0.000767861149272972	0.824326289726654	201084580548575	up-regulated
AL109615.3	X0h.untreated-(X3h.treated+X6h.treated)/2	0.00250706495582797	-0.340630022223605	10708503675175	up-regulated
AL109615.3	X0h.untreated-X6h.treated	0.0083665526846956	-0.414669316197191	136634119796165	up-regulated
AL109918.1	X0h.untreated-X3h.treated	0.00857851911219454	-0.306901139587515	-0.0274075409426917	down-regulated
AL157392.3	X0h.untreated-(X3h.treated+X6h.treated)/2	0.000174252719902767	0.570756008656288	205411172650035	up-regulated
AL157392.3	X0h.untreated-X3h.treated	0.000995443487626977	0.775094919416352	246448899741032	up-regulated
AL157392.3	X0h.untreated-X6h.treated	0.00977587243892097	0.366417097896224	164373445559038	up-regulated
AL353751.1	X0h.untreated-X6h.treated	0.00456031616925136	0.47207735650573	-187441990264486	down-regulated
AL354740.1	X0h.untreated-(X3h.treated+X6h.treated)/2	0.0013368580908807	0.367289406095013	0.8735638856608	up-regulated
AL354740.1	X0h.untreated-X3h.treated	0.00360015456527057	-0.463388227081058	103057467066743	up-regulated
AL445524.1	X0h.untreated-(X3h.treated+X6h.treated)/2	0.000171605155898192	-0.583794153989727	-200978542241085	down-regulated
AL445524.1	X0h.untreated-X3h.treated	0.000358557179500361	-0.599700889442544	-237737489100705	down-regulated
AL445524.1	X0h.untreated-X6h.treated	0.000917908282878395	0.56788741853691	-164219595381465	down-regulated
AL606760.1	X0h.untreated-(X3h.treated+X6h.treated)/2	1.04738e+09	0.930395183731116	0.221702974097037	up-regulated
AL606760.1	X0h.untreated-X3h.treated	5.05593e+08	-1	-0.698389271378345	down-regulated
AL606760.1	X0h.untreated-X6h.treated	0.000211731676154182	0.930395183731116	114179521957242	up-regulated
AL606760.1	X3h.treated-X6h.treated	0.0013867891817455	-1	184018449095076	up-regulated
ALAS1	X0h.untreated-(X3h.treated+X6h.treated)/2	7.35392e+08	0.156110398828912	-0.0155279075579124	down-regulated
ALAS1	X0h.untreated-X3h.treated	0.000428640785919094	-0.183105023733606	-0.59488173770804	down-regulated
ALAS1	X0h.untreated-X6h.treated	0.00397785051067425	0.170336698416897	0.563825922592216	up-regulated
ALCAM	X0h.untreated-(X3h.treated+X6h.treated)/2	35986.8	0.219798846070601	0.672968720740794	up-regulated
ALCAM	X0h.untreated-X3h.treated	7.26298e+07	0.236210962409374	0.674651701798441	up-regulated
ALCAM	X0h.untreated-X6h.treated	9.76296e+06	0.203386729731828	0.671285739683148	up-regulated
ALDH1A3	X0h.untreated-(X3h.treated+X6h.treated)/2	522259	0.299386854440126	0.473024701650454	up-regulated
ALDH1A3	X0h.untreated-X3h.treated	1.4554e+09	0.298948477810664	0.0356575090055919	up-regulated
ALDH1A3	X0h.untreated-X6h.treated	2.9891e+06	0.299825231069588	0.910391894295317	up-regulated
ALDH1L1	X0h.untreated-(X3h.treated+X6h.treated)/2	0.00329553847255917	0.586520801142824	0.644582003734	up-regulated
ALDH2	X0h.untreated-(X3h.treated+X6h.treated)/2	0.000110306342053063	-0.460935212372956	-0.838008637998637	down-regulated
ALDH2	X0h.untreated-X3h.treated	0.00016176644044197	-0.449527972919481	-0.93979755059845	down-regulated
ALDH2	X0h.untreated-X6h.treated	0.000132173322206571	-0.47234245182643	-0.736219725398825	down-regulated
ALDH3A2	X0h.untreated-(X3h.treated+X6h.treated)/2	1.11877e+09	0.206173722171881	124049873306564	up-regulated
ALDH3A2	X0h.untreated-X6h.treated	0.00172608626213631	0.199960286250509	152320701838778	up-regulated
ALDH3B1	X0h.untreated-(X3h.treated+X6h.treated)/2	2.88009e+07	-0.133566456656025	0.254648405472274	up-regulated
ALDH3B1	X0h.untreated-X3h.treated	0.00010377600975393	-0.124001717306944	-0.085168279759352	down-regulated
ALDH3B1	X0h.untreated-X6h.treated	9.97383e+09	-0.143131196005106	0.594465090703901	up-regulated
ALDH6A1	X0h.untreated-X6h.treated	0.00547312627722447	0.210332136194077	0.688660318497367	up-regulated
ALDH7A1	X0h.untreated-X3h.treated	9.95104e+06	-0.10998594332139	-0.646747997832242	down-regulated
ALDH9A1	X0h.untreated-(X3h.treated+X6h.treated)/2	5.75446e+09	-0.206321280674125	-0.0452542377140932	down-regulated
ALDH9A1	X0h.untreated-X6h.treated	9.19951e+09	0.188261003977941	0.153804832847503	up-regulated
ALDOA	X0h.untreated-(X3h.treated+X6h.treated)/2	0.000554993421949679	0.195111639235439	-0.570541214241998	down-regulated
ALG1	X0h.untreated-(X3h.treated+X6h.treated)/2	0.00192004604886529	0.169538692917701	0.600699523260777	up-regulated
ALG1	X0h.untreated-X3h.treated	0.00267365554786488	0.162105079959514	0.456138276791394	up-regulated
ALG10B	X0h.untreated-(X3h.treated+X6h.treated)/2	9.02811e+06	-0.886954142877902	-117194822582805	down-regulated
ALG10B	X0h.untreated-X3h.treated	4.98345e+08	-0.893849326576092	-140557988499144	down-regulated
ALG10B	X0h.untreated-X6h.treated	1.22044e+09	-0.880058959179711	-0.938316566664665	down-regulated
ALG13	X0h.untreated-(X3h.treated+X6h.treated)/2	1.89036e+07	-0.171082196121555	-0.294685271729443	down-regulated
ALG13	X0h.untreated-X3h.treated	1.75959e+09	0.108309093978807	-0.218235300258397	down-regulated
ALG13	X0h.untreated-X6h.treated	1.05236e+09	-0.244084447082804	-0.371135243200489	down-regulated
ALG13	X3h.treated-X6h.treated	0.00788203976202935	0.178627841867773	-0.152899942942092	down-regulated
ALG3	X0h.untreated-(X3h.treated+X6h.treated)/2	34158.3	0.295442357978625	-0.581060854700422	down-regulated
ALG3	X0h.untreated-X3h.treated	1.63008e+08	0.295496843066984	-0.579579080631235	down-regulated
ALG3	X0h.untreated-X6h.treated	1.07127e+07	-0.300002485442196	-0.58254262876961	down-regulated
ALG8	X0h.untreated-(X3h.treated+X6h.treated)/2	2.77737e+06	0.218334749259435	0.221962030070367	up-regulated
ALG8	X0h.untreated-X3h.treated	0.00636455104654777	0.20852809129886	0.662974038211325	up-regulated
ALG8	X0h.untreated-X6h.treated	21955.5	0.24395979999738	-0.219049978070592	down-regulated
ALG9	X0h.untreated-(X3h.treated+X6h.treated)/2	0.000915788592259978	0.207494258504411	0.180650558414278	up-regulated
ALG9	X0h.untreated-X6h.treated	0.0093464179135366	0.259340342061642	0.174532216301785	up-regulated
ALKBH1	X0h.untreated-(X3h.treated+X6h.treated)/2	0.000770212235493986	-0.333954050794063	0.733943026335856	up-regulated
ALKBH1	X0h.untreated-X3h.treated	0.00242556311131065	-0.423504439856998	0.73538902684288	up-regulated
ALKBH5	X0h.untreated-(X3h.treated+X6h.treated)/2	8.33462e+07	-0.293133318162996	0.447622834886014	up-regulated
ALKBH5	X0h.untreated-X3h.treated	0.00190675705887178	-0.317128709874126	0.578698269627365	up-regulated
ALKBH5	X0h.untreated-X6h.treated	0.00547643890075589	-0.269137926451865	0.316547400144662	up-regulated
ALKBH6	X0h.untreated-(X3h.treated+X6h.treated)/2	0.000117650215749111	-0.263341068483439	-0.100657053656703	down-regulated
ALKBH6	X0h.untreated-X6h.treated	1.03693e+09	-0.38927699605815	-0.0498919394965722	down-regulated
ALKBH7	X0h.untreated-(X3h.treated+X6h.treated)/2	0.0094463540188072	-0.220263120103807	-108507484786917	down-regulated
ALKBH8	X0h.untreated-(X3h.treated+X6h.treated)/2	0.00222311355947486	0.420836130258004	0.657723440018576	up-regulated
ALKBH8	X0h.untreated-X3h.treated	0.00107826729638593	-0.533544306623334	0.839089524021364	up-regulated
ALMS1	X0h.untreated-(X3h.treated+X6h.treated)/2	1.37576e+09	-0.265940732677418	104716662555495	up-regulated
ALMS1	X0h.untreated-X3h.treated	0.000142892838045229	-0.220419011209395	0.303398752231491	up-regulated
ALMS1	X0h.untreated-X6h.treated	0.00251473843412687	-0.311462454145441	179093449887841	up-regulated
ALPK1	X0h.untreated-(X3h.treated+X6h.treated)/2	9.54077e+08	-0.300394528534213	0.603181874143454	up-regulated
ALPK1	X0h.untreated-X6h.treated	4.28797e+09	0.327938243572715	0.489990590680736	up-regulated
ALS2	X0h.untreated-X6h.treated	0.00929548634084496	-0.347475053548222	-0.359012201733603	down-regulated
AMDHD2	X0h.untreated-(X3h.treated+X6h.treated)/2	0.00476785593005923	-0.144054382765265	-0.704729359381905	down-regulated
AMFR	X0h.untreated-(X3h.treated+X6h.treated)/2	2.22769e+07	0.256289963171156	-0.435664557388552	down-regulated
AMFR	X0h.untreated-X3h.treated	8.65554e+08	0.245500106987975	-0.396435722868596	down-regulated
AMFR	X0h.untreated-X6h.treated	2.25916e+06	0.267079819354337	-0.474893391908508	down-regulated
AMIGO1	X0h.untreated-(X3h.treated+X6h.treated)/2	0.00156694212698805	-0.32721188759003	-0.0729766629222541	down-regulated
AMIGO1	X0h.untreated-X6h.treated	9.67836e+09	0.436926964357006	-0.238361229397	down-regulated
AMIGO2	X0h.untreated-(X3h.treated+X6h.treated)/2	0.00935665801298354	0.155279752122754	-0.884326561159134	down-regulated
AMIGO2	X0h.untreated-X6h.treated	0.000402940314570935	0.220291015569004	-176386359793207	down-regulated
AMOT	X0h.untreated-(X3h.treated+X6h.treated)/2	2.217e+08	-0.295234848246195	155713500588321	up-regulated
AMOT	X0h.untreated-X6h.treated	8.35545e+09	0.419447773888899	206497163512538	up-regulated
AMPD3	X0h.untreated-(X3h.treated+X6h.treated)/2	0.00391838467768454	0.250863355525906	0.38615356397006	up-regulated
AMPD3	X0h.untreated-X3h.treated	0.00026297368682081	-0.332642071461863	0.438146829565437	up-regulated
AMPH	X0h.untreated-X6h.treated	0.00330086508225714	-0.595075169773059	-0.459223908762596	down-regulated
AMZ2	X0h.untreated-(X3h.treated+X6h.treated)/2	0.00110843454417063	0.265687015400362	104196691865707	up-regulated
ANAPC11	X0h.untreated-(X3h.treated+X6h.treated)/2	1.09578e+07	0.240347076276365	-152135921485977	down-regulated
ANAPC11	X0h.untreated-X3h.treated	2.48426e+07	-0.203259104362297	-156915805651677	down-regulated
ANAPC11	X0h.untreated-X6h.treated	2.64132e+09	0.292799154211144	-147356037320277	down-regulated
ANAPC15	X0h.untreated-(X3h.treated+X6h.treated)/2	0.00035464637347422	-0.105451120645997	-0.520240897092393	down-regulated
ANAPC16	X0h.untreated-(X3h.treated+X6h.treated)/2	7.39786e+08	-0.171402439227748	-0.511876143190511	down-regulated
ANAPC16	X0h.untreated-X3h.treated	0.000775829111080721	-0.158692374663362	-0.546060046931304	down-regulated
ANAPC16	X0h.untreated-X6h.treated	0.000171935751754	-0.184112503792133	-0.477692239449717	down-regulated
ANAPC5	X0h.untreated-(X3h.treated+X6h.treated)/2	93.3342	0.295969482601346	0.00474335364085032	up-regulated
ANAPC5	X0h.untreated-X3h.treated	95690.5	-0.325415652247461	-0.0154853389840177	down-regulated
ANAPC5	X0h.untreated-X6h.treated	627291	0.295969482601346	0.0249720462657184	up-regulated
ANAPC7	X0h.untreated-(X3h.treated+X6h.treated)/2	7.52005e+09	-0.218998164471967	-0.530430003132198	down-regulated
ANAPC7	X0h.untreated-X3h.treated	0.00152839855133999	-0.193269642923645	-0.586848143132052	down-regulated
ANAPC7	X0h.untreated-X6h.treated	0.000112522750939354	-0.24472668602029	-0.474011863132343	down-regulated
ANG	X0h.untreated-(X3h.treated+X6h.treated)/2	0.00300981463609927	0.384688310292794	-0.438123342965596	down-regulated
ANG	X0h.untreated-X6h.treated	0.00490161040411856	0.440031027709422	-0.35984510389333	down-regulated
ANGEL2	X0h.untreated-(X3h.treated+X6h.treated)/2	1.26863e+08	0.296145324384262	0.165039828631215	up-regulated
ANGEL2	X0h.untreated-X3h.treated	0.0013660551824739	0.287139807398151	0.268356605534052	up-regulated
ANGEL2	X0h.untreated-X6h.treated	2.13424e+08	0.305150841370374	0.0617230517283791	up-regulated
ANGPTL7	X0h.untreated-(X3h.treated+X6h.treated)/2	0.00070500318146389	0.443922047806181	0.564705387394455	up-regulated
ANGPTL7	X0h.untreated-X3h.treated	0.000701036855134632	0.442608702751791	-0.566970211143175	down-regulated
ANGPTL7	X0h.untreated-X6h.treated	0.00320461916035116	0.445235392860572	169638098593209	up-regulated
ANKHD1	X0h.untreated-(X3h.treated+X6h.treated)/2	3.44005e+08	0.357871414700338	0.554116856008439	up-regulated
ANKHD1	X0h.untreated-X3h.treated	0.000879803773225005	0.373148572202604	0.445929267723205	up-regulated
ANKHD1	X0h.untreated-X6h.treated	8.9316e+09	0.342594257198072	0.662304444293674	up-regulated
ANKHD1-EIF4EBP3	X0h.untreated-(X3h.treated+X6h.treated)/2	0.00517813363043509	0.270139702330603	0.86760752880673	up-regulated
ANKIB1	X0h.untreated-(X3h.treated+X6h.treated)/2	9.91827e+09	0.23941442233412	-0.0347894219268521	down-regulated
ANKIB1	X0h.untreated-X3h.treated	0.00181999635986751	0.218846329322112	-0.151009551467697	down-regulated
ANKIB1	X0h.untreated-X6h.treated	0.000556180451140394	0.259982515346129	0.0814307076139924	up-regulated
ANKMY1	X0h.untreated-(X3h.treated+X6h.treated)/2	0.000383756157656739	0.360860881793732	-0.0896254378610255	down-regulated
ANKMY1	X0h.untreated-X3h.treated	0.000708758622337216	-0.475808397608101	-0.0397252723573014	down-regulated
ANKMY1	X0h.untreated-X6h.treated	0.00490664492589778	0.264487555315949	-0.13952560336475	down-regulated
ANKRA2	X0h.untreated-(X3h.treated+X6h.treated)/2	94208.3	0.501622104131722	159992924736637	up-regulated
ANKRA2	X0h.untreated-X3h.treated	2.55299e+06	0.413184865709092	110256070222407	up-regulated
ANKRA2	X0h.untreated-X6h.treated	2.03399e+06	0.590059342554351	209729779250866	up-regulated
ANKRD11	X0h.untreated-(X3h.treated+X6h.treated)/2	3.73753e+08	0.11158133237637	-0.484441769507473	down-regulated
ANKRD11	X0h.untreated-X6h.treated	2.54499e+07	0.1330092049763	-0.719389111680202	down-regulated
ANKRD12	X0h.untreated-(X3h.treated+X6h.treated)/2	0.0076184100540845	0.191957783648967	-0.376154107758505	down-regulated
ANKRD12	X0h.untreated-X3h.treated	0.00153592238484747	0.432904421312032	-0.592827876911833	down-regulated
ANKRD13A	X0h.untreated-(X3h.treated+X6h.treated)/2	1.66924e+06	0.205477342492041	0.636090283598736	up-regulated
ANKRD13A	X0h.untreated-X3h.treated	1.11116e+07	0.206665444766844	0.530429278406272	up-regulated
ANKRD13A	X0h.untreated-X6h.treated	1.43763e+08	0.204289240217237	0.741751288791199	up-regulated
ANKRD13C	X0h.untreated-(X3h.treated+X6h.treated)/2	5.58078e+06	0.454595532348681	138071484192709	up-regulated
ANKRD13C	X0h.untreated-X3h.treated	5.54333e+08	0.454595532348681	120681241237754	up-regulated
ANKRD13C	X0h.untreated-X6h.treated	1.07778e+09	0.454595532348681	155461727147664	up-regulated
ANKRD24	X0h.untreated-(X3h.treated+X6h.treated)/2	3.13267e+09	0.772990881678116	0.626162550447982	up-regulated
ANKRD24	X0h.untreated-X3h.treated	0.0001052592408478	-1	125096017830278	up-regulated
ANKRD24	X0h.untreated-X6h.treated	0.000371886655494434	0.772990881678116	0.00136492259318755	up-regulated
ANKRD27	X0h.untreated-(X3h.treated+X6h.treated)/2	1.29968e+09	0.574764468175968	147913959672019	up-regulated
ANKRD27	X0h.untreated-X3h.treated	0.000270760404870405	0.574764468175968	159365441311854	up-regulated
ANKRD27	X0h.untreated-X6h.treated	0.000119580604590911	0.574764468175968	136462478032183	up-regulated
ANKRD28	X0h.untreated-(X3h.treated+X6h.treated)/2	0.000207072473863392	0.212071057536359	0.374974918294045	up-regulated
ANKRD28	X0h.untreated-X3h.treated	0.000664115956265678	-0.267057638573007	0.165144212582519	up-regulated
ANKRD50	X0h.untreated-(X3h.treated+X6h.treated)/2	3.49797e+06	0.480770399186662	-0.467258154845119	down-regulated
ANKRD50	X0h.untreated-X3h.treated	6.71586e+06	0.528649122622417	-0.390384240635769	down-regulated
ANKRD50	X0h.untreated-X6h.treated	1.27289e+07	0.432891675750907	-0.544132069054468	down-regulated
ANKRD52	X0h.untreated-(X3h.treated+X6h.treated)/2	1.25142e+09	0.508592120534342	-0.940850097225945	down-regulated
ANKRD52	X0h.untreated-X3h.treated	2.84759e+09	-0.546707797210254	-0.998755900500699	down-regulated
ANKRD52	X0h.untreated-X6h.treated	6.53445e+09	0.47047644385843	-0.882944293951191	down-regulated
ANKRD54	X0h.untreated-X3h.treated	0.00922638177108533	-0.374701887863685	-148467224733329	down-regulated
ANKS3	X3h.treated-X6h.treated	0.00388526412468447	-0.249293662466069	0.431233605202739	up-regulated
ANKZF1	X0h.untreated-(X3h.treated+X6h.treated)/2	0.00536452773890218	0.270450778642702	0.395383884663107	up-regulated
ANO10	X0h.untreated-(X3h.treated+X6h.treated)/2	4.16335e+07	-0.317498013088147	0.614323887968864	up-regulated
ANO10	X0h.untreated-X3h.treated	1.95762e+09	-0.361214304957216	0.555597666765916	up-regulated
ANO10	X0h.untreated-X6h.treated	0.000418455145835755	0.352968305541534	0.673050109171811	up-regulated
ANO6	X0h.untreated-X3h.treated	0.00451464180196511	-0.156657548166287	0.415275848615013	up-regulated
ANO8	X0h.untreated-(X3h.treated+X6h.treated)/2	0.000232550482250015	-0.345887835678303	-0.00598479446309974	down-regulated
ANO8	X0h.untreated-X6h.treated	0.00010885107437978	-0.446238218621415	0.183472257105262	up-regulated
ANP32A	X0h.untreated-(X3h.treated+X6h.treated)/2	0.0644328	0.490714431392219	134764498663559	up-regulated
ANP32A	X0h.untreated-X3h.treated	2352.95	0.521078647837424	159921422060315	up-regulated
ANP32A	X0h.untreated-X6h.treated	14.647	0.460350214947013	109607575266802	up-regulated
ANP32B	X0h.untreated-(X3h.treated+X6h.treated)/2	9.68456e+07	0.365077323946558	-0.781959308567895	down-regulated
ANP32B	X0h.untreated-X3h.treated	7.06715e+07	0.464783129334939	-0.949882968098826	down-regulated
ANP32B	X0h.untreated-X6h.treated	6.71311e+08	0.265371518558177	-0.614035649036965	down-regulated
ANP32E	X0h.untreated-(X3h.treated+X6h.treated)/2	0.00419718543904784	-0.233501749929544	0.0148242627510582	up-regulated
ANP32E	X0h.untreated-X6h.treated	0.000456350934095848	-0.339235621519815	-0.265915791628069	down-regulated
ANTXR2	X0h.untreated-(X3h.treated+X6h.treated)/2	0.00445030622315359	-0.171343380737919	0.811548294551462	up-regulated
ANTXR2	X0h.untreated-X3h.treated	0.00661912325528042	-0.244004356872402	105462201222541	up-regulated
ANXA11	X0h.untreated-(X3h.treated+X6h.treated)/2	66375.9	0.199254101722245	-150840739132626	down-regulated
ANXA11	X0h.untreated-X3h.treated	7.49222e+06	0.19082724795057	-142472541797859	down-regulated
ANXA11	X0h.untreated-X6h.treated	33074.9	0.207680955493921	-159208936467394	down-regulated
ANXA3	X0h.untreated-(X3h.treated+X6h.treated)/2	1.99726e+09	-0.531540847924045	-0.279486636250019	down-regulated
ANXA3	X0h.untreated-X3h.treated	4.86097e+09	-0.534939864733279	-0.100755931886551	down-regulated
ANXA3	X0h.untreated-X6h.treated	9.75423e+09	-0.528141831114812	-0.458217340613486	down-regulated
ANXA4	X0h.untreated-(X3h.treated+X6h.treated)/2	6.49396	-0.358739952196394	-140385530658609	down-regulated
ANXA4	X0h.untreated-X3h.treated	802.405	-0.373354445595759	-150481653263573	down-regulated
ANXA4	X0h.untreated-X6h.treated	477.144	-0.344125458797029	-130289408053646	down-regulated
ANXA8L1	X0h.untreated-(X3h.treated+X6h.treated)/2	0.00150276764205824	-0.905057110729715	152193764071852	up-regulated
ANXA8L1	X0h.untreated-X3h.treated	0.00340422095452041	-1	22473947867074	up-regulated
AOPEP	X0h.untreated-(X3h.treated+X6h.treated)/2	0.00152365693452006	-0.139459844571168	0.129173812139034	up-regulated
AOPEP	X0h.untreated-X3h.treated	0.00598414693724941	-0.109471572625497	0.127689403163059	up-regulated
AOX1	X0h.untreated-(X3h.treated+X6h.treated)/2	1.0769e+07	-0.406865390281587	-0.693262982431592	down-regulated
AOX1	X0h.untreated-X3h.treated	8.64227e+08	-0.452685353950562	-0.619111159989809	down-regulated
AOX1	X0h.untreated-X6h.treated	3.00403e+08	-0.361045426612611	-0.767414804873375	down-regulated
AP003068.2	X0h.untreated-(X3h.treated+X6h.treated)/2	0.00417120582350584	-0.836046173872747	-189924447204512	down-regulated
AP003068.2	X0h.untreated-X3h.treated	0.00467936507794459	-0.879568568084465	-243703849122836	down-regulated
AP006621.3	X0h.untreated-(X3h.treated+X6h.treated)/2	0.00142370214595384	0.373994001030446	-0.634562577932011	down-regulated
AP006621.3	X0h.untreated-X3h.treated	0.00284364732440067	-0.46195378916661	-0.873490296471209	down-regulated
AP1G2	X0h.untreated-(X3h.treated+X6h.treated)/2	1.09578e+07	0.133612836806687	0.260104366109486	up-regulated
AP1G2	X0h.untreated-X3h.treated	0.00126953817762678	0.109272322763428	0.109964097147965	up-regulated
AP1G2	X0h.untreated-X6h.treated	2.76165e+08	0.157953350849947	0.410244635071006	up-regulated
AP1M1	X0h.untreated-(X3h.treated+X6h.treated)/2	0.000316604315941115	0.16145692701625	-183190979165308	down-regulated
AP1M1	X0h.untreated-X3h.treated	0.000193471713200446	-0.181264354785013	-165943335332748	down-regulated
AP1M1	X0h.untreated-X6h.treated	0.00115535091976189	0.147552241568539	-200438622997867	down-regulated
AP1M2	X0h.untreated-(X3h.treated+X6h.treated)/2	0.00121060889337241	-0.121674999733896	-0.558836421545378	down-regulated
AP1M2	X0h.untreated-X3h.treated	0.00344368780649287	-0.149160941882635	-0.523923090842538	down-regulated
AP1S2	X0h.untreated-(X3h.treated+X6h.treated)/2	1.66171e+07	0.238196662020992	0.644431215424245	up-regulated
AP1S2	X0h.untreated-X3h.treated	0.000157075881060099	0.238196662020992	0.708601912003016	up-regulated
AP1S2	X0h.untreated-X6h.treated	2.97181e+09	0.238196662020992	0.580260518845473	up-regulated
AP1S3	X0h.untreated-(X3h.treated+X6h.treated)/2	5.87988e+09	-0.536632402663141	-0.161039544121098	down-regulated
AP1S3	X0h.untreated-X3h.treated	0.00011753409524586	-0.559296372583463	0.299840235088393	up-regulated
AP1S3	X0h.untreated-X6h.treated	0.000165393640731413	-0.513968432742819	-0.62191932333059	down-regulated
AP2A2	X0h.untreated-(X3h.treated+X6h.treated)/2	0.00020921194683093	-0.211988138115691	-0.489383982676952	down-regulated
AP2A2	X0h.untreated-X6h.treated	0.00142061153727054	-0.180377765931281	-0.603857116806742	down-regulated
AP2M1	X0h.untreated-(X3h.treated+X6h.treated)/2	0.000110398924090607	-0.190887539760647	-0.832952834718085	down-regulated
AP2M1	X0h.untreated-X3h.treated	0.00631149474014996	-0.204294403084586	-0.866833563354639	down-regulated
AP2M1	X0h.untreated-X6h.treated	0.000444806941350388	-0.177480676436708	-0.79907210608153	down-regulated
AP2S1	X0h.untreated-(X3h.treated+X6h.treated)/2	5803.63	0.145097839377256	0.389007218604868	up-regulated
AP2S1	X0h.untreated-X3h.treated	1.23673e+07	0.162425160474941	0.651842007983973	up-regulated
AP2S1	X0h.untreated-X6h.treated	55658.4	-0.150894177307808	0.126172429225764	up-regulated
AP3M2	X0h.untreated-(X3h.treated+X6h.treated)/2	9.24228e+07	-0.626465693694439	-0.243004753229896	down-regulated
AP3M2	X0h.untreated-X3h.treated	8.84008e+08	-0.64008910029623	-0.108565752256085	down-regulated
AP3M2	X0h.untreated-X6h.treated	2.3159e+08	-0.612842287092648	-0.377443754203708	down-regulated
AP3S2	X0h.untreated-(X3h.treated+X6h.treated)/2	52842	-0.360597769933485	247543522673052	up-regulated
AP3S2	X0h.untreated-X3h.treated	2.56004e+07	-0.446364998620552	261238344608687	up-regulated
AP3S2	X0h.untreated-X6h.treated	4.14032e+08	-0.274830541246418	233848700737417	up-regulated
AP5M1	X0h.untreated-(X3h.treated+X6h.treated)/2	0.000151555637102525	0.362496863196438	0.0593998921748531	up-regulated
AP5M1	X0h.untreated-X6h.treated	0.000504289471322511	0.423167641565127	0.0815255238636787	up-regulated
APBB1	X0h.untreated-(X3h.treated+X6h.treated)/2	214209	-0.366875297258406	0.196974714676749	up-regulated
APBB1	X0h.untreated-X3h.treated	7.61784e+08	-0.384406396527523	0.147043366613403	up-regulated
APBB1	X0h.untreated-X6h.treated	2.54468e+08	-0.34934419798929	0.246906062740095	up-regulated
APBB2	X0h.untreated-(X3h.treated+X6h.treated)/2	3.286e+08	0.104495769368242	-0.296673333028683	down-regulated
APBB2	X0h.untreated-X3h.treated	0.000445152956788852	0.100422871634957	-0.303444247928301	down-regulated
APBB2	X0h.untreated-X6h.treated	7.17381e+09	0.108568667101527	-0.289902418129064	down-regulated
APBB3	X0h.untreated-(X3h.treated+X6h.treated)/2	0.000404122720515116	0.196515670325057	0.10656167873321	up-regulated
APBB3	X0h.untreated-X3h.treated	0.000220377562893817	0.262587086050868	0.150813186631157	up-regulated
APC2	X0h.untreated-X6h.treated	7.615e+09	-0.615240449325216	-142859097979219	down-regulated
APC2	X3h.treated-X6h.treated	620218	-0.777425368442399	-0.714083906206032	down-regulated
APCDD1	X0h.untreated-(X3h.treated+X6h.treated)/2	0.00816085538089297	-0.206664245589218	0.399284758973012	up-regulated
APEX1	X0h.untreated-(X3h.treated+X6h.treated)/2	339240	-0.344369611463557	-0.243636591927271	down-regulated
APEX1	X0h.untreated-X3h.treated	5.9239e+07	0.348790382803259	-0.324109392550139	down-regulated
APEX1	X0h.untreated-X6h.treated	3.63918e+09	-0.359885903552464	-0.163163791304403	down-regulated
APH1A	X0h.untreated-(X3h.treated+X6h.treated)/2	0.000545704282512272	0.168022242855355	-0.834561160081264	down-regulated
APH1A	X0h.untreated-X3h.treated	0.00183427730927561	-0.17872179011441	-0.904744191755458	down-regulated
APH1A	X0h.untreated-X6h.treated	0.00172608626213631	0.169486378669766	-0.76437812840707	down-regulated
APH1B	X0h.untreated-(X3h.treated+X6h.treated)/2	0.000872317387541963	0.492443150809623	-0.987760220692144	down-regulated
APH1B	X0h.untreated-X3h.treated	3.04519e+09	0.505701758611409	-109892291701373	down-regulated
APH1B	X0h.untreated-X6h.treated	0.00756954981579213	-0.492897904699837	-0.876597524370561	down-regulated
APH1B	X3h.treated-X6h.treated	0.000939141244452601	-0.586525008553416	0.222325392643166	up-regulated
API5	X0h.untreated-(X3h.treated+X6h.treated)/2	0.00926667152909629	-0.395921745641846	-0.436952529982203	down-regulated
APLP1	X0h.untreated-(X3h.treated+X6h.treated)/2	0.000162984578596332	0.254578279861404	-0.353433833836892	down-regulated
APLP1	X0h.untreated-X6h.treated	0.00409792228600343	0.254707036205168	-0.419400422331917	down-regulated
APOBEC3B	X0h.untreated-X6h.treated	0.00291449782024088	0.304125843284439	0.482733400036163	up-regulated
APOBEC3C	X0h.untreated-(X3h.treated+X6h.treated)/2	0.00559838786765155	-0.192281665854858	0.429347175056613	up-regulated
APOBEC3C	X0h.untreated-X3h.treated	0.00149549471665842	-0.384563331709716	0.0489475826505643	up-regulated
APOLD1	X0h.untreated-(X3h.treated+X6h.treated)/2	8.15271e+09	-0.864965089798136	0.930256610689398	up-regulated
APOLD1	X0h.untreated-X3h.treated	0.00257668129647894	-0.729930179596272	0.677102319949129	up-regulated
APOLD1	X0h.untreated-X6h.treated	8.43612e+09	-1	118341090142967	up-regulated
APOOL	X0h.untreated-(X3h.treated+X6h.treated)/2	0.00934094167852246	0.259006783777728	0.787077302926035	up-regulated
APOOL	X0h.untreated-X3h.treated	0.000591454032097552	0.518013567555457	0.707410282356915	up-regulated
APP	X0h.untreated-(X3h.treated+X6h.treated)/2	22.0369	0.169348888339819	0.167685345048718	up-regulated
APP	X0h.untreated-X3h.treated	1.23821e+07	0.160891159659585	0.0863905619594405	up-regulated
APP	X0h.untreated-X6h.treated	522237	0.177806617020054	0.248980128137996	up-regulated
APPBP2	X0h.untreated-(X3h.treated+X6h.treated)/2	0.000288088324013092	-0.609217316071776	-0.258655907677731	down-regulated
APPBP2	X0h.untreated-X3h.treated	0.00373358982461596	-0.559067512606414	-0.120702107909658	down-regulated
APPBP2	X0h.untreated-X6h.treated	0.00022245240919941	-0.659367119537138	-0.396609707445805	down-regulated
APPL2	X0h.untreated-(X3h.treated+X6h.treated)/2	0.00243637972829709	0.269365479145921	0.770961555527629	up-regulated
APPL2	X0h.untreated-X3h.treated	0.000423647894466548	0.447600570865179	0.799739595975026	up-regulated
APTX	X0h.untreated-(X3h.treated+X6h.treated)/2	2.03469e+07	0.186669475373094	0.0228478043149494	up-regulated
APTX	X0h.untreated-X3h.treated	0.000511141753523379	0.186669475373094	-0.0223525342845265	down-regulated
APTX	X0h.untreated-X6h.treated	2.9937e+08	0.251916744010483	0.0680481429144253	up-regulated
ARAF	X0h.untreated-(X3h.treated+X6h.treated)/2	0.000534344224362905	-0.180382300939607	-0.414004026411604	down-regulated
ARAF	X0h.untreated-X3h.treated	0.00392886492886561	-0.256200006200556	-0.341299496735275	down-regulated
ARCN1	X0h.untreated-(X3h.treated+X6h.treated)/2	2.88845e+07	0.18909612029577	0.763534157526058	up-regulated
ARCN1	X0h.untreated-X3h.treated	0.000113668921363492	0.18909612029577	0.900084569570439	up-regulated
ARCN1	X0h.untreated-X6h.treated	0.000123941579318676	0.18909612029577	0.626983745481678	up-regulated
ARF3	X0h.untreated-(X3h.treated+X6h.treated)/2	4.15022e+07	0.376209030933306	0.234850908448213	up-regulated
ARF3	X0h.untreated-X3h.treated	3.28375e+08	0.390459929695195	0.225294521438902	up-regulated
ARF3	X0h.untreated-X6h.treated	5.7134e+09	0.361958132171418	0.244407295457525	up-regulated
ARF4	X0h.untreated-(X3h.treated+X6h.treated)/2	0.00371696167754263	0.241407823072362	0.296000052633774	up-regulated
ARF4	X0h.untreated-X6h.treated	0.0063102868778492	0.226212853743899	0.161858006231269	up-regulated
ARFGAP1	X0h.untreated-(X3h.treated+X6h.treated)/2	0.00678025608562794	0.117858775670757	-0.60157307450916	down-regulated
ARFGAP2	X0h.untreated-(X3h.treated+X6h.treated)/2	6.19641e+09	0.16091626445372	126953286637132	up-regulated
ARFGAP2	X0h.untreated-X3h.treated	6.25912e+07	0.154860414645008	115683096593045	up-regulated
ARFGAP3	X0h.untreated-(X3h.treated+X6h.treated)/2	3.23876e+07	0.387728018516265	0.0262752368996879	up-regulated
ARFGAP3	X0h.untreated-X3h.treated	1.61319e+08	0.422300117302651	0.0501283186566708	up-regulated
ARFGAP3	X0h.untreated-X6h.treated	6.26936e+07	0.353155919729879	0.00242215514270505	up-regulated
ARFGEF1	X0h.untreated-(X3h.treated+X6h.treated)/2	7.04178e+09	-0.253461767260374	136976664991263	up-regulated
ARFGEF1	X0h.untreated-X3h.treated	0.00444188650728031	-0.296508594595878	137186640434943	up-regulated
ARFGEF1	X0h.untreated-X6h.treated	0.00180905655876641	-0.210414939924869	136766689547582	up-regulated
ARFIP2	X0h.untreated-(X3h.treated+X6h.treated)/2	4.18894e+09	0.160278841690139	0.00608442722670732	up-regulated
ARFIP2	X0h.untreated-X3h.treated	0.00421408736924258	-0.215345674979655	-0.0260545151041027	down-regulated
ARFIP2	X0h.untreated-X6h.treated	0.000100330549205451	-0.210346540107178	0.0382233695575174	up-regulated
ARFRP1	X0h.untreated-(X3h.treated+X6h.treated)/2	2.69525e+06	-0.418243580150146	-0.680466290299777	down-regulated
ARFRP1	X0h.untreated-X3h.treated	7.15415e+06	-0.450155008564729	-0.598824113146136	down-regulated
ARFRP1	X0h.untreated-X6h.treated	3.0859e+06	0.404571483185112	-0.762108467453418	down-regulated
ARHGAP1	X0h.untreated-(X3h.treated+X6h.treated)/2	0.000281265872528148	-0.284874208708781	0.377797118661724	up-regulated
ARHGAP1	X0h.untreated-X3h.treated	0.00535060785594885	-0.298612392759261	0.0589773103953366	up-regulated
ARHGAP10	X0h.untreated-(X3h.treated+X6h.treated)/2	6.29483e+07	0.448445601319018	-0.125345447702307	down-regulated
ARHGAP10	X0h.untreated-X3h.treated	1.95758e+08	0.467065520106009	-0.18982376454361	down-regulated
ARHGAP10	X0h.untreated-X6h.treated	3.26856e+08	-0.429825682532027	-0.0608671308610029	down-regulated
ARHGAP11A	X0h.untreated-(X3h.treated+X6h.treated)/2	4.76509e+07	0.413933847678785	0.681403229782962	up-regulated
ARHGAP11A	X0h.untreated-X3h.treated	8.9604e+09	0.413933847678785	0.269680262250988	up-regulated
ARHGAP11A	X0h.untreated-X6h.treated	0.000145379217604532	0.413933847678785	109312619731494	up-regulated
ARHGAP17	X0h.untreated-(X3h.treated+X6h.treated)/2	66835.7	0.268667215773979	0.949376405483263	up-regulated
ARHGAP17	X0h.untreated-X3h.treated	3.30959e+07	0.268667215773979	0.725073686438031	up-regulated
ARHGAP17	X0h.untreated-X6h.treated	6.39155e+08	0.268667215773979	117367912452849	up-regulated
ARHGAP21	X0h.untreated-(X3h.treated+X6h.treated)/2	0.000159381904232878	-0.122603378131585	0.0568333913186492	up-regulated
ARHGAP21	X0h.untreated-X3h.treated	0.00252094790409324	-0.13149811442729	-0.104640394701148	down-regulated
ARHGAP22	X0h.untreated-(X3h.treated+X6h.treated)/2	0.000639299410667706	0.163101404240232	-0.716892679862047	down-regulated
ARHGAP22	X0h.untreated-X6h.treated	5.04796e+08	0.246564926833688	-110783781532443	down-regulated
ARHGAP23	X0h.untreated-(X3h.treated+X6h.treated)/2	2.673e+08	0.133212776251281	-0.465573056801623	down-regulated
ARHGAP23	X0h.untreated-X3h.treated	1.2892e+09	-0.15225996158153	-0.487205670113934	down-regulated
ARHGAP23	X0h.untreated-X6h.treated	5.17892e+07	0.133212776251281	-0.443940443489311	down-regulated
ARHGAP29	X0h.untreated-(X3h.treated+X6h.treated)/2	2.40804e+07	-0.174579896413038	0.592534317778944	up-regulated
ARHGAP29	X0h.untreated-X3h.treated	7.38535e+07	0.205138873106407	0.520307398751419	up-regulated
ARHGAP29	X0h.untreated-X6h.treated	5.88805e+09	-0.150544734060799	0.664761236806469	up-regulated
ARHGAP32	X0h.untreated-(X3h.treated+X6h.treated)/2	8.79214e+08	-0.351613407446413	0.356387428188556	up-regulated
ARHGAP32	X0h.untreated-X3h.treated	7.45664e+09	-0.402311580057379	0.382346112901659	up-regulated
ARHGAP32	X0h.untreated-X6h.treated	0.000362280685399901	-0.300915234835448	0.330428743475453	up-regulated
ARHGAP35	X0h.untreated-(X3h.treated+X6h.treated)/2	9.68456e+07	0.340675871364338	-0.301955246531047	down-regulated
ARHGAP35	X0h.untreated-X3h.treated	0.000248265176050096	0.340675871364338	-0.388323357997662	down-regulated
ARHGAP35	X0h.untreated-X6h.treated	9.19951e+09	0.340675871364338	-0.215587135064431	down-regulated
ARHGAP44	X0h.untreated-(X3h.treated+X6h.treated)/2	0.00900488402851976	-0.293149713861887	0.254469786201952	up-regulated
ARHGDIA	X0h.untreated-(X3h.treated+X6h.treated)/2	5.75445e-06	-0.363210196221154	-228331141287825	down-regulated
ARHGDIA	X0h.untreated-X3h.treated	15.9936	-0.369460639280613	-204155847567723	down-regulated
ARHGDIA	X0h.untreated-X6h.treated	0.356446	-0.356959753161694	-252506435007927	down-regulated
ARHGEF1	X0h.untreated-(X3h.treated+X6h.treated)/2	5.43367e+08	-0.249814468422789	-0.526148542462802	down-regulated
ARHGEF1	X0h.untreated-X3h.treated	0.00585651811377226	-0.244033560427315	-0.397952499250494	down-regulated
ARHGEF1	X0h.untreated-X6h.treated	4.25868e+08	-0.255595376418264	-0.65434458567511	down-regulated
ARHGEF10	X0h.untreated-X6h.treated	0.00168548628730156	0.342741130766514	-136803471400662	down-regulated
ARHGEF2	X0h.untreated-(X3h.treated+X6h.treated)/2	0.000824490998375901	0.343237422074324	0.554598021289002	up-regulated
ARHGEF2	X0h.untreated-X3h.treated	0.00364023742959989	0.353708716777796	0.719529457906875	up-regulated
ARHGEF25	X0h.untreated-(X3h.treated+X6h.treated)/2	9.35619e+09	0.538678599058598	-0.62082936389832	down-regulated
ARHGEF25	X0h.untreated-X6h.treated	0.000201910771720108	0.616358107349893	-0.650393567334129	down-regulated
ARHGEF3	X0h.untreated-(X3h.treated+X6h.treated)/2	0.000157880832312991	-0.309229685909564	0.419897290537129	up-regulated
ARHGEF3	X0h.untreated-X3h.treated	0.00086402137934317	0.336032921872967	0.0928065472037689	up-regulated
ARHGEF3	X0h.untreated-X6h.treated	0.00888757751741562	-0.323786729754039	0.746988033870489	up-regulated
ARHGEF37	X0h.untreated-(X3h.treated+X6h.treated)/2	4.47959e+07	-0.63671508911546	234276000614236	up-regulated
ARHGEF37	X0h.untreated-X3h.treated	5.2273e+09	-0.69242498024462	225713635523152	up-regulated
ARHGEF37	X0h.untreated-X6h.treated	0.000306693113688991	-0.581005197986299	24283836570532	up-regulated
ARHGEF39	X0h.untreated-X3h.treated	0.00658577343866051	-0.26905683917263	0.146723419585761	up-regulated
ARHGEF40	X0h.untreated-(X3h.treated+X6h.treated)/2	0.00376119310330656	0.150265966981575	0.0663673646339729	up-regulated
ARHGEF40	X0h.untreated-X6h.treated	0.000264393418511342	0.182253674220607	0.275100790414081	up-regulated
ARHGEF9	X0h.untreated-(X3h.treated+X6h.treated)/2	1.24224e+08	-0.495508524263591	-0.522476420844607	down-regulated
ARHGEF9	X0h.untreated-X3h.treated	0.00069157428521993	-0.611943070054086	-0.795197863341456	down-regulated
ARHGEF9	X0h.untreated-X6h.treated	0.000355793927874481	-0.379073978473097	-0.249754978347759	down-regulated
ARID1A	X0h.untreated-(X3h.treated+X6h.treated)/2	0.0021545987848929	0.125860350253315	-0.149245794468349	down-regulated
ARID1A	X0h.untreated-X3h.treated	0.00672932953057887	0.105708266138463	-0.279382456582258	down-regulated
ARID1A	X0h.untreated-X6h.treated	0.00562820685063677	-0.205200580500508	-0.0191091323544388	down-regulated
ARID1B	X0h.untreated-X3h.treated	0.00494650140679747	0.234700300236056	-0.136394848798903	down-regulated
ARID3B	X3h.treated-X6h.treated	0.00964418645350863	-0.796344429547595	0.774997344316477	up-regulated
ARID4B	X0h.untreated-(X3h.treated+X6h.treated)/2	0.00384656783985376	0.476556038132662	140908125885666	up-regulated
ARID4B	X0h.untreated-X3h.treated	0.0024024283204867	0.351847053116165	123834472478215	up-regulated
ARID4B	X0h.untreated-X6h.treated	0.00370492719449573	0.60126502314916	157981779293118	up-regulated
ARID5A	X0h.untreated-(X3h.treated+X6h.treated)/2	0.00311550332618486	0.542487159365966	-0.884362684635717	down-regulated
ARID5A	X0h.untreated-X6h.treated	0.00920199476201386	0.472124543328533	-161417363498832	down-regulated
ARID5B	X0h.untreated-(X3h.treated+X6h.treated)/2	8.2495e+06	-0.322159022080658	0.290501379359513	up-regulated
ARID5B	X0h.untreated-X3h.treated	5.56391e+07	-0.311738203686197	0.0522393300096464	up-regulated
ARID5B	X0h.untreated-X6h.treated	5.27533e+07	-0.332579840475119	0.52876342870938	up-regulated
ARL1	X0h.untreated-X6h.treated	0.00253870567377415	-0.122371603222001	0.17346308635694	up-regulated
ARL13B	X0h.untreated-(X3h.treated+X6h.treated)/2	7.49589e+06	0.578640916744899	-0.5725732898375	down-regulated
ARL13B	X0h.untreated-X3h.treated	4.72137e+08	0.692142959620796	-0.295688177763078	down-regulated
ARL13B	X0h.untreated-X6h.treated	1.53907e+08	-0.673117277795056	-0.849458401911921	down-regulated
ARL14EP	X0h.untreated-(X3h.treated+X6h.treated)/2	0.000105082182008703	-0.397783012619098	104940906891006	up-regulated
ARL14EP	X0h.untreated-X3h.treated	0.000117117395127002	-0.441343326780429	110554898203821	up-regulated
ARL14EP	X0h.untreated-X6h.treated	0.00214895707110291	0.354222698457767	0.99326915578192	up-regulated
ARL14EPL	X0h.untreated-X3h.treated	0.00325653986678215	0.44426944062777	-0.791360111388258	down-regulated
ARL2BP	X0h.untreated-(X3h.treated+X6h.treated)/2	1.78114e+08	-0.191149970644863	0.118507696001213	up-regulated
ARL2BP	X0h.untreated-X3h.treated	1.72467e+09	-0.198499555283356	-0.0254705640953814	down-regulated
ARL2BP	X0h.untreated-X6h.treated	4.21151e+09	-0.18380038600637	0.262485956097807	up-regulated
ARL6IP1	X0h.untreated-(X3h.treated+X6h.treated)/2	7212.73	-0.368017682682913	0.372793346115972	up-regulated
ARL6IP1	X0h.untreated-X3h.treated	35942.5	-0.393461815353048	0.139798001440552	up-regulated
ARL6IP1	X0h.untreated-X6h.treated	20599.1	-0.342573550012778	0.605788690791393	up-regulated
ARL6IP4	X0h.untreated-(X3h.treated+X6h.treated)/2	1.10717e+09	0.162865588990556	-0.189846655090798	down-regulated
ARL6IP4	X0h.untreated-X3h.treated	0.00331028689906751	0.168597288857018	-0.0166189642683818	down-regulated
ARL6IP4	X0h.untreated-X6h.treated	0.000115084594612311	0.157133889124093	-0.363074345913215	down-regulated
ARL6IP5	X0h.untreated-(X3h.treated+X6h.treated)/2	1.00641e+09	0.267451956934384	0.0443602555653055	up-regulated
ARL6IP5	X0h.untreated-X3h.treated	2.79384e+09	0.287177281074154	-0.170978695307812	down-regulated
ARL6IP5	X0h.untreated-X6h.treated	0.00026615897703654	0.247726632794614	0.259699206438423	up-regulated
ARL6IP6	X0h.untreated-(X3h.treated+X6h.treated)/2	6.91405e+08	-0.465081005762707	0.0195871074996561	up-regulated
ARL6IP6	X0h.untreated-X3h.treated	0.000541334933448082	-0.507117696973554	0.240054553528485	up-regulated
ARL6IP6	X0h.untreated-X6h.treated	8.01654e+08	-0.42304431455186	-0.200880338529172	down-regulated
ARL8B	X0h.untreated-(X3h.treated+X6h.treated)/2	6.56298e+08	0.584756751654995	104700365424226	up-regulated
ARL8B	X0h.untreated-X3h.treated	0.000176130276845228	0.584756751654995	0.736766453380309	up-regulated
ARL8B	X0h.untreated-X6h.treated	0.000170738049961648	0.584756751654995	13572408551042	up-regulated
ARMC1	X0h.untreated-(X3h.treated+X6h.treated)/2	0.00020537272502421	0.275268828797153	-0.226575286915304	down-regulated
ARMC1	X0h.untreated-X3h.treated	0.000324451474490552	-0.3270663770141	-0.294958553952092	down-regulated
ARMC1	X0h.untreated-X6h.treated	0.00575997654617276	0.267276395648955	-0.158192019878517	down-regulated
ARMC6	X0h.untreated-(X3h.treated+X6h.treated)/2	0.000321759345756702	-0.247599140181385	-0.377021105909343	down-regulated
ARMC6	X0h.untreated-X6h.treated	9.94905e+07	-0.353191505387955	-0.345410117938027	down-regulated
ARMC7	X0h.untreated-X3h.treated	0.0084104374627898	-0.136226747977902	-0.0591505895136168	down-regulated
ARMC9	X0h.untreated-(X3h.treated+X6h.treated)/2	8.84925e+07	0.165538075089837	0.0159381539532499	up-regulated
ARMC9	X0h.untreated-X3h.treated	7.09739e+06	-0.222254429540647	-0.261826829753759	down-regulated
ARMC9	X0h.untreated-X6h.treated	0.000115084594612311	0.159581019965108	0.293703137660259	up-regulated
ARMCX3	X0h.untreated-(X3h.treated+X6h.treated)/2	0.00249692742423103	0.370483659037985	-0.326004407599363	down-regulated
ARMCX3	X0h.untreated-X3h.treated	0.00249893699218705	0.437790536389555	-0.625366278032995	down-regulated
ARNT	X0h.untreated-(X3h.treated+X6h.treated)/2	0.00451664250397352	-0.212836041205432	0.0126518392056996	up-regulated
ARNT	X0h.untreated-X6h.treated	0.00321078862058871	0.263818702737456	0.198662953987515	up-regulated
ARPC1B	X0h.untreated-X6h.treated	0.00334309332624526	0.161835888030188	-166135013301129	down-regulated
ARPC3	X0h.untreated-(X3h.treated+X6h.treated)/2	9.54057e+07	0.626165702393001	-11430973910838	down-regulated
ARPC3	X0h.untreated-X3h.treated	4.54798e+07	0.663473450539829	-122792842921106	down-regulated
ARPC3	X0h.untreated-X6h.treated	6.11803e+08	0.588857954246172	-105826635295653	down-regulated
ARPC4	X0h.untreated-(X3h.treated+X6h.treated)/2	17.5085	0.630331990282434	0.42938374281582	up-regulated
ARPC4	X0h.untreated-X3h.treated	83291.2	0.630331990282434	0.532162073392517	up-regulated
ARPC4	X0h.untreated-X6h.treated	104784	0.630331990282434	0.326605412239123	up-regulated
ARPC5	X0h.untreated-(X3h.treated+X6h.treated)/2	37112.7	-0.237659698130851	-0.539793283007623	down-regulated
ARPC5	X0h.untreated-X3h.treated	2.45959e+08	-0.190299705824401	-0.0763766510484718	down-regulated
ARPC5	X0h.untreated-X6h.treated	2375.74	-0.285019690437302	-100320991496677	down-regulated
ARPIN	X0h.untreated-(X3h.treated+X6h.treated)/2	0.000175663424706202	0.538338826959844	-0.361685966383261	down-regulated
ARPIN	X0h.untreated-X3h.treated	0.000265503429934995	0.554721441670222	-0.437288173319781	down-regulated
ARPIN	X0h.untreated-X6h.treated	0.000796269417640939	0.521956212249467	-0.286083759446742	down-regulated
ARPIN-AP3S2	X0h.untreated-(X3h.treated+X6h.treated)/2	0.00135482730631258	0.450382253263261	-146332192064426	down-regulated
ARPIN-AP3S2	X0h.untreated-X3h.treated	0.00226907915027561	0.451443906132287	-164479151859823	down-regulated
ARPIN-AP3S2	X0h.untreated-X6h.treated	0.00233158915465098	0.449320600394234	-128185232269028	down-regulated
ARPP19	X0h.untreated-X6h.treated	0.00156292326397536	-0.104506495517009	-11734397184283	down-regulated
ARRB1	X0h.untreated-(X3h.treated+X6h.treated)/2	3.65862e+09	0.432726495970623	-104870479644426	down-regulated
ARRB1	X0h.untreated-X3h.treated	0.0019809264320791	-0.432753011056152	-0.979142035822754	down-regulated
ARRB1	X0h.untreated-X6h.treated	6.20512e+09	0.433961863305465	-111826755706577	down-regulated
ARRB2	X0h.untreated-(X3h.treated+X6h.treated)/2	2.06124e+08	-0.223388369413156	0.345102001360158	up-regulated
ARRB2	X0h.untreated-X3h.treated	0.00250979710835746	-0.24968183952995	0.154393955529684	up-regulated
ARRB2	X0h.untreated-X6h.treated	0.000149534619635095	-0.197094899296362	0.535810047190633	up-regulated
ARRDC1-AS1	X0h.untreated-(X3h.treated+X6h.treated)/2	1.89057e+09	-0.177643931143777	0.231027648868651	up-regulated
ARRDC1-AS1	X0h.untreated-X6h.treated	4.19274e+07	0.239128995999328	0.174561639665056	up-regulated
ARRDC3	X0h.untreated-(X3h.treated+X6h.treated)/2	0.00944405303368573	-0.41849675100806	0.0712629998189547	up-regulated
ARSB	X0h.untreated-(X3h.treated+X6h.treated)/2	0.00512313795532748	-0.412919805466001	-0.599752326366942	down-regulated
ARSB	X0h.untreated-X6h.treated	0.00663313603470451	-0.435342616194004	-0.619422824417899	down-regulated
ARSD	X0h.untreated-(X3h.treated+X6h.treated)/2	0.000106693300689291	0.421863523002103	-0.668346397499394	down-regulated
ARSD	X0h.untreated-X3h.treated	0.000519358732320658	0.393402392140588	-0.689194406550159	down-regulated
ARSD	X0h.untreated-X6h.treated	0.000138247511837492	-0.464972251548138	-0.647498388448629	down-regulated
ARV1	X0h.untreated-(X3h.treated+X6h.treated)/2	3.95221e+08	-0.672678118547844	0.926225663377748	up-regulated
ARV1	X0h.untreated-X3h.treated	5.46309e+09	-0.676967778537757	0.879218240818561	up-regulated
ARV1	X0h.untreated-X6h.treated	0.00011975359274128	-0.668388458557931	0.973233085936936	up-regulated
ASAH1	X0h.untreated-(X3h.treated+X6h.treated)/2	1.56586e+06	0.215695879253746	0.393619839365447	up-regulated
ASAH1	X0h.untreated-X3h.treated	5.90699e+08	0.261442829902171	0.319312911428489	up-regulated
ASAH1	X0h.untreated-X6h.treated	0.000144865387855957	0.169948928605322	0.467926767302405	up-regulated
ASAP1	X0h.untreated-(X3h.treated+X6h.treated)/2	9.87744e+09	0.27924234525437	0.594459480002276	up-regulated
ASAP1	X0h.untreated-X3h.treated	0.00406735382649427	0.298977769769612	0.498266273381673	up-regulated
ASB1	X0h.untreated-(X3h.treated+X6h.treated)/2	0.00530071830872571	0.255699266488193	-117309118624819	down-regulated
ASB1	X0h.untreated-X6h.treated	0.000206370112430694	0.308050972351106	-154176731896621	down-regulated
ASB3	X0h.untreated-(X3h.treated+X6h.treated)/2	0.00199009540677561	-0.322994148239757	0.216074602468615	up-regulated
ASB3	X0h.untreated-X3h.treated	7.29353e+09	-0.443157206831005	0.222038613147717	up-regulated
ASB7	X0h.untreated-(X3h.treated+X6h.treated)/2	0.000110866355918678	0.34108683630664	-0.0920369744097203	down-regulated
ASB7	X0h.untreated-X3h.treated	0.000468641734007918	0.298217330264589	-0.183298387219867	down-regulated
ASB7	X0h.untreated-X6h.treated	0.000183639287247687	0.383956342348691	-0.000775561599573482	down-regulated
ASF1A	X0h.untreated-(X3h.treated+X6h.treated)/2	0.000364422356398304	0.311190061613428	0.450219663805488	up-regulated
ASF1A	X0h.untreated-X3h.treated	0.00148882951364789	0.321541485938434	0.35292618194463	up-regulated
ASF1A	X0h.untreated-X6h.treated	0.00283898605929947	0.300838637288423	0.547513145666347	up-regulated
ASH2L	X0h.untreated-(X3h.treated+X6h.treated)/2	9.36144e+07	-0.300576797403493	-0.15157313418006	down-regulated
ASH2L	X0h.untreated-X3h.treated	5.2273e+09	-0.33144210426155	-0.451002656738555	down-regulated
ASH2L	X0h.untreated-X6h.treated	8.30463e+09	-0.269711490545436	0.147856388378435	up-regulated
ASIC1	X0h.untreated-(X3h.treated+X6h.treated)/2	0.000189127439103983	-0.570610415269253	-0.599893762198269	down-regulated
ASIC1	X0h.untreated-X3h.treated	0.00127648592885134	-0.582763415438	-0.553134725172663	down-regulated
ASIC1	X0h.untreated-X6h.treated	0.000963890409640633	-0.558457415100506	-0.646652799223875	down-regulated
ASPM	X0h.untreated-(X3h.treated+X6h.treated)/2	0.000205959945558486	0.319157950486658	156751895604723	up-regulated
ASPM	X0h.untreated-X6h.treated	0.000885955403841486	0.382867045829423	192683504137421	up-regulated
ASPSCR1	X0h.untreated-(X3h.treated+X6h.treated)/2	0.00175275476665274	-0.270386290659363	-0.146148552058494	down-regulated
ASPSCR1	X0h.untreated-X6h.treated	0.00128672390769695	-0.364755825870456	-0.0479973552975785	down-regulated
ASRGL1	X0h.untreated-(X3h.treated+X6h.treated)/2	0.00075356558280497	0.403437914502655	0.0666899484866437	up-regulated
ASRGL1	X0h.untreated-X3h.treated	0.00709038634487091	-0.450420226833655	-0.465881869701499	down-regulated
ASRGL1	X0h.untreated-X6h.treated	0.00150969136871749	0.420089255043994	0.599261766674786	up-regulated
ASTN1	X0h.untreated-(X3h.treated+X6h.treated)/2	3.16709e+07	0.629199488748889	-0.203947221356988	down-regulated
ASTN1	X0h.untreated-X3h.treated	1.38473e+08	0.652855334396557	-0.259510114412096	down-regulated
ASTN1	X0h.untreated-X6h.treated	2.24167e+08	0.605543643101221	-0.14838432830188	down-regulated
ASXL2	X0h.untreated-(X3h.treated+X6h.treated)/2	0.000151266651463126	-0.156995946388706	-0.62171724815741	down-regulated
ASXL2	X0h.untreated-X3h.treated	0.000257151114485318	-0.26299037237804	-0.0396388697570993	down-regulated
ATE1	X0h.untreated-(X3h.treated+X6h.treated)/2	3854.33	-0.695400204969102	-0.0898684300990382	down-regulated
ATE1	X0h.untreated-X3h.treated	382484	-0.706528221804522	-0.203016199254475	down-regulated
ATE1	X0h.untreated-X6h.treated	310445	-0.684272188133683	0.0232793390563986	up-regulated
ATF1	X0h.untreated-(X3h.treated+X6h.treated)/2	0.000216809450994046	0.230312956585265	0.0226902455570086	up-regulated
ATF1	X0h.untreated-X3h.treated	2.08268e+08	0.373906404431002	0.219106555090119	up-regulated
ATF1	X3h.treated-X6h.treated	0.000325217803267497	0.361107437384654	-0.39283261906622	down-regulated
ATF2	X0h.untreated-(X3h.treated+X6h.treated)/2	0.000333749030105821	0.213512345844216	0.628457256441056	up-regulated
ATF2	X0h.untreated-X3h.treated	0.000597406348105453	0.25778046007894	0.595603511939275	up-regulated
ATF7	X0h.untreated-(X3h.treated+X6h.treated)/2	0.00197209571773916	0.262666471331593	115772909336377	up-regulated
ATG12	X0h.untreated-(X3h.treated+X6h.treated)/2	7.58137e+07	0.491999124042896	102692650369559	up-regulated
ATG12	X0h.untreated-X6h.treated	2.35479e+08	0.685165164227952	124936543989666	up-regulated
ATG13	X0h.untreated-(X3h.treated+X6h.treated)/2	5.09051e+07	-0.233423977659306	-0.441221886731035	down-regulated
ATG13	X0h.untreated-X3h.treated	0.00111444100173728	-0.226756410188743	-0.416069582417103	down-regulated
ATG13	X0h.untreated-X6h.treated	4.39998e+09	-0.240091545129868	-0.466374191044967	down-regulated
ATG3	X0h.untreated-(X3h.treated+X6h.treated)/2	1.01457e+09	0.60492695995477	-125552261195437	down-regulated
ATG3	X0h.untreated-X3h.treated	7.00737e+07	0.603399565740648	-117429337852342	down-regulated
ATG3	X0h.untreated-X6h.treated	0.000204755667247172	0.60645435416889	-133675184538533	down-regulated
ATG4B	X0h.untreated-X6h.treated	0.0036284393861562	0.122124877274802	-0.076019065438035	down-regulated
ATG4D	X0h.untreated-(X3h.treated+X6h.treated)/2	0.000476788607346753	-0.173827114996691	-0.505097144208892	down-regulated
ATG4D	X0h.untreated-X3h.treated	0.000116388415711424	0.174753142614814	-0.499898263070459	down-regulated
ATG9A	X0h.untreated-(X3h.treated+X6h.treated)/2	5.53663e+08	0.254767848106106	0.0838303056850123	up-regulated
ATG9A	X0h.untreated-X3h.treated	0.000721131642635054	0.228052073316694	0.0667874079699313	up-regulated
ATG9A	X0h.untreated-X6h.treated	2.76165e+08	-0.286214023811368	0.100873203400093	up-regulated
ATL2	X0h.untreated-(X3h.treated+X6h.treated)/2	0.00371378289555837	-0.376927304986361	0.0920273591411653	up-regulated
ATL3	X0h.untreated-(X3h.treated+X6h.treated)/2	5824.95	0.499629264575808	0.236010895275333	up-regulated
ATL3	X0h.untreated-X3h.treated	12718.9	0.532309704284873	0.156287929026935	up-regulated
ATL3	X0h.untreated-X6h.treated	26099.3	0.466948824866744	0.31573386152373	up-regulated
ATMIN	X0h.untreated-(X3h.treated+X6h.treated)/2	0.000585924013447955	0.399683513065508	0.187794269320447	up-regulated
ATMIN	X0h.untreated-X3h.treated	0.00483473835251363	0.436202405417476	0.0900787309324533	up-regulated
ATOX1	X0h.untreated-(X3h.treated+X6h.treated)/2	890791	-0.24888381141347	-0.517317399261639	down-regulated
ATOX1	X0h.untreated-X3h.treated	5.57351e+06	-0.258312998684387	-0.317196970790061	down-regulated
ATOX1	X0h.untreated-X6h.treated	2.12313e+09	-0.239454624142554	-0.717437827733217	down-regulated
ATP10D	X0h.untreated-(X3h.treated+X6h.treated)/2	4.30884e+09	0.275732299675149	0.807166928111921	up-regulated
ATP10D	X0h.untreated-X3h.treated	0.000340693496363344	-0.333005152289371	145900510956094	up-regulated
ATP10D	X0h.untreated-X6h.treated	0.000822174529089307	-0.495459705685817	0.155328746662899	up-regulated
ATP10D	X3h.treated-X6h.treated	0.00267406145698998	0.54059544140036	-130367636289804	down-regulated
ATP11B	X0h.untreated-(X3h.treated+X6h.treated)/2	5.38947e+06	-0.271718017065419	0.151454696544202	up-regulated
ATP11B	X0h.untreated-X3h.treated	0.000125680557925634	-0.337963267646431	0.256808340697028	up-regulated
ATP11B	X0h.untreated-X6h.treated	1.95686e+06	-0.24795365534556	0.0461010523913759	up-regulated
ATP11B	X3h.treated-X6h.treated	0.002788749535241	-0.24795365534556	-0.210707288305652	down-regulated
ATP11C	X0h.untreated-(X3h.treated+X6h.treated)/2	0.00024658658718173	0.606334508792481	0.0748386842840323	up-regulated
ATP11C	X0h.untreated-X6h.treated	0.00397497774292764	0.700536940161771	-0.134182037468896	down-regulated
ATP13A1	X0h.untreated-(X3h.treated+X6h.treated)/2	0.00017595317449479	0.134318616380032	-0.295792093956448	down-regulated
ATP13A1	X0h.untreated-X6h.treated	5.11889e+09	0.118970715211478	-0.0484839903309116	down-regulated
ATP13A2	X0h.untreated-(X3h.treated+X6h.treated)/2	1.75016e+08	-0.14595009343816	-0.777696968762752	down-regulated
ATP13A2	X0h.untreated-X3h.treated	0.00700228872578859	-0.159696413052801	-0.728906953544851	down-regulated
ATP13A2	X0h.untreated-X6h.treated	1.81955e+07	0.156439336477384	-0.826486983980652	down-regulated
ATP13A3	X0h.untreated-(X3h.treated+X6h.treated)/2	2.72379e+08	0.156150336649715	0.485451709735037	up-regulated
ATP13A3	X0h.untreated-X3h.treated	1.26205e+08	0.153957675524109	0.95696978276945	up-regulated
ATP13A3	X0h.untreated-X6h.treated	0.000411437192777116	-0.217167607567534	0.0139336367006244	up-regulated
ATP13A3	X3h.treated-X6h.treated	0.00811364516363649	0.193714063850382	-0.943036146068826	down-regulated
ATP1A1	X0h.untreated-(X3h.treated+X6h.treated)/2	7.95392e+06	0.268574784666255	-0.390836431993792	down-regulated
ATP1A1	X0h.untreated-X3h.treated	0.00165148721206703	0.198123560640702	-0.386801126821952	down-regulated
ATP1A1	X0h.untreated-X6h.treated	2.80733e+07	0.339026008691808	-0.394871737165632	down-regulated
ATP1B3	X0h.untreated-(X3h.treated+X6h.treated)/2	58517.5	-0.166412021485689	-0.42429498646215	down-regulated
ATP1B3	X0h.untreated-X3h.treated	1.10745e+08	-0.118158840896549	-0.17414901810381	down-regulated
ATP1B3	X0h.untreated-X6h.treated	7.31553e+07	-0.214665202074829	-0.67444095482049	down-regulated
ATP23	X0h.untreated-(X3h.treated+X6h.treated)/2	0.00106975108677616	-0.405808357853213	0.607821040238948	up-regulated
ATP23	X0h.untreated-X6h.treated	0.00793791005337837	-0.446131283213224	101347647601337	up-regulated
ATP2A2	X0h.untreated-(X3h.treated+X6h.treated)/2	3.18094e+08	0.177469786649526	-0.0553709259810526	down-regulated
ATP2A2	X0h.untreated-X3h.treated	1.05567e+09	0.177469786649526	0.205060335011821	up-regulated
ATP2A2	X0h.untreated-X6h.treated	0.000251409742955938	-0.181559053562425	-0.315802186973926	down-regulated
ATP2B1	X0h.untreated-(X3h.treated+X6h.treated)/2	0.00542863789871208	-0.180053379423561	126783668348362	up-regulated
ATP2B4	X0h.untreated-(X3h.treated+X6h.treated)/2	4.26307e+07	0.201792438422581	0.721304487716664	up-regulated
ATP2B4	X0h.untreated-X3h.treated	8.79664e+08	0.201792438422581	0.774072439703231	up-regulated
ATP2B4	X0h.untreated-X6h.treated	0.000174684584813113	0.201792438422581	0.668536535730098	up-regulated
ATP2C1	X0h.untreated-(X3h.treated+X6h.treated)/2	5.25938e+09	-0.296715349376511	0.419598103010033	up-regulated
ATP2C1	X0h.untreated-X3h.treated	0.000419639791338219	-0.300613973374004	0.240077193179457	up-regulated
ATP2C1	X0h.untreated-X6h.treated	0.00125354436305706	-0.292816725379019	0.599119012840609	up-regulated
ATP5F1A	X0h.untreated-(X3h.treated+X6h.treated)/2	41887.6	0.454878202975962	-0.0473234663437117	down-regulated
ATP5F1A	X0h.untreated-X3h.treated	5.78944e+06	0.461037225041885	-0.0560413759760046	down-regulated
ATP5F1A	X0h.untreated-X6h.treated	3.36618e+06	0.448719180910038	-0.0386055567114187	down-regulated
ATP5F1B	X0h.untreated-(X3h.treated+X6h.treated)/2	191820	0.187045359149683	0.162316269340149	up-regulated
ATP5F1B	X0h.untreated-X3h.treated	2.22396e+09	0.163015389589208	0.140055271748139	up-regulated
ATP5F1B	X0h.untreated-X6h.treated	1.69337e+07	-0.214040477383703	0.184577266932159	up-regulated
ATP5F1C	X0h.untreated-(X3h.treated+X6h.treated)/2	3.39744e+08	0.150908102444501	0.862394645656348	up-regulated
ATP5F1C	X0h.untreated-X6h.treated	5.26886e+08	0.193631168211181	0.88938989264075	up-regulated
ATP5F1E	X0h.untreated-(X3h.treated+X6h.treated)/2	0.00541036456402016	-0.336601309662906	-0.728576562719096	down-regulated
ATP5F1E	X0h.untreated-X6h.treated	0.00598135085484322	-0.362189867123219	-0.885575197615732	down-regulated
ATP5MC2	X0h.untreated-(X3h.treated+X6h.treated)/2	8.26113e+08	-0.180015420941855	-160767196763552	down-regulated
ATP5MC2	X0h.untreated-X3h.treated	3.61947e+07	-0.261248429816693	-16723017270103	down-regulated
ATP5MC2	X3h.treated-X6h.treated	0.000214698131977305	-0.162748467785549	0.129259518749556	up-regulated
ATP5MC3	X0h.untreated-(X3h.treated+X6h.treated)/2	0.00379627806658191	0.107901051841497	0.0115459438172167	up-regulated
ATP5MC3	X0h.untreated-X6h.treated	0.00850337194462967	0.148717769515153	-0.0473350806729727	down-regulated
ATP5MG	X0h.untreated-(X3h.treated+X6h.treated)/2	0.00238055861933956	-0.183405052462579	-0.931203213099045	down-regulated
ATP5MG	X0h.untreated-X6h.treated	0.00167865449779592	-0.178918601800139	-0.948599041254959	down-regulated
ATP5MPL	X0h.untreated-(X3h.treated+X6h.treated)/2	75.7457	0.219540612241392	-122629023474857	down-regulated
ATP5MPL	X0h.untreated-X3h.treated	640.022	0.222864996503422	-116973108704737	down-regulated
ATP5MPL	X0h.untreated-X6h.treated	764.248	0.216216227979362	-128284938244976	down-regulated
ATP5PB	X0h.untreated-(X3h.treated+X6h.treated)/2	0.0483333	0.26835271639837	-0.523928355999041	down-regulated
ATP5PB	X0h.untreated-X3h.treated	50.6875	0.26835271639837	-0.557887249783315	down-regulated
ATP5PB	X0h.untreated-X6h.treated	1477.47	0.26835271639837	-0.489969462214767	down-regulated
ATP5PF	X0h.untreated-(X3h.treated+X6h.treated)/2	0.00491348836278954	-0.186965242517299	0.185121613059172	up-regulated
ATP5PO	X0h.untreated-(X3h.treated+X6h.treated)/2	0.00414488502553818	-0.189070388309266	-0.336077491359626	down-regulated
ATP5PO	X0h.untreated-X6h.treated	0.00172889057200018	-0.255490316703414	-0.462194537024857	down-regulated
ATP6AP1	X0h.untreated-(X3h.treated+X6h.treated)/2	3.8789e+07	-0.245805379135801	-104417470587326	down-regulated
ATP6AP1	X0h.untreated-X3h.treated	7.91517e+08	-0.217427363015339	-110160582335496	down-regulated
ATP6AP1	X0h.untreated-X6h.treated	4.59936e+08	-0.274183395256263	-0.986743588391555	down-regulated
ATP6V0A1	X0h.untreated-(X3h.treated+X6h.treated)/2	0.0032117175810947	0.278310484840373	0.140210918134951	up-regulated
ATP6V0A1	X0h.untreated-X6h.treated	0.00317049836039084	0.290320349074498	0.190845705436666	up-regulated
ATP6V0A2	X0h.untreated-(X3h.treated+X6h.treated)/2	0.00272334219417131	0.184870930594397	0.760583153689463	up-regulated
ATP6V0A2	X0h.untreated-X3h.treated	0.00116460420862227	0.286320221273772	0.651839936018071	up-regulated
ATP6V0C	X0h.untreated-X3h.treated	0.00301433281184369	0.101973557982796	-0.441641169116894	down-regulated
ATP6V0D1	X0h.untreated-(X3h.treated+X6h.treated)/2	1.28633e+06	-0.386400403839599	-0.155798386696384	down-regulated
ATP6V0D1	X0h.untreated-X3h.treated	1.70573e+08	-0.37981143246886	-0.19610179372258	down-regulated
ATP6V0D1	X0h.untreated-X6h.treated	3.63352e+09	-0.392989375210338	-0.115494979670189	down-regulated
ATP6V0E1	X0h.untreated-(X3h.treated+X6h.treated)/2	3.12635e+06	-0.136358209677595	0.290867971377211	up-regulated
ATP6V0E1	X0h.untreated-X3h.treated	5.52835e+08	-0.162694713226011	0.453795861703556	up-regulated
ATP6V0E1	X0h.untreated-X6h.treated	4.10908e+08	-0.110021706129179	0.127940081050865	up-regulated
ATP6V1A	X0h.untreated-(X3h.treated+X6h.treated)/2	0.00376867234745485	0.180033694353747	142929134241006	up-regulated
ATP6V1A	X0h.untreated-X3h.treated	0.00208682547560651	0.155476853466096	123552532196179	up-regulated
ATP6V1D	X0h.untreated-(X3h.treated+X6h.treated)/2	420526	0.405469306949856	-0.620816702083439	down-regulated
ATP6V1D	X0h.untreated-X3h.treated	4.95484e+07	0.383973929583491	-0.420222394935205	down-regulated
ATP6V1D	X0h.untreated-X6h.treated	380961	0.426964684316221	-0.821411009231672	down-regulated
ATP6V1E2	X0h.untreated-(X3h.treated+X6h.treated)/2	0.001351297601308	0.403583633509202	-0.00194706773646092	down-regulated
ATP6V1E2	X0h.untreated-X6h.treated	0.00356140625019598	0.436430586220069	-0.156063308086368	down-regulated
ATP6V1G2	X0h.untreated-(X3h.treated+X6h.treated)/2	0.000127217812288917	0.854878434093357	-142361132067874	down-regulated
ATP6V1G2	X0h.untreated-X3h.treated	0.000784100161542513	0.883624389514651	-126866899554096	down-regulated
ATP6V1G2	X0h.untreated-X6h.treated	0.00092707276581952	0.826132478672062	-157855364581652	down-regulated
ATP6V1H	X0h.untreated-(X3h.treated+X6h.treated)/2	2.25701e+06	-0.13778763071781	-0.713981618895696	down-regulated
ATP6V1H	X0h.untreated-X3h.treated	1.40872e+08	-0.155247567758943	-0.832996682843518	down-regulated
ATP6V1H	X0h.untreated-X6h.treated	8.13711e+09	-0.141329989559602	-0.594966554947874	down-regulated
ATP8B1	X0h.untreated-(X3h.treated+X6h.treated)/2	2.19003e+07	0.443219687743291	0.656269718581809	up-regulated
ATP8B1	X0h.untreated-X3h.treated	1.0507e+08	0.502702622535005	0.540608815443834	up-regulated
ATP8B1	X0h.untreated-X6h.treated	9.54491e+09	0.383736752951577	0.771930621719783	up-regulated
ATP8B2	X0h.untreated-(X3h.treated+X6h.treated)/2	5.083e+08	0.584044214824758	-0.516949536548265	down-regulated
ATP8B2	X0h.untreated-X3h.treated	2.24885e+09	-0.623356415906938	-0.203136661543556	down-regulated
ATP8B2	X0h.untreated-X6h.treated	0.000283166364292336	0.569770997054412	-0.830762411552975	down-regulated
ATP8B3	X0h.untreated-(X3h.treated+X6h.treated)/2	0.00356572612805747	-0.721038866527522	120415151419471	up-regulated
ATP8B3	X0h.untreated-X3h.treated	0.00987819300554027	-0.706660969520183	102186813967978	up-regulated
ATP8B3	X0h.untreated-X6h.treated	0.00998474161760937	-0.735416763534861	138643488870964	up-regulated
ATP9A	X0h.untreated-(X3h.treated+X6h.treated)/2	2.87625e+08	0.484325286925781	0.123464633376698	up-regulated
ATP9A	X0h.untreated-X3h.treated	0.000105308428186017	0.484325286925781	0.0306592948625184	up-regulated
ATP9A	X0h.untreated-X6h.treated	0.000112808615270722	0.484325286925781	0.216269971890878	up-regulated
ATPSCKMT	X0h.untreated-(X3h.treated+X6h.treated)/2	0.00751186362480621	0.358845555524558	0.240481564020016	up-regulated
ATPSCKMT	X0h.untreated-X3h.treated	0.00470649719521685	0.481553494542137	-0.0584549810131629	down-regulated
ATR	X0h.untreated-(X3h.treated+X6h.treated)/2	2.79827e+09	0.154785633915979	0.0330358816118763	up-regulated
ATR	X0h.untreated-X3h.treated	1.09962e+08	0.211822618425494	0.144849648861188	up-regulated
ATRN	X0h.untreated-(X3h.treated+X6h.treated)/2	0.00161224248887754	-0.139201309770978	0.240750396637949	up-regulated
ATRN	X0h.untreated-X6h.treated	0.00103461401454156	-0.18161675351073	0.258090609212018	up-regulated
ATRX	X0h.untreated-(X3h.treated+X6h.treated)/2	0.00368458073208507	0.359318936648443	-0.747644368849836	down-regulated
ATRX	X0h.untreated-X6h.treated	0.00119180498235497	0.361885550654315	-0.865243420375736	down-regulated
ATXN10	X0h.untreated-(X3h.treated+X6h.treated)/2	5.43367e+08	-0.213223343904949	0.363339981604237	up-regulated
ATXN10	X0h.untreated-X3h.treated	0.000938606372487255	-0.250671818767744	0.387761778331924	up-regulated
ATXN10	X0h.untreated-X6h.treated	1.47618e+09	-0.175774869042154	0.33891818487655	up-regulated
ATXN2	X0h.untreated-(X3h.treated+X6h.treated)/2	90375.1	0.300446612171674	-0.204551315990361	down-regulated
ATXN2	X0h.untreated-X3h.treated	1.70807e+09	0.300446612171674	-0.175591707773965	down-regulated
ATXN2	X0h.untreated-X6h.treated	1.84722e+07	0.300446612171674	-0.233510924206756	down-regulated
ATXN2L	X0h.untreated-(X3h.treated+X6h.treated)/2	3.75145e+09	0.155762385780382	-0.869352800681111	down-regulated
ATXN2L	X0h.untreated-X3h.treated	0.000138510586880673	0.151961339503675	-0.797362770665948	down-regulated
ATXN2L	X0h.untreated-X6h.treated	2.36385e+09	0.186825680889226	-0.941342830696275	down-regulated
Aug-02	X0h.untreated-(X3h.treated+X6h.treated)/2	0.00173704515756622	0.448593960222651	147964446301062	up-regulated
Aug-02	X0h.untreated-X6h.treated	0.00604255617220079	0.461415440893165	1371638815617	up-regulated
AUP1	X0h.untreated-(X3h.treated+X6h.treated)/2	4.70858e+08	-0.34450252736747	0.378903499174428	up-regulated
AUP1	X0h.untreated-X6h.treated	0.000885023881138734	-0.34990563428849	0.324913944408918	up-regulated
AURKB	X0h.untreated-X3h.treated	0.00100213681383242	0.114855538897726	-0.970781740946118	down-regulated
AUTS2	X0h.untreated-(X3h.treated+X6h.treated)/2	721.841	0.135503586718324	-0.359802413489942	down-regulated
AUTS2	X0h.untreated-X3h.treated	2.70786e+07	0.135503586718324	-0.0653823759023577	down-regulated
AUTS2	X0h.untreated-X6h.treated	1.76171e+06	0.135503586718324	-0.654222451077526	down-regulated
AXIN1	X0h.untreated-X6h.treated	0.00425089961324603	0.19117227859012	-0.907006566777142	down-regulated
AXIN2	X0h.untreated-(X3h.treated+X6h.treated)/2	0.00871523071899262	-0.662709358349693	-0.148808032720621	down-regulated
AXL	X0h.untreated-(X3h.treated+X6h.treated)/2	5.86166e+07	0.128832447599422	-0.387775644898469	down-regulated
AXL	X0h.untreated-X3h.treated	4.62072e+09	-0.146440148907318	-0.489728557611338	down-regulated
AXL	X0h.untreated-X6h.treated	8.35642e+08	0.113177056431282	-0.285822732185601	down-regulated
AZI2	X0h.untreated-(X3h.treated+X6h.treated)/2	9.97546e+09	-0.17199421834116	0.67697188503989	up-regulated
AZI2	X0h.untreated-X6h.treated	0.000178996525756919	-0.199496312617539	0.345243749226766	up-regulated
AZIN1	X0h.untreated-(X3h.treated+X6h.treated)/2	0.00230253415389175	0.290494172601276	-0.469668112342264	down-regulated
AZIN1	X0h.untreated-X3h.treated	0.00710803135592621	0.323667413688136	-0.269745497435101	down-regulated
AZIN1	X0h.untreated-X6h.treated	0.0040806776040397	0.257320931514416	-0.669590727249428	down-regulated
B2M	X0h.untreated-X3h.treated	0.000118188359148739	0.115819482366431	0.0736391043313462	up-regulated
B3GALNT2	X0h.untreated-(X3h.treated+X6h.treated)/2	0.000391694884309749	-0.422845898384616	-106524719366872	down-regulated
B3GALNT2	X0h.untreated-X6h.treated	0.000395962216218829	-0.461567843697844	-122905959285535	down-regulated
B3GLCT	X0h.untreated-(X3h.treated+X6h.treated)/2	235908	0.526088254276645	16991400118973	up-regulated
B3GLCT	X0h.untreated-X3h.treated	1.37962e+07	0.526088254276645	16628166903356	up-regulated
B3GLCT	X0h.untreated-X6h.treated	1.19831e+07	0.526088254276645	173546333345899	up-regulated
B3GNT4	X0h.untreated-(X3h.treated+X6h.treated)/2	0.00262584800902297	0.317006040113661	0.0705444157803208	up-regulated
B3GNT4	X0h.untreated-X3h.treated	0.000380752192131968	0.548442523069991	0.357353967543106	up-regulated
B4GALNT4	X0h.untreated-(X3h.treated+X6h.treated)/2	0.000103382310394084	0.246434985156225	-155702785789637	down-regulated
B4GALNT4	X0h.untreated-X3h.treated	0.00284766457535145	0.231546662317684	-138382410583326	down-regulated
B4GALNT4	X0h.untreated-X6h.treated	0.000104306463160715	0.261323307994766	-173023160995948	down-regulated
B4GALT3	X0h.untreated-(X3h.treated+X6h.treated)/2	0.00272334219417131	0.213272457465696	-0.77698310276226	down-regulated
B4GALT4	X0h.untreated-(X3h.treated+X6h.treated)/2	0.00136740132908591	0.147803397792567	0.0317424586777273	up-regulated
B4GALT4	X0h.untreated-X3h.treated	0.00565512064081873	0.175958354700483	0.0973903674025589	up-regulated
BABAM2	X0h.untreated-X6h.treated	0.00362381303936342	0.107152676439478	0.998492992020516	up-regulated
BACE1	X0h.untreated-(X3h.treated+X6h.treated)/2	1.46518e+08	0.251963189083191	-0.477569711345935	down-regulated
BACE1	X0h.untreated-X3h.treated	3.44206e+09	0.250416108664954	-0.475724527743965	down-regulated
BACE1	X0h.untreated-X6h.treated	2.11538e+09	0.253510269501429	-0.479414894947906	down-regulated
BACE2	X0h.untreated-(X3h.treated+X6h.treated)/2	15.7908	0.247696206213282	-0.312888702921655	down-regulated
BACE2	X0h.untreated-X3h.treated	119837	0.246359168240162	-0.054585522616005	down-regulated
BACE2	X0h.untreated-X6h.treated	5257.39	-0.279535400241401	-0.571191883227304	down-regulated
BAD	X0h.untreated-(X3h.treated+X6h.treated)/2	0.00206540748127316	0.330665139501239	-0.938232591320957	down-regulated
BAG4	X0h.untreated-X3h.treated	0.00750127945826291	-0.355957308425194	0.47916130306242	up-regulated
BAG5	X0h.untreated-(X3h.treated+X6h.treated)/2	0.000647843517534599	0.818547554325425	-0.17531570545303	down-regulated
BAG5	X0h.untreated-X6h.treated	0.000474196825238309	0.924990869968421	-0.283127750043941	down-regulated
BAG6	X0h.untreated-(X3h.treated+X6h.treated)/2	0.00255125952066638	0.157017540918862	-0.715937960337644	down-regulated
BAG6	X0h.untreated-X3h.treated	0.00777576289867382	0.155619180331176	-0.70706704194455	down-regulated
BAIAP2	X0h.untreated-(X3h.treated+X6h.treated)/2	0.00204826205442659	0.184144041840028	0.35862028417548	up-regulated
BAIAP2	X0h.untreated-X3h.treated	0.00534322577856642	0.158265265651468	0.289857760459415	up-regulated
BAIAP2	X0h.untreated-X6h.treated	0.001563501443334	0.210022818028587	0.427382807891544	up-regulated
BANF1	X0h.untreated-(X3h.treated+X6h.treated)/2	4.17782e+09	-0.101676480996499	-0.844766095967331	down-regulated
BANF1	X0h.untreated-X6h.treated	6.52804e+09	-0.117647565249393	-100637871778805	down-regulated
BANP	X3h.treated-X6h.treated	0.00206316035709102	-0.354192982389634	0.498140181466777	up-regulated
BBC3	X0h.untreated-(X3h.treated+X6h.treated)/2	0.0010036892190014	-0.501240624199611	-103898974468683	down-regulated
BBC3	X0h.untreated-X3h.treated	0.000918525389417555	-0.592326186243597	-0.925622749287482	down-regulated
BBC3	X0h.untreated-X6h.treated	0.0061282998596878	-0.410155062155625	-115235674008617	down-regulated
BBIP1	X0h.untreated-(X3h.treated+X6h.treated)/2	2.33603e+08	-0.201022402868068	0.0717565661173152	up-regulated
BBIP1	X0h.untreated-X3h.treated	3.38563e+09	-0.182046350425373	0.0435487669686636	up-regulated
BBIP1	X0h.untreated-X6h.treated	0.000516579939025641	-0.219998455310762	0.0999643652659667	up-regulated
BBS1	X0h.untreated-(X3h.treated+X6h.treated)/2	5.21112e+09	-0.207583359935277	-0.159444029286377	down-regulated
BBS1	X0h.untreated-X3h.treated	0.00131850774801529	-0.236177781726591	-0.0786806878726454	down-regulated
BBS1	X0h.untreated-X6h.treated	8.97053e+09	-0.178988938143963	-0.240207370700108	down-regulated
BBS2	X0h.untreated-(X3h.treated+X6h.treated)/2	22527.2	0.32563350050696	0.507487069602294	up-regulated
BBS2	X0h.untreated-X3h.treated	3.55561e+07	0.32563350050696	0.232494242304799	up-regulated
BBS2	X0h.untreated-X6h.treated	3.85238e+08	0.32563350050696	0.782479896899788	up-regulated
BBS4	X0h.untreated-X6h.treated	0.00246484708792823	0.412539464360192	145592088183486	up-regulated
BBS9	X0h.untreated-(X3h.treated+X6h.treated)/2	0.000831145324954087	-0.474242369580667	-0.673022401903985	down-regulated
BBS9	X0h.untreated-X3h.treated	0.000896847363254432	-0.433284864861858	-105662827187559	down-regulated
BBX	X0h.untreated-(X3h.treated+X6h.treated)/2	0.00548649427276625	-0.473775068104514	-0.589030257304227	down-regulated
BCAP29	X0h.untreated-(X3h.treated+X6h.treated)/2	1.85124e+09	0.317993600138501	-0.193670653068794	down-regulated
BCAP29	X0h.untreated-X3h.treated	0.000783827780329979	0.347065061281721	-0.414009898341583	down-regulated
BCAP29	X0h.untreated-X6h.treated	0.00109008626038859	0.288922138995281	0.0266685922039951	up-regulated
BCAR1	X0h.untreated-X6h.treated	0.00666909152593424	0.258277504505227	-16936040131826	down-regulated
BCAR3	X0h.untreated-(X3h.treated+X6h.treated)/2	5.23745e+08	-0.411063230602382	0.115575767041357	up-regulated
BCAR3	X0h.untreated-X3h.treated	0.0026564412652764	-0.418948999510016	0.391769158174752	up-regulated
BCAR3	X0h.untreated-X6h.treated	0.000317952067828495	-0.403177461694749	-0.160617624092038	down-regulated
BCAS2	X0h.untreated-X6h.treated	0.00887331088073321	-0.341409341616574	0.285530416525138	up-regulated
BCAS4	X0h.untreated-(X3h.treated+X6h.treated)/2	0.00511475651404667	0.154167944191993	-0.772737540111035	down-regulated
BCAS4	X0h.untreated-X3h.treated	0.00330032402283736	0.22624447256737	-0.638669960644764	down-regulated
BCAT1	X0h.untreated-(X3h.treated+X6h.treated)/2	19244.4	0.516887775165716	-0.490355233920742	down-regulated
BCAT1	X0h.untreated-X3h.treated	167843	0.544527079653091	-0.453678403082128	down-regulated
BCAT1	X0h.untreated-X6h.treated	432133	0.48924847067834	-0.527032064759355	down-regulated
BCAT2	X0h.untreated-(X3h.treated+X6h.treated)/2	4.45193e+09	0.249037018831621	-0.677774652783479	down-regulated
BCAT2	X0h.untreated-X3h.treated	6.8823e+09	0.26478842269366	-0.769101665225667	down-regulated
BCAT2	X0h.untreated-X6h.treated	0.000191439137712708	0.233285614969582	-0.586447640341291	down-regulated
BCCIP	X0h.untreated-X3h.treated	0.00942559727564616	0.122688051905796	0.302889772119829	up-regulated
BCDIN3D	X0h.untreated-X3h.treated	0.00689508043510749	0.483213661411957	-0.54351309598872	down-regulated
BCL10	X0h.untreated-(X3h.treated+X6h.treated)/2	0.0027151918412444	-0.397954117417204	0.622061005671585	up-regulated
BCL2L11	X0h.untreated-(X3h.treated+X6h.treated)/2	0.000490110489887828	0.539474653842674	0.60805088318253	up-regulated
BCL2L13	X0h.untreated-(X3h.treated+X6h.treated)/2	4069.19	-0.244014274053299	0.509285238493956	up-regulated
BCL2L13	X0h.untreated-X3h.treated	3.00691e+06	-0.238486247366898	0.293279239938943	up-regulated
BCL2L13	X0h.untreated-X6h.treated	70242.9	-0.249542300739701	0.725291237048969	up-regulated
BCL2L2	X0h.untreated-(X3h.treated+X6h.treated)/2	4.26307e+07	-0.558360292412939	-0.548503622874255	down-regulated
BCL2L2	X0h.untreated-X3h.treated	1.26562e+08	0.588950818352307	-0.589924592532608	down-regulated
BCL2L2	X0h.untreated-X6h.treated	2.10978e+08	-0.527769766473571	-0.507082653215903	down-regulated
BCL6	X0h.untreated-(X3h.treated+X6h.treated)/2	0.000868886654459882	-0.173586785128335	-0.180507807247563	down-regulated
BCL6	X0h.untreated-X6h.treated	0.000251815966186655	-0.222151162192391	-0.308214140168988	down-regulated
BCL9L	X0h.untreated-(X3h.treated+X6h.treated)/2	0.000321067726854196	-0.370012774606669	-135934304502155	down-regulated
BCL9L	X0h.untreated-X3h.treated	0.0013859390628725	-0.361062231540949	-122844138968846	down-regulated
BCL9L	X0h.untreated-X6h.treated	0.000251475908411935	-0.378963317672389	-149024470035463	down-regulated
BCLAF1	X0h.untreated-(X3h.treated+X6h.treated)/2	1.27484e+09	-0.217865135685221	0.547489086512792	up-regulated
BCLAF1	X0h.untreated-X3h.treated	9.79281e+08	-0.197318966884974	0.640063613527493	up-regulated
BCLAF1	X0h.untreated-X6h.treated	0.000222190445230083	-0.238411304485467	0.45491455949809	up-regulated
BCO2	X0h.untreated-X3h.treated	0.000282655575862237	0.725333867354218	0.479317939221217	up-regulated
BCO2	X3h.treated-X6h.treated	0.000782528127385608	-1	-0.496157480737651	down-regulated
BCR	X0h.untreated-(X3h.treated+X6h.treated)/2	0.00279580478317923	0.357931680872567	0.470448870410888	up-regulated
BCR	X0h.untreated-X3h.treated	0.00509238730278521	0.410225021811862	0.704345501601289	up-regulated
BDH1	X0h.untreated-(X3h.treated+X6h.treated)/2	1.33208e+09	0.368840320177046	-127225411001065	down-regulated
BDH1	X0h.untreated-X3h.treated	2.1429e+09	0.376909456996266	-128365262012407	down-regulated
BDH1	X0h.untreated-X6h.treated	0.00650017485747457	0.360771183357826	-126085559989724	down-regulated
BDH2	X0h.untreated-(X3h.treated+X6h.treated)/2	3.05549e+09	-0.24684391007718	0.525612924543371	up-regulated
BDH2	X0h.untreated-X3h.treated	0.00164509878847751	-0.265015432449147	0.416758590807865	up-regulated
BDH2	X0h.untreated-X6h.treated	1.55446e+09	-0.4650669380391	0.634467258278877	up-regulated
BET1	X0h.untreated-(X3h.treated+X6h.treated)/2	4.37571e+07	0.651115512920541	-0.606161343312512	down-regulated
BET1	X0h.untreated-X3h.treated	3.62697e+08	0.633103350398662	-0.86753697304009	down-regulated
BET1	X0h.untreated-X6h.treated	2.2027e+08	0.669127675442419	-0.344785713584933	down-regulated
BET1L	X0h.untreated-(X3h.treated+X6h.treated)/2	0.00177742982496203	-0.226002651098397	-0.287469443251916	down-regulated
BET1L	X0h.untreated-X6h.treated	1.52736e+09	-0.358477946563667	-0.584052626383162	down-regulated
BFAR	X0h.untreated-(X3h.treated+X6h.treated)/2	6.38645e+09	-0.332255266737223	-0.0535070040343197	down-regulated
BFAR	X0h.untreated-X3h.treated	0.000182982389496277	-0.40355649736216	0.069434420652418	up-regulated
BFAR	X0h.untreated-X6h.treated	0.00191407726686576	-0.260954036112286	-0.176448428721057	down-regulated
BHLHE41	X0h.untreated-(X3h.treated+X6h.treated)/2	0.00453957631031599	-0.440133481485655	-100645913478848	down-regulated
BHLHE41	X0h.untreated-X3h.treated	0.0055789598135328	-0.445521452542936	-114167584773847	down-regulated
BICC1	X0h.untreated-(X3h.treated+X6h.treated)/2	0.000232580944697058	0.411836770109386	-0.0263170578034839	down-regulated
BICC1	X0h.untreated-X3h.treated	0.000508332999836437	0.402156717578762	0.181174286053657	up-regulated
BICC1	X0h.untreated-X6h.treated	0.0003200969830112	0.42151682264001	-0.233808401660625	down-regulated
BICRAL	X0h.untreated-(X3h.treated+X6h.treated)/2	7.33257e+09	0.945159678401225	0.603602158852079	up-regulated
BICRAL	X0h.untreated-X3h.treated	0.00112920108366574	0.945159678401225	0.506630659341528	up-regulated
BICRAL	X0h.untreated-X6h.treated	0.000318958810512159	0.945159678401225	0.700573658362631	up-regulated
BID	X0h.untreated-X6h.treated	0.00253510046639444	-0.510352883754118	-186416724238729	down-regulated
BIN1	X0h.untreated-(X3h.treated+X6h.treated)/2	0.000857629354802413	0.369062294142537	-0.253596109989742	down-regulated
BIN1	X0h.untreated-X3h.treated	0.000896847363254432	-0.433017042731654	-0.100600087209332	down-regulated
BIN3	X0h.untreated-(X3h.treated+X6h.treated)/2	1.87769e+07	-0.239815040876934	0.249891722007833	up-regulated
BIN3	X0h.untreated-X3h.treated	2.79404e+09	0.210032070626945	-0.0833720393662398	down-regulated
BIN3	X0h.untreated-X6h.treated	2.69966e+08	-0.346372345241863	0.583155483381906	up-regulated
BIRC5	X0h.untreated-X3h.treated	0.003150371738176	0.284162131731811	0.297973120154632	up-regulated
BLMH	X0h.untreated-(X3h.treated+X6h.treated)/2	0.00772149942416419	-0.385390740230124	-0.686314034631553	down-regulated
BLMH	X0h.untreated-X6h.treated	0.00812831207595994	-0.474074899917146	-0.744176762556506	down-regulated
BLOC1S2	X0h.untreated-(X3h.treated+X6h.treated)/2	8.17831e+07	0.251186409873346	-0.756858160808871	down-regulated
BLOC1S2	X0h.untreated-X3h.treated	2.31505e+09	0.257761596230602	-0.837130514522527	down-regulated
BLOC1S2	X0h.untreated-X6h.treated	2.94699e+08	0.244611223516089	-0.676585807095215	down-regulated
BLOC1S5	X0h.untreated-X6h.treated	0.00519955379859915	0.698238368769799	0.89075028277139	up-regulated
BMF	X0h.untreated-(X3h.treated+X6h.treated)/2	1.46763e+07	-0.139756816228123	151384535125831	up-regulated
BMF	X0h.untreated-X3h.treated	8.72373e+07	0.132990386283943	0.121470831704325	up-regulated
BMF	X0h.untreated-X6h.treated	0.000384703135148095	-0.211243284958269	290621987081229	up-regulated
BMP1	X0h.untreated-(X3h.treated+X6h.treated)/2	7.12104e+08	-0.338598787659486	-0.850129505585555	down-regulated
BMP1	X0h.untreated-X6h.treated	8.18366e+09	-0.272771740718731	-0.743855136157028	down-regulated
BNC2	X0h.untreated-(X3h.treated+X6h.treated)/2	9.19913e+08	0.199412446937118	0.1831551001	up-regulated
BNC2	X0h.untreated-X3h.treated	0.00607857521977421	0.153955825804884	-0.0492480044416874	down-regulated
BNC2	X0h.untreated-X6h.treated	3.55547e+09	0.244869068069352	0.415558204641687	up-regulated
BNIP1	X0h.untreated-X3h.treated	0.00682890637223134	-0.272528846466907	-0.162325020624692	down-regulated
BNIP2	X0h.untreated-(X3h.treated+X6h.treated)/2	5.55826e+08	0.289108702850013	0.227709999603428	up-regulated
BNIP2	X0h.untreated-X3h.treated	6.43526e+09	0.365613008168858	0.171449255118929	up-regulated
BNIP2	X0h.untreated-X6h.treated	0.000131886395395945	0.236037575861765	0.283970744087926	up-regulated
BNIP3L	X0h.untreated-(X3h.treated+X6h.treated)/2	1.4888e+09	-0.420240805286902	0.729699674677017	up-regulated
BNIP3L	X0h.untreated-X3h.treated	0.00027788942411501	-0.411978419459586	0.929365965420587	up-regulated
BNIP3L	X0h.untreated-X6h.treated	0.000370939087567516	-0.428503191114217	0.530033383933447	up-regulated
BOC	X0h.untreated-(X3h.treated+X6h.treated)/2	0.00061921329435227	0.141173928343752	0.149926956406716	up-regulated
BOC	X0h.untreated-X3h.treated	0.00271558486465919	0.165318130390817	-0.0660168027473658	down-regulated
BOD1	X0h.untreated-(X3h.treated+X6h.treated)/2	0.000310048413270379	-0.222627755163042	0.210549634179695	up-regulated
BOD1	X0h.untreated-X3h.treated	0.000332955159359402	-0.225693111220211	0.264503357407395	up-regulated
BORCS5	X0h.untreated-(X3h.treated+X6h.treated)/2	0.00275326845462355	0.37128240681439	-0.897261273783333	down-regulated
BORCS5	X0h.untreated-X3h.treated	0.00702597819998547	0.364596297989136	-101517071027368	down-regulated
BORCS5	X0h.untreated-X6h.treated	0.0063468550830656	0.377968515639644	-0.779351837292986	down-regulated
BORCS7	X0h.untreated-(X3h.treated+X6h.treated)/2	0.00228156807688568	-0.264059366038352	160756406065514	up-regulated
BORCS7	X0h.untreated-X6h.treated	0.00086413100859195	-0.40079822997495	185722040922981	up-regulated
BPNT1	X0h.untreated-(X3h.treated+X6h.treated)/2	0.000232098567398526	0.341434457902364	0.651090781531837	up-regulated
BPNT1	X0h.untreated-X6h.treated	4.49566e+09	-0.375798888695589	0.719609374163031	up-regulated
BPTF	X0h.untreated-(X3h.treated+X6h.treated)/2	0.000309573490751643	-0.183167408275623	-0.128422193245174	down-regulated
BPTF	X0h.untreated-X3h.treated	0.00935233982609188	0.207584161948692	-0.364792304008566	down-regulated
BPTF	X0h.untreated-X6h.treated	0.00137811877233503	-0.206160792005486	0.107947917518219	up-regulated
BRAP	X0h.untreated-(X3h.treated+X6h.treated)/2	6.48791e+09	0.194508147793218	-0.17662601958332	down-regulated
BRAP	X0h.untreated-X3h.treated	0.00016569522757963	0.221629696996013	-0.223497697242985	down-regulated
BRAP	X0h.untreated-X6h.treated	0.00153207361741501	0.167386598590423	-0.129754341923655	down-regulated
BRCA1	X0h.untreated-(X3h.treated+X6h.treated)/2	0.00326228695483602	-0.197630099261147	0.616114583524873	up-regulated
BRD1	X0h.untreated-(X3h.treated+X6h.treated)/2	144047	-0.410461296992873	0.257340144375831	up-regulated
BRD1	X0h.untreated-X3h.treated	4.9394e+07	0.371465018871547	0.279310345859864	up-regulated
BRD1	X0h.untreated-X6h.treated	7.18762e+06	-0.461517059627792	0.235369942891797	up-regulated
BRD3	X0h.untreated-(X3h.treated+X6h.treated)/2	0.00642115922869059	0.186486463495427	0.365999213306231	up-regulated
BRD7	X0h.untreated-X3h.treated	0.000298623063484478	-0.236186916770917	0.78290156179391	up-regulated
BRD7	X3h.treated-X6h.treated	0.000178271965116891	0.232745551964318	-0.253089146010388	down-regulated
BRD8	X0h.untreated-(X3h.treated+X6h.treated)/2	0.00085240477140934	-0.256390993852456	0.189490902922128	up-regulated
BRD8	X0h.untreated-X6h.treated	0.00230082100536721	-0.252227161172437	0.631024767879333	up-regulated
BRF1	X0h.untreated-(X3h.treated+X6h.treated)/2	0.000230973603541674	0.486605998998095	0.446114304935824	up-regulated
BRF1	X0h.untreated-X3h.treated	0.000548009710605289	0.546496151222655	0.630097950046974	up-regulated
BRF1	X0h.untreated-X6h.treated	0.0029081421884773	0.426715846773536	0.262130659824674	up-regulated
BRF2	X0h.untreated-(X3h.treated+X6h.treated)/2	0.00047282638725111	0.56869279571243	-0.557479523100324	down-regulated
BRF2	X0h.untreated-X3h.treated	0.00120462397897693	0.57361229563444	-0.642325418157923	down-regulated
BRF2	X0h.untreated-X6h.treated	0.000810703672576503	0.56377329579042	-0.472633628042725	down-regulated
BRI3	X0h.untreated-(X3h.treated+X6h.treated)/2	30100.8	0.203759138415916	-0.396406071675492	down-regulated
BRI3	X0h.untreated-X3h.treated	72854.5	0.230138355620555	-0.321419615296736	down-regulated
BRI3	X0h.untreated-X6h.treated	1.10156e+06	0.177379921211276	-0.471392528054248	down-regulated
BRI3BP	X0h.untreated-X3h.treated	0.00840901812279033	0.202067922452225	0.22604149161304	up-regulated
BRIX1	X0h.untreated-(X3h.treated+X6h.treated)/2	0.00263274412538039	-0.482711453969387	0.219010427587648	up-regulated
BRIX1	X0h.untreated-X6h.treated	0.0031478566558137	0.51718722163554	-0.103134159500396	down-regulated
BRMS1L	X0h.untreated-(X3h.treated+X6h.treated)/2	0.00304129100766915	0.369064712188791	-0.459296520322896	down-regulated
BRMS1L	X0h.untreated-X6h.treated	0.00679443575942084	0.417125898211124	-0.410072020746487	down-regulated
BRPF1	X0h.untreated-(X3h.treated+X6h.treated)/2	0.00515213650719541	-0.280790873887809	0.163254502628698	up-regulated
BRPF1	X0h.untreated-X6h.treated	0.00303932925816065	-0.36680163953296	0.110902600095595	up-regulated
BRPF3	X0h.untreated-(X3h.treated+X6h.treated)/2	4.4516e+07	0.266645537718196	-0.266362322312899	down-regulated
BRPF3	X0h.untreated-X3h.treated	1.3808e+06	0.3105107537265	-0.254631438828395	down-regulated
BRPF3	X0h.untreated-X6h.treated	0.000793429676782622	0.222780321709891	-0.278093205797403	down-regulated
BRWD1	X0h.untreated-(X3h.treated+X6h.treated)/2	7.87521e+08	-0.197125026624413	0.568793959584895	up-regulated
BRWD1	X0h.untreated-X3h.treated	5.78666e+09	-0.216916920410279	0.585481533080426	up-regulated
BRWD1	X0h.untreated-X6h.treated	0.00133670377805063	-0.177333132838548	0.552106386089364	up-regulated
BSCL2	X0h.untreated-(X3h.treated+X6h.treated)/2	0.00476181801558897	0.23078182919939	-217078666187611	down-regulated
BSCL2	X0h.untreated-X6h.treated	0.00856021024386108	0.244002506489841	-2211072645684	down-regulated
BSDC1	X0h.untreated-(X3h.treated+X6h.treated)/2	2.31696e+06	-0.204013412591612	0.226068970698955	up-regulated
BSDC1	X0h.untreated-X3h.treated	0.000202469171240612	-0.177979664228575	0.206110317610649	up-regulated
BSDC1	X0h.untreated-X6h.treated	2.98132e+07	-0.230047160954649	0.246027623787261	up-regulated
BSG	X0h.untreated-(X3h.treated+X6h.treated)/2	689760	-0.408259512585393	0.29752508815035	up-regulated
BSG	X0h.untreated-X3h.treated	0.00011860233065594	-0.403604879699663	0.231415025203772	up-regulated
BSG	X0h.untreated-X6h.treated	0.000117830549275866	-0.412914145471123	0.363635151096927	up-regulated
BTBD11	X0h.untreated-(X3h.treated+X6h.treated)/2	0.00197172917753712	-0.273772862624526	0.034635200392406	up-regulated
BTG3	X0h.untreated-(X3h.treated+X6h.treated)/2	0.000130099330727369	0.365922045364948	-0.449529178319287	down-regulated
BTG3	X0h.untreated-X3h.treated	0.00019163443341559	0.387610701355786	-0.224671753827699	down-regulated
BTG3	X0h.untreated-X6h.treated	0.00363926627289237	0.34423338937411	-0.674386602810875	down-regulated
BTN2A1	X0h.untreated-(X3h.treated+X6h.treated)/2	0.00170902174569414	-0.251830923397233	-0.0641017426637105	down-regulated
BTN2A1	X0h.untreated-X6h.treated	0.00761244947731936	-0.243084864298244	-0.084209256375182	down-regulated
BTN2A2	X0h.untreated-(X3h.treated+X6h.treated)/2	1.02952e+08	0.198535665226397	0.296300378262778	up-regulated
BTN2A2	X0h.untreated-X3h.treated	0.00158765597066261	0.190523630840137	0.00566541243861796	up-regulated
BTN2A2	X0h.untreated-X6h.treated	5.4627e+09	-0.218504679603388	0.586935344086938	up-regulated
BTN3A2	X0h.untreated-X3h.treated	0.00315534019952927	0.286801847001876	-0.186400731632845	down-regulated
BTRC	X0h.untreated-(X3h.treated+X6h.treated)/2	1.0838e+08	0.151818302239493	0.128219119822719	up-regulated
BTRC	X0h.untreated-X3h.treated	1.00885e+09	-0.196404275907556	-0.173372290447175	down-regulated
BUB1	X0h.untreated-(X3h.treated+X6h.treated)/2	4.30701e+09	-0.167265034290348	0.910141555581859	up-regulated
BUB1	X0h.untreated-X6h.treated	3.69015e+08	0.290349242272755	116592092117216	up-regulated
BUB1	X3h.treated-X6h.treated	0.00193385237999446	0.377860070174301	0.511558731180599	up-regulated
BUB1B	X0h.untreated-(X3h.treated+X6h.treated)/2	0.00064418070722806	0.673092954678175	-0.0416815602106113	down-regulated
BUB1B	X0h.untreated-X3h.treated	0.00934509279865866	0.571840735600195	0.138347128688061	up-regulated
BUB1B	X0h.untreated-X6h.treated	0.00101052370837566	0.774345173756155	-0.221710249109283	down-regulated
BUB3	X0h.untreated-(X3h.treated+X6h.treated)/2	3.32674e+06	0.381721130545601	-0.611718086904899	down-regulated
BUB3	X0h.untreated-X3h.treated	3.11503e+08	0.321128604466774	-0.444321692289171	down-regulated
BUB3	X0h.untreated-X6h.treated	1.3473e+06	0.442313656624427	-0.779114481520628	down-regulated
BUD23	X0h.untreated-(X3h.treated+X6h.treated)/2	7.19209e+08	-0.15911059355289	-0.452267976081803	down-regulated
BUD23	X0h.untreated-X3h.treated	7.69941e+08	0.183652345511124	-0.138430516930117	down-regulated
BUD23	X0h.untreated-X6h.treated	2.38949e+08	0.24306044526898	-0.76610543523349	down-regulated
BUD23	X3h.treated-X6h.treated	4.31921e+09	0.227459022966303	-0.627674918303373	down-regulated
BUD31	X0h.untreated-(X3h.treated+X6h.treated)/2	508180	-0.34156360838484	-0.352301369654499	down-regulated
BUD31	X0h.untreated-X3h.treated	8.76739e+06	0.354951071333841	-0.249263361483743	down-regulated
BUD31	X0h.untreated-X6h.treated	2.21815e+06	-0.330351818188488	-0.455339377825256	down-regulated
BVES	X0h.untreated-(X3h.treated+X6h.treated)/2	0.00351360017285715	-0.326347824439422	0.0678509313037552	up-regulated
BVES	X0h.untreated-X3h.treated	0.00955618960932612	0.32648474100662	-0.124440476630169	down-regulated
BYSL	X0h.untreated-(X3h.treated+X6h.treated)/2	0.00175170874359177	0.219738174360656	-0.428160783100092	down-regulated
BYSL	X0h.untreated-X3h.treated	0.00312550183344853	-0.299719893018771	-0.0987422139438658	down-regulated
BZW1	X0h.untreated-(X3h.treated+X6h.treated)/2	2.09101e-05	-0.255967551538772	-0.64093558325855	down-regulated
BZW1	X0h.untreated-X3h.treated	1.21007	-0.248378079707352	-0.32605861937093	down-regulated
BZW1	X0h.untreated-X6h.treated	5.60687e-05	-0.263557023370192	-0.955812547146169	down-regulated
C11orf24	X0h.untreated-(X3h.treated+X6h.treated)/2	0.00453863111691373	-0.218214963190723	-0.788518562059082	down-regulated
C11orf24	X0h.untreated-X6h.treated	0.00254516104134694	-0.208587615853411	-0.938976053949556	down-regulated
C11orf49	X0h.untreated-(X3h.treated+X6h.treated)/2	2.19321e+09	-0.335557740791572	0.0579421639222799	up-regulated
C11orf49	X0h.untreated-X3h.treated	0.000520161841598761	-0.356011608153638	0.157699662375338	up-regulated
C11orf49	X0h.untreated-X6h.treated	1.35588e+09	-0.31705087016381	-0.0418153345307779	down-regulated
C11orf58	X0h.untreated-(X3h.treated+X6h.treated)/2	1.1823e+06	-0.271635419839687	0.233651543694271	up-regulated
C11orf58	X0h.untreated-X3h.treated	6.12007e+07	-0.33711633045656	0.234277227419567	up-regulated
C11orf58	X0h.untreated-X6h.treated	4.97494e+07	-0.206154509222814	0.233025859968975	up-regulated
C11orf68	X0h.untreated-(X3h.treated+X6h.treated)/2	0.0050944494772162	0.556116921672149	0.16869579344351	up-regulated
C11orf71	X0h.untreated-(X3h.treated+X6h.treated)/2	0.000368155610047344	0.650581306294836	-147787103158476	down-regulated
C11orf71	X0h.untreated-X6h.treated	8.15754e+08	-0.891296050248275	-13892618998912	down-regulated
C11orf74	X0h.untreated-(X3h.treated+X6h.treated)/2	0.00401607333470183	0.181402337880272	136473897823268	up-regulated
C11orf74	X0h.untreated-X3h.treated	0.00301433281184369	-0.323922752435373	146985392584184	up-regulated
C11orf80	X0h.untreated-X6h.treated	6.9413e+09	0.132874385927054	0.547382415972578	up-regulated
C12orf10	X0h.untreated-(X3h.treated+X6h.treated)/2	7.17067e+07	-0.376933043988531	-0.152994418107232	down-regulated
C12orf10	X0h.untreated-X3h.treated	0.00383146180352387	-0.366640550428546	-0.0873590828125224	down-regulated
C12orf10	X0h.untreated-X6h.treated	1.59663e+06	-0.387225537548517	-0.218629753401941	down-regulated
C12orf29	X0h.untreated-(X3h.treated+X6h.treated)/2	0.000184820011774101	0.232051682681729	-0.00223198511799261	down-regulated
C12orf29	X0h.untreated-X3h.treated	7.86881e+08	-0.318345589932488	0.261946232941534	up-regulated
C12orf29	X0h.untreated-X6h.treated	0.00326585819198175	-0.27380651945839	-0.266410203177519	down-regulated
C12orf29	X3h.treated-X6h.treated	0.00045607255796923	0.346063579200138	-0.528356436119053	down-regulated
C12orf43	X0h.untreated-(X3h.treated+X6h.treated)/2	0.00690761497650246	0.303119445866803	-0.301550758888053	down-regulated
C12orf45	X0h.untreated-(X3h.treated+X6h.treated)/2	0.00528176653980278	-0.314512219863648	-120732257298366	down-regulated
C12orf45	X0h.untreated-X6h.treated	0.00708777308587067	-0.339099470315073	-127109119073106	down-regulated
C12orf49	X0h.untreated-(X3h.treated+X6h.treated)/2	0.000890029285920955	-0.243927612390021	-0.187888124135079	down-regulated
C12orf49	X0h.untreated-X3h.treated	0.000294701582858117	-0.368171922951341	0.0817230134083706	up-regulated
C12orf49	X0h.untreated-X6h.treated	0.00894865252460897	0.154601810545671	-0.457499261678528	down-regulated
C12orf65	X0h.untreated-(X3h.treated+X6h.treated)/2	0.000836349054978179	0.248018238460724	-0.428449996186744	down-regulated
C12orf65	X0h.untreated-X3h.treated	0.00172163118565728	0.207296172218751	-0.44571968947153	down-regulated
C12orf65	X0h.untreated-X6h.treated	0.00869484200512289	0.288740304702697	-0.411180302901959	down-regulated
C14orf93	X0h.untreated-X6h.treated	0.00972198252227118	0.317180592315073	0.385075786521957	up-regulated
C15orf40	X0h.untreated-(X3h.treated+X6h.treated)/2	0.000660011079512171	-0.350411832961759	-157150906511378	down-regulated
C15orf40	X0h.untreated-X6h.treated	0.00128771028386269	-0.397970041870538	-165226535710517	down-regulated
C16orf58	X0h.untreated-X3h.treated	0.00792317806369379	-0.113977637441158	-0.241059343224663	down-regulated
C16orf70	X0h.untreated-(X3h.treated+X6h.treated)/2	0.000119747365613436	0.222928285009009	0.194117319011912	up-regulated
C16orf70	X0h.untreated-X3h.treated	0.00223753729802734	0.222928285009009	0.257424233603726	up-regulated
C16orf70	X0h.untreated-X6h.treated	0.00205354073915549	0.222928285009009	0.130810404420098	up-regulated
C16orf87	X0h.untreated-(X3h.treated+X6h.treated)/2	0.000481935960895389	0.721528124047618	276091101786858	up-regulated
C16orf87	X0h.untreated-X3h.treated	0.00543443803674082	0.838172140381028	354660394382126	up-regulated
C16orf87	X0h.untreated-X6h.treated	0.00969837660540111	0.604884107714209	197521809191591	up-regulated
C18orf32	X0h.untreated-(X3h.treated+X6h.treated)/2	0.0076919355211287	0.360420539065655	212853454741063	up-regulated
C18orf32	X0h.untreated-X3h.treated	0.0008315124248835	0.400025101943099	292397849522909	up-regulated
C19orf12	X0h.untreated-(X3h.treated+X6h.treated)/2	0.00241952717428887	0.29802575894083	0.664030857170635	up-regulated
C19orf12	X0h.untreated-X6h.treated	0.00294788282388958	0.385506987410486	0.64941317321274	up-regulated
C19orf25	X0h.untreated-(X3h.treated+X6h.treated)/2	0.00593176628089006	0.183225970772756	-0.685426388818629	down-regulated
C19orf53	X0h.untreated-X3h.treated	0.0082867650784591	0.144472306537902	-103104824966139	down-regulated
C1orf122	X0h.untreated-(X3h.treated+X6h.treated)/2	0.00410719294357819	-0.558483735761216	-0.725605527935866	down-regulated
C1orf131	X0h.untreated-(X3h.treated+X6h.treated)/2	0.00182380121610013	0.570150339302967	-0.00154322751121017	down-regulated
C1orf131	X0h.untreated-X6h.treated	0.00193009404408638	0.643688013927014	-0.0273642086749613	down-regulated
C1orf198	X0h.untreated-(X3h.treated+X6h.treated)/2	6.21013e+08	-0.690582153642425	-0.104904493758075	down-regulated
C1orf198	X0h.untreated-X3h.treated	1.15562e+09	0.8223155029717	-0.0895642632281728	down-regulated
C1orf198	X0h.untreated-X6h.treated	0.000289128364404176	-0.645666638171645	-0.120244724287977	down-regulated
C1orf21	X0h.untreated-X6h.treated	0.00374491094523265	-0.14259778855233	-0.15677777511764	down-regulated
C1orf43	X0h.untreated-(X3h.treated+X6h.treated)/2	0.910356	0.52562822079382	173024838842025	up-regulated
C1orf43	X0h.untreated-X3h.treated	84199.5	0.557037244418837	175860680942449	up-regulated
C1orf43	X0h.untreated-X6h.treated	16513.6	0.494219197168802	170188996741602	up-regulated
C1QBP	X0h.untreated-(X3h.treated+X6h.treated)/2	1.12951e+06	-0.242158121712089	-155177208554231	down-regulated
C1QBP	X0h.untreated-X3h.treated	1.93067e+07	-0.223578695239958	-123963461715539	down-regulated
C1QBP	X0h.untreated-X6h.treated	2.96618e+06	-0.26073754818422	-186390955392923	down-regulated
C1QTNF5	X0h.untreated-(X3h.treated+X6h.treated)/2	0.00379905044267425	-0.159835050528957	-0.980924201808103	down-regulated
C1QTNF5	X0h.untreated-X6h.treated	0.00035917760341998	-0.25908766894987	-108744402489439	down-regulated
C1R	X0h.untreated-(X3h.treated+X6h.treated)/2	3.16709e+07	0.285171056699375	-0.0168762340372606	down-regulated
C1R	X0h.untreated-X3h.treated	7.15823e+06	0.310584208319315	-0.112216256121754	down-regulated
C1R	X0h.untreated-X6h.treated	0.000806991069829958	0.259757905079435	0.078463788047233	up-regulated
C1RL	X0h.untreated-(X3h.treated+X6h.treated)/2	0.00359089063334764	-0.122087611647407	0.0167287243079115	up-regulated
C1RL	X0h.untreated-X3h.treated	0.00874606287231333	-0.150061102020742	0.086526816852917	up-regulated
C1S	X0h.untreated-(X3h.treated+X6h.treated)/2	0.00155184524194942	-0.214247166724182	0.561769930398131	up-regulated
C20orf27	X0h.untreated-(X3h.treated+X6h.treated)/2	0.000140102385277937	-0.244910670546319	-0.448282516178786	down-regulated
C20orf27	X0h.untreated-X3h.treated	3.61801e+09	-0.332876779646484	-0.503181775744142	down-regulated
C20orf27	X0h.untreated-X6h.treated	0.00666013397065184	-0.156944561446154	-0.393383256613429	down-regulated
C21orf58	X0h.untreated-(X3h.treated+X6h.treated)/2	0.000967191600110691	0.125969589288781	-0.237614890757347	down-regulated
C21orf58	X0h.untreated-X6h.treated	0.00116461484043156	0.146474697910661	-0.246662344131534	down-regulated
C22orf23	X0h.untreated-(X3h.treated+X6h.treated)/2	0.000255789549995431	-0.544720616937189	-109845907014398	down-regulated
C22orf23	X0h.untreated-X3h.treated	0.000157007019516922	-0.625380308254089	-116507191011495	down-regulated
C22orf23	X0h.untreated-X6h.treated	0.00491966139483606	-0.464060925620289	-1031846230173	down-regulated
C2CD3	X0h.untreated-(X3h.treated+X6h.treated)/2	2.15737e+08	-0.263313348943973	-0.144223118534684	down-regulated
C2CD3	X0h.untreated-X3h.treated	1.36876e+08	-0.32095758999658	-0.609914067163226	down-regulated
C2CD3	X0h.untreated-X6h.treated	0.000640492837557348	-0.241667740716634	0.321467830093858	up-regulated
C2orf49	X0h.untreated-(X3h.treated+X6h.treated)/2	3.8884e+09	0.619555887424818	-0.0944491377661847	down-regulated
C2orf49	X0h.untreated-X3h.treated	0.000129270961562183	0.612383365668246	-0.29910371986566	down-regulated
C2orf49	X0h.untreated-X6h.treated	0.000115678605017813	-0.626728409181391	0.11020544433329	up-regulated
C2orf72	X0h.untreated-X6h.treated	0.00822693810627301	0.297572128245208	-120254403005775	down-regulated
C3	X0h.untreated-(X3h.treated+X6h.treated)/2	0.00671763	-0.468706836725367	101925956790331	up-regulated
C3	X0h.untreated-X3h.treated	226.81	-0.506664900278598	0.755398606726387	up-regulated
C3	X0h.untreated-X6h.treated	395.048	-0.430748773172136	128312052908023	up-regulated
C4A	X0h.untreated-(X3h.treated+X6h.treated)/2	3.08577e+08	1	-167157244670166	down-regulated
C4A	X0h.untreated-X3h.treated	1.87926e+09	1	-141612255990293	down-regulated
C4A	X0h.untreated-X6h.treated	0.000125374577852479	-1	-192702233350039	down-regulated
C4orf46	X0h.untreated-(X3h.treated+X6h.treated)/2	0.00266814855333812	0.416095898661585	0.275039140938144	up-regulated
C4orf46	X0h.untreated-X6h.treated	0.000626162961683551	0.684702650792026	0.321837988994996	up-regulated
C5orf15	X0h.untreated-(X3h.treated+X6h.treated)/2	0.00871035312191332	-0.171008979696794	0.863998923952894	up-regulated
C5orf22	X0h.untreated-(X3h.treated+X6h.treated)/2	0.000939345195102895	-0.346387512930361	0.544217839586002	up-regulated
C5orf22	X0h.untreated-X6h.treated	0.00144469213405176	-0.31107104958457	0.104133234568023	up-regulated
C6orf62	X0h.untreated-(X3h.treated+X6h.treated)/2	40497.9	0.362262242085708	0.553777271927323	up-regulated
C6orf62	X0h.untreated-X3h.treated	1.2427e+06	-0.361245972697045	0.570493381006897	up-regulated
C6orf62	X0h.untreated-X6h.treated	583168	0.363278511474372	0.537061162847749	up-regulated
C7orf50	X0h.untreated-(X3h.treated+X6h.treated)/2	4.89492e+08	-0.45625489762857	-225363866896818	down-regulated
C7orf50	X0h.untreated-X3h.treated	0.000153544878700127	-0.338415612895475	-197173330066596	down-regulated
C7orf50	X0h.untreated-X6h.treated	2.54468e+08	-0.574094182361664	-253554403727041	down-regulated
C8orf33	X0h.untreated-(X3h.treated+X6h.treated)/2	0.000100679788511283	0.559361191528284	-14013634051628	down-regulated
C8orf33	X0h.untreated-X3h.treated	0.000393430517200431	0.527243380669295	-125211958430607	down-regulated
C8orf33	X0h.untreated-X6h.treated	7.02733e+09	-0.605786263384813	-155060722601952	down-regulated
C9orf16	X0h.untreated-(X3h.treated+X6h.treated)/2	108575	-0.642131477411045	-0.367492008352993	down-regulated
C9orf16	X0h.untreated-X3h.treated	772390	0.633199791078156	-0.235024024208642	down-regulated
C9orf16	X0h.untreated-X6h.treated	313434	-0.657439779256428	-0.499959992497344	down-regulated
C9orf72	X0h.untreated-(X3h.treated+X6h.treated)/2	0.000831463375290403	0.377805484545342	0.371573651173776	up-regulated
C9orf72	X0h.untreated-X6h.treated	0.000444913879632617	-0.583723087478089	0.00961798301391559	up-regulated
C9orf78	X0h.untreated-(X3h.treated+X6h.treated)/2	3.73243e+09	-0.214128411683874	-0.126499341220176	down-regulated
C9orf78	X0h.untreated-X3h.treated	0.000277583362543797	-0.223642457063376	-0.148604376784509	down-regulated
C9orf78	X0h.untreated-X6h.treated	0.000385332237503491	-0.204614366304371	-0.104394305655842	down-regulated
CA9	X0h.untreated-(X3h.treated+X6h.treated)/2	3.51457e+08	-0.52649543234192	0.0332233427658286	up-regulated
CA9	X0h.untreated-X3h.treated	0.00624138684247327	-0.4707017009745	0.173002804805934	up-regulated
CA9	X0h.untreated-X6h.treated	6.71974e+07	-0.582289163709339	-0.106556119274277	down-regulated
CA9	X3h.treated-X6h.treated	0.00455776873820884	0.132958037781074	-0.279558924080211	down-regulated
CAAP1	X0h.untreated-(X3h.treated+X6h.treated)/2	0.000126844120953432	-0.336664049102863	0.272942037001435	up-regulated
CAAP1	X0h.untreated-X3h.treated	0.00222224772164292	-0.297913726734403	0.375825288918629	up-regulated
CAAP1	X0h.untreated-X6h.treated	0.000271601732457195	-0.375414371471324	0.170058785084242	up-regulated
CAB39	X0h.untreated-(X3h.treated+X6h.treated)/2	0.000515268810917182	-0.243196194519005	0.424933387803953	up-regulated
CAB39	X0h.untreated-X3h.treated	0.00208682547560651	0.245756144492869	0.478878110551928	up-regulated
CAB39	X0h.untreated-X6h.treated	0.00194296526091361	-0.240636244545141	0.370988665055977	up-regulated
CABIN1	X0h.untreated-(X3h.treated+X6h.treated)/2	0.00241952717428887	-0.387807614621892	-0.853090065398748	down-regulated
CABLES1	X0h.untreated-X3h.treated	0.0080612565625157	-0.318363662184088	-0.486158054978048	down-regulated
CACFD1	X0h.untreated-(X3h.treated+X6h.treated)/2	0.00415164728141977	0.10955631585896	-0.887301713628009	down-regulated
CACNA1D	X0h.untreated-(X3h.treated+X6h.treated)/2	0.000150591616577949	0.758009705791227	0.364625846925501	up-regulated
CACNA1D	X0h.untreated-X3h.treated	0.000180599609738348	0.958059956943591	0.204714940194755	up-regulated
CACNB3	X0h.untreated-(X3h.treated+X6h.treated)/2	0.00247871775576679	-0.187734268494153	-0.86455603646218	down-regulated
CACNB3	X0h.untreated-X6h.treated	0.00425660882301441	-0.31090728545044	-0.784877102604718	down-regulated
CAD	X0h.untreated-(X3h.treated+X6h.treated)/2	0.00105460457050127	0.276059062837981	-0.354957462405041	down-regulated
CAD	X0h.untreated-X3h.treated	0.00657708407113825	0.325675540934377	-0.593540689192039	down-regulated
CADM1	X0h.untreated-(X3h.treated+X6h.treated)/2	1.87785e+08	-0.105987651049455	0.410711584549735	up-regulated
CADM1	X0h.untreated-X3h.treated	4.90806e+09	-0.11881814841569	0.410939611018443	up-regulated
CALCOCO1	X0h.untreated-(X3h.treated+X6h.treated)/2	2.04388e+07	-0.265942816212021	-0.0208521415824952	down-regulated
CALCOCO1	X0h.untreated-X3h.treated	1.45398e+09	-0.215307435830924	-0.17425104361839	down-regulated
CALCOCO1	X0h.untreated-X6h.treated	0.00032612585305369	-0.316578196593119	0.132546760453399	up-regulated
CALCOCO2	X0h.untreated-(X3h.treated+X6h.treated)/2	24.3664	-0.437071073812708	-0.000348554666326883	down-regulated
CALCOCO2	X0h.untreated-X3h.treated	14961.3	0.411844400997894	0.0164976440951357	up-regulated
CALCOCO2	X0h.untreated-X6h.treated	10518.2	-0.481206912791562	-0.0171947534277894	down-regulated
CALD1	X0h.untreated-(X3h.treated+X6h.treated)/2	481509	-0.308301263136981	-0.970692063657888	down-regulated
CALD1	X0h.untreated-X3h.treated	400498	-0.344944211287041	-0.57744646270284	down-regulated
CALD1	X0h.untreated-X6h.treated	2.73115e+06	-0.271658314986922	-136393766461294	down-regulated
CALHM2	X0h.untreated-(X3h.treated+X6h.treated)/2	0.00216172162959886	-0.309156233963812	-0.880773378165853	down-regulated
CALHM2	X0h.untreated-X3h.treated	5.699e+08	-0.618312467927625	-105346239112956	down-regulated
CALHM2	X3h.treated-X6h.treated	4.31921e+09	-0.740517227194184	0.345378025927408	up-regulated
CALM1	X0h.untreated-(X3h.treated+X6h.treated)/2	0.000186982692497461	-0.175358857357234	0.127658059162798	up-regulated
CALM1	X0h.untreated-X3h.treated	0.00345222307109624	-0.149375612697806	0.0653520308187057	up-regulated
CALM1	X0h.untreated-X6h.treated	0.00396797738719776	-0.201342102016662	0.189964087506891	up-regulated
CALM2	X0h.untreated-(X3h.treated+X6h.treated)/2	1.05528e+07	0.536451502916111	0.527963265163926	up-regulated
CALM2	X0h.untreated-X3h.treated	0.000103139419140679	0.627347375956235	0.678237348853219	up-regulated
CALM2	X0h.untreated-X6h.treated	1497.18	0.445555629875987	0.377689181474633	up-regulated
CALU	X0h.untreated-(X3h.treated+X6h.treated)/2	1.13544e+06	-0.17198443682049	0.0195916631143742	up-regulated
CALU	X0h.untreated-X3h.treated	3.26003e+09	-0.160954216790137	0.15305515874568	up-regulated
CALU	X0h.untreated-X6h.treated	3.00126e+07	-0.183014656850843	-0.113871832516931	down-regulated
CAMK2D	X0h.untreated-X3h.treated	0.00319094268147317	0.162979450186475	0.591241026726964	up-regulated
CAMK2G	X0h.untreated-X6h.treated	0.000493638094664893	-0.326355456999452	-0.0353109697659884	down-regulated
CAMK2N1	X0h.untreated-(X3h.treated+X6h.treated)/2	0.000791039448753962	0.337514315866242	0.458732600318499	up-regulated
CAMK2N1	X0h.untreated-X6h.treated	0.00158018674575148	-0.382303031222273	0.325254877747355	up-regulated
CAMKK2	X0h.untreated-(X3h.treated+X6h.treated)/2	1.76456e+07	0.447921857393297	-0.684001158268964	down-regulated
CAMKK2	X0h.untreated-X3h.treated	0.000107941689971298	0.409614490885376	-0.488851077890311	down-regulated
CAMKK2	X0h.untreated-X6h.treated	2.08337e+07	0.486229223901217	-0.879151238647617	down-regulated
CAMLG	X0h.untreated-(X3h.treated+X6h.treated)/2	0.00038989447549388	0.216102768249229	0.0360719307694084	up-regulated
CAMLG	X0h.untreated-X3h.treated	0.00624138684247327	0.189897527250719	-0.0757238485996119	down-regulated
CAMLG	X0h.untreated-X6h.treated	0.00118209741104297	-0.242308009247739	0.147867710138429	up-regulated
CAMSAP1	X0h.untreated-(X3h.treated+X6h.treated)/2	0.00198844550195694	-0.415111901556768	-0.758536601486687	down-regulated
CAMSAP1	X0h.untreated-X6h.treated	0.00149721764949804	-0.422403002986942	-0.829630693949685	down-regulated
CAMTA1	X0h.untreated-(X3h.treated+X6h.treated)/2	0.00615461701232703	0.166307207579396	0.429821735023952	up-regulated
CANX	X0h.untreated-(X3h.treated+X6h.treated)/2	49.0975	0.153601101693494	0.0856217547052296	up-regulated
CANX	X0h.untreated-X3h.treated	1.12067e+06	0.154992774025586	0.155139643702455	up-regulated
CANX	X0h.untreated-X6h.treated	83446.8	0.152209429361402	0.0161038657080042	up-regulated
CAP1	X0h.untreated-(X3h.treated+X6h.treated)/2	2.86092e+06	-0.364032779745769	-0.685696504508156	down-regulated
CAP1	X0h.untreated-X3h.treated	1.8691e+09	-0.368114420272335	-0.433802217257913	down-regulated
CAP1	X0h.untreated-X6h.treated	2.20621e+09	-0.359951139219204	-0.937590791758399	down-regulated
CAP2	X0h.untreated-(X3h.treated+X6h.treated)/2	4.19483e+09	0.304090344414236	-0.0542357933271029	down-regulated
CAP2	X0h.untreated-X3h.treated	0.00110023484351707	0.281931539877771	-0.0253931114803008	down-regulated
CAP2	X0h.untreated-X6h.treated	8.61108e+09	0.326249148950702	-0.0830784751739051	down-regulated
CAPN1	X0h.untreated-(X3h.treated+X6h.treated)/2	3.03914e+06	0.443427945821983	-118928406261679	down-regulated
CAPN1	X0h.untreated-X3h.treated	8.36432e+07	0.427976849514907	-11505350449022	down-regulated
CAPN1	X0h.untreated-X6h.treated	9.49741e+06	0.458879042129059	-122803308033138	down-regulated
CAPN15	X0h.untreated-(X3h.treated+X6h.treated)/2	0.000720141918418565	-0.481121417710484	-277552239073286	down-regulated
CAPN15	X0h.untreated-X3h.treated	0.00255026620796044	-0.527897939488613	-288866008622313	down-regulated
CAPN15	X0h.untreated-X6h.treated	0.00315395738997972	-0.434344895932355	-266238469524259	down-regulated
CAPN2	X0h.untreated-(X3h.treated+X6h.treated)/2	0.000195024669874696	-0.150596656255949	-0.28742183268522	down-regulated
CAPN2	X0h.untreated-X6h.treated	0.00162617034760905	-0.179351908916204	-0.421263827560068	down-regulated
CAPN5	X0h.untreated-(X3h.treated+X6h.treated)/2	0.000213136668576338	0.272431900635269	-0.450201291152183	down-regulated
CAPN5	X0h.untreated-X3h.treated	0.00594695706864107	0.227831862825763	-0.554388471895749	down-regulated
CAPN5	X0h.untreated-X6h.treated	0.00023578703158242	0.317031938444776	-0.346014110408617	down-regulated
CAPN7	X0h.untreated-(X3h.treated+X6h.treated)/2	4.75548e+09	-0.397530362206444	0.372246278730709	up-regulated
CAPN7	X0h.untreated-X3h.treated	0.000147649581502911	-0.451980084158493	0.377785461506459	up-regulated
CAPN7	X0h.untreated-X6h.treated	0.000330113356505934	-0.343080640254395	0.366707095954959	up-regulated
CAPNS1	X0h.untreated-(X3h.treated+X6h.treated)/2	5.55989e-10	-0.231071023511828	-0.51037750374024	down-regulated
CAPNS1	X0h.untreated-X3h.treated	0.00160881	-0.222894116946641	-0.629573228393644	down-regulated
CAPNS1	X0h.untreated-X6h.treated	6.10894e-06	-0.239247930077014	-0.391181779086835	down-regulated
CAPRIN2	X0h.untreated-(X3h.treated+X6h.treated)/2	0.00228427586445701	0.311117329215809	0.658838806112018	up-regulated
CAPRIN2	X0h.untreated-X6h.treated	0.00504117463723693	0.339242005825579	0.240288087338668	up-regulated
CAPZA1	X0h.untreated-(X3h.treated+X6h.treated)/2	6.78166e+09	0.321613349950386	0.199482294567113	up-regulated
CAPZA1	X0h.untreated-X3h.treated	6.90985e+09	0.382401211493192	0.254057852745558	up-regulated
CAPZA1	X0h.untreated-X6h.treated	0.000188730373654062	0.260825488407579	0.144906736388668	up-regulated
CAPZA2	X0h.untreated-(X3h.treated+X6h.treated)/2	3.37575	-0.300367239734182	0.645077974129761	up-regulated
CAPZA2	X0h.untreated-X3h.treated	803.888	-0.315354581368908	0.91972025795691	up-regulated
CAPZA2	X0h.untreated-X6h.treated	48580.9	-0.285379898099456	0.370435690302613	up-regulated
CAPZB	X0h.untreated-(X3h.treated+X6h.treated)/2	6.40265	0.740844719152218	268541708020629	up-regulated
CAPZB	X0h.untreated-X3h.treated	78924.7	0.863023558930271	279155242905068	up-regulated
CAPZB	X0h.untreated-X6h.treated	0.0779678	0.618665879374165	25792817313619	up-regulated
CAPZB	X3h.treated-X6h.treated	2.02802e+09	-0.244357679556106	-0.212270697688778	down-regulated
CARD8	X0h.untreated-(X3h.treated+X6h.treated)/2	0.0061029080289899	-0.147240898990867	-0.0816375355173393	down-regulated
CARF	X0h.untreated-(X3h.treated+X6h.treated)/2	0.00473644119786842	0.367289000930928	0.809849956283908	up-regulated
CARHSP1	X0h.untreated-(X3h.treated+X6h.treated)/2	1.33361e+06	-0.118822164669478	-0.980442460359488	down-regulated
CARHSP1	X0h.untreated-X3h.treated	4.07284e+09	-0.136620765797251	-0.946354913549937	down-regulated
CARHSP1	X0h.untreated-X6h.treated	9.07081e+07	-0.101023563541705	-101453000716904	down-regulated
CARS	X0h.untreated-(X3h.treated+X6h.treated)/2	10031.6	0.326551451218107	15191174069324	up-regulated
CARS	X0h.untreated-X6h.treated	1.29798e+08	0.730047687319447	257932828128373	up-regulated
CARS2	X0h.untreated-(X3h.treated+X6h.treated)/2	0.00306322122137139	-0.111715171180613	-0.355575278586608	down-regulated
CARS2	X0h.untreated-X6h.treated	0.000713247953065663	-0.174656640722561	-0.532698287861058	down-regulated
CASC3	X0h.untreated-(X3h.treated+X6h.treated)/2	6.79096e+09	0.198550896285204	0.0827090871917089	up-regulated
CASC3	X0h.untreated-X3h.treated	0.000289250694878255	0.147805777394187	0.143817759194577	up-regulated
CASC3	X0h.untreated-X6h.treated	3.30969e+09	0.249296015176222	0.0216004151888409	up-regulated
CASC8	X0h.untreated-(X3h.treated+X6h.treated)/2	3.23655e+09	0.834922425007931	0.713003378576818	up-regulated
CASC8	X0h.untreated-X3h.treated	0.00163523438020601	0.669844850015861	0.636105231399474	up-regulated
CASC8	X0h.untreated-X6h.treated	3.70229e+09	1	0.789901525754162	up-regulated
CASK	X0h.untreated-(X3h.treated+X6h.treated)/2	0.000342863028896802	0.152753907301484	0.790530771093368	up-regulated
CASK	X0h.untreated-X6h.treated	0.00196382151522679	0.352276367387688	10982528578712	up-regulated
CASP3	X0h.untreated-X6h.treated	0.00204654866937481	-0.611007118773587	0.591902711814926	up-regulated
CASP4	X0h.untreated-(X3h.treated+X6h.treated)/2	0.00720792925247046	0.503776517458319	-0.990526704739274	down-regulated
CASP4	X0h.untreated-X6h.treated	0.000183700003975025	0.652095983125165	-14412240870742	down-regulated
CASP6	X0h.untreated-(X3h.treated+X6h.treated)/2	0.00178013198745932	0.295312207355989	0.116386328538147	up-regulated
CASP7	X0h.untreated-X3h.treated	0.00765790495060147	0.347965483552277	0.231792640666188	up-regulated
CASP8	X0h.untreated-(X3h.treated+X6h.treated)/2	0.00951693775889734	0.275409955115101	-107064021747911	down-regulated
CASP8AP2	X0h.untreated-(X3h.treated+X6h.treated)/2	0.00264049714393173	-0.576954848149546	102681949122846	up-regulated
CASP8AP2	X0h.untreated-X6h.treated	0.0022305909480742	-0.732839245136281	103074624224625	up-regulated
CAST	X0h.untreated-(X3h.treated+X6h.treated)/2	18.2314	-0.193914136900602	0.148748437584001	up-regulated
CAST	X0h.untreated-X3h.treated	2.4019e+06	-0.214186395204783	0.175718969836515	up-regulated
CAST	X0h.untreated-X6h.treated	44585.4	0.182616388389411	0.121777905331488	up-regulated
CASZ1	X0h.untreated-(X3h.treated+X6h.treated)/2	0.000596178087934172	-0.438899186572059	-118426430843434	down-regulated
CASZ1	X0h.untreated-X3h.treated	0.00112665305973414	-0.518296433706541	-0.931366629811564	down-regulated
CASZ1	X0h.untreated-X6h.treated	0.00412837082900838	-0.359501939437576	-143716198705712	down-regulated
CAT	X0h.untreated-(X3h.treated+X6h.treated)/2	0.0040491070526924	-0.346209710608919	-0.159550944192493	down-regulated
CAT	X0h.untreated-X3h.treated	0.00260656718715935	-0.392741181428761	-0.570415295344281	down-regulated
CAV1	X0h.untreated-(X3h.treated+X6h.treated)/2	11768.9	0.436246092813725	-0.967953355075586	down-regulated
CAV1	X0h.untreated-X3h.treated	17606.4	-0.471213451690985	-110645185666968	down-regulated
CAV1	X0h.untreated-X6h.treated	18762.6	0.414906698288449	-0.829454853481492	down-regulated
CAV2	X0h.untreated-(X3h.treated+X6h.treated)/2	2.04676e+09	-0.303683261031217	0.415696687216056	up-regulated
CAV2	X0h.untreated-X3h.treated	0.000417195028851315	-0.24082656131409	0.493488446500497	up-regulated
CAV2	X0h.untreated-X6h.treated	7.83796e+09	-0.366539960748344	0.337904927931615	up-regulated
CBFA2T2	X0h.untreated-(X3h.treated+X6h.treated)/2	0.00888442890755045	0.238279173143497	-0.016913637931429	down-regulated
CBL	X0h.untreated-(X3h.treated+X6h.treated)/2	0.00132908656415294	-0.386954110449082	-0.897767786012679	down-regulated
CBL	X0h.untreated-X6h.treated	7.35245e+08	-0.773908220898164	-181990607665146	down-regulated
CBL	X3h.treated-X6h.treated	0.00404198805734704	-0.773908220898164	-184427658127755	down-regulated
CBS	X0h.untreated-(X3h.treated+X6h.treated)/2	0.00353857215656571	-0.352442465707445	-109550959577033	down-regulated
CBS	X0h.untreated-X6h.treated	0.00510463963880059	-0.412382992999611	-146156131708404	down-regulated
CBWD2	X0h.untreated-(X3h.treated+X6h.treated)/2	1.85228e+09	-0.346447995388585	0.768301249764068	up-regulated
CBWD2	X0h.untreated-X3h.treated	0.000199182834637821	-0.392143184839387	0.733009469511744	up-regulated
CBWD2	X0h.untreated-X6h.treated	0.00514813968237148	-0.300752805937783	0.803593030016392	up-regulated
CBWD5	X0h.untreated-(X3h.treated+X6h.treated)/2	0.000813492400695249	-0.17006594609737	0.374544589379111	up-regulated
CBWD5	X0h.untreated-X6h.treated	0.000296692919213515	-0.169327730002953	-0.17352884896814	down-regulated
CBX1	X0h.untreated-(X3h.treated+X6h.treated)/2	2.13957e+06	0.629698160813757	-0.481778341641088	down-regulated
CBX1	X0h.untreated-X3h.treated	2.9596e+07	0.603883616809638	-0.426003595847023	down-regulated
CBX1	X0h.untreated-X6h.treated	1.94011e+06	0.655512704817876	-0.537553087435153	down-regulated
CC2D1A	X0h.untreated-(X3h.treated+X6h.treated)/2	1.29936e+08	-0.271823017504912	-0.44051133632148	down-regulated
CC2D1A	X0h.untreated-X3h.treated	5.22711e+09	-0.298196354653158	-0.523690026697137	down-regulated
CC2D1A	X0h.untreated-X6h.treated	0.00210316567083468	-0.245449680356666	-0.357332645945823	down-regulated
CC2D1B	X0h.untreated-(X3h.treated+X6h.treated)/2	6.29123e+08	-0.119913993277914	0.314880473545311	up-regulated
CC2D1B	X0h.untreated-X6h.treated	2.50702e+09	0.213317802058288	0.777669076750764	up-regulated
CC2D2A	X0h.untreated-(X3h.treated+X6h.treated)/2	12385.3	-0.296349187983412	-0.517066936317871	down-regulated
CC2D2A	X0h.untreated-X3h.treated	1.65324e+09	0.263924703499999	-0.644286459021508	down-regulated
CC2D2A	X0h.untreated-X6h.treated	829467	-0.34864546269229	-0.389847413614235	down-regulated
CCAR1	X0h.untreated-(X3h.treated+X6h.treated)/2	117.284	-0.351512768904721	-0.280797921087565	down-regulated
CCAR1	X0h.untreated-X3h.treated	78167.6	0.325812414058545	-0.434691081601323	down-regulated
CCAR1	X0h.untreated-X6h.treated	2926.07	-0.426254427454626	-0.126904760573807	down-regulated
CCAR2	X0h.untreated-(X3h.treated+X6h.treated)/2	0.00283414609418022	-0.327889629360018	-0.379733842752177	down-regulated
CCAR2	X0h.untreated-X6h.treated	0.00582069812720812	-0.413772569620348	-0.565338032221966	down-regulated
CCDC102A	X0h.untreated-(X3h.treated+X6h.treated)/2	0.00174727017124695	-0.285686682701244	0.608127450218344	up-regulated
CCDC102A	X0h.untreated-X6h.treated	0.00248217684467557	-0.414428823010361	125121876929627	up-regulated
CCDC106	X0h.untreated-(X3h.treated+X6h.treated)/2	5.43367e+08	-0.249815580848334	-0.445751759751122	down-regulated
CCDC106	X0h.untreated-X3h.treated	1.37318e+09	-0.366287332564741	-0.445575974839535	down-regulated
CCDC106	X0h.untreated-X6h.treated	0.000272079870099195	0.236584622799359	-0.445927544662708	down-regulated
CCDC12	X0h.untreated-X6h.treated	0.00602929058909576	0.207182145676258	-0.521388226037832	down-regulated
CCDC126	X0h.untreated-(X3h.treated+X6h.treated)/2	2.21811e+09	0.431763500210156	0.314667465349356	up-regulated
CCDC126	X0h.untreated-X3h.treated	4.02387e+08	0.627587809983063	0.140108850513814	up-regulated
CCDC138	X0h.untreated-(X3h.treated+X6h.treated)/2	8.54201e+07	0.644460288861758	121602905637869	up-regulated
CCDC138	X0h.untreated-X3h.treated	9.74331e+07	0.79354243661104	0.890452412791342	up-regulated
CCDC138	X0h.untreated-X6h.treated	0.000257386401399387	0.495378141112475	154160569996603	up-regulated
CCDC14	X0h.untreated-(X3h.treated+X6h.treated)/2	0.000110459634618686	-0.333871575593608	102962878112963	up-regulated
CCDC14	X0h.untreated-X3h.treated	0.000507995982326076	-0.305537837290938	0.858164014506446	up-regulated
CCDC14	X0h.untreated-X6h.treated	0.000140353940043819	-0.362205313896278	120109354775282	up-regulated
CCDC149	X0h.untreated-(X3h.treated+X6h.treated)/2	0.00073358283873195	-0.543275631140874	-0.596819676031978	down-regulated
CCDC149	X0h.untreated-X3h.treated	0.0046706767623955	-0.55029957780904	-0.817446082526676	down-regulated
CCDC149	X0h.untreated-X6h.treated	0.000379167984798406	-0.536251684472708	-0.37619326953728	down-regulated
CCDC18-AS1	X0h.untreated-(X3h.treated+X6h.treated)/2	0.0069856391039209	-0.133210683964812	183499097078557	up-regulated
CCDC183	X0h.untreated-(X3h.treated+X6h.treated)/2	0.00629428823898359	0.948804516339478	-103672591338978	down-regulated
CCDC28B	X0h.untreated-X6h.treated	0.00727450177654159	0.419275517712143	0.0993283631721331	up-regulated
CCDC3	X0h.untreated-(X3h.treated+X6h.treated)/2	1.1285e+07	-1	133359992349488	up-regulated
CCDC3	X0h.untreated-X3h.treated	1.27263e+08	-1	121288849134972	up-regulated
CCDC3	X0h.untreated-X6h.treated	1.37956e+08	-1	145431135564004	up-regulated
CCDC30	X0h.untreated-(X3h.treated+X6h.treated)/2	0.00515213650719541	-0.580325352499826	-0.450346231619745	down-regulated
CCDC43	X0h.untreated-(X3h.treated+X6h.treated)/2	4.82657e+09	-0.337736239529883	0.189362447724992	up-regulated
CCDC43	X0h.untreated-X3h.treated	8.13902e+09	-0.406555865795081	0.0147817684934619	up-regulated
CCDC43	X0h.untreated-X6h.treated	0.0012517460008593	-0.268916613264685	0.363943126956523	up-regulated
CCDC51	X0h.untreated-(X3h.treated+X6h.treated)/2	0.00677683770058928	0.333474819914175	0.60479472183784	up-regulated
CCDC51	X0h.untreated-X6h.treated	0.00296584714150213	0.550250311116723	0.818407085915861	up-regulated
CCDC66	X0h.untreated-X3h.treated	0.00864843655246429	-0.712176992941479	-0.494418452765901	down-regulated
CCDC77	X0h.untreated-(X3h.treated+X6h.treated)/2	0.00151246702053997	0.297591807149536	-0.00996490815549178	down-regulated
CCDC77	X0h.untreated-X6h.treated	0.00733435485482521	0.403862732826518	0.0479466700532107	up-regulated
CCDC82	X0h.untreated-(X3h.treated+X6h.treated)/2	0.00527899513970633	-0.684497205277877	-0.363249463996315	down-regulated
CCDC82	X0h.untreated-X3h.treated	0.0029720910531395	-0.597579125855509	-0.319589122634958	down-regulated
CCDC84	X0h.untreated-(X3h.treated+X6h.treated)/2	0.0017731647078149	-0.211407819098266	100789823023239	up-regulated
CCDC84	X0h.untreated-X6h.treated	0.00247499340126828	-0.265297592933163	102764664467368	up-regulated
CCDC88A	X0h.untreated-(X3h.treated+X6h.treated)/2	0.000121277716191821	0.204764423734463	0.737409118309544	up-regulated
CCDC88A	X0h.untreated-X6h.treated	0.00598255568991004	0.187274454880966	0.764252311312365	up-regulated
CCDC9	X0h.untreated-(X3h.treated+X6h.treated)/2	0.00949366341008455	0.618620177825271	-0.993011993296212	down-regulated
CCDC90B	X0h.untreated-(X3h.treated+X6h.treated)/2	0.00173227076598588	0.212683512601792	0.689994294796899	up-regulated
CCDC90B	X0h.untreated-X3h.treated	0.00943133964778009	0.245571933607698	0.834449835524091	up-regulated
CCDC91	X0h.untreated-(X3h.treated+X6h.treated)/2	0.00380040470318458	0.454194979921052	0.0269091046131329	up-regulated
CCDC93	X0h.untreated-X6h.treated	0.0011145451271835	0.375072675685441	-0.04696320939461	down-regulated
CCM2	X0h.untreated-(X3h.treated+X6h.treated)/2	0.000272731692474183	0.278267899628056	-0.760251361826259	down-regulated
CCM2	X0h.untreated-X3h.treated	0.00636572233910937	0.277057369696888	-0.698644296144481	down-regulated
CCM2	X0h.untreated-X6h.treated	0.00317777957775515	0.279478429559225	-0.821858427508036	down-regulated
CCN3	X0h.untreated-(X3h.treated+X6h.treated)/2	0.00340645706249627	0.130671457200924	0.418701554010682	up-regulated
CCN3	X0h.untreated-X3h.treated	0.00172432410687498	0.187566543865409	0.197247130146942	up-regulated
CCN5	X3h.treated-X6h.treated	0.00454057042757033	-0.934234391294252	0.578298750057315	up-regulated
CCNB1	X0h.untreated-(X3h.treated+X6h.treated)/2	0.00192004604886529	0.131497511660275	-0.135981345874446	down-regulated
CCNB1	X0h.untreated-X6h.treated	0.00611793582918812	0.153384999355956	0.0576926850474644	up-regulated
CCNB2	X0h.untreated-(X3h.treated+X6h.treated)/2	0.001150407841064	0.215043435689682	0.322354813982378	up-regulated
CCNB2	X0h.untreated-X3h.treated	0.00697291853743319	0.182123947353131	0.0496887583885366	up-regulated
CCNB2	X0h.untreated-X6h.treated	0.00276177352818467	-0.248646231154311	0.595020869576219	up-regulated
CCND1	X0h.untreated-(X3h.treated+X6h.treated)/2	0.000406784765340266	0.249187201481026	-219812646738957	down-regulated
CCND1	X0h.untreated-X3h.treated	0.00150198404873196	0.246709976482882	-173684173751733	down-regulated
CCND1	X0h.untreated-X6h.treated	0.000460750061444798	0.251664426479171	-265941119726181	down-regulated
CCND3	X0h.untreated-(X3h.treated+X6h.treated)/2	0.00103346665250775	0.274330407115744	-0.847343768410992	down-regulated
CCND3	X0h.untreated-X6h.treated	8.30463e+09	0.319664996307423	-11962379924929	down-regulated
CCNDBP1	X0h.untreated-(X3h.treated+X6h.treated)/2	685492	0.28998520820003	0.962632717015178	up-regulated
CCNDBP1	X0h.untreated-X3h.treated	0.000554416704089694	0.2273042393417	0.794757763151149	up-regulated
CCNDBP1	X0h.untreated-X6h.treated	6.56305e+07	0.352666177058359	113050767087921	up-regulated
CCNG1	X0h.untreated-(X3h.treated+X6h.treated)/2	26430.7	-0.242240156316369	0.294189514268361	up-regulated
CCNG1	X0h.untreated-X3h.treated	160947	-0.25177576795343	0.0919515256131112	up-regulated
CCNG1	X0h.untreated-X6h.treated	1.3829e+09	-0.232704544679308	0.49642750292361	up-regulated
CCNG2	X0h.untreated-(X3h.treated+X6h.treated)/2	0.000770344360969412	0.223489474704893	0.96593625852917	up-regulated
CCNG2	X0h.untreated-X6h.treated	0.00164349312966404	0.285655380252622	135958868262732	up-regulated
CCNH	X0h.untreated-(X3h.treated+X6h.treated)/2	0.00439708300153716	-0.217470889079131	0.330883486365354	up-regulated
CCNH	X0h.untreated-X3h.treated	0.00428631520733925	-0.335082113123628	0.394659155125708	up-regulated
CCNI	X0h.untreated-(X3h.treated+X6h.treated)/2	2.65096	0.320531955968996	0.606414385829287	up-regulated
CCNI	X0h.untreated-X3h.treated	326.793	0.333921133379326	0.566636822895203	up-regulated
CCNI	X0h.untreated-X6h.treated	268.305	0.307142778558666	0.646191948763372	up-regulated
CCNI	X3h.treated-X6h.treated	0.000907153505278304	0.158849184503606	0.0795551258681693	up-regulated
CCNK	X0h.untreated-(X3h.treated+X6h.treated)/2	8.25491e+08	-0.412975959190924	-0.133483202925264	down-regulated
CCNK	X0h.untreated-X3h.treated	0.000258684085723591	-0.493085169611277	0.201272431664941	up-regulated
CCNK	X0h.untreated-X6h.treated	0.001191719080437	-0.332866748770571	-0.46823883751547	down-regulated
CCNL1	X0h.untreated-(X3h.treated+X6h.treated)/2	1.34855e+06	-0.34340710825252	0.163972206287349	up-regulated
CCNL1	X0h.untreated-X3h.treated	913870	-0.328397118636526	0.197549643110601	up-regulated
CCNL1	X0h.untreated-X6h.treated	6.28524e+06	-0.358417097868514	0.130394769464097	up-regulated
CCNL2	X0h.untreated-(X3h.treated+X6h.treated)/2	360503	-0.21197797925384	0.344561167497195	up-regulated
CCNL2	X0h.untreated-X3h.treated	347988	-0.260818015312004	0.202045243044686	up-regulated
CCNL2	X0h.untreated-X6h.treated	1.54821e+06	-0.163137943195675	0.487077091949705	up-regulated
CCNT1	X0h.untreated-(X3h.treated+X6h.treated)/2	1.94859e+09	0.682858650086507	-0.711199849121355	down-regulated
CCNT1	X0h.untreated-X3h.treated	0.000458845106812172	0.681453804658131	-0.780565607956718	down-regulated
CCNT1	X0h.untreated-X6h.treated	9.50162e+08	0.684263495514883	-0.641834090285993	down-regulated
CCNT2	X0h.untreated-(X3h.treated+X6h.treated)/2	0.00475400429734831	-0.443145359096198	-0.434993454176815	down-regulated
CCNY	X0h.untreated-(X3h.treated+X6h.treated)/2	0.000588897500064382	-0.530614415388022	-0.417559203243285	down-regulated
CCNY	X0h.untreated-X3h.treated	0.000358482347655696	-0.583524096051854	-0.4353350932883	down-regulated
CCNY	X0h.untreated-X6h.treated	0.00755765727746064	-0.47770473472419	-0.399783313198269	down-regulated
CCPG1	X0h.untreated-(X3h.treated+X6h.treated)/2	4.43402e+07	-0.479134493990666	-0.455716978456148	down-regulated
CCPG1	X0h.untreated-X3h.treated	2.07273e+08	-0.451346241927176	-0.568515706071211	down-regulated
CCPG1	X0h.untreated-X6h.treated	0.000114871196360325	-0.506922746054155	-0.342918250841086	down-regulated
CCT5	X0h.untreated-(X3h.treated+X6h.treated)/2	3.76912e+09	0.150323163118149	-0.116088928968725	down-regulated
CCT5	X0h.untreated-X3h.treated	0.00723548395391735	0.13667429993892	0.16866518373528	up-regulated
CCT5	X0h.untreated-X6h.treated	7.80832e+09	0.163972026297377	-0.400843041672729	down-regulated
CCT6A	X0h.untreated-(X3h.treated+X6h.treated)/2	0.000559744968374915	-0.305250822720861	0.0539545546348967	up-regulated
CCT6A	X0h.untreated-X6h.treated	0.00273450022242197	-0.436889929269813	-0.223862543371094	down-regulated
CCT7	X0h.untreated-(X3h.treated+X6h.treated)/2	50283.5	0.28017120759324	0.00895663053754259	up-regulated
CCT7	X0h.untreated-X3h.treated	2.71532e+09	0.28017120759324	0.236286464994784	up-regulated
CCT7	X0h.untreated-X6h.treated	1.7493e+06	0.28017120759324	-0.218373203919699	down-regulated
CCT8	X0h.untreated-(X3h.treated+X6h.treated)/2	1.61978e+08	-0.414588109084098	-0.137502166331597	down-regulated
CCT8	X0h.untreated-X3h.treated	1.31419e+09	-0.423468469584052	-0.126470433628755	down-regulated
CCT8	X0h.untreated-X6h.treated	0.000112682712482021	-0.405707748584143	-0.148533899034439	down-regulated
CD164	X0h.untreated-(X3h.treated+X6h.treated)/2	1.13433e+08	0.252043797882156	-0.53283766109988	down-regulated
CD164	X0h.untreated-X3h.treated	2.62192e+09	0.240332205341321	-0.523197364685646	down-regulated
CD164	X0h.untreated-X6h.treated	6.89887e+08	0.263755390422991	-0.542477957514114	down-regulated
CD24	X0h.untreated-(X3h.treated+X6h.treated)/2	0.00117116682255724	0.638520122743892	-0.955090981005664	down-regulated
CD24	X0h.untreated-X6h.treated	0.00263553040450831	0.844006596484025	-0.774518314710473	down-regulated
CD27-AS1	X0h.untreated-(X3h.treated+X6h.treated)/2	0.00349391734313325	-0.140323613936632	0.0969658500670056	up-regulated
CD2AP	X0h.untreated-(X3h.treated+X6h.treated)/2	0.00347626080416692	0.281547390142159	0.538390503920131	up-regulated
CD2AP	X0h.untreated-X3h.treated	0.00440728218303237	0.376526080637088	0.433315112006459	up-regulated
CD2BP2	X0h.untreated-(X3h.treated+X6h.treated)/2	9.48811e+06	0.40109155896477	-128029214360864	down-regulated
CD2BP2	X0h.untreated-X3h.treated	3.88004e+07	0.403028638171415	-134997317496282	down-regulated
CD2BP2	X0h.untreated-X6h.treated	3.41058e+07	0.399154479758125	-121061111225446	down-regulated
CD320	X0h.untreated-(X3h.treated+X6h.treated)/2	703935	-0.491800476036548	-0.20987916012566	down-regulated
CD320	X0h.untreated-X3h.treated	6.71586e+06	-0.498026360104744	-0.14306324450287	down-regulated
CD320	X0h.untreated-X6h.treated	5.68696e+08	-0.485574591968352	-0.27669507574845	down-regulated
CD3EAP	X0h.untreated-X6h.treated	0.000334436144229199	-0.596788144081371	-305789617927422	down-regulated
CD44	X0h.untreated-(X3h.treated+X6h.treated)/2	0.000353062	-0.262471617067981	-0.496990636882706	down-regulated
CD44	X0h.untreated-X3h.treated	0.278885	-0.258606895323204	-0.431526861917717	down-regulated
CD44	X0h.untreated-X6h.treated	5.88573	-0.266336338812757	-0.562454411847694	down-regulated
CD55	X0h.untreated-(X3h.treated+X6h.treated)/2	1.50558e+09	-0.161713807331369	0.20941200705023	up-regulated
CD55	X0h.untreated-X3h.treated	0.00036636131947672	-0.20854670194404	0.0963502961468876	up-regulated
CD59	X0h.untreated-(X3h.treated+X6h.treated)/2	8.90641e+08	0.136890788517162	-0.357152584905989	down-regulated
CD59	X0h.untreated-X3h.treated	0.000350314456153431	0.155322338394636	-0.308060148403854	down-regulated
CD59	X0h.untreated-X6h.treated	1.09785e+09	0.118459238639687	-0.406245021408123	down-regulated
CD63	X0h.untreated-(X3h.treated+X6h.treated)/2	8.01041e-17	0.221322111725169	-110882086497544	down-regulated
CD63	X0h.untreated-X3h.treated	9.80135e-11	0.231789237470005	-103676756446068	down-regulated
CD63	X0h.untreated-X6h.treated	4.87441e-08	0.210854985980333	-11808741654902	down-regulated
CD68	X0h.untreated-X3h.treated	1.0236e+09	0.147827946472703	-0.574241714344011	down-regulated
CD68	X3h.treated-X6h.treated	0.000202170006516642	0.142491731246306	0.308263815793087	up-regulated
CD81	X0h.untreated-(X3h.treated+X6h.treated)/2	4.36014e-12	-0.320379983419448	-0.165428091898145	down-regulated
CD81	X0h.untreated-X3h.treated	1.19563e-07	-0.337068001410785	-0.178692472945903	down-regulated
CD81	X0h.untreated-X6h.treated	1.35603e-07	-0.30369196542811	-0.152163710850388	down-regulated
CD82	X0h.untreated-(X3h.treated+X6h.treated)/2	0.000159108418351965	0.327858616224543	-0.712540713282088	down-regulated
CD82	X0h.untreated-X6h.treated	0.00122897133200939	0.354588008090231	-0.905897059069143	down-regulated
CD9	X0h.untreated-(X3h.treated+X6h.treated)/2	1.60954e+09	-0.236748620694887	-0.930596644681958	down-regulated
CD9	X0h.untreated-X3h.treated	2.83473e+08	-0.277649538989078	-0.892167201915094	down-regulated
CD9	X0h.untreated-X6h.treated	0.000172089174829673	-0.195847702400695	-0.969026087448822	down-regulated
CD99	X0h.untreated-(X3h.treated+X6h.treated)/2	1.12677e+06	0.135470068689104	-0.0453604394625051	down-regulated
CD99	X0h.untreated-X3h.treated	1.91812e+06	0.1939311219156	0.0783264362608982	up-regulated
CD99	X3h.treated-X6h.treated	0.00139479998574218	-0.116922106452991	-0.247373751446807	down-regulated
CD99L2	X0h.untreated-(X3h.treated+X6h.treated)/2	0.000925542053711657	0.260039403892239	-0.218813936371312	down-regulated
CD99L2	X0h.untreated-X6h.treated	0.000446374879965715	0.306221187339614	-0.146018714326122	down-regulated
CDAN1	X0h.untreated-(X3h.treated+X6h.treated)/2	0.000992956862136413	0.407405898723812	-0.228741746015808	down-regulated
CDAN1	X0h.untreated-X6h.treated	0.000354353964684398	0.483101486785164	-0.438127482432097	down-regulated
CDC123	X0h.untreated-(X3h.treated+X6h.treated)/2	0.000374963334546915	-0.679771432933479	-0.682724435153961	down-regulated
CDC123	X0h.untreated-X3h.treated	0.00172279241279529	-0.711950215405339	-0.618848834933688	down-regulated
CDC123	X0h.untreated-X6h.treated	0.000215381783207512	-0.64759265046162	-0.746600035374234	down-regulated
CDC16	X0h.untreated-(X3h.treated+X6h.treated)/2	0.00681512933868229	0.1771802768443	0.399391438789358	up-regulated
CDC20	X0h.untreated-(X3h.treated+X6h.treated)/2	0.00763220495302271	0.152506551340012	-0.146126682998847	down-regulated
CDC20	X0h.untreated-X3h.treated	0.00411666063512951	0.19007955986095	-0.453879847067481	down-regulated
CDC20	X0h.untreated-X6h.treated	0.00513257028892604	0.114933542819075	0.161626481069787	up-regulated
CDC26	X0h.untreated-(X3h.treated+X6h.treated)/2	0.000307081891817175	0.17347810962568	13402012396806	up-regulated
CDC26	X0h.untreated-X3h.treated	0.00672168166767437	0.107647751730353	142067243972208	up-regulated
CDC26	X0h.untreated-X6h.treated	0.000385839052030156	0.239308467521007	125973003963911	up-regulated
CDC37	X0h.untreated-X6h.treated	8.88394e+09	-0.157288685322786	-0.869847110746986	down-regulated
CDC40	X0h.untreated-(X3h.treated+X6h.treated)/2	0.00736099966335211	0.537501078453223	-0.388066441361481	down-regulated
CDC42	X0h.untreated-(X3h.treated+X6h.treated)/2	1.18801e+08	0.286605047686379	0.724785785550689	up-regulated
CDC42	X0h.untreated-X3h.treated	9.29703e+09	0.297728075190424	0.937930680399132	up-regulated
CDC42	X0h.untreated-X6h.treated	1.18326e+08	0.275482020182334	0.511640890702245	up-regulated
CDC42BPB	X0h.untreated-X6h.treated	0.00920199476201386	0.165112597044019	-0.111161748162407	down-regulated
CDC42EP2	X0h.untreated-(X3h.treated+X6h.treated)/2	0.00709460793563855	-0.275626549830818	-0.389186388815262	down-regulated
CDC42EP3	X0h.untreated-(X3h.treated+X6h.treated)/2	6.04572e+07	0.36399477899801	-0.319171145961565	down-regulated
CDC42EP3	X0h.untreated-X3h.treated	5.08551e+08	0.372691804668329	-0.0703454521013631	down-regulated
CDC42EP3	X0h.untreated-X6h.treated	0.000280095088863928	0.35529775332769	-0.567996839821768	down-regulated
CDC42SE1	X0h.untreated-(X3h.treated+X6h.treated)/2	0.033725	-0.2847164189243	-0.288394737297105	down-regulated
CDC42SE1	X0h.untreated-X3h.treated	116.24	-0.306068512267739	-0.00704161204963594	down-regulated
CDC42SE1	X0h.untreated-X6h.treated	12.9113	-0.263364325580862	-0.569747862544575	down-regulated
CDC45	X0h.untreated-(X3h.treated+X6h.treated)/2	0.00401622175074413	-0.381175024982431	0.132426210806925	up-regulated
CDC45	X0h.untreated-X3h.treated	0.00321881365238413	-0.401202555117964	0.340517300614183	up-regulated
CDC73	X0h.untreated-(X3h.treated+X6h.treated)/2	0.00403622162399481	0.222059870536131	0.603871921713053	up-regulated
CDC73	X0h.untreated-X3h.treated	3.40377e+09	0.27811471079228	0.451584451089491	up-regulated
CDC73	X3h.treated-X6h.treated	0.000153019906829958	-0.484445812470628	0.304574941247124	up-regulated
CDCA3	X0h.untreated-(X3h.treated+X6h.treated)/2	0.00329816033895066	-0.259245960028601	0.995713310977365	up-regulated
CDCA5	X0h.untreated-X3h.treated	0.00193534915582793	-0.218113136131712	-0.0214360536815494	down-regulated
CDCA7L	X0h.untreated-(X3h.treated+X6h.treated)/2	0.00130590212604316	0.379642657294078	0.00387852599936789	up-regulated
CDCA7L	X0h.untreated-X6h.treated	0.00245575952050629	0.356252580786686	-0.0111194877174698	down-regulated
CDH10	X0h.untreated-(X3h.treated+X6h.treated)/2	0.00061194671413699	0.402477957233346	0.654004164134303	up-regulated
CDH10	X0h.untreated-X3h.treated	0.000191401023197566	-0.479007856733237	0.453077471766512	up-regulated
CDH13	X0h.untreated-(X3h.treated+X6h.treated)/2	4.84343e+07	-0.4628304344917	-0.242866158178178	down-regulated
CDH13	X0h.untreated-X3h.treated	3.31692e+08	-0.519155790189704	-0.071036819494223	down-regulated
CDH13	X0h.untreated-X6h.treated	0.000255958000287413	0.419563985474989	-0.414695496862134	down-regulated
CDH4	X0h.untreated-(X3h.treated+X6h.treated)/2	0.00115158855980101	0.276108560599924	-0.65340861611242	down-regulated
CDH4	X0h.untreated-X3h.treated	0.0028007951550581	-0.209691754631406	-0.607921538157161	down-regulated
CDH4	X0h.untreated-X6h.treated	0.000863532636882853	0.342525366568442	-0.69889569406768	down-regulated
CDIP1	X0h.untreated-X6h.treated	0.00618555309529959	0.296303491224363	-0.859762636144343	down-regulated
CDIPT	X0h.untreated-(X3h.treated+X6h.treated)/2	0.00083586256692868	0.357322260764415	0.510725710301466	up-regulated
CDK1	X0h.untreated-(X3h.treated+X6h.treated)/2	0.00020903159208868	0.838461466655121	0.0573224514146711	up-regulated
CDK1	X0h.untreated-X3h.treated	0.00140085306930378	0.799785065104751	0.0535224151632514	up-regulated
CDK12	X0h.untreated-(X3h.treated+X6h.treated)/2	0.00664152209539102	0.138310725892753	0.547002216415549	up-regulated
CDK16	X0h.untreated-(X3h.treated+X6h.treated)/2	2.41796e+08	0.141105662289145	-0.0287301097255632	down-regulated
CDK16	X0h.untreated-X3h.treated	0.000232189343935075	0.150600841834132	0.00458165029240742	up-regulated
CDK16	X0h.untreated-X6h.treated	4.304e+09	0.131610482744158	-0.0620418697435339	down-regulated
CDK17	X0h.untreated-(X3h.treated+X6h.treated)/2	0.00603977533446734	0.354692698140447	0.622617898430245	up-regulated
CDK17	X0h.untreated-X6h.treated	0.00944459204964495	0.274782891196371	0.506062370134519	up-regulated
CDK18	X0h.untreated-(X3h.treated+X6h.treated)/2	0.00199004366647223	-0.226948561589034	-0.219502330219846	down-regulated
CDK18	X0h.untreated-X3h.treated	0.00754398256150271	-0.254325997091319	-0.243856538076618	down-regulated
CDK18	X0h.untreated-X6h.treated	0.00672328403188635	-0.199571126086749	-0.195148122363073	down-regulated
CDK2	X0h.untreated-(X3h.treated+X6h.treated)/2	0.000334469962353357	-0.177690725568154	-0.426002301309106	down-regulated
CDK2	X0h.untreated-X3h.treated	0.000389173684298327	-0.200143572629358	-0.385737502784165	down-regulated
CDK2	X0h.untreated-X6h.treated	0.00915516988297127	-0.15523787850695	-0.466267099834047	down-regulated
CDK2AP1	X0h.untreated-(X3h.treated+X6h.treated)/2	0.00020903159208868	0.371140653505475	-111292455655715	down-regulated
CDK2AP1	X0h.untreated-X3h.treated	0.00101067803985884	0.3573594109446	-10098861095215	down-regulated
CDK2AP1	X0h.untreated-X6h.treated	0.00038221662369359	0.38492189606635	-12159630035928	down-regulated
CDK2AP2	X0h.untreated-(X3h.treated+X6h.treated)/2	7.17483e+08	0.114227823624324	-0.896988665567534	down-regulated
CDK2AP2	X0h.untreated-X6h.treated	4.39452e+07	0.161303436222358	-0.87595438635854	down-regulated
CDK4	X0h.untreated-(X3h.treated+X6h.treated)/2	396.124	0.204534315066071	0.385285541069378	up-regulated
CDK4	X0h.untreated-X3h.treated	1.83139e+07	0.206035632718922	0.285705718034341	up-regulated
CDK4	X0h.untreated-X6h.treated	6.15414e+06	0.20303299741322	0.484865364104416	up-regulated
CDK5	X3h.treated-X6h.treated	0.00401165267586577	-0.242041302769993	0.521947743199262	up-regulated
CDK5RAP1	X0h.untreated-(X3h.treated+X6h.treated)/2	0.000472309824134636	0.222870482014074	0.384180522528056	up-regulated
CDK5RAP1	X0h.untreated-X6h.treated	0.00368332146228303	0.251193978313692	0.383928500808659	up-regulated
CDK5RAP2	X0h.untreated-(X3h.treated+X6h.treated)/2	0.00018700766309465	-0.24546318835093	0.47160925511244	up-regulated
CDK5RAP2	X0h.untreated-X3h.treated	2.06252e+08	-0.361161573909337	0.303010656010247	up-regulated
CDK5RAP3	X0h.untreated-(X3h.treated+X6h.treated)/2	3.37422e+08	0.20884814645575	-0.502976530710086	down-regulated
CDK5RAP3	X0h.untreated-X3h.treated	0.000138564492744919	0.224978880475867	-0.618490917999543	down-regulated
CDK5RAP3	X0h.untreated-X6h.treated	0.000776094860634932	0.192717412435633	-0.387462143420629	down-regulated
CDK7	X0h.untreated-(X3h.treated+X6h.treated)/2	8.40231e+08	0.400443690391216	-148984702560728	down-regulated
CDK7	X0h.untreated-X3h.treated	1.07407e+09	0.410507104311301	-157503518749115	down-regulated
CDK7	X0h.untreated-X6h.treated	0.000856539147982369	-0.416516754277906	-140465886372341	down-regulated
CDK8	X0h.untreated-(X3h.treated+X6h.treated)/2	0.0013368580908807	0.381242609632684	-0.12701702918137	down-regulated
CDK8	X0h.untreated-X3h.treated	0.00222604050915061	0.436296415996229	0.217514164832744	up-regulated
CDK9	X0h.untreated-(X3h.treated+X6h.treated)/2	0.00269274971758171	0.340371849542802	-0.120580550264451	down-regulated
CDKAL1	X0h.untreated-(X3h.treated+X6h.treated)/2	0.000131034052431031	-0.48081820442542	0.689455007850395	up-regulated
CDKAL1	X0h.untreated-X3h.treated	0.009864451070158	-0.33413554285192	0.515512963624296	up-regulated
CDKAL1	X0h.untreated-X6h.treated	5.99051e+09	-0.62750086599892	0.863397052076495	up-regulated
CDKN1B	X0h.untreated-(X3h.treated+X6h.treated)/2	3.99953e+06	0.547011490374861	0.673109473679181	up-regulated
CDKN1B	X0h.untreated-X3h.treated	6.20314e+06	0.59914721919867	0.310983330208527	up-regulated
CDKN1B	X0h.untreated-X6h.treated	4.08277e+06	0.494875761551053	103523561714983	up-regulated
CDKN2A	X0h.untreated-(X3h.treated+X6h.treated)/2	2.22707e+09	0.623982737972611	0.529774515806083	up-regulated
CDKN2A	X0h.untreated-X3h.treated	0.00790769203012405	0.455884836236556	0.820033140727672	up-regulated
CDKN2A	X0h.untreated-X6h.treated	3.51439e+09	0.792080639708665	0.239515890884495	up-regulated
CDKN2B	X0h.untreated-(X3h.treated+X6h.treated)/2	3.50075e+08	-0.18100683054347	-0.579964686699372	down-regulated
CDKN2B	X0h.untreated-X3h.treated	2.20196e+08	-0.138413395986278	-0.582675471438319	down-regulated
CDKN2B	X0h.untreated-X6h.treated	2.39829e+08	-0.223600265100662	-0.577253901960426	down-regulated
CDKN2C	X0h.untreated-(X3h.treated+X6h.treated)/2	0.000346607386444903	0.176284622684883	0.434440494711052	up-regulated
CDKN2C	X0h.untreated-X6h.treated	0.000402369543120274	0.193858846725726	0.823744746663246	up-regulated
CDKN3	X0h.untreated-(X3h.treated+X6h.treated)/2	4.19483e+09	-0.564100988221211	-0.871099524223865	down-regulated
CDKN3	X0h.untreated-X3h.treated	0.0020453609338841	-0.420370114079373	-0.509187967102477	down-regulated
CDKN3	X0h.untreated-X6h.treated	0.00119980632664513	-0.707831862363049	-123301108134525	down-regulated
CDO1	X0h.untreated-(X3h.treated+X6h.treated)/2	0.000925542053711657	0.45830805348651	129347295644457	up-regulated
CDO1	X0h.untreated-X6h.treated	0.000623370617556791	0.605033478226553	13191850834907	up-regulated
CDPF1	X0h.untreated-(X3h.treated+X6h.treated)/2	0.00737496967427595	-0.246282721356157	0.722444197253169	up-regulated
CDS2	X0h.untreated-(X3h.treated+X6h.treated)/2	0.00206635235878942	0.349918325006336	-0.736371955509201	down-regulated
CDS2	X0h.untreated-X6h.treated	5.67035e+09	0.506525660153357	-116234179228005	down-regulated
CDS2	X3h.treated-X6h.treated	0.00186258418951564	0.313214670294042	-0.851939673541689	down-regulated
CDT1	X0h.untreated-(X3h.treated+X6h.treated)/2	0.00889156158377171	0.202401109974679	-0.668108679354532	down-regulated
CDV3	X0h.untreated-(X3h.treated+X6h.treated)/2	2.04388e+07	-0.208964933281851	0.785737224114039	up-regulated
CDV3	X0h.untreated-X3h.treated	0.000182982389496277	-0.239471459114734	0.947170174975899	up-regulated
CDV3	X0h.untreated-X6h.treated	0.000245667100235134	-0.178458407448967	0.624304273252179	up-regulated
CDYL2	X0h.untreated-(X3h.treated+X6h.treated)/2	0.00310261307833961	0.486002479650101	-204216426318579	down-regulated
CDYL2	X0h.untreated-X3h.treated	0.00470807894743305	0.49819471749353	-213931307282378	down-regulated
CDYL2	X0h.untreated-X6h.treated	0.00791135651526438	-0.473810241806672	-194501545354779	down-regulated
CEACAM19	X0h.untreated-(X3h.treated+X6h.treated)/2	0.00976241269420607	0.222091997959198	-0.569982461433293	down-regulated
CEACAM19	X0h.untreated-X6h.treated	0.00737351307573861	0.23947879398502	-0.732615973658128	down-regulated
CEBPZ	X0h.untreated-(X3h.treated+X6h.treated)/2	0.000874763076180333	-0.371174976073689	-0.284833225331626	down-regulated
CEBPZ	X0h.untreated-X3h.treated	0.000513918092875109	-0.483075990852605	-0.407953257466199	down-regulated
CEBPZ	X0h.untreated-X6h.treated	0.00555573814022963	-0.259273961294773	-0.161713193197052	down-regulated
CELF1	X0h.untreated-(X3h.treated+X6h.treated)/2	1.83911e+08	0.30354943594797	-0.822159500287336	down-regulated
CELF1	X0h.untreated-X3h.treated	1.18747e+07	0.319677949467562	-0.850738799321183	down-regulated
CELF2	X0h.untreated-(X3h.treated+X6h.treated)/2	0.00635742633657282	-0.139215052212537	-0.232680814380442	down-regulated
CELF2	X0h.untreated-X3h.treated	0.00652603117544554	0.137942834333662	0.000110431257021482	up-regulated
CELF2	X0h.untreated-X6h.treated	0.00764721530112565	-0.193335164510483	-0.465472060017906	down-regulated
CEMIP2	X0h.untreated-(X3h.treated+X6h.treated)/2	0.00164824430096665	0.275064564043377	-0.385501021161579	down-regulated
CEMIP2	X0h.untreated-X6h.treated	0.000866942058307592	0.311115369157659	-0.592863319002863	down-regulated
CENPBD1	X0h.untreated-X6h.treated	0.00534826573507784	0.649988563931773	-0.534523842715474	down-regulated
CENPBD1P1	X0h.untreated-(X3h.treated+X6h.treated)/2	0.000231363482655936	-0.216978411901844	-0.769387751069507	down-regulated
CENPBD1P1	X0h.untreated-X3h.treated	5.89477e+09	0.35609793184406	-115896349213592	down-regulated
CENPC	X0h.untreated-X3h.treated	0.000746528720725349	-0.43256509845816	127167825798166	up-regulated
CENPE	X0h.untreated-(X3h.treated+X6h.treated)/2	0.00283482104532941	0.545349937756879	0.933090057239837	up-regulated
CENPE	X0h.untreated-X6h.treated	0.00122897133200939	0.800815218407027	0.506340407879012	up-regulated
CENPL	X0h.untreated-(X3h.treated+X6h.treated)/2	0.00199352165627211	0.201143639947572	0.606626373486631	up-regulated
CENPM	X0h.untreated-(X3h.treated+X6h.treated)/2	1.30199e+08	0.591197836287523	134010636269852	up-regulated
CENPM	X0h.untreated-X3h.treated	3.74413e+09	0.629686597416161	126183524659631	up-regulated
CENPM	X0h.untreated-X6h.treated	0.000744636929311529	0.552709075158885	141837747880073	up-regulated
CENPN	X0h.untreated-(X3h.treated+X6h.treated)/2	0.000171848669557965	0.159453026591563	0.0096221537439467	up-regulated
CENPN	X0h.untreated-X3h.treated	0.000373255496400467	0.278185704140668	0.082881260886893	up-regulated
CENPT	X0h.untreated-(X3h.treated+X6h.treated)/2	2.04268e+08	0.234789757873268	-0.0839099808568413	down-regulated
CENPT	X0h.untreated-X3h.treated	0.000557448102405542	0.234789757873268	-0.14594446092694	down-regulated
CENPT	X0h.untreated-X6h.treated	0.000333853497569585	0.234789757873268	-0.0218755007867424	down-regulated
CEP162	X0h.untreated-(X3h.treated+X6h.treated)/2	3.84675e+09	0.366781964971166	102167343352063	up-regulated
CEP162	X0h.untreated-X3h.treated	0.00820121804931711	0.316507256619622	0.905918260183231	up-regulated
CEP162	X0h.untreated-X6h.treated	0.000129643550570936	0.417056673322711	113742860685803	up-regulated
CEP164	X0h.untreated-(X3h.treated+X6h.treated)/2	0.00157072624032785	-0.338600381193928	-0.635008120535963	down-regulated
CEP164	X0h.untreated-X6h.treated	0.000271022109502509	-0.436881895318561	-0.54907151491118	down-regulated
CEP170	X0h.untreated-(X3h.treated+X6h.treated)/2	7.67549e+09	-0.192540818442621	-0.720533088356067	down-regulated
CEP170	X0h.untreated-X3h.treated	0.00249912597453976	-0.212475130586357	-0.355425354133707	down-regulated
CEP170	X0h.untreated-X6h.treated	4.97415e+08	-0.184887953311064	-108564082257843	down-regulated
CEP290	X3h.treated-X6h.treated	0.0026037258820717	-0.466339144024357	0.205453233233988	up-regulated
CEP63	X0h.untreated-X3h.treated	1.95762e+09	-0.19776062959317	0.277834406527318	up-regulated
CEP63	X3h.treated-X6h.treated	0.0027024622743033	-0.293760432993612	-147427453221123	down-regulated
CEP78	X0h.untreated-(X3h.treated+X6h.treated)/2	2.23827e+07	0.270147929500801	108259223918816	up-regulated
CEP78	X0h.untreated-X3h.treated	2.15115e+09	0.270147929500801	0.938667452232423	up-regulated
CEP78	X0h.untreated-X6h.treated	0.000295592491202065	0.270147929500801	122651702614389	up-regulated
CEP83	X0h.untreated-(X3h.treated+X6h.treated)/2	4.54356e+08	-0.588206480670732	147199401946264	up-regulated
CEP83	X0h.untreated-X3h.treated	7.69941e+08	-0.475209801042042	181940830321355	up-regulated
CEP83	X0h.untreated-X6h.treated	0.000308990142296936	-0.701203160299422	112457973571174	up-regulated
CEP85	X0h.untreated-X3h.treated	0.00853230673331799	-0.454380420161634	0.273597738461377	up-regulated
CEP97	X0h.untreated-(X3h.treated+X6h.treated)/2	0.00190465658582016	0.188382851194286	0.942119687449702	up-regulated
CEP97	X0h.untreated-X6h.treated	7.73098e+09	0.485382288500257	-0.00923683030542133	down-regulated
CEP97	X3h.treated-X6h.treated	0.00447599860023697	0.593998874611941	-190271303551025	down-regulated
CERCAM	X0h.untreated-(X3h.treated+X6h.treated)/2	0.00164535195770366	0.26069923805796	-0.197691553055425	down-regulated
CERCAM	X0h.untreated-X3h.treated	0.00187114966666499	0.231929778925301	-0.366052376818065	down-regulated
CERS2	X0h.untreated-(X3h.treated+X6h.treated)/2	1.04919e+06	-0.329961840361903	-136697439742197	down-regulated
CERS2	X0h.untreated-X3h.treated	1.61143e+09	-0.336642385649737	-134446801941591	down-regulated
CERS2	X0h.untreated-X6h.treated	1.29338e+06	-0.323281295074069	-138948077542803	down-regulated
CERS6-AS1	X0h.untreated-X6h.treated	0.00642833675803271	0.711955592673976	655805442038756	up-regulated
CERT1	X0h.untreated-(X3h.treated+X6h.treated)/2	0.00070500318146389	0.142471172150752	-0.0121445706412167	down-regulated
CERT1	X0h.untreated-X3h.treated	0.000124997464552727	-0.205120885259914	-0.223638995094978	down-regulated
CES2	X0h.untreated-X3h.treated	0.00572111097258336	-0.13332581380313	-0.524457978334303	down-regulated
CFAP157	X0h.untreated-(X3h.treated+X6h.treated)/2	0.00451306229940488	-0.502151436360706	-0.781352239739431	down-regulated
CFAP157	X0h.untreated-X3h.treated	0.00212685579303616	0.688101117979676	-101232972471979	down-regulated
CFAP20	X0h.untreated-(X3h.treated+X6h.treated)/2	2.42314e+07	0.115770150934648	-102678415554302	down-regulated
CFAP20	X0h.untreated-X3h.treated	7.23532e+07	0.107559558143442	-0.950138663383346	down-regulated
CFAP20	X0h.untreated-X6h.treated	8.2425e+07	-0.127551795037625	-110342964770269	down-regulated
CFAP298	X0h.untreated-(X3h.treated+X6h.treated)/2	0.0090246245258756	-0.318979418027252	0.558145309184161	up-regulated
CFAP44	X0h.untreated-(X3h.treated+X6h.treated)/2	0.00423043193386416	0.319069479496059	103427276611384	up-regulated
CFAP69	X0h.untreated-(X3h.treated+X6h.treated)/2	8.40818e+09	0.981535309686299	-0.90649460966658	down-regulated
CFAP69	X0h.untreated-X3h.treated	0.00266155229868708	0.963070619372598	-0.976810465797887	down-regulated
CFAP69	X0h.untreated-X6h.treated	0.000299756416651253	1	-0.836178753535273	down-regulated
CFB	X0h.untreated-X3h.treated	0.00165915653072936	0.477396704781916	-0.89672730311498	down-regulated
CFB	X3h.treated-X6h.treated	6.83118e+09	-0.815264864566991	0.598869587912593	up-regulated
CFDP1	X0h.untreated-(X3h.treated+X6h.treated)/2	7.22727e+07	-0.247625203448212	-0.134753672813584	down-regulated
CFDP1	X0h.untreated-X3h.treated	0.000144037948594668	-0.240554657751758	-0.0353344551201884	down-regulated
CFDP1	X0h.untreated-X6h.treated	3.86442e+08	-0.254695749144667	-0.234172890506979	down-regulated
CFL1	X0h.untreated-(X3h.treated+X6h.treated)/2	905257	0.170180935249092	0.265929734417561	up-regulated
CFL1	X0h.untreated-X3h.treated	0.000377953317668501	0.170529883844252	0.259161142884901	up-regulated
CFL1	X0h.untreated-X6h.treated	1.16878e+09	0.169831986653932	0.272698325950222	up-regulated
CFL2	X0h.untreated-(X3h.treated+X6h.treated)/2	9.45043e+06	-0.291557385396472	0.631984543226001	up-regulated
CFL2	X0h.untreated-X3h.treated	1.14749e+09	-0.312107752775782	0.863367974092889	up-regulated
CFL2	X0h.untreated-X6h.treated	1.11495e+08	0.320675804329895	0.400601112359113	up-regulated
CFLAR	X0h.untreated-(X3h.treated+X6h.treated)/2	8.42126e+09	-0.184263916213548	0.609206496781036	up-regulated
CFLAR	X0h.untreated-X3h.treated	0.00292211535724716	0.1545622260659	0.643094152785806	up-regulated
CFLAR	X0h.untreated-X6h.treated	0.00210316567083468	-0.22283505673426	0.575318840776266	up-regulated
CGGBP1	X0h.untreated-(X3h.treated+X6h.treated)/2	0.00136661560466547	0.303767152657648	-0.146425319056604	down-regulated
CGGBP1	X0h.untreated-X3h.treated	0.00226745501207606	0.354964438826946	-0.32599068281407	down-regulated
CGGBP1	X0h.untreated-X6h.treated	0.00987359786572658	0.25256986648835	0.033140044700863	up-regulated
CGRRF1	X0h.untreated-(X3h.treated+X6h.treated)/2	9.07243e+09	0.130707035625841	0.22979695912994	up-regulated
CGRRF1	X0h.untreated-X3h.treated	0.00025264732418939	0.142190738989124	-0.0501162613395074	down-regulated
CHAF1A	X0h.untreated-(X3h.treated+X6h.treated)/2	7.19565e+07	-0.323953677565652	-0.410168783584175	down-regulated
CHAF1A	X0h.untreated-X3h.treated	6.29279e+08	-0.393478714463245	-0.373770599934153	down-regulated
CHAF1A	X0h.untreated-X6h.treated	0.000189290358368884	-0.254428640668058	-0.446566967234197	down-regulated
CHCHD3	X0h.untreated-(X3h.treated+X6h.treated)/2	0.00147279189416554	0.197616052627093	0.864969215975214	up-regulated
CHCHD3	X0h.untreated-X6h.treated	0.00447757785934933	0.223602666477988	0.764172911469265	up-regulated
CHCHD7	X0h.untreated-(X3h.treated+X6h.treated)/2	4.92726e+09	0.357174932754176	-0.77119383455733	down-regulated
CHCHD7	X0h.untreated-X3h.treated	0.0013830143329819	-0.460879977727939	-0.979102395831111	down-regulated
CHCHD7	X0h.untreated-X6h.treated	0.000207718310978855	-0.621388010715066	-0.563285273283548	down-regulated
CHD1L	X0h.untreated-(X3h.treated+X6h.treated)/2	2.46675e+08	-0.276264664499533	0.372566108830755	up-regulated
CHD1L	X0h.untreated-X3h.treated	6.36586e+09	0.318503799242976	0.40605134276409	up-regulated
CHD3	X0h.untreated-(X3h.treated+X6h.treated)/2	0.000181845388781983	0.149644358701766	-0.778408531510419	down-regulated
CHD3	X0h.untreated-X3h.treated	0.00234713869978214	0.149644358701766	-0.711310021169871	down-regulated
CHD3	X0h.untreated-X6h.treated	0.00214456318832317	-0.177024096024487	-0.845507041850966	down-regulated
CHD4	X0h.untreated-(X3h.treated+X6h.treated)/2	135.614	0.189662939499423	-0.0236492013678964	down-regulated
CHD4	X0h.untreated-X3h.treated	2.19855e+08	0.191806406883	-0.0671375169329576	down-regulated
CHD4	X0h.untreated-X6h.treated	1.94788e+07	0.187519472115846	0.0198391141971648	up-regulated
CHD6	X0h.untreated-(X3h.treated+X6h.treated)/2	0.00422573323928735	0.369678052200022	-0.32572856433737	down-regulated
CHD6	X0h.untreated-X6h.treated	0.0015157982361776	-0.503561066597614	-0.399817543696067	down-regulated
CHIC2	X0h.untreated-(X3h.treated+X6h.treated)/2	0.00900037059629149	0.433311527533203	0.515686141318742	up-regulated
CHID1	X0h.untreated-(X3h.treated+X6h.treated)/2	0.000455619704627513	0.197693182621861	-0.938413109451453	down-regulated
CHID1	X0h.untreated-X3h.treated	0.000608698861500726	0.202648633520746	-100832708680416	down-regulated
CHID1	X0h.untreated-X6h.treated	0.00206243335206264	0.192737731722977	-0.868499132098745	down-regulated
CHKA	X0h.untreated-(X3h.treated+X6h.treated)/2	4.40309e+08	-0.452013573534406	-0.101888803711083	down-regulated
CHKA	X0h.untreated-X3h.treated	9.33966e+09	-0.452952771377545	-0.117601385729623	down-regulated
CHKA	X0h.untreated-X6h.treated	1.80049e+09	-0.451074375691268	-0.0861762216925435	down-regulated
CHM	X0h.untreated-(X3h.treated+X6h.treated)/2	5.74582e+07	0.354985371650369	118708995788189	up-regulated
CHM	X0h.untreated-X3h.treated	0.00044904051238912	0.315926769808928	122839622764081	up-regulated
CHM	X0h.untreated-X6h.treated	4.18032e+08	0.39404397349181	114578368812297	up-regulated
CHML	X0h.untreated-(X3h.treated+X6h.treated)/2	4.63437e+09	0.739298002604877	-125780589752935	down-regulated
CHML	X0h.untreated-X3h.treated	0.000229467080430614	0.750511194760771	-116934110606596	down-regulated
CHML	X0h.untreated-X6h.treated	0.000162104196215627	0.728084810448983	-134627068899274	down-regulated
CHMP1A	X0h.untreated-(X3h.treated+X6h.treated)/2	3.47864e+08	0.501810017420231	0.871575692558803	up-regulated
CHMP1A	X0h.untreated-X3h.treated	0.00267365554786488	0.499457480077863	0.878700983412096	up-regulated
CHMP1A	X0h.untreated-X6h.treated	3.11532e+09	0.5041625547626	0.864450401705509	up-regulated
CHMP2A	X0h.untreated-(X3h.treated+X6h.treated)/2	127791	-0.350169509769648	-0.665847349946953	down-regulated
CHMP2A	X0h.untreated-X3h.treated	188934	-0.425574218462284	-0.777737607275395	down-regulated
CHMP2A	X0h.untreated-X6h.treated	1.05436e+08	-0.274764801077011	-0.553957092618511	down-regulated
CHMP7	X0h.untreated-(X3h.treated+X6h.treated)/2	314.503	0.649980017189214	193405011221335	up-regulated
CHMP7	X0h.untreated-X3h.treated	1.89738e+06	0.649980017189214	199407420969183	up-regulated
CHMP7	X0h.untreated-X6h.treated	1.16182e+06	0.649980017189214	187402601473488	up-regulated
CHN1	X0h.untreated-(X3h.treated+X6h.treated)/2	3.62104e+08	-0.458185399056147	0.138235460959085	up-regulated
CHN1	X0h.untreated-X3h.treated	2.71532e+09	-0.497993917377809	0.0504898773007092	up-regulated
CHN1	X0h.untreated-X6h.treated	0.000752441140476886	-0.418376880734485	0.22598104461746	up-regulated
CHORDC1	X0h.untreated-(X3h.treated+X6h.treated)/2	1.2671e+08	0.268473395832865	0.405388105710595	up-regulated
CHORDC1	X0h.untreated-X3h.treated	1.56644e+07	-0.371098378735149	0.68634883186247	up-regulated
CHORDC1	X0h.untreated-X6h.treated	0.00264471042987243	-0.276389491988755	0.124427379558719	up-regulated
CHP1	X0h.untreated-(X3h.treated+X6h.treated)/2	1.23907e+08	-0.403108683834237	0.417352802714205	up-regulated
CHP1	X0h.untreated-X3h.treated	2.87656e+08	-0.402498737760391	0.361194908716628	up-regulated
CHP1	X0h.untreated-X6h.treated	0.000493815113042699	-0.403718629908082	0.473510696711782	up-regulated
CHPF	X0h.untreated-(X3h.treated+X6h.treated)/2	0.000121277716191821	-0.154427638666147	-0.808686191727982	down-regulated
CHPF	X0h.untreated-X3h.treated	0.00117453084109396	-0.106051064844354	-304843000000000	down-regulated
CHPF	X0h.untreated-X6h.treated	0.00355547	-0.20280421248794	-597713000000000	down-regulated
CHPT1	X0h.untreated-(X3h.treated+X6h.treated)/2	0.000361241260082286	-0.523434743011085	-124868789323193	down-regulated
CHPT1	X0h.untreated-X3h.treated	0.00132551619468041	-0.51227625278606	-125785986984061	down-regulated
CHPT1	X0h.untreated-X6h.treated	0.00042317402577617	-0.53459323323611	-123951591662324	down-regulated
CHRAC1	X0h.untreated-(X3h.treated+X6h.treated)/2	2.13944e+09	-0.19947425053172	-0.00139697434351316	down-regulated
CHRAC1	X0h.untreated-X3h.treated	0.000738039701915248	-0.202325887099727	-0.029613855533043	down-regulated
CHRAC1	X0h.untreated-X6h.treated	0.000438936444905351	-0.196622613963712	0.0268199068460167	up-regulated
CHRDL1	X0h.untreated-(X3h.treated+X6h.treated)/2	2.05517e+09	-0.405807889193567	0.172983908991557	up-regulated
CHRDL1	X0h.untreated-X3h.treated	8.39212e+09	-0.404262325411941	0.159604658702128	up-regulated
CHRDL1	X0h.untreated-X6h.treated	5.48854e+09	-0.407353452975193	0.186363159280985	up-regulated
CHRFAM7A	X0h.untreated-(X3h.treated+X6h.treated)/2	3.16262e+09	0.438711248744835	228417922338949	up-regulated
CHRFAM7A	X0h.untreated-X3h.treated	1.10416e+08	0.921826597660538	232327850707736	up-regulated
CHUK	X0h.untreated-(X3h.treated+X6h.treated)/2	0.000323515164527706	-0.340240339149388	123980172430693	up-regulated
CHUK	X0h.untreated-X3h.treated	0.00524997889228809	0.310905228821957	105018728340097	up-regulated
CHUK	X0h.untreated-X6h.treated	0.000781890271812672	-0.369575449476818	142941616521289	up-regulated
CHURC1	X0h.untreated-(X3h.treated+X6h.treated)/2	0.000425236191065965	-0.129856879621584	0.834918122248623	up-regulated
CHURC1	X0h.untreated-X6h.treated	0.00279137733078767	-0.19342737072874	101178985480627	up-regulated
CHURC1-FNTB	X0h.untreated-(X3h.treated+X6h.treated)/2	0.000348194561518104	0.336362687818738	109749275745165	up-regulated
CHURC1-FNTB	X0h.untreated-X6h.treated	4.60745e+08	0.2944306854067	0.664594978100856	up-regulated
CIAPIN1	X0h.untreated-(X3h.treated+X6h.treated)/2	0.00801893186761007	-0.136941911879313	0.303600787292053	up-regulated
CIART	X0h.untreated-X3h.treated	0.00910408162939014	-0.50790800798262	-0.116260926123846	down-regulated
CIC	X0h.untreated-(X3h.treated+X6h.treated)/2	0.000149941103221105	0.177583186499092	-0.363446352593049	down-regulated
CIC	X0h.untreated-X3h.treated	0.00890570252181975	0.161006316251767	-0.309967171299666	down-regulated
CIC	X0h.untreated-X6h.treated	0.00114846653168687	0.194160056746417	-0.416925533886432	down-regulated
CIDECP1	X0h.untreated-(X3h.treated+X6h.treated)/2	0.00127897624776133	-0.398159902480545	-108137435528721	down-regulated
CIDECP1	X0h.untreated-X3h.treated	0.00400752485848254	-0.391241941520343	-0.967162036123276	down-regulated
CIDECP1	X0h.untreated-X6h.treated	0.00212658193889068	-0.405077863440748	-119558667445114	down-regulated
CINP	X0h.untreated-(X3h.treated+X6h.treated)/2	0.000301759365016945	-0.162096266139931	0.0845897578791965	up-regulated
CINP	X0h.untreated-X6h.treated	0.00931798557678301	-0.229425951151678	0.0392603504098004	up-regulated
CIP2A	X0h.untreated-X6h.treated	0.00759581113322975	0.29478358801698	140132656297262	up-regulated
CIRBP	X0h.untreated-(X3h.treated+X6h.treated)/2	9.22693e+08	0.304423926346272	0.199364503681255	up-regulated
CIRBP	X0h.untreated-X6h.treated	9.01747e+09	0.304423926346272	0.307729093109618	up-regulated
CISD2	X0h.untreated-(X3h.treated+X6h.treated)/2	0.00532837479462363	-0.310403383627488	0.574211540066952	up-regulated
CISD2	X0h.untreated-X6h.treated	0.00179905480280017	-0.379108307146301	0.361511222136862	up-regulated
CISD3	X0h.untreated-(X3h.treated+X6h.treated)/2	0.00126353995269623	-0.231431370962523	-181432628568022	down-regulated
CISD3	X0h.untreated-X3h.treated	0.00207973199146218	-0.258855069980163	-1790488991657	down-regulated
CISD3	X0h.untreated-X6h.treated	0.00915795829201882	-0.204007671944884	-183816357970344	down-regulated
CITED2	X0h.untreated-(X3h.treated+X6h.treated)/2	0.00113829986127344	-0.268903025252815	-0.9546920460613	down-regulated
CITED2	X0h.untreated-X6h.treated	0.00702090380328567	-0.269252972024668	-106052354657406	down-regulated
CIZ1	X0h.untreated-X6h.treated	0.00986860386797717	-0.113964818276063	-0.643231865584009	down-regulated
CKAP2L	X0h.untreated-(X3h.treated+X6h.treated)/2	0.000620431088222556	0.18130969471946	0.326387725418004	up-regulated
CKAP2L	X0h.untreated-X3h.treated	9.86453e+09	0.209620643205354	-0.0191084125961005	down-regulated
CKAP5	X0h.untreated-(X3h.treated+X6h.treated)/2	0.000616706007006244	0.257306863394511	0.297655584091558	up-regulated
CKAP5	X0h.untreated-X6h.treated	0.0061282998596878	0.245156730105497	0.480594411285471	up-regulated
CKLF	X3h.treated-X6h.treated	0.00447599860023697	0.388469796892781	0.385219809637816	up-regulated
CLASP1	X0h.untreated-(X3h.treated+X6h.treated)/2	0.000727541827773379	0.173381938451854	0.625027295728621	up-regulated
CLASP1	X0h.untreated-X3h.treated	0.00216768086536715	-0.27174381159861	0.531009309486305	up-regulated
CLCC1	X0h.untreated-(X3h.treated+X6h.treated)/2	8.69978e+09	0.112136762963693	0.055152355070029	up-regulated
CLCC1	X0h.untreated-X6h.treated	0.00876374229230954	0.143565296751851	0.112881176033982	up-regulated
CLCF1	X0h.untreated-(X3h.treated+X6h.treated)/2	0.000401893789556541	0.105749791135171	0.323657847934615	up-regulated
CLCF1	X0h.untreated-X6h.treated	0.000269661892390022	0.115734290062131	0.0522810403832779	up-regulated
CLCN3	X0h.untreated-(X3h.treated+X6h.treated)/2	0.000208428938105216	0.352215154263885	-0.0820697563869013	down-regulated
CLCN3	X0h.untreated-X3h.treated	0.000877356746290593	0.392998376668889	-0.48095076487259	down-regulated
CLCN3	X0h.untreated-X6h.treated	0.00506221692821084	-0.338166724537593	0.316811252098788	up-regulated
CLCN4	X0h.untreated-(X3h.treated+X6h.treated)/2	4.2683e+08	0.870102330548961	-243541621753058	down-regulated
CLCN4	X0h.untreated-X3h.treated	5.75054e+09	0.890432476460763	-22131049262926	down-regulated
CLCN4	X0h.untreated-X6h.treated	2.76889e+09	0.849772184637159	-265772750876856	down-regulated
CLDND1	X0h.untreated-(X3h.treated+X6h.treated)/2	0.000658839307730238	0.473611199544374	-0.977225345887217	down-regulated
CLDND1	X0h.untreated-X3h.treated	0.00258074523913034	0.47972137632546	-10615810120336	down-regulated
CLDND1	X0h.untreated-X6h.treated	0.00508818428991274	0.467501022763288	-0.892869679740831	down-regulated
CLEC11A	X0h.untreated-X3h.treated	0.0088106531430436	-0.558002470628433	-137822597604347	down-regulated
CLIC1	X0h.untreated-(X3h.treated+X6h.treated)/2	6.36702e+09	-0.380147803330437	-0.338530954701931	down-regulated
CLIC1	X0h.untreated-X3h.treated	0.00128143406985228	-0.413456548889071	-0.16379396633718	down-regulated
CLIC1	X0h.untreated-X6h.treated	0.000863386478649706	-0.346839057771803	-0.513267943066682	down-regulated
CLINT1	X0h.untreated-(X3h.treated+X6h.treated)/2	0.00463417928694998	-0.229409260509643	0.666608447321452	up-regulated
CLINT1	X0h.untreated-X6h.treated	0.00919476517545338	-0.261445746519524	0.689099664402941	up-regulated
CLIP1	X0h.untreated-(X3h.treated+X6h.treated)/2	9.03259e+07	-0.160949587205213	0.354004680330965	up-regulated
CLIP1	X0h.untreated-X3h.treated	0.000113668921363492	-0.150636961972769	0.574749973567812	up-regulated
CLIP1	X0h.untreated-X6h.treated	9.94686e+09	-0.171262212437657	0.133259387094118	up-regulated
CLIP4	X0h.untreated-(X3h.treated+X6h.treated)/2	0.000114559567567854	0.22090845890379	0.317813920641091	up-regulated
CLIP4	X0h.untreated-X3h.treated	0.00677427417741108	0.214182769741527	0.179609149487588	up-regulated
CLIP4	X0h.untreated-X6h.treated	0.000441929708912473	0.227634148066053	0.456018691794595	up-regulated
CLK2	X0h.untreated-(X3h.treated+X6h.treated)/2	55123.2	-0.188240957332212	-0.27009649084111	down-regulated
CLK2	X0h.untreated-X3h.treated	7.26298e+07	-0.203712944603054	-0.319188688342908	down-regulated
CLK2	X0h.untreated-X6h.treated	2.9284e+06	-0.17276897006137	-0.221004293339312	down-regulated
CLK3	X0h.untreated-(X3h.treated+X6h.treated)/2	1.3865e+08	-0.241046509691143	-0.328561864476082	down-regulated
CLK3	X0h.untreated-X3h.treated	4.23946e+09	-0.247665254152233	-0.277821467185084	down-regulated
CLK3	X0h.untreated-X6h.treated	8.07765e+08	-0.234427765230054	-0.37930226176708	down-regulated
CLK4	X0h.untreated-(X3h.treated+X6h.treated)/2	0.000817500776505134	-0.460652179078668	0.595651076686722	up-regulated
CLK4	X0h.untreated-X3h.treated	0.00135503988012263	-0.52781604406645	0.245940172127634	up-regulated
CLN3	X0h.untreated-X6h.treated	0.0050794411321369	0.248042395453309	-0.182457080902632	down-regulated
[truncated: 10,056 more rows]

## Sheet: Caption
Table S4. DAS genes profile of RPE Cells. List of DAS genes which are the union sets across all contrast groups
