# Supplementary material for: Effects of A2E-Induced Oxidative Stress on Retinal Epithelial Cells: New Insights on Differential Gene Response and Retinal Dystrophies
Source: Antioxidants (Basel). 2020 Apr 10;9(4):307. doi: 10.3390/antiox9040307 (PMC7222197; doi:10.3390/antiox9040307)
Supplement: Supplementary file 1 [file antioxidants-09-00307-s001.zip › Table S5.xlsx]

## Sheet: Table S5
Target	Contrast	Adj.pval	DeltaPS	Log2FC	Up- or Down-Regulation
ENST00000002501.10	X0h.untreated-X6h.treated	0.00280575351588097	0.59175915741572	331378807997192	up-regulated
ENST00000005178.6	X0h.untreated-(X3h.treated+X6h.treated)/2	0.00224706745218376	0.307661724423514	243958813493432	up-regulated
ENST00000005178.6	X0h.untreated-X3h.treated	0.00817378124311026	0.272568786463847	11409214513739	up-regulated
ENST00000007264.7	X0h.untreated-X6h.treated	0.000974752396882787	0.242655354962022	475868514118437	up-regulated
ENST00000007708.7	X0h.untreated-X3h.treated	0.000629190133344122	0.100773663237908	13496070047128	up-regulated
ENST00000009041.11	X0h.untreated-(X3h.treated+X6h.treated)/2	0.00409879185154968	-0.169014818694464	0.345858162295923	up-regulated
ENST00000009589.7	X0h.untreated-(X3h.treated+X6h.treated)/2	89606	0.394945133099883	0.222055981244194	up-regulated
ENST00000009589.7	X0h.untreated-X3h.treated	76544.9	0.410451881058581	0.297790932704135	up-regulated
ENST00000009589.7	X0h.untreated-X6h.treated	303448	0.379438385141185	0.146321029784252	up-regulated
ENST00000011619.6	X0h.untreated-(X3h.treated+X6h.treated)/2	0.000911070583833731	0.338329996208397	0.395452266642878	up-regulated
ENST00000011619.6	X0h.untreated-X3h.treated	0.00259949394898072	0.341602082154217	0.349710165089326	up-regulated
ENST00000011619.6	X0h.untreated-X6h.treated	0.00265688432559863	0.335057910262577	0.44119436819643	up-regulated
ENST00000012443.9	X0h.untreated-(X3h.treated+X6h.treated)/2	0.00186140253094313	-0.132956404819755	-0.919397089964197	down-regulated
ENST00000012443.9	X0h.untreated-X6h.treated	0.00119850189376908	-0.196744219498907	-111024655482703	down-regulated
ENST00000013125.8	X0h.untreated-(X3h.treated+X6h.treated)/2	0.00878369983217694	0.217683930824158	112997505456353	up-regulated
ENST00000013125.8	X0h.untreated-X3h.treated	0.00631990242096549	0.199132231279112	101940602727643	up-regulated
ENST00000014930.9	X0h.untreated-(X3h.treated+X6h.treated)/2	1.03281e+06	0.61021110255214	116597019876897	up-regulated
ENST00000014930.9	X0h.untreated-X3h.treated	309834	0.575546293168721	0.969790821415768	up-regulated
ENST00000014930.9	X0h.untreated-X6h.treated	80411.3	0.644875911935559	136214957612217	up-regulated
ENST00000019317.8	X0h.untreated-(X3h.treated+X6h.treated)/2	1.22061e+07	0.192244304951521	172797196359344	up-regulated
ENST00000019317.8	X0h.untreated-X3h.treated	2.25169e+09	0.171275789489476	127932621330357	up-regulated
ENST00000019317.8	X0h.untreated-X6h.treated	8.28629e+08	0.213212820413566	217661771388331	up-regulated
ENST00000028008.9	X0h.untreated-X6h.treated	0.00018408817428655	-0.102110980159564	-679407827300516	down-regulated
ENST00000037243.7	X0h.untreated-(X3h.treated+X6h.treated)/2	0.00187598675652069	-0.176621335043597	0.192097036102956	up-regulated
ENST00000037869.7	X0h.untreated-(X3h.treated+X6h.treated)/2	0.00539897859594678	0.116400964811577	0.698867767930351	up-regulated
ENST00000037869.7	X0h.untreated-X3h.treated	0.00714724314317058	0.138953716136952	0.751004810528742	up-regulated
ENST00000053867.8	X0h.untreated-(X3h.treated+X6h.treated)/2	2.0324e+07	-0.193821065579458	-0.829310776857858	down-regulated
ENST00000053867.8	X0h.untreated-X3h.treated	0.00193577635882503	-0.192147158554607	-0.935802394221305	down-regulated
ENST00000053867.8	X0h.untreated-X6h.treated	6.58869e+09	-0.19549497260431	-0.72281915949441	down-regulated
ENST00000074304.9	X0h.untreated-X6h.treated	0.00448437645462069	0.558788213562766	140359339954285	up-regulated
ENST00000078429.9	X0h.untreated-X3h.treated	6.79143e+09	0.110206270169026	-0.011953692243293	down-regulated
ENST00000083182.8	X0h.untreated-(X3h.treated+X6h.treated)/2	0.00196059221959094	0.574074468496972	118867291960268	up-regulated
ENST00000083182.8	X0h.untreated-X6h.treated	0.00054493421492538	0.6307611818223	137408420701719	up-regulated
ENST00000084795.9	X0h.untreated-(X3h.treated+X6h.treated)/2	8.90721e-12	0.449913245952898	0.945466627111667	up-regulated
ENST00000084795.9	X0h.untreated-X3h.treated	2.33478e-06	0.507300405713973	134169321375814	up-regulated
ENST00000084795.9	X0h.untreated-X6h.treated	0.00025785	0.392526086191822	0.54924004046519	up-regulated
ENST00000084795.9	X3h.treated-X6h.treated	5.57257e+06	-0.114774319522151	-0.792453173292953	down-regulated
ENST00000085079.11	X0h.untreated-(X3h.treated+X6h.treated)/2	0.000225271696719619	0.18646910736449	-0.376239307813865	down-regulated
ENST00000085079.11	X0h.untreated-X3h.treated	3.81192e+09	0.187942032212726	-0.214592369850639	down-regulated
ENST00000159087.7	X0h.untreated-(X3h.treated+X6h.treated)/2	0.000659058330053716	-0.345887835678303	-0.668645892071197	down-regulated
ENST00000159087.7	X0h.untreated-X6h.treated	0.000317706921503217	-0.446238218621415	-0.696454342344973	down-regulated
ENST00000160827.8	X0h.untreated-X6h.treated	0.00209966961436632	0.312546065934567	-0.296554138310603	down-regulated
ENST00000163416.7	X0h.untreated-(X3h.treated+X6h.treated)/2	0.0020829787527795	-0.119116987534398	0.497881032619462	up-regulated
ENST00000163416.7	X0h.untreated-X3h.treated	0.0082133364589327	-0.119116987534398	0.385324988416133	up-regulated
ENST00000163416.7	X0h.untreated-X6h.treated	0.00946090820755412	-0.119116987534398	0.610437076822792	up-regulated
ENST00000164305.10	X0h.untreated-(X3h.treated+X6h.treated)/2	0.001137454263094	0.355850446136511	372185991476172	up-regulated
ENST00000164305.10	X0h.untreated-X6h.treated	0.00911757345449464	0.337745206654196	335788813021319	up-regulated
ENST00000165086.8	X0h.untreated-(X3h.treated+X6h.treated)/2	0.00579019333816566	-0.448765189046165	-292948855552278	down-regulated
ENST00000165698.9	X0h.untreated-(X3h.treated+X6h.treated)/2	0.00661031737665559	0.293860976224827	0.407195851108956	up-regulated
ENST00000165698.9	X0h.untreated-X3h.treated	0.000728764560622042	0.400701970226209	0.987377998437309	up-regulated
ENST00000166139.9	X0h.untreated-(X3h.treated+X6h.treated)/2	7.95789e+07	-0.108898093481889	-20498783659288	down-regulated
ENST00000166139.9	X0h.untreated-X6h.treated	1.02149e+07	-0.126717319641776	-249855202672352	down-regulated
ENST00000171111.10	X0h.untreated-X3h.treated	0.000533558162652357	0.217635586014056	-0.431234601858929	down-regulated
ENST00000171887.8	X3h.treated-X6h.treated	0.00161428491866579	-0.242317157934185	-939669210538842	down-regulated
ENST00000173527.6	X0h.untreated-(X3h.treated+X6h.treated)/2	1.27183e+07	-0.589030158718886	0.340631271267172	up-regulated
ENST00000173527.6	X0h.untreated-X3h.treated	3.02659e+07	-0.589030158718886	0.256006513874311	up-regulated
ENST00000173527.6	X0h.untreated-X6h.treated	3.32171e+08	-0.589030158718886	0.425256028660032	up-regulated
ENST00000184266.3	X0h.untreated-(X3h.treated+X6h.treated)/2	0.00105122951228988	0.174040608298738	-0.336314563436953	down-regulated
ENST00000184266.3	X0h.untreated-X3h.treated	0.00495723602074716	0.157748360657844	-0.435348543646431	down-regulated
ENST00000184266.3	X0h.untreated-X6h.treated	0.000454432030950193	0.190332855939631	-0.237280583227474	down-regulated
ENST00000185150.9	X0h.untreated-(X3h.treated+X6h.treated)/2	0.000193570670076195	-0.189839074094522	0.362051193221981	up-regulated
ENST00000185150.9	X0h.untreated-X6h.treated	0.0096762732598637	-0.167828855591503	0.37060952059912	up-regulated
ENST00000187879.12	X0h.untreated-(X3h.treated+X6h.treated)/2	0.00309271809487225	-0.463325850910573	-262120163723735	down-regulated
ENST00000187879.12	X0h.untreated-X3h.treated	0.00223692277397532	-0.686159848675197	-323727032171405	down-regulated
ENST00000194672.11	X0h.untreated-(X3h.treated+X6h.treated)/2	0.00777000029656056	0.30469704435178	264427362273347	up-regulated
ENST00000196169.7	X0h.untreated-(X3h.treated+X6h.treated)/2	0.000662727763059329	-0.176818445850504	-414097559312815	down-regulated
ENST00000196169.7	X0h.untreated-X3h.treated	0.00141263833502705	-0.189220995669275	-473551853278249	down-regulated
ENST00000196371.10	X0h.untreated-(X3h.treated+X6h.treated)/2	0.00205272767986255	-0.145220570387916	0.302600350260564	up-regulated
ENST00000196371.10	X0h.untreated-X6h.treated	0.00107386500539048	-0.263979420693864	0.310828692162548	up-regulated
ENST00000199389.11	X0h.untreated-(X3h.treated+X6h.treated)/2	4.60196e+08	-0.357413228571236	0.152303420053988	up-regulated
ENST00000199389.11	X0h.untreated-X3h.treated	0.000251690962116864	-0.449513130367727	0.0297393807128232	up-regulated
ENST00000199389.11	X0h.untreated-X6h.treated	0.00049429198421129	-0.265313326774744	0.274867459395153	up-regulated
ENST00000200457.9	X0h.untreated-(X3h.treated+X6h.treated)/2	0.00289314178193532	0.273960975531648	0.374511920957916	up-regulated
ENST00000200457.9	X0h.untreated-X3h.treated	0.000405186784427303	0.364301303897082	0.803940952110497	up-regulated
ENST00000202773.13	X0h.untreated-(X3h.treated+X6h.treated)/2	0.00161785455494048	0.209551194941696	0.650212111701157	up-regulated
ENST00000202773.13	X0h.untreated-X6h.treated	0.00982825348443514	0.205509498989235	0.539844766281503	up-regulated
ENST00000205135.8	X0h.untreated-(X3h.treated+X6h.treated)/2	0.000750216881866393	-0.417175206173858	-403303920622533	down-regulated
ENST00000205135.8	X0h.untreated-X3h.treated	0.000902119132552682	-0.646516738398433	-406786788571026	down-regulated
ENST00000205135.8	X0h.untreated-X6h.treated	0.00548031548470459	-0.187833673949283	-39982105267404	down-regulated
ENST00000205214.11	X0h.untreated-(X3h.treated+X6h.treated)/2	0.00387715409861844	-0.290900952411446	-384442190656502	down-regulated
ENST00000205214.11	X0h.untreated-X6h.treated	0.00249221027290088	-0.445299447547572	-47285101189583	down-regulated
ENST00000205636.4	X0h.untreated-(X3h.treated+X6h.treated)/2	1.88207e+09	-0.410324902449109	0.465615462379173	up-regulated
ENST00000205636.4	X0h.untreated-X3h.treated	0.00108476791072591	-0.389298417642691	0.44271342521118	up-regulated
ENST00000205636.4	X0h.untreated-X6h.treated	0.000311510498981709	-0.431351387255526	0.488517499547166	up-regulated
ENST00000206262.2	X0h.untreated-(X3h.treated+X6h.treated)/2	3.68744e+09	-0.84643056368821	-486156933847575	down-regulated
ENST00000206262.2	X0h.untreated-X3h.treated	0.0019034041986322	-0.692861127376419	-41840619968352	down-regulated
ENST00000206262.2	X0h.untreated-X6h.treated	3.49363e+09	-1	-55390766801163	down-regulated
ENST00000206451.11	X0h.untreated-X6h.treated	0.00214452520202377	0.199956038841979	0.738011753123611	up-regulated
ENST00000206765.11	X0h.untreated-(X3h.treated+X6h.treated)/2	0.00120789762602816	0.131340970147205	-0.171950469685818	down-regulated
ENST00000206765.11	X0h.untreated-X3h.treated	0.000611073521102408	0.14368800451988	0.221226013570519	up-regulated
ENST00000206765.11	X0h.untreated-X6h.treated	0.000641432354717094	0.11899393577453	-0.565126952942154	down-regulated
ENST00000209873.9	X0h.untreated-(X3h.treated+X6h.treated)/2	9.06901e+06	-0.162753823563358	-0.710118839200621	down-regulated
ENST00000209873.9	X0h.untreated-X3h.treated	1.90282e+09	-0.246866122664753	-102666719275206	down-regulated
ENST00000210060.12	X0h.untreated-(X3h.treated+X6h.treated)/2	0.000106877287748825	-0.183793368921069	-111953305031518	down-regulated
ENST00000210060.12	X0h.untreated-X3h.treated	0.00208733600585608	-0.191118761147299	-109364356265809	down-regulated
ENST00000210060.12	X0h.untreated-X6h.treated	0.00213690150542164	-0.176467976694838	-114542253797228	down-regulated
ENST00000211998.9	X0h.untreated-(X3h.treated+X6h.treated)/2	0.000502853	0.425664946089859	0.680081529652238	up-regulated
ENST00000211998.9	X0h.untreated-X3h.treated	0.0012904	0.476131138774308	112927568131018	up-regulated
ENST00000211998.9	X0h.untreated-X6h.treated	0.115308	0.375198753405411	0.230887377994291	up-regulated
ENST00000211998.9	X3h.treated-X6h.treated	0.000127893636404706	-0.100932385368896	-0.898388303315894	down-regulated
ENST00000212015.11	X0h.untreated-(X3h.treated+X6h.treated)/2	0.00727093816836113	0.336113944187526	264639609566111	up-regulated
ENST00000212355.9	X0h.untreated-(X3h.treated+X6h.treated)/2	0.00922504307282043	0.23937162257949	143397187237095	up-regulated
ENST00000212355.9	X0h.untreated-X3h.treated	0.00626243786073179	0.29986129618048	139858782553653	up-regulated
ENST00000215631.9	X0h.untreated-(X3h.treated+X6h.treated)/2	3.84493e+07	-0.403513397549456	-0.272982684542395	down-regulated
ENST00000215631.9	X0h.untreated-X3h.treated	5.50234e+09	-0.530210760418546	-0.116592817682311	down-regulated
ENST00000215631.9	X0h.untreated-X6h.treated	0.00212241279153329	-0.276816034680365	-0.42937255140248	down-regulated
ENST00000215730.12	X0h.untreated-(X3h.treated+X6h.treated)/2	0.00303161996001493	0.103850968560316	0.319883728119271	up-regulated
ENST00000215730.12	X0h.untreated-X6h.treated	0.00278132718509383	0.122225369125943	0.460545381737302	up-regulated
ENST00000215754.8	X0h.untreated-(X3h.treated+X6h.treated)/2	677.648	0.244570902701926	-0.609764116317598	down-regulated
ENST00000215754.8	X0h.untreated-X3h.treated	3218.84	0.265520076746928	-0.292563771007104	down-regulated
ENST00000215754.8	X0h.untreated-X6h.treated	7736.71	0.223621728656924	-0.926964461628091	down-regulated
ENST00000215793.13	X0h.untreated-(X3h.treated+X6h.treated)/2	0.00324156067524625	0.173341314584087	0.421172876719566	up-regulated
ENST00000215793.13	X0h.untreated-X6h.treated	0.00096717665975915	0.178402433967738	0.461025083157279	up-regulated
ENST00000215832.10	X0h.untreated-(X3h.treated+X6h.treated)/2	6.07009e+09	0.151778816360483	0.612634321875591	up-regulated
ENST00000215832.10	X0h.untreated-X3h.treated	2.91366e+09	0.166099764173872	0.803987920038629	up-regulated
ENST00000215832.10	X0h.untreated-X6h.treated	0.000837982952006097	0.137457868547093	0.421280723712554	up-regulated
ENST00000215909.10	X0h.untreated-(X3h.treated+X6h.treated)/2	4.02898e+09	0.118905075851882	-106554854968219	down-regulated
ENST00000215909.10	X0h.untreated-X6h.treated	1.95116e+08	0.152573428998322	-106978039519611	down-regulated
ENST00000215957.10	X0h.untreated-(X3h.treated+X6h.treated)/2	5.15033e+07	-0.173085708818221	-104317563171501	down-regulated
ENST00000215957.10	X0h.untreated-X3h.treated	1.21476e+09	-0.193531437061008	-100357785717628	down-regulated
ENST00000215957.10	X0h.untreated-X6h.treated	0.000525503133033661	-0.152639980575435	-108277340625373	down-regulated
ENST00000215980.10	X0h.untreated-(X3h.treated+X6h.treated)/2	0.00145890780835556	-0.514339725919517	-0.101524041563029	down-regulated
ENST00000215980.10	X0h.untreated-X3h.treated	0.00396235177251345	-0.60198558539817	-0.320973308124167	down-regulated
ENST00000216014.9	X0h.untreated-(X3h.treated+X6h.treated)/2	832298	0.593435767238035	108704094978723	up-regulated
ENST00000216014.9	X0h.untreated-X3h.treated	500915	0.607438049527466	140003335428627	up-regulated
ENST00000216014.9	X0h.untreated-X6h.treated	2.02683e+06	0.579433484948604	0.774048545288192	up-regulated
ENST00000216034.6	X0h.untreated-(X3h.treated+X6h.treated)/2	9.71423e+09	0.427099941464534	0.713106742536676	up-regulated
ENST00000216034.6	X0h.untreated-X3h.treated	0.000104131954708124	0.472567370574391	0.868394630186185	up-regulated
ENST00000216034.6	X0h.untreated-X6h.treated	0.000270231629882662	0.381632512354677	0.557818854887167	up-regulated
ENST00000216085.12	X0h.untreated-(X3h.treated+X6h.treated)/2	0.00251281555493369	-0.337931082578473	-284111612685224	down-regulated
ENST00000216085.12	X0h.untreated-X3h.treated	0.00721873863729367	-0.393736291851751	-279961215203077	down-regulated
ENST00000216218.8	X0h.untreated-X6h.treated	1.22914e+08	0.115998342525991	0.882943163990948	up-regulated
ENST00000216225.9	X0h.untreated-(X3h.treated+X6h.treated)/2	0.000279908150066459	0.480630557746222	0.302755819669869	up-regulated
ENST00000216225.9	X0h.untreated-X3h.treated	0.000216310300455946	0.420174738829147	0.269647533982218	up-regulated
ENST00000216225.9	X0h.untreated-X6h.treated	0.00018478541198571	0.541086376663298	0.335864105357519	up-regulated
ENST00000216271.10	X0h.untreated-(X3h.treated+X6h.treated)/2	0.00365111457774329	-0.173663629927402	-354286923671599	down-regulated
ENST00000216271.10	X0h.untreated-X6h.treated	0.00672965368843558	-0.185486382129528	-358636348294071	down-regulated
ENST00000216297.7	X0h.untreated-(X3h.treated+X6h.treated)/2	2.97166e+09	-0.444368248374537	0.427092297685204	up-regulated
ENST00000216297.7	X0h.untreated-X3h.treated	0.00558461798041316	-0.453046097389219	0.431123449439726	up-regulated
ENST00000216297.7	X0h.untreated-X6h.treated	0.00196090645680634	-0.435690399359855	0.423061145930681	up-regulated
ENST00000216367.10	X0h.untreated-(X3h.treated+X6h.treated)/2	9.54763e+09	0.640927326264954	298143459460518	up-regulated
ENST00000216367.10	X0h.untreated-X3h.treated	0.000140021849480688	0.812505082028823	464251329130496	up-regulated
ENST00000216442.12	X0h.untreated-(X3h.treated+X6h.treated)/2	8.86262e+06	0.405469306949856	131499175827128	up-regulated
ENST00000216442.12	X0h.untreated-X3h.treated	8.20877e+08	0.383973929583491	127941166559551	up-regulated
ENST00000216442.12	X0h.untreated-X6h.treated	4.28287e+06	0.426964684316221	135057185094704	up-regulated
ENST00000216452.9	X0h.untreated-(X3h.treated+X6h.treated)/2	0.000890774499880835	0.255582695998432	201778868539471	up-regulated
ENST00000216452.9	X0h.untreated-X3h.treated	0.000629190133344122	0.341138652255314	285082104369547	up-regulated
ENST00000216456.6	X0h.untreated-(X3h.treated+X6h.treated)/2	0.0037996652461523	0.102883648513075	-0.509928826896971	down-regulated
ENST00000216465.10	X0h.untreated-(X3h.treated+X6h.treated)/2	0.00156259595288515	0.240188289383908	404901544142927	up-regulated
ENST00000216465.10	X0h.untreated-X6h.treated	0.00248360974715925	0.29370402523598	562153545685944	up-regulated
ENST00000216489.8	X0h.untreated-(X3h.treated+X6h.treated)/2	0.00129137280895789	0.176334653120155	281249705212349	up-regulated
ENST00000216513.5	X0h.untreated-X6h.treated	0.00196346483776184	0.569348195628849	0.755760714492589	up-regulated
ENST00000216797.9	X0h.untreated-(X3h.treated+X6h.treated)/2	0.000962716590131354	0.5695179654483	0.535654076309136	up-regulated
ENST00000216797.9	X0h.untreated-X3h.treated	0.00071587575382226	0.57442440682632	0.594843508470532	up-regulated
ENST00000216797.9	X0h.untreated-X6h.treated	0.00904762781888267	0.56461152407028	0.476464644147739	up-regulated
ENST00000216799.9	X0h.untreated-(X3h.treated+X6h.treated)/2	0.00932972015694241	-0.382983704166884	-298109265751118	down-regulated
ENST00000216807.12	X0h.untreated-(X3h.treated+X6h.treated)/2	0.00760668157733787	0.369064712188791	0.961820226744631	up-regulated
ENST00000216968.5	X0h.untreated-(X3h.treated+X6h.treated)/2	1.05771e+08	0.425458747604598	0.378707828044778	up-regulated
ENST00000216968.5	X0h.untreated-X3h.treated	5.79283e+08	0.414042913860835	0.369876288622768	up-regulated
ENST00000216968.5	X0h.untreated-X6h.treated	2.2625e+07	0.436874581348361	0.387539367466788	up-regulated
ENST00000217131.6	X0h.untreated-(X3h.treated+X6h.treated)/2	0.000473897769535708	0.164873237000713	-0.626971367771066	down-regulated
ENST00000217131.6	X0h.untreated-X3h.treated	0.00129005725289522	0.151686285765325	-0.678102670307085	down-regulated
ENST00000217131.6	X0h.untreated-X6h.treated	0.000305398984570646	0.178060188236101	-0.575840065235047	down-regulated
ENST00000217195.12	X0h.untreated-(X3h.treated+X6h.treated)/2	0.000210254171611567	-0.244910670546319	-183569861259776	down-regulated
ENST00000217195.12	X0h.untreated-X3h.treated	4.1051e+09	-0.332876779646484	-220864292957222	down-regulated
ENST00000217398.3	X0h.untreated-(X3h.treated+X6h.treated)/2	0.00438420875852451	-0.445282755896391	-306877059345437	down-regulated
ENST00000217398.3	X0h.untreated-X6h.treated	0.00340234308788394	-0.570331452090062	-311402132770363	down-regulated
ENST00000217893.10	X0h.untreated-(X3h.treated+X6h.treated)/2	0.00670338266149655	-0.157120353043298	-0.581813350905368	down-regulated
ENST00000217893.10	X0h.untreated-X3h.treated	0.00145491683577053	-0.209044570103673	-0.711592293944555	down-regulated
ENST00000217958.8	X0h.untreated-(X3h.treated+X6h.treated)/2	5.31976e+09	0.552452589680053	0.544701394585742	up-regulated
ENST00000217958.8	X0h.untreated-X3h.treated	0.000298484334233724	0.512566769324698	0.474787506536519	up-regulated
ENST00000217958.8	X0h.untreated-X6h.treated	7.63057e+09	0.592338410035407	0.614615282634965	up-regulated
ENST00000218056.9	X0h.untreated-(X3h.treated+X6h.treated)/2	129778	-0.248301957590323	-12471957167853	down-regulated
ENST00000218056.9	X0h.untreated-X3h.treated	2.08557e+07	-0.240995586332045	-127015935235259	down-regulated
ENST00000218056.9	X0h.untreated-X6h.treated	1.85908e+08	-0.2556083288486	-122423208121802	down-regulated
ENST00000218348.7	X0h.untreated-(X3h.treated+X6h.treated)/2	0.00010778259228342	-0.146318049156685	-0.479258824192762	down-regulated
ENST00000218348.7	X0h.untreated-X6h.treated	0.00572132097654479	-0.117848443420012	-0.430631333487652	down-regulated
ENST00000219139.8	X0h.untreated-(X3h.treated+X6h.treated)/2	0.00162198341310914	-0.13674944411913	-0.273372090218237	down-regulated
ENST00000219139.8	X0h.untreated-X3h.treated	0.00901279505945008	-0.201364554430606	-0.455194390415459	down-regulated
ENST00000219204.8	X0h.untreated-(X3h.treated+X6h.treated)/2	3.8291e+08	0.186999538210372	0.950464411168523	up-regulated
ENST00000219204.8	X0h.untreated-X3h.treated	2.1571e+09	0.196747500804209	0.885073097326518	up-regulated
ENST00000219204.8	X0h.untreated-X6h.treated	0.00019409975190047	0.177251575616536	101585572501053	up-regulated
ENST00000219252.10	X0h.untreated-(X3h.treated+X6h.treated)/2	5.767e+09	0.367314209707762	0.586776262942126	up-regulated
ENST00000219252.10	X0h.untreated-X3h.treated	6.98245e+09	0.409347372186081	0.742212669417563	up-regulated
ENST00000219252.10	X0h.untreated-X6h.treated	0.000139504121544332	0.325281047229444	0.431339856466689	up-regulated
ENST00000219255.3	X0h.untreated-(X3h.treated+X6h.treated)/2	0.000775117414780294	0.302426857731678	211730761960167	up-regulated
ENST00000219255.3	X0h.untreated-X6h.treated	3.92922e+09	0.453966601128173	467670210675781	up-regulated
ENST00000219255.3	X3h.treated-X6h.treated	0.00181383276469656	0.303079486792991	511878897431228	up-regulated
ENST00000219271.4	X0h.untreated-X3h.treated	0.00916266541964288	-0.337823543374526	-0.395874782996246	down-regulated
ENST00000219315.8	X0h.untreated-(X3h.treated+X6h.treated)/2	0.000368804120370954	0.226002368634703	432171808538515	up-regulated
ENST00000219315.8	X0h.untreated-X3h.treated	0.000317936398495229	0.26740627446545	499001512980222	up-regulated
ENST00000219345.10	X0h.untreated-(X3h.treated+X6h.treated)/2	0.00487670131577388	-0.125196119710979	-0.660615873634978	down-regulated
ENST00000219479.7	X0h.untreated-(X3h.treated+X6h.treated)/2	252020	0.296489220702546	0.494045739904736	up-regulated
ENST00000219479.7	X0h.untreated-X3h.treated	0.000259839007481352	0.242579516148527	0.394774197907482	up-regulated
ENST00000219479.7	X0h.untreated-X6h.treated	36543.4	0.350398925256565	0.593317281901991	up-regulated
ENST00000219481.10	X0h.untreated-(X3h.treated+X6h.treated)/2	0.00309949279015602	-0.238723082276327	-168197707747053	down-regulated
ENST00000219481.10	X0h.untreated-X3h.treated	0.00122314363887976	-0.33814968955643	-174780466902135	down-regulated
ENST00000219797.9	X0h.untreated-X6h.treated	0.00408075561997449	0.164114452457789	0.861904280256367	up-regulated
ENST00000220531.8	X0h.untreated-(X3h.treated+X6h.treated)/2	0.000973639022135971	0.288264250463276	104821158199185	up-regulated
ENST00000220531.8	X0h.untreated-X3h.treated	0.00257755840628826	0.306813208167243	121710745850211	up-regulated
ENST00000220597.4	X0h.untreated-X3h.treated	0.00657169129747688	0.623692347674479	0.32154960440225	up-regulated
ENST00000220659.11	X0h.untreated-(X3h.treated+X6h.treated)/2	0.000959922290086275	0.56869279571243	0.918672850008919	up-regulated
ENST00000220659.11	X0h.untreated-X3h.treated	0.00165692130216145	0.57361229563444	0.856822007833852	up-regulated
ENST00000220659.11	X0h.untreated-X6h.treated	0.00210568015940323	0.56377329579042	0.980523692183986	up-regulated
ENST00000220772.8	X0h.untreated-(X3h.treated+X6h.treated)/2	3.21371e+06	-0.594350489503107	-117019036939609	down-regulated
ENST00000220772.8	X0h.untreated-X3h.treated	1.2195e+09	-0.593013354864344	-104805549462096	down-regulated
ENST00000220772.8	X0h.untreated-X6h.treated	5.03042e+07	-0.59568762414187	-129232524417121	down-regulated
ENST00000221130.11	X0h.untreated-(X3h.treated+X6h.treated)/2	0.000614634902394373	0.181788877992931	151588377291991	up-regulated
ENST00000221130.11	X0h.untreated-X3h.treated	1.55557e+09	0.2349967337989	175483949221709	up-regulated
ENST00000221130.11	X0h.untreated-X6h.treated	0.000148655931064992	0.128581022186962	127692805362273	up-regulated
ENST00000221200.9	X0h.untreated-(X3h.treated+X6h.treated)/2	0.000134027666222506	0.520841667026447	0.585382488341852	up-regulated
ENST00000221200.9	X0h.untreated-X3h.treated	0.000624162856480195	0.496195112864372	0.618991716771657	up-regulated
ENST00000221200.9	X0h.untreated-X6h.treated	0.000889060645989436	0.545488221188523	0.551773259912048	up-regulated
ENST00000221355.10	X0h.untreated-(X3h.treated+X6h.treated)/2	2.97762e+07	-0.670356025815115	-485229868607062	down-regulated
ENST00000221355.10	X0h.untreated-X3h.treated	1.40062e+08	-0.678003377647682	-531680854770701	down-regulated
ENST00000221355.10	X0h.untreated-X6h.treated	5.65437e+08	-0.662708673982548	-438778882443423	down-regulated
ENST00000221418.9	X0h.untreated-(X3h.treated+X6h.treated)/2	377746	-0.1860451197537	-0.696923903539333	down-regulated
ENST00000221418.9	X0h.untreated-X3h.treated	2.56139e+08	-0.198293470659753	-0.886952889352677	down-regulated
ENST00000221418.9	X0h.untreated-X6h.treated	0.000114593692762939	-0.173796768847648	-0.506894917725989	down-regulated
ENST00000221448.9	X0h.untreated-(X3h.treated+X6h.treated)/2	0.000333594431595395	0.133011830581944	0.2036477999	up-regulated
ENST00000221448.9	X0h.untreated-X3h.treated	0.00535937043779264	0.117438907384159	0.16033743979517	up-regulated
ENST00000221448.9	X0h.untreated-X6h.treated	0.00138777961008893	0.148584753779729	0.24695816000483	up-regulated
ENST00000221452.13	X3h.treated-X6h.treated	0.00324660304901665	-1	-581574041505384	down-regulated
ENST00000221566.7	X0h.untreated-(X3h.treated+X6h.treated)/2	4.08105e+09	-0.16149878540509	-117866981684345	down-regulated
ENST00000221566.7	X0h.untreated-X6h.treated	0.000193434650998667	-0.191460601829683	-134661283215562	down-regulated
ENST00000221576.4	X0h.untreated-X3h.treated	0.0036043006776983	-0.144258803696001	-679260183519929	down-regulated
ENST00000221735.11	X0h.untreated-(X3h.treated+X6h.treated)/2	10962.1	0.695977118181277	589026814925469	up-regulated
ENST00000221735.11	X0h.untreated-X3h.treated	4.7789e+06	0.695977118181277	58144341710868	up-regulated
ENST00000221735.11	X0h.untreated-X6h.treated	8.47908e+07	0.695977118181277	596610212742259	up-regulated
ENST00000221957.9	X0h.untreated-(X3h.treated+X6h.treated)/2	7.52026e+07	0.494408399455357	0.305644272142446	up-regulated
ENST00000221957.9	X0h.untreated-X3h.treated	5.14318e+07	0.491901732491721	0.358659646892719	up-regulated
ENST00000221957.9	X0h.untreated-X6h.treated	3.39493e+08	0.496915066418993	0.252628897392173	up-regulated
ENST00000222005.7	X0h.untreated-X6h.treated	5.36384e+09	-0.157288685322786	-1235365546113	down-regulated
ENST00000222219.8	X0h.untreated-(X3h.treated+X6h.treated)/2	0.000109639738778097	-0.148067492160776	-12457091866335	down-regulated
ENST00000222219.8	X0h.untreated-X3h.treated	0.000858390891015152	-0.143435339533558	-136519155033717	down-regulated
ENST00000222219.8	X0h.untreated-X6h.treated	0.00071176556078984	-0.152699644787994	-112622682292982	down-regulated
ENST00000222247.10	X0h.untreated-(X3h.treated+X6h.treated)/2	6.97504e-11	0.316473495904641	-0.307557220458874	down-regulated
ENST00000222247.10	X0h.untreated-X3h.treated	4.103e-08	0.295639824516005	-0.343186607192676	down-regulated
ENST00000222247.10	X0h.untreated-X6h.treated	4.31282e-12	0.337307167293278	-0.271927833725073	down-regulated
ENST00000222266.2	X0h.untreated-(X3h.treated+X6h.treated)/2	1.25975e+07	0.321915248269866	214520127940913	up-regulated
ENST00000222266.2	X0h.untreated-X3h.treated	2.71338e+08	0.380749176538375	253078425873681	up-regulated
ENST00000222266.2	X0h.untreated-X6h.treated	8.4023e+08	0.263081320001356	175961830008145	up-regulated
ENST00000222308.8	X0h.untreated-X3h.treated	0.000141162585140317	0.124209942178648	-0.39261343713348	down-regulated
ENST00000222330.8	X0h.untreated-X3h.treated	0.000592848850892398	0.46217166520115	0.705045541146539	up-regulated
ENST00000222543.11	X0h.untreated-(X3h.treated+X6h.treated)/2	4.07097e+07	0.254360910073277	178271744130826	up-regulated
ENST00000222543.11	X0h.untreated-X3h.treated	5.24484e+08	0.261063846781452	213216127949273	up-regulated
ENST00000222543.11	X0h.untreated-X6h.treated	2.45063e+09	0.247657973365103	143327360312378	up-regulated
ENST00000222547.8	X0h.untreated-(X3h.treated+X6h.treated)/2	2.18015e+09	0.651115512920541	0.848994485552924	up-regulated
ENST00000222547.8	X0h.untreated-X3h.treated	5.78871e+09	0.633103350398662	0.543543496901809	up-regulated
ENST00000222547.8	X0h.untreated-X6h.treated	7.94823e+09	0.669127675442419	115444547420404	up-regulated
ENST00000222553.8	X0h.untreated-X6h.treated	0.00944587741881267	0.218408680226768	-0.471476086620597	down-regulated
ENST00000222572.8	X0h.untreated-(X3h.treated+X6h.treated)/2	0.00598511326845588	0.513135847067194	185268607996565	up-regulated
ENST00000222572.8	X0h.untreated-X3h.treated	0.000617629743102379	0.592170789172876	220339546777609	up-regulated
ENST00000222572.8	X0h.untreated-X6h.treated	0.00409473677239769	0.434100904961511	150197669215521	up-regulated
ENST00000222574.9	X0h.untreated-X3h.treated	5.31026e+09	-0.123942110809234	-399560442284469	down-regulated
ENST00000222693.5	X0h.untreated-(X3h.treated+X6h.treated)/2	0.00164045589248192	0.196649391238041	150677147753243	up-regulated
ENST00000222693.5	X0h.untreated-X6h.treated	0.00198325884765063	0.213668415449733	156208006338249	up-regulated
ENST00000222803.9	X0h.untreated-(X3h.treated+X6h.treated)/2	2.24605e+07	-0.573702705322525	0.300433497174944	up-regulated
ENST00000222803.9	X0h.untreated-X3h.treated	8.26605e+08	-0.573702705322525	0.40951120933001	up-regulated
ENST00000222803.9	X0h.untreated-X6h.treated	3.32171e+08	-0.573702705322525	0.191355785019877	up-regulated
ENST00000223127.8	X0h.untreated-(X3h.treated+X6h.treated)/2	1.50547e+09	-0.172478340941362	-0.850191193348344	down-regulated
ENST00000223190.8	X0h.untreated-(X3h.treated+X6h.treated)/2	0.00914903655590455	0.274102143773787	0.558607449285191	up-regulated
ENST00000223271.8	X0h.untreated-X6h.treated	1.25886e+08	0.129483766203097	-123917443999122	down-regulated
ENST00000223273.7	X0h.untreated-(X3h.treated+X6h.treated)/2	6.56174e+06	-0.265630856216566	0.17773721357103	up-regulated
ENST00000223273.7	X0h.untreated-X3h.treated	2.11261e+08	-0.491550959733978	0.233590756568814	up-regulated
ENST00000223791.7	X0h.untreated-(X3h.treated+X6h.treated)/2	0.00384206979970241	0.417490840754333	502234119885953	up-regulated
ENST00000223791.7	X0h.untreated-X6h.treated	0.00689939819851271	0.493742139032788	608283930198599	up-regulated
ENST00000224237.9	X0h.untreated-(X3h.treated+X6h.treated)/2	16119.1	-0.144241978246953	-0.279671785307118	down-regulated
ENST00000224237.9	X0h.untreated-X3h.treated	5.64251e+06	-0.178399311586253	-0.255647752425045	down-regulated
ENST00000224237.9	X0h.untreated-X6h.treated	1.3e+08	-0.110084644907654	-0.30369581818919	down-regulated
ENST00000225174.8	X0h.untreated-(X3h.treated+X6h.treated)/2	0.00186259088560001	0.242397479878341	-0.132077006620926	down-regulated
ENST00000225174.8	X0h.untreated-X3h.treated	0.00312508779805608	0.247069620039188	0.0836454999038505	up-regulated
ENST00000225174.8	X0h.untreated-X6h.treated	0.00326624408939365	0.237725339717495	-0.347799513145703	down-regulated
ENST00000225394.7	X0h.untreated-(X3h.treated+X6h.treated)/2	1.44902e+09	-0.103336328509423	-0.207607957274979	down-regulated
ENST00000225394.7	X0h.untreated-X3h.treated	0.00105949206616825	-0.144762437224915	-0.408878724907047	down-regulated
ENST00000225567.9	X0h.untreated-(X3h.treated+X6h.treated)/2	0.00608754792099295	-0.145501672302271	-494841953489623	down-regulated
ENST00000225567.9	X0h.untreated-X3h.treated	0.00911878517073618	-0.178967987278806	-513591715470617	down-regulated
ENST00000225603.9	X0h.untreated-(X3h.treated+X6h.treated)/2	4.15465e+06	0.629698160813757	107636265169057	up-regulated
ENST00000225603.9	X0h.untreated-X3h.treated	1.00839e+08	0.603883616809638	102081492658788	up-regulated
ENST00000225603.9	X0h.untreated-X6h.treated	2.54383e+06	0.655512704817876	113191037679326	up-regulated
ENST00000225696.8	X0h.untreated-(X3h.treated+X6h.treated)/2	0.000174685622746615	0.187408305352562	288011999310661	up-regulated
ENST00000225696.8	X0h.untreated-X3h.treated	0.00180214877781302	0.187836000571306	212102739694187	up-regulated
ENST00000225696.8	X0h.untreated-X6h.treated	0.00318268521914612	0.186980610133817	363921258927135	up-regulated
ENST00000225698.8	X0h.untreated-(X3h.treated+X6h.treated)/2	0.00269020716272241	0.108651737304332	0.639869422157803	up-regulated
ENST00000225698.8	X0h.untreated-X3h.treated	0.00560328312799055	0.110759641768939	105019952230888	up-regulated
ENST00000225729.8	X0h.untreated-(X3h.treated+X6h.treated)/2	0.00412979094570178	0.571446569354477	226997175198999	up-regulated
ENST00000225729.8	X0h.untreated-X3h.treated	0.00802759902979593	0.547118915901433	312490290573075	up-regulated
ENST00000225873.9	X0h.untreated-(X3h.treated+X6h.treated)/2	6.35963e+08	-0.43360357453935	-0.0239759470087266	down-regulated
ENST00000225873.9	X0h.untreated-X3h.treated	3.7336e+09	-0.484147943107654	-0.10218111612653	down-regulated
ENST00000225873.9	X0h.untreated-X6h.treated	0.000420488606227342	-0.383059205971045	0.0542292221090763	up-regulated
ENST00000225927.7	X0h.untreated-(X3h.treated+X6h.treated)/2	0.00989224802545075	0.32634899136305	-0.14030492710809	down-regulated
ENST00000225927.7	X0h.untreated-X3h.treated	0.0091222565872163	0.308599350789165	-0.253745881671706	down-regulated
ENST00000226004.8	X0h.untreated-X6h.treated	0.00229101711826289	0.205842966011952	0.523386566100025	up-regulated
ENST00000226225.7	X0h.untreated-(X3h.treated+X6h.treated)/2	9.51241e+09	0.454089244293273	0.162806505648614	up-regulated
ENST00000226225.7	X0h.untreated-X3h.treated	0.000599937732880459	0.42313045247426	0.376346188570747	up-regulated
ENST00000226225.7	X0h.untreated-X6h.treated	2.83816e+09	0.485048036112286	-0.0507331772735187	down-regulated
ENST00000226760.5	X0h.untreated-(X3h.treated+X6h.treated)/2	0.00251115796013836	-0.382994681895355	-0.470853509144611	down-regulated
ENST00000227214.10	X0h.untreated-X6h.treated	0.00304987700823346	0.338559498779989	-0.261158766199049	down-regulated
ENST00000227503.13	X0h.untreated-X3h.treated	2.02644e+09	0.112612462559468	496276041342313	up-regulated
ENST00000227507.2	X0h.untreated-(X3h.treated+X6h.treated)/2	9.13763e+09	0.249187201481026	-0.942240675258769	down-regulated
ENST00000227507.2	X0h.untreated-X3h.treated	0.000383293965909498	0.246709976482882	-0.496375572329327	down-regulated
ENST00000227507.2	X0h.untreated-X6h.treated	8.14521e+09	0.251664426479171	-138810577818821	down-regulated
ENST00000228136.9	X0h.untreated-(X3h.treated+X6h.treated)/2	2.07893e+06	0.109381699330779	186217998581152	up-regulated
ENST00000228136.9	X0h.untreated-X3h.treated	3.78234e+08	0.11412691223394	200723607466622	up-regulated
ENST00000228136.9	X0h.untreated-X6h.treated	1.30927e+08	0.104636486427617	171712389695683	up-regulated
ENST00000228264.10	X0h.untreated-(X3h.treated+X6h.treated)/2	458300	0.129708524278602	799547610530519	up-regulated
ENST00000228264.10	X0h.untreated-X3h.treated	6.67697e+08	0.129708524278602	79196421271373	up-regulated
ENST00000228264.10	X0h.untreated-X6h.treated	1.40002e+09	0.129708524278602	807131008347309	up-regulated
ENST00000228705.7	X0h.untreated-(X3h.treated+X6h.treated)/2	0.00282354348274742	0.529823387684722	113027168969432	up-regulated
ENST00000228705.7	X0h.untreated-X6h.treated	0.00607837339094741	0.573041160620019	182977708358544	up-regulated
ENST00000228741.8	X0h.untreated-(X3h.treated+X6h.treated)/2	3.00291e+08	0.565161850762666	0.402480809811255	up-regulated
ENST00000228741.8	X0h.untreated-X3h.treated	4.19052e+08	0.609601615267027	0.717539326612655	up-regulated
ENST00000228741.8	X0h.untreated-X6h.treated	4.32902e+08	0.520722086258304	0.0874222930098547	up-regulated
ENST00000228825.12	X0h.untreated-(X3h.treated+X6h.treated)/2	9.70704e+07	0.626165702393001	0.244206955921725	up-regulated
ENST00000228825.12	X0h.untreated-X3h.treated	4.3774e+07	0.663473450539829	0.321088586331951	up-regulated
ENST00000228825.12	X0h.untreated-X6h.treated	8.01507e+08	0.588857954246172	0.167325325511499	up-regulated
ENST00000228872.9	X0h.untreated-(X3h.treated+X6h.treated)/2	4.75989e+06	0.547011490374861	17245049090436	up-regulated
ENST00000228872.9	X0h.untreated-X3h.treated	7.77251e+06	0.59914721919867	154348732993307	up-regulated
ENST00000228872.9	X0h.untreated-X6h.treated	4.60442e+07	0.494875761551053	190552248815413	up-regulated
ENST00000229201.4	X0h.untreated-(X3h.treated+X6h.treated)/2	8.16286e+09	-0.14064700884755	0.0667195839597174	up-regulated
ENST00000229201.4	X0h.untreated-X3h.treated	0.00675463352300932	-0.110754781943635	-0.0099818208993474	down-regulated
ENST00000229201.4	X0h.untreated-X6h.treated	0.00240294751970166	-0.170539235751465	0.143420988818782	up-regulated
ENST00000229238.5	X0h.untreated-X3h.treated	0.00821337246964285	-0.124135990688119	-12633970743086	down-regulated
ENST00000229265.10	X0h.untreated-(X3h.treated+X6h.treated)/2	0.000460767241926132	-0.259245960028601	-0.456530418961087	down-regulated
ENST00000229329.7	X3h.treated-X6h.treated	0.000411705972376626	0.331863592341533	0.915583650739945	up-regulated
ENST00000229563.6	X0h.untreated-(X3h.treated+X6h.treated)/2	0.00988701285490405	0.423877482971204	0.213870406824	up-regulated
ENST00000229563.6	X0h.untreated-X3h.treated	0.00569129882289892	0.410359926370486	0.181601997042387	up-regulated
ENST00000229570.9	X0h.untreated-(X3h.treated+X6h.treated)/2	0.00859212412631	0.299452669131358	299204341534632	up-regulated
ENST00000229595.6	X0h.untreated-(X3h.treated+X6h.treated)/2	0.00101525150679777	0.311190061613428	153338127049469	up-regulated
ENST00000229595.6	X0h.untreated-X3h.treated	0.00398506865583264	0.321541485938434	149001729131531	up-regulated
ENST00000229595.6	X0h.untreated-X6h.treated	0.00724564575809029	0.300838637288423	157674524967408	up-regulated
ENST00000229903.5	X0h.untreated-(X3h.treated+X6h.treated)/2	0.00374773156746677	-0.250093576691702	-0.194199597800906	down-regulated
ENST00000229922.7	X0h.untreated-(X3h.treated+X6h.treated)/2	1.32334e+09	0.304090344414236	0.963042717128708	up-regulated
ENST00000229922.7	X0h.untreated-X3h.treated	0.000412776395546856	0.281931539877771	0.873278326212036	up-regulated
ENST00000229922.7	X0h.untreated-X6h.treated	7.96639e+09	0.326249148950702	105280710804538	up-regulated
ENST00000230085.13	X0h.untreated-(X3h.treated+X6h.treated)/2	2.93505e+08	-0.15501232350343	0.379222362357799	up-regulated
ENST00000230085.13	X0h.untreated-X3h.treated	0.000242449665521687	-0.17568232757768	0.426401367523833	up-regulated
ENST00000230085.13	X0h.untreated-X6h.treated	0.00030396821283849	-0.134342319429181	0.332043357191766	up-regulated
ENST00000230640.10	X0h.untreated-(X3h.treated+X6h.treated)/2	0.00657430278454657	0.568243713597786	279653015084295	up-regulated
ENST00000230792.7	X0h.untreated-(X3h.treated+X6h.treated)/2	0.00691983567942781	0.414687224064846	199761988823722	up-regulated
ENST00000230792.7	X0h.untreated-X3h.treated	0.00320470536332832	0.617800620999443	240176230854666	up-regulated
ENST00000231498.8	X0h.untreated-X3h.treated	0.00328290320609189	0.243291342624773	170760401696718	up-regulated
ENST00000231504.5	X0h.untreated-(X3h.treated+X6h.treated)/2	2.16494e+09	-0.114821801049624	-0.724688156395673	down-regulated
ENST00000231504.5	X0h.untreated-X3h.treated	0.000661723005019604	-0.11650639511733	-0.62242219470189	down-regulated
ENST00000231504.5	X0h.untreated-X6h.treated	6.5712e+09	-0.113137206981919	-0.826954118089457	down-regulated
ENST00000231887.8	X0h.untreated-(X3h.treated+X6h.treated)/2	1.86186e+08	0.356831502471228	121911810813429	up-regulated
ENST00000231887.8	X0h.untreated-X3h.treated	4.54379e+09	0.334623314527105	0.886642844163471	up-regulated
ENST00000231887.8	X0h.untreated-X6h.treated	3.83309e+09	0.379039690415352	155159337210511	up-regulated
ENST00000231948.8	X0h.untreated-(X3h.treated+X6h.treated)/2	4.09714e+07	0.355168596160474	548069622625318	up-regulated
ENST00000231948.8	X0h.untreated-X3h.treated	0.00418587084273173	0.330270716478094	444167442094363	up-regulated
ENST00000231948.8	X0h.untreated-X6h.treated	0.000142833912410938	0.380066475842854	651971803156273	up-regulated
ENST00000232014.8	X0h.untreated-X6h.treated	0.000134811173025113	0.137195718962786	555538998023579	up-regulated
ENST00000232564.8	X0h.untreated-X6h.treated	0.0006293193234314	0.230817199354194	0.641034747050717	up-regulated
ENST00000232905.4	X0h.untreated-X3h.treated	0.00285596069483453	0.430932075270672	0.51394329440132	up-regulated
ENST00000233025.11	X0h.untreated-(X3h.treated+X6h.treated)/2	1.2728e+07	-0.242231061647835	-0.875857040615359	down-regulated
ENST00000233025.11	X0h.untreated-X3h.treated	8.10872e+07	-0.288709583958443	-0.936612228725251	down-regulated
ENST00000233025.11	X0h.untreated-X6h.treated	2.05695e+09	-0.195752539337227	-0.815101852505468	down-regulated
ENST00000233055.9	X0h.untreated-(X3h.treated+X6h.treated)/2	0.00823655614993327	0.314336842407549	0.724078373472523	up-regulated
ENST00000233055.9	X0h.untreated-X6h.treated	8.65631e+09	0.411120456834398	0.721544832738299	up-regulated
ENST00000233114.13	X0h.untreated-(X3h.treated+X6h.treated)/2	37250.1	-0.300615101389583	0.101083367912374	up-regulated
ENST00000233114.13	X0h.untreated-X3h.treated	0.00142304466841963	-0.211067865437974	0.193883386322612	up-regulated
ENST00000233114.13	X0h.untreated-X6h.treated	9.77047e+07	-0.390162337341192	0.00828334950213616	up-regulated
ENST00000233146.6	X0h.untreated-(X3h.treated+X6h.treated)/2	360138	-0.676242124391162	-0.83648963727947	down-regulated
ENST00000233146.6	X0h.untreated-X3h.treated	3.112e+08	-0.674788070570127	-0.860244462667447	down-regulated
ENST00000233146.6	X0h.untreated-X6h.treated	2.63972e+08	-0.677696178212197	-0.812734811891493	down-regulated
ENST00000233557.7	X0h.untreated-(X3h.treated+X6h.treated)/2	13404.6	0.187920582807514	226764658325023	up-regulated
ENST00000233557.7	X0h.untreated-X3h.treated	2.24452e+07	0.199625395096457	238399830515157	up-regulated
ENST00000233557.7	X0h.untreated-X6h.treated	1.29043e+08	0.17621577051857	215129486134889	up-regulated
ENST00000233573.6	X0h.untreated-(X3h.treated+X6h.treated)/2	5.10435e+09	-0.251083892763211	-409561243748593	down-regulated
ENST00000233573.6	X0h.untreated-X3h.treated	6.39343e+09	-0.259003558974529	-40826704373584	down-regulated
ENST00000233573.6	X0h.untreated-X6h.treated	0.000182573632116548	-0.243164226551893	-410855443761346	down-regulated
ENST00000233741.8	X0h.untreated-(X3h.treated+X6h.treated)/2	0.00906468295514847	-0.13424947695852	-253964733522618	down-regulated
ENST00000233809.9	X0h.untreated-X6h.treated	0.0064567069225979	-0.658210780668786	-274873379595204	down-regulated
ENST00000234111.9	X0h.untreated-(X3h.treated+X6h.treated)/2	8.28918e+07	0.137896884076168	134310678344446	up-regulated
ENST00000234111.9	X0h.untreated-X3h.treated	6.81247e+09	0.144185537641943	172456402320118	up-regulated
ENST00000234111.9	X0h.untreated-X6h.treated	6.35687e+08	0.131608230510393	0.961649543687734	up-regulated
ENST00000234170.10	X0h.untreated-(X3h.treated+X6h.treated)/2	0.00234482138367185	0.371174976073689	0.514587340163291	up-regulated
ENST00000234170.10	X0h.untreated-X3h.treated	0.00144858029478596	0.483075990852605	0.710694553191435	up-regulated
ENST00000234296.7	X0h.untreated-X6h.treated	0.00738769579290957	0.367437182069739	117500273826251	up-regulated
ENST00000235332.6	X0h.untreated-(X3h.treated+X6h.treated)/2	1.52099e+08	-0.540696560943188	0.00941336491958267	up-regulated
ENST00000235332.6	X0h.untreated-X6h.treated	0.000708642711634818	-0.603073401777365	-0.0657582762881845	down-regulated
ENST00000235878.5	X0h.untreated-(X3h.treated+X6h.treated)/2	0.00502147022204022	-0.251907009592826	-296494944984614	down-regulated
ENST00000236192.12	X0h.untreated-(X3h.treated+X6h.treated)/2	0.00256896033767857	0.343542454472026	174195946792061	up-regulated
ENST00000236192.12	X0h.untreated-X6h.treated	0.00591131489486057	0.423712299697369	238325784562275	up-regulated
ENST00000237177.10	X0h.untreated-(X3h.treated+X6h.treated)/2	0.00289127006243788	-0.576954848149546	-229393374120592	down-regulated
ENST00000237177.10	X0h.untreated-X6h.treated	0.00260145468219678	-0.732839245136281	-284865481748595	down-regulated
ENST00000237289.8	X0h.untreated-(X3h.treated+X6h.treated)/2	0.000326009051949694	0.755637593320918	287153865577448	up-regulated
ENST00000237289.8	X0h.untreated-X3h.treated	0.00337500721522407	0.846694514226543	358971960638318	up-regulated
ENST00000237289.8	X0h.untreated-X6h.treated	0.00970688217435863	0.664580672415293	215335770516579	up-regulated
ENST00000237305.11	X0h.untreated-(X3h.treated+X6h.treated)/2	2.29873e+09	0.277684701154062	590188834248742	up-regulated
ENST00000237305.11	X0h.untreated-X3h.treated	6.18e+09	0.321476353351014	700762683155081	up-regulated
ENST00000237305.11	X0h.untreated-X6h.treated	0.00893940809748553	0.233893048957109	479614985342403	up-regulated
ENST00000237500.9	X0h.untreated-(X3h.treated+X6h.treated)/2	67485.7	-0.2802411985999	-0.870446421883999	down-regulated
ENST00000237500.9	X0h.untreated-X3h.treated	1.63197e+06	-0.323062694308766	-0.901331170721662	down-regulated
ENST00000237500.9	X0h.untreated-X6h.treated	1.20894e+07	-0.237419702891034	-0.839561673046336	down-regulated
ENST00000237530.11	X0h.untreated-(X3h.treated+X6h.treated)/2	7.38625e+07	0.31735368978912	0.450043198493477	up-regulated
ENST00000237530.11	X0h.untreated-X3h.treated	0.00577008687062078	0.314228473059318	0.362309777839455	up-regulated
ENST00000237530.11	X0h.untreated-X6h.treated	9.36476e+08	0.320478906518922	0.537776619147499	up-regulated
ENST00000237596.7	X0h.untreated-(X3h.treated+X6h.treated)/2	0.000781318659473689	0.347181812406045	0.801739493376057	up-regulated
ENST00000237596.7	X0h.untreated-X3h.treated	0.00193470073929265	0.356356462100769	0.699555371619537	up-regulated
ENST00000237596.7	X0h.untreated-X6h.treated	0.00334077404724435	0.33800716271132	0.903923615132577	up-regulated
ENST00000237654.9	X0h.untreated-(X3h.treated+X6h.treated)/2	6286.04	0.171434848917059	119731028011184	up-regulated
ENST00000237654.9	X0h.untreated-X3h.treated	661194	0.176411720312069	117977000852007	up-regulated
ENST00000237654.9	X0h.untreated-X6h.treated	146741	0.166457977522048	121485055170361	up-regulated
ENST00000237696.10	X0h.untreated-(X3h.treated+X6h.treated)/2	0.00405904383476479	0.666047980977843	169492753791003	up-regulated
ENST00000237696.10	X0h.untreated-X3h.treated	0.00952064901584462	0.735545773945566	188893731756137	up-regulated
ENST00000237853.9	X0h.untreated-(X3h.treated+X6h.treated)/2	0.00532762114765957	0.351818958121017	0.384850169965818	up-regulated
ENST00000237853.9	X0h.untreated-X6h.treated	0.00127597733191426	0.363900907035346	0.0925690047519598	up-regulated
ENST00000238146.9	X0h.untreated-(X3h.treated+X6h.treated)/2	0.00262920015334907	0.231323218113472	235036743503168	up-regulated
ENST00000238788.14	X0h.untreated-X6h.treated	0.00247628212173568	0.173799136201687	-0.265536151978205	down-regulated
ENST00000239007.11	X0h.untreated-(X3h.treated+X6h.treated)/2	9.45498e+09	-0.183578118122641	-429374162238566	down-regulated
ENST00000239007.11	X0h.untreated-X3h.treated	0.000177766280652972	-0.202696585640503	-435398823567208	down-regulated
ENST00000239007.11	X0h.untreated-X6h.treated	0.000741007636002275	-0.16445965060478	-423349500909924	down-regulated
ENST00000239882.7	X0h.untreated-(X3h.treated+X6h.treated)/2	0.000175740150721746	0.42529028288701	495439714257153	up-regulated
ENST00000239882.7	X0h.untreated-X3h.treated	0.00572957005513182	0.389624768941171	380672403611413	up-regulated
ENST00000239882.7	X0h.untreated-X6h.treated	0.00157596662686313	0.46095579683285	610207024902892	up-regulated
ENST00000239893.9	X0h.untreated-(X3h.treated+X6h.treated)/2	243103	0.427419481622023	549014283670858	up-regulated
ENST00000239893.9	X0h.untreated-X3h.treated	0.000178754326621888	0.419586951072502	477675664231221	up-regulated
ENST00000239893.9	X0h.untreated-X6h.treated	6.04153e+07	0.435252012171543	620352903110495	up-regulated
ENST00000239944.7	X0h.untreated-(X3h.treated+X6h.treated)/2	2.46697e+06	0.619039137155179	106412490157992	up-regulated
ENST00000239944.7	X0h.untreated-X3h.treated	6.82202e+08	0.635976627463564	132401503233595	up-regulated
ENST00000239944.7	X0h.untreated-X6h.treated	3.85949e+08	0.602101646846794	0.804234770823894	up-regulated
ENST00000240139.9	X0h.untreated-(X3h.treated+X6h.treated)/2	1.01471e+08	0.102707750539317	556196410113119	up-regulated
ENST00000240139.9	X0h.untreated-X3h.treated	3.9928e+09	0.102707750539317	548613012296329	up-regulated
ENST00000240139.9	X0h.untreated-X6h.treated	0.000149376565184647	0.102707750539317	563779807929908	up-regulated
ENST00000240364.7	X0h.untreated-X6h.treated	0.0065908740562944	0.262372786222003	0.520524735385635	up-regulated
ENST00000240651.14	X0h.untreated-(X3h.treated+X6h.treated)/2	2.11959e+07	0.414896695437685	137996840211219	up-regulated
ENST00000240651.14	X0h.untreated-X3h.treated	1.81064e+08	0.438353836703962	158890703521166	up-regulated
ENST00000240651.14	X0h.untreated-X6h.treated	8.34858e+08	0.391439554171409	117102976901271	up-regulated
ENST00000240874.7	X3h.treated-X6h.treated	0.00112126939062756	0.129820603911169	675781199690211	up-regulated
ENST00000241001.13	X0h.untreated-X6h.treated	0.00457084483958873	0.127964640528286	539587006909094	up-regulated
ENST00000241393.3	X0h.untreated-X3h.treated	0.00240214166783336	-0.106762124064101	-0.472665309860454	down-regulated
ENST00000241416.12	X0h.untreated-(X3h.treated+X6h.treated)/2	0.000418996118915562	0.427444007556857	401935933944907	up-regulated
ENST00000241416.12	X0h.untreated-X3h.treated	0.00204818858509112	0.46538621723383	450051803879646	up-regulated
ENST00000242208.5	X0h.untreated-(X3h.treated+X6h.treated)/2	0.000509723537754524	0.335891657082954	0.416301088839104	up-regulated
ENST00000242208.5	X0h.untreated-X3h.treated	0.00313314057417741	0.343992978314637	0.98469125722667	up-regulated
ENST00000242208.5	X0h.untreated-X6h.treated	0.0011653378135913	0.327790335851271	-0.152089079548461	down-regulated
ENST00000242275.7	X0h.untreated-(X3h.treated+X6h.treated)/2	0.000844099502963811	0.470323701518449	388067576318043	up-regulated
ENST00000242275.7	X0h.untreated-X3h.treated	0.00592395431531952	0.48807740444457	383759546950733	up-regulated
ENST00000242576.6	X0h.untreated-X6h.treated	0.00695250179509272	0.342841797537746	0.418985371983724	up-regulated
ENST00000242719.4	X0h.untreated-(X3h.treated+X6h.treated)/2	0.000292526615795396	0.209207669143691	0.24798525163955	up-regulated
ENST00000242719.4	X0h.untreated-X3h.treated	0.00230426394085026	0.210460458505338	0.390569526074146	up-regulated
ENST00000242719.4	X0h.untreated-X6h.treated	0.00107855416320744	0.207954879782044	0.105400977204954	up-regulated
ENST00000242728.5	X0h.untreated-(X3h.treated+X6h.treated)/2	0.00661584096696082	0.362622173005799	0.795326606324712	up-regulated
ENST00000242728.5	X0h.untreated-X3h.treated	0.00624884401739359	0.37048593817616	0.732140623860993	up-regulated
ENST00000242848.8	X0h.untreated-(X3h.treated+X6h.treated)/2	0.000617179489392894	0.365082645246862	0.601225018261558	up-regulated
ENST00000242848.8	X0h.untreated-X6h.treated	0.000576536335439901	0.414600684190577	0.723984434819775	up-regulated
ENST00000243213.2	X0h.untreated-(X3h.treated+X6h.treated)/2	0.00354265800247834	0.290081019235141	363235326962644	up-regulated
ENST00000243213.2	X0h.untreated-X6h.treated	0.00915461301874414	0.334489270159066	457473210088646	up-regulated
ENST00000243253.8	X0h.untreated-(X3h.treated+X6h.treated)/2	0.000184520042605277	0.486301085580351	0.904476056956541	up-regulated
ENST00000243253.8	X0h.untreated-X3h.treated	0.000177766280652972	0.514348710874756	0.992350792160294	up-regulated
ENST00000243253.8	X0h.untreated-X6h.treated	0.00176130945051282	0.458253460285946	0.816601321752788	up-regulated
ENST00000243498.9	X0h.untreated-X3h.treated	0.00768581863581379	0.401982138580421	398978156819119	up-regulated
ENST00000243563.8	X0h.untreated-X6h.treated	0.00243479398926327	-0.112038148201322	-0.35059533467969	down-regulated
ENST00000243662.11	X0h.untreated-(X3h.treated+X6h.treated)/2	0.000647204877832478	-0.513466243683732	0.275460272493004	up-regulated
ENST00000243662.11	X0h.untreated-X3h.treated	0.00727231866701518	-0.582550009352246	0.100779302651079	up-regulated
ENST00000243776.11	X0h.untreated-(X3h.treated+X6h.treated)/2	0.000107008414984251	-0.154427638666147	-397056509028061	down-regulated
ENST00000243776.11	X0h.untreated-X3h.treated	0.00100323271905989	-0.106051064844354	-353945436775347	down-regulated
ENST00000243776.11	X0h.untreated-X6h.treated	3.15516e+09	-0.20280421248794	-440167581280775	down-regulated
ENST00000243918.10	X0h.untreated-(X3h.treated+X6h.treated)/2	3.36007e+09	0.540137009535461	-0.043320547821883	down-regulated
ENST00000243918.10	X0h.untreated-X3h.treated	0.000218080738164779	0.531529921402106	-0.185052122640829	down-regulated
ENST00000243918.10	X0h.untreated-X6h.treated	9.81976e+07	0.548744097668815	0.0984110269970628	up-regulated
ENST00000244043.5	X0h.untreated-(X3h.treated+X6h.treated)/2	1.60041e+06	0.359439871942125	0.242390887685617	up-regulated
ENST00000244043.5	X0h.untreated-X3h.treated	3.38302e+06	0.362575332567513	-0.238285592882086	down-regulated
ENST00000244043.5	X0h.untreated-X6h.treated	1.35242e+07	0.356304411316738	0.72306736825332	up-regulated
ENST00000244061.6	X0h.untreated-(X3h.treated+X6h.treated)/2	5.1773e+07	-0.225713913108067	0.136763927114354	up-regulated
ENST00000244061.6	X0h.untreated-X3h.treated	0.000431937914841115	-0.221804064531252	0.12802952578545	up-regulated
ENST00000244061.6	X0h.untreated-X6h.treated	0.000386022733481081	-0.229623761684882	0.145498328443259	up-regulated
ENST00000244137.12	X0h.untreated-(X3h.treated+X6h.treated)/2	5.42598e+08	-0.253961693375839	-0.43096363376222	down-regulated
ENST00000244137.12	X0h.untreated-X3h.treated	0.00284480783097594	-0.298875228745785	-0.426767947966184	down-regulated
ENST00000244137.12	X0h.untreated-X6h.treated	0.00190117790151147	-0.209048158005893	-0.435159319558257	down-regulated
ENST00000245407.7	X0h.untreated-X3h.treated	0.00657556903597794	0.195089197348411	1184162934449	up-regulated
ENST00000245539.11	X0h.untreated-(X3h.treated+X6h.treated)/2	0.00147145537430067	0.59687909396463	106585243471996	up-regulated
ENST00000245539.11	X0h.untreated-X3h.treated	0.00385081903098869	0.599463195719705	100480259456233	up-regulated
ENST00000245539.11	X0h.untreated-X6h.treated	0.000976874894555932	0.594294992209555	112690227487759	up-regulated
ENST00000245796.11	X0h.untreated-(X3h.treated+X6h.treated)/2	1.70774e+09	0.122639915445871	130196437738156	up-regulated
ENST00000245796.11	X0h.untreated-X3h.treated	0.000847397818876347	0.120515062527877	162872928291173	up-regulated
ENST00000245796.11	X0h.untreated-X6h.treated	0.0004464368470039	0.124764768363864	0.975199471851396	up-regulated
ENST00000245907.11	X0h.untreated-(X3h.treated+X6h.treated)/2	6.76946	-0.118991305453688	-0.182978834134494	down-regulated
ENST00000245907.11	X0h.untreated-X6h.treated	917640	-0.141625889555079	-0.103424520292992	down-regulated
ENST00000246024.7	X0h.untreated-(X3h.treated+X6h.treated)/2	0.00220263461804659	-0.346496899827655	0.398465684911195	up-regulated
ENST00000246043.8	X0h.untreated-X6h.treated	0.00233264468591743	-0.102478747338893	-244008084538546	down-regulated
ENST00000246489.11	X0h.untreated-(X3h.treated+X6h.treated)/2	0.000111613967908936	0.170086943375608	498734269255688	up-regulated
ENST00000246489.11	X0h.untreated-X3h.treated	0.00758651020726506	0.176792264507245	505190910314494	up-regulated
ENST00000246489.11	X0h.untreated-X6h.treated	0.00546596009846165	0.163381622243971	492277628196882	up-regulated
ENST00000246529.3	X0h.untreated-(X3h.treated+X6h.treated)/2	0.000889944272024653	-0.384958376908163	-665029977534328	down-regulated
ENST00000246529.3	X0h.untreated-X6h.treated	0.000146925027791178	-0.406948661864805	-784487303793767	down-regulated
ENST00000246635.8	X0h.untreated-(X3h.treated+X6h.treated)/2	482590	-0.157095503142219	-189309152802152	down-regulated
ENST00000246635.8	X0h.untreated-X3h.treated	3.01067e+08	-0.145479309751384	-204082367564988	down-regulated
ENST00000246635.8	X0h.untreated-X6h.treated	2.06764e+08	-0.168711696533054	-174535938039316	down-regulated
ENST00000246957.10	X0h.untreated-(X3h.treated+X6h.treated)/2	3.57304e+08	0.290020435249705	415316180788205	up-regulated
ENST00000246957.10	X0h.untreated-X3h.treated	9.67472e+09	0.228846847143376	37977559022897	up-regulated
ENST00000246957.10	X0h.untreated-X6h.treated	0.000218177439893409	0.351194023356035	450856771347441	up-regulated
ENST00000247020.9	X0h.untreated-(X3h.treated+X6h.treated)/2	8.1676e+08	-0.415847104227409	-204005605298756	down-regulated
ENST00000247020.9	X0h.untreated-X3h.treated	0.000797161814578813	-0.343634709715555	-189312407190671	down-regulated
ENST00000247020.9	X0h.untreated-X6h.treated	0.000214822982669176	-0.488059498739262	-21869880340684	down-regulated
ENST00000247026.10	X0h.untreated-(X3h.treated+X6h.treated)/2	0.000930600393989059	0.547572444359169	416847520097747	up-regulated
ENST00000247026.10	X0h.untreated-X3h.treated	0.00460060033321328	0.675826603255217	561780942585776	up-regulated
ENST00000247194.9	X0h.untreated-(X3h.treated+X6h.treated)/2	0.00183659698749928	-0.181581614397209	-0.268082151231585	down-regulated
ENST00000247194.9	X0h.untreated-X6h.treated	0.00175094799539504	-0.252492577015621	-0.73777247654951	down-regulated
ENST00000247665.11	X0h.untreated-(X3h.treated+X6h.treated)/2	3.67543e+07	-0.17813657151017	-172862677013135	down-regulated
ENST00000247665.11	X0h.untreated-X3h.treated	0.000276658931497538	-0.195772704163605	-174972082692118	down-regulated
ENST00000247665.11	X0h.untreated-X6h.treated	1.694e+09	-0.160500438856735	-170753271334153	down-regulated
ENST00000247668.7	X0h.untreated-X6h.treated	0.00492812745954621	0.648182362279025	-0.171980804934673	down-regulated
ENST00000247843.7	X0h.untreated-X3h.treated	0.00398990193987905	0.577969358608671	101856945176478	up-regulated
ENST00000247970.8	X0h.untreated-(X3h.treated+X6h.treated)/2	0.00679971046165538	-0.172511456542993	-150797486940149	down-regulated
ENST00000248248.8	X0h.untreated-(X3h.treated+X6h.treated)/2	1.49598e+07	0.198128569317004	0.668624109485173	up-regulated
ENST00000248248.8	X0h.untreated-X3h.treated	1.66179e+09	0.174456011279201	0.453159822102253	up-regulated
ENST00000248248.8	X0h.untreated-X6h.treated	2.02949e+08	0.221801127354807	0.884088396868092	up-regulated
ENST00000248306.8	X0h.untreated-(X3h.treated+X6h.treated)/2	0.00306256364802936	0.678463578560322	376181128439178	up-regulated
ENST00000248342.9	X0h.untreated-(X3h.treated+X6h.treated)/2	0.000224500874147264	0.473075235352533	122705155332722	up-regulated
ENST00000248342.9	X0h.untreated-X3h.treated	0.00014785158230213	0.482056760285331	135426565235885	up-regulated
ENST00000248342.9	X0h.untreated-X6h.treated	0.000246224181948356	0.464093710419734	109983745429559	up-regulated
ENST00000248450.8	X0h.untreated-(X3h.treated+X6h.treated)/2	4.24452e+06	0.129008314600798	68292540864419	up-regulated
ENST00000248450.8	X0h.untreated-X3h.treated	2.44004e+09	0.132326660151192	717057755192061	up-regulated
ENST00000248450.8	X0h.untreated-X6h.treated	0.000169884154299986	0.125689969050403	64879306209632	up-regulated
ENST00000248553.7	X0h.untreated-(X3h.treated+X6h.treated)/2	195.828	-0.228034584342733	-105703862653043	down-regulated
ENST00000248553.7	X0h.untreated-X3h.treated	103585	-0.209472357524123	-100547540822464	down-regulated
ENST00000248553.7	X0h.untreated-X6h.treated	4396.15	-0.246596811161342	-110860184483623	down-regulated
ENST00000248566.3	X0h.untreated-(X3h.treated+X6h.treated)/2	5.8713e+07	0.113789452661208	0.19583642313366	up-regulated
ENST00000248566.3	X0h.untreated-X3h.treated	4.20436e+09	0.115385657717306	0.298083393024571	up-regulated
ENST00000248566.3	X0h.untreated-X6h.treated	3.41525e+09	0.112193247605109	0.0935894532427479	up-regulated
ENST00000249356.4	X0h.untreated-X6h.treated	0.00691984390386843	0.417295205581106	140418016871878	up-regulated
ENST00000250092.11	X0h.untreated-X3h.treated	0.00655043536480899	0.147827946472703	-0.362156067781912	down-regulated
ENST00000250383.10	X0h.untreated-(X3h.treated+X6h.treated)/2	0.00316846972916002	0.390702009586612	159996760596436	up-regulated
ENST00000250383.10	X0h.untreated-X6h.treated	0.00111531006882154	0.551112229592523	345579257318829	up-regulated
ENST00000250405.9	X0h.untreated-(X3h.treated+X6h.treated)/2	1.42857e+08	0.558360292412938	0.479314934525244	up-regulated
ENST00000250405.9	X0h.untreated-X3h.treated	4.1505e+08	0.588950818352307	0.467521054378699	up-regulated
ENST00000250405.9	X0h.untreated-X6h.treated	7.11431e+08	0.52776976647357	0.491108814671789	up-regulated
ENST00000250454.8	X0h.untreated-(X3h.treated+X6h.treated)/2	0.000132282761419557	0.318714288639034	0.892470510997556	up-regulated
ENST00000250454.8	X0h.untreated-X6h.treated	5.074e+08	0.439812674609491	123574479121868	up-regulated
ENST00000250498.9	X0h.untreated-(X3h.treated+X6h.treated)/2	3.97423e+07	-0.239150642217558	-0.279115886212963	down-regulated
ENST00000250498.9	X0h.untreated-X3h.treated	3.23278e+09	-0.238828995292252	-0.114057185481974	down-regulated
ENST00000250498.9	X0h.untreated-X6h.treated	0.000147410542604394	-0.239472289142864	-0.444174586943952	down-regulated
ENST00000250535.5	X0h.untreated-(X3h.treated+X6h.treated)/2	0.00247413051190893	0.45830805348651	112025618080113	up-regulated
ENST00000250535.5	X0h.untreated-X6h.treated	0.00171451679620367	0.605033478226553	155252327930826	up-regulated
ENST00000250784.13	X0h.untreated-(X3h.treated+X6h.treated)/2	4.54781e+06	0.116492829889985	0.568127870738486	up-regulated
ENST00000250784.13	X0h.untreated-X3h.treated	4.03829e+08	0.115130915467799	0.635518697259092	up-regulated
ENST00000250784.13	X0h.untreated-X6h.treated	8.46342e+07	0.11785474431217	0.50073704421788	up-regulated
ENST00000250930.7	X0h.untreated-X6h.treated	0.00172425675638835	-0.120030197839934	-144927308268499	down-regulated
ENST00000251241.9	X0h.untreated-(X3h.treated+X6h.treated)/2	418.903	-0.363145769728826	103734150281224	up-regulated
ENST00000251241.9	X0h.untreated-X3h.treated	238275	-0.498886034492414	0.819254632862724	up-regulated
ENST00000251241.9	X0h.untreated-X6h.treated	7.09604e+07	-0.227405504965238	125542837276176	up-regulated
ENST00000251303.10	X0h.untreated-(X3h.treated+X6h.treated)/2	0.00419413458324399	-0.598666808883775	-603445702160819	down-regulated
ENST00000251303.10	X0h.untreated-X6h.treated	0.000408247679574878	-0.646085673758985	-856097747077969	down-regulated
ENST00000251496.7	X0h.untreated-X3h.treated	0.00667168723637783	0.139053480603817	151779256825075	up-regulated
ENST00000251607.11	X0h.untreated-(X3h.treated+X6h.treated)/2	8.62521e+09	0.300159459245359	413090158176568	up-regulated
ENST00000251607.11	X0h.untreated-X3h.treated	2.28234e+09	0.4493211347079	592826035693944	up-regulated
ENST00000251849.8	X0h.untreated-(X3h.treated+X6h.treated)/2	1.2974e+08	-0.21600166696759	0.02831480932088	up-regulated
ENST00000251849.8	X0h.untreated-X3h.treated	0.000143197784621605	-0.213768573363605	-0.037175488390683	down-regulated
ENST00000251849.8	X0h.untreated-X6h.treated	0.000761618691047578	-0.218234760571575	0.093805107032443	up-regulated
ENST00000251968.4	X0h.untreated-(X3h.treated+X6h.treated)/2	0.000749696925103331	0.163792815210808	128689752981986	up-regulated
ENST00000251968.4	X0h.untreated-X3h.treated	0.000918266493813117	0.170430075125964	150753276269619	up-regulated
ENST00000251968.4	X0h.untreated-X6h.treated	0.00980331997364797	0.157155555295652	106626229694354	up-regulated
ENST00000251993.11	X0h.untreated-(X3h.treated+X6h.treated)/2	0.00888766232527867	0.104675303534018	453596344965078	up-regulated
ENST00000251993.11	X0h.untreated-X3h.treated	0.00416784491651677	0.120370967328163	647243068898869	up-regulated
ENST00000252015.3	X0h.untreated-(X3h.treated+X6h.treated)/2	3.00108e+09	0.240833758647483	0.951703001843687	up-regulated
ENST00000252015.3	X0h.untreated-X3h.treated	0.00164919091248972	0.198563968846311	0.759508406558439	up-regulated
ENST00000252015.3	X0h.untreated-X6h.treated	6.52027e+09	0.283103548448655	114389759712894	up-regulated
ENST00000252050.9	X0h.untreated-X3h.treated	1.87874e+06	0.259505523729868	813625215395549	up-regulated
ENST00000252050.9	X3h.treated-X6h.treated	1.13912e+07	-0.362895554107588	-828980756553121	down-regulated
ENST00000252100.6	X0h.untreated-(X3h.treated+X6h.treated)/2	0.00211242458784369	-0.182170453994034	-333248149658485	down-regulated
ENST00000252100.6	X0h.untreated-X6h.treated	0.00550461835918281	-0.170439367102662	-347473200699631	down-regulated
ENST00000252102.8	X0h.untreated-(X3h.treated+X6h.treated)/2	0.00448867008048435	0.214889597086051	-0.116249463764001	down-regulated
ENST00000252102.8	X0h.untreated-X6h.treated	0.00189322836305969	0.260179905348061	0.0110340257956771	up-regulated
ENST00000252115.10	X0h.untreated-X6h.treated	0.00346837404532274	0.52124018794601	0.725256284634333	up-regulated
ENST00000252445.7	X0h.untreated-(X3h.treated+X6h.treated)/2	0.0020136557602912	-0.171781184847272	-136313741704812	down-regulated
ENST00000252445.7	X0h.untreated-X3h.treated	0.00547838421140731	-0.193933208955589	-140626463796172	down-regulated
ENST00000252457.9	X0h.untreated-(X3h.treated+X6h.treated)/2	0.00149917255011754	0.1771802768443	432583025864401	up-regulated
ENST00000252483.10	X0h.untreated-X3h.treated	0.000201370861802651	0.120107384676161	0.213574585718035	up-regulated
ENST00000252542.9	X0h.untreated-(X3h.treated+X6h.treated)/2	9.178e+09	-0.229267198676487	-0.72282613568147	down-regulated
ENST00000252542.9	X0h.untreated-X3h.treated	0.00149190508454044	-0.341914140934316	-0.837580946475126	down-regulated
ENST00000252655.1	X0h.untreated-(X3h.treated+X6h.treated)/2	3.09746e+09	-0.36364146424754	-126762840134726	down-regulated
ENST00000252655.1	X0h.untreated-X3h.treated	0.000301284175967578	-0.38361450621375	-124932634240158	down-regulated
ENST00000252655.1	X0h.untreated-X6h.treated	0.000240653254178968	-0.34366842228133	-128593046029294	down-regulated
ENST00000252818.5	X0h.untreated-(X3h.treated+X6h.treated)/2	3.01094e+06	0.620956892577637	-0.597023874542703	down-regulated
ENST00000252818.5	X0h.untreated-X3h.treated	5.99699e+06	0.63023527506503	-0.527246754256335	down-regulated
ENST00000252818.5	X0h.untreated-X6h.treated	619420	0.611678510090244	-0.666800994829071	down-regulated
ENST00000252936.7	X0h.untreated-(X3h.treated+X6h.treated)/2	0.000561158620928391	0.256875942053257	0.174311604881297	up-regulated
ENST00000252936.7	X0h.untreated-X6h.treated	1.44702e+09	0.420786356100671	0.453960137698764	up-regulated
ENST00000252992.8	X0h.untreated-X3h.treated	0.00577749218359713	-0.454380420161634	-575456866887051	down-regulated
ENST00000253023.8	X0h.untreated-X6h.treated	0.00163351895747476	0.319290122007795	-0.544988651846268	down-regulated
ENST00000253110.16	X0h.untreated-(X3h.treated+X6h.treated)/2	1.87451e+09	0.344447715503832	0.630706811163752	up-regulated
ENST00000253110.16	X0h.untreated-X3h.treated	1.16589e+08	0.479101031964443	0.953523262049233	up-regulated
ENST00000253110.16	X0h.untreated-X6h.treated	0.00850204986152115	0.209794399043221	0.307890360278271	up-regulated
ENST00000253115.7	X0h.untreated-(X3h.treated+X6h.treated)/2	0.00490329970394826	0.474457615561901	13180770763384	up-regulated
ENST00000253115.7	X0h.untreated-X6h.treated	0.00566885692293327	0.498040654852688	162757121415581	up-regulated
ENST00000253144.13	X0h.untreated-(X3h.treated+X6h.treated)/2	0.00520749762115659	0.211950493022873	376286585099048	up-regulated
ENST00000253144.13	X0h.untreated-X6h.treated	0.00446882990863649	0.253769946670664	504418316011252	up-regulated
ENST00000253247.9	X0h.untreated-(X3h.treated+X6h.treated)/2	0.00200562801748766	0.156593788174758	334913159976584	up-regulated
ENST00000253452.7	X0h.untreated-X6h.treated	8.04849e+09	0.434167881967695	-0.21832772586118	down-regulated
ENST00000253457.8	X0h.untreated-(X3h.treated+X6h.treated)/2	0.00533586696213416	0.106371928573489	-0.318594819117709	down-regulated
ENST00000253686.7	X0h.untreated-(X3h.treated+X6h.treated)/2	8.48234e+09	0.31185803685434	0.193044609728095	up-regulated
ENST00000253686.7	X0h.untreated-X3h.treated	0.000281167336908218	0.284548014368256	0.125245186306516	up-regulated
ENST00000253686.7	X0h.untreated-X6h.treated	5.5338e+08	0.339168059340424	0.260844033149675	up-regulated
ENST00000253693.7	X0h.untreated-(X3h.treated+X6h.treated)/2	0.00682708562774388	0.209186027433738	111623639656044	up-regulated
ENST00000253693.7	X0h.untreated-X3h.treated	0.00930248794018157	0.193810953934525	106208764914077	up-regulated
ENST00000253699.7	X0h.untreated-(X3h.treated+X6h.treated)/2	0.008861052001349	0.410070100232261	0.934397543976472	up-regulated
ENST00000253699.7	X0h.untreated-X3h.treated	0.00874637665052936	0.377700085129361	0.792314070931088	up-regulated
ENST00000253788.11	X0h.untreated-(X3h.treated+X6h.treated)/2	0.00108804229602636	-0.76724657753991	-0.750598381198123	down-regulated
ENST00000254337.10	X0h.untreated-(X3h.treated+X6h.treated)/2	0.00148147442756279	-0.205385819258631	-0.974143541038895	down-regulated
ENST00000254337.10	X0h.untreated-X3h.treated	0.00434368823549601	-0.249633073472838	-115075823928727	down-regulated
ENST00000254480.10	X0h.untreated-(X3h.treated+X6h.treated)/2	60452.3	0.513358860927342	0.99533786426068	up-regulated
ENST00000254480.10	X0h.untreated-X3h.treated	1.94791e+06	0.47603165400311	103086165681538	up-regulated
ENST00000254480.10	X0h.untreated-X6h.treated	406356	0.550686067851574	0.95981407170598	up-regulated
ENST00000254770.2	X0h.untreated-(X3h.treated+X6h.treated)/2	0.00473741148272131	0.128970911298199	0.535457673281407	up-regulated
ENST00000254770.2	X0h.untreated-X6h.treated	0.000221823223999529	0.158491290182644	0.934899056973687	up-regulated
ENST00000254806.8	X0h.untreated-(X3h.treated+X6h.treated)/2	0.00182825	-0.286688505587486	-166549481229899	down-regulated
ENST00000254806.8	X0h.untreated-X3h.treated	50.0499	-0.311929068040397	-180844845057592	down-regulated
ENST00000254806.8	X0h.untreated-X6h.treated	447.852	-0.261447943134575	-152254117402206	down-regulated
ENST00000254821.10	X0h.untreated-X6h.treated	0.00532579918431042	0.260072789075255	38016159967014	up-regulated
ENST00000254908.10	X0h.untreated-X6h.treated	0.00616347324529322	0.762537598115263	413616669111685	up-regulated
ENST00000255175.5	X0h.untreated-(X3h.treated+X6h.treated)/2	0.000137120803170265	-0.168178541233321	-0.44733392422795	down-regulated
ENST00000255175.5	X0h.untreated-X3h.treated	0.00269686136762709	-0.208169395039464	-0.462509698642481	down-regulated
ENST00000255175.5	X0h.untreated-X6h.treated	0.00136409536181364	-0.128187687427178	-0.432158149813418	down-regulated
ENST00000255320.6	X0h.untreated-(X3h.treated+X6h.treated)/2	0.00914125404294807	0.161270179337469	164023024105998	up-regulated
ENST00000255320.6	X0h.untreated-X6h.treated	0.00700871565206861	0.201207845049551	141372530594539	up-regulated
ENST00000255622.10	X0h.untreated-(X3h.treated+X6h.treated)/2	344.332	0.137498569581122	52493339319309	up-regulated
ENST00000255622.10	X0h.untreated-X3h.treated	131609	0.137498569581122	5173499953763	up-regulated
ENST00000255622.10	X0h.untreated-X6h.treated	119661	0.137498569581122	532516791009879	up-regulated
ENST00000255759.11	X0h.untreated-(X3h.treated+X6h.treated)/2	0.00519812917267096	0.235541440336427	594498931953959	up-regulated
ENST00000255759.11	X0h.untreated-X3h.treated	0.00480574847172178	0.307949883768066	628034826827504	up-regulated
ENST00000255882.11	X0h.untreated-(X3h.treated+X6h.treated)/2	8.38716e+07	0.168945208842316	0.227030349204393	up-regulated
ENST00000255882.11	X0h.untreated-X3h.treated	1.28878e+08	0.205390471512164	0.246872928202889	up-regulated
ENST00000255882.11	X0h.untreated-X6h.treated	0.00384740337847116	0.132499946172468	0.207187770205898	up-regulated
ENST00000255977.7	X0h.untreated-(X3h.treated+X6h.treated)/2	0.000110482790872395	0.230938534105131	0.657415777767119	up-regulated
ENST00000255977.7	X0h.untreated-X3h.treated	0.000783095350087292	0.246176791392902	0.543308597002969	up-regulated
ENST00000255977.7	X0h.untreated-X6h.treated	0.000764278837494353	0.21570027681736	0.77152295853127	up-regulated
ENST00000256079.9	X0h.untreated-(X3h.treated+X6h.treated)/2	8.16106e+09	0.330527212141899	0.836348716018216	up-regulated
ENST00000256079.9	X0h.untreated-X3h.treated	9.31491e+08	0.44610117433132	0.933945695002413	up-regulated
ENST00000256255.11	X0h.untreated-(X3h.treated+X6h.treated)/2	0.00470736333475387	0.266101624210424	-0.231221646409036	down-regulated
ENST00000256255.11	X0h.untreated-X3h.treated	0.00262434156310858	0.298188154085581	-0.198367005739666	down-regulated
ENST00000256255.11	X0h.untreated-X6h.treated	0.0083308357225774	0.234015094335267	-0.264076287078407	down-regulated
ENST00000256366.6	X0h.untreated-(X3h.treated+X6h.treated)/2	0.000620182913173575	-0.41163077863842	0.577056863652694	up-regulated
ENST00000256366.6	X0h.untreated-X3h.treated	0.00232977502897413	-0.587243790777534	0.342541809879967	up-regulated
ENST00000256413.8	X0h.untreated-(X3h.treated+X6h.treated)/2	4.60263e+09	0.442237248700785	0.409234538940098	up-regulated
ENST00000256413.8	X0h.untreated-X3h.treated	0.000632015263801461	0.47515744944962	0.398225774197114	up-regulated
ENST00000256413.8	X0h.untreated-X6h.treated	5.37185e+09	0.40931704795195	0.420243303683081	up-regulated
ENST00000256442.10	X0h.untreated-(X3h.treated+X6h.treated)/2	0.00416828209285929	0.131497511660275	140870904032957	up-regulated
ENST00000256443.8	X0h.untreated-(X3h.treated+X6h.treated)/2	5.17408e+08	0.400443690391216	0.969286443461796	up-regulated
ENST00000256443.8	X0h.untreated-X3h.treated	1.27994e+08	0.410507104311301	0.979494897602037	up-regulated
ENST00000256443.8	X0h.untreated-X6h.treated	0.00313370621898161	0.390380276471132	0.959077989321555	up-regulated
ENST00000256497.9	X0h.untreated-(X3h.treated+X6h.treated)/2	3.78003e+09	0.446675258870452	0.311587608054993	up-regulated
ENST00000256497.9	X0h.untreated-X3h.treated	0.000528750147214571	0.393999923455874	0.498465697339243	up-regulated
ENST00000256497.9	X0h.untreated-X6h.treated	3.65713e+09	0.499350594285031	0.124709518770743	up-regulated
ENST00000256707.7	X0h.untreated-X6h.treated	0.00438332301985131	-0.167866187889175	-35191069398089	down-regulated
ENST00000256996.8	X0h.untreated-(X3h.treated+X6h.treated)/2	0.00321330607297231	-0.17206493963076	-222479702374117	down-regulated
ENST00000256996.8	X0h.untreated-X3h.treated	0.00551985433499545	-0.17998785958709	-254599260486732	down-regulated
ENST00000257013.9	X0h.untreated-X3h.treated	0.00670083247086991	0.119566481423797	-0.0860632091218765	down-regulated
ENST00000257262.12	X0h.untreated-(X3h.treated+X6h.treated)/2	7.16886e+09	-0.117508001158568	-0.791289746212291	down-regulated
ENST00000257262.12	X0h.untreated-X6h.treated	0.000631785099800083	-0.140618321115628	-0.909631938912535	down-regulated
ENST00000257347.9	X0h.untreated-X6h.treated	0.000253067936269525	0.158502142112534	292638854607789	up-regulated
ENST00000257347.9	X3h.treated-X6h.treated	0.00102533543403362	0.19156910624842	328844994815924	up-regulated
ENST00000257504.10	X0h.untreated-(X3h.treated+X6h.treated)/2	0.000214020584634317	-0.411483533175896	-661961748525265	down-regulated
ENST00000257504.10	X0h.untreated-X3h.treated	0.000176378427769672	-0.522963584720912	-700774347209246	down-regulated
ENST00000257504.10	X0h.untreated-X6h.treated	0.000563661301720815	-0.30000348163088	-623149149841283	down-regulated
ENST00000257548.10	X0h.untreated-(X3h.treated+X6h.treated)/2	0.00154616377942693	0.247922989116178	0.183442248586597	up-regulated
ENST00000257548.10	X0h.untreated-X6h.treated	3.43032e+08	0.314699723277918	0.578517007587675	up-regulated
ENST00000257696.5	X0h.untreated-(X3h.treated+X6h.treated)/2	0.000107789491226453	0.386098912682272	0.297437107033669	up-regulated
ENST00000257696.5	X0h.untreated-X3h.treated	0.000219562134843993	0.404064108611305	0.618244506698786	up-regulated
ENST00000257696.5	X0h.untreated-X6h.treated	0.000203982940569209	0.368133716753238	-0.0233702926314479	down-regulated
ENST00000257868.10	X0h.untreated-(X3h.treated+X6h.treated)/2	0.000113970451109127	0.336778561583226	0.452477282837154	up-regulated
ENST00000257868.10	X0h.untreated-X3h.treated	0.000447652713543987	0.339430210777408	0.641325604273662	up-regulated
ENST00000257868.10	X0h.untreated-X6h.treated	0.00027632647858042	0.334126912389044	0.263628961400647	up-regulated
ENST00000257879.10	X0h.untreated-(X3h.treated+X6h.treated)/2	3.13357e+08	-0.212883217992526	-376591087991982	down-regulated
ENST00000257879.10	X0h.untreated-X3h.treated	5.62357e+08	-0.215811888028553	-398257586295048	down-regulated
ENST00000257879.10	X0h.untreated-X6h.treated	3.5373e+07	-0.2099545479565	-354924589688915	down-regulated
ENST00000257909.8	X0h.untreated-X6h.treated	0.00535819001112789	0.232973548546851	403809830129374	up-regulated
ENST00000257963.9	X0h.untreated-(X3h.treated+X6h.treated)/2	0.000262017721196949	0.298932031011	0.385213443907899	up-regulated
ENST00000257963.9	X0h.untreated-X3h.treated	1.13037e+09	0.44724045746893	0.711371577930143	up-regulated
ENST00000258105.8	X3h.treated-X6h.treated	0.00107641290406335	0.362910033659166	0.66220049904051	up-regulated
ENST00000258145.8	X0h.untreated-(X3h.treated+X6h.treated)/2	3.69666e+09	-0.443195243343904	-0.652150296838823	down-regulated
ENST00000258145.8	X0h.untreated-X3h.treated	0.00197728425117531	-0.513482612532026	-0.64947086046864	down-regulated
ENST00000258145.8	X0h.untreated-X6h.treated	0.00655619047656482	-0.372907874155781	-0.654829733209006	down-regulated
ENST00000258157.9	X0h.untreated-(X3h.treated+X6h.treated)/2	0.00909131367073803	-0.105664717472228	-321539237084016	down-regulated
ENST00000258214.3	X0h.untreated-(X3h.treated+X6h.treated)/2	0.0044794169678659	-0.285686682701244	-0.94815986541017	down-regulated
ENST00000258214.3	X0h.untreated-X6h.treated	0.00637282779874673	-0.414428823010361	-0.780586075009247	down-regulated
ENST00000258229.14	X0h.untreated-(X3h.treated+X6h.treated)/2	0.00521427730982037	0.176654651618934	0.51158103700917	up-regulated
ENST00000258229.14	X0h.untreated-X6h.treated	0.00278697294684586	0.193336502782989	0.770298587022509	up-regulated
ENST00000258341.5	X0h.untreated-(X3h.treated+X6h.treated)/2	212754	0.13007552560666	0.165229200602576	up-regulated
ENST00000258341.5	X0h.untreated-X3h.treated	927363	0.127880944207765	0.110723804825705	up-regulated
ENST00000258341.5	X0h.untreated-X6h.treated	301112	0.132270107005555	0.219734596379446	up-regulated
ENST00000258412.8	X0h.untreated-(X3h.treated+X6h.treated)/2	307191	0.318043814062729	-0.167936557398867	down-regulated
ENST00000258412.8	X0h.untreated-X3h.treated	1.80918e+06	0.315979294763044	-0.126216465042073	down-regulated
ENST00000258412.8	X0h.untreated-X6h.treated	1.26353e+06	0.320108333362413	-0.209656649755661	down-regulated
ENST00000258418.10	X0h.untreated-(X3h.treated+X6h.treated)/2	0.00140726875429827	0.243196194519005	0.844673656831002	up-regulated
ENST00000258418.10	X0h.untreated-X3h.treated	0.00549050757638381	0.245756144492869	0.895536613015932	up-regulated
ENST00000258418.10	X0h.untreated-X6h.treated	0.00505264809196785	0.240636244545141	0.793810700646072	up-regulated
ENST00000258457.7	X0h.untreated-(X3h.treated+X6h.treated)/2	0.000116426124556318	0.619555887424818	149718363659647	up-regulated
ENST00000258457.7	X0h.untreated-X3h.treated	0.000387014569914381	0.612383365668246	123171186513201	up-regulated
ENST00000258457.7	X0h.untreated-X6h.treated	0.00033716305374904	0.626728409181391	176265540806093	up-regulated
ENST00000258538.7	X0h.untreated-(X3h.treated+X6h.treated)/2	0.00869048380901084	0.209939134471537	10549324173169	up-regulated
ENST00000258538.7	X0h.untreated-X3h.treated	0.00853935004811503	0.24566485946596	0.960629012571387	up-regulated
ENST00000258646.3	X0h.untreated-X3h.treated	0.00300439179638927	0.433418973891361	0.526741989759531	up-regulated
ENST00000258733.8	X0h.untreated-(X3h.treated+X6h.treated)/2	0.962519	-0.286062702732575	-0.837948964653123	down-regulated
ENST00000258733.8	X0h.untreated-X3h.treated	1888.44	-0.303442539976943	-0.983096261199748	down-regulated
ENST00000258733.8	X0h.untreated-X6h.treated	22293.5	-0.268682865488207	-0.692801668106497	down-regulated
ENST00000258742.10	X0h.untreated-(X3h.treated+X6h.treated)/2	0.000371725302971255	0.210216053664526	549892475727622	up-regulated
ENST00000258742.10	X0h.untreated-X3h.treated	0.000182348121344294	0.259227239096999	622725623958346	up-regulated
ENST00000258770.8	X0h.untreated-(X3h.treated+X6h.treated)/2	0.00145762239427289	-0.29749641197492	-0.709595262842095	down-regulated
ENST00000258781.10	X0h.untreated-(X3h.treated+X6h.treated)/2	0.00195392647317306	-0.193781170862041	-127740726576281	down-regulated
ENST00000258796.12	X0h.untreated-(X3h.treated+X6h.treated)/2	6.21442e+09	-0.363197661545526	-138728483609464	down-regulated
ENST00000258796.12	X0h.untreated-X3h.treated	0.00464539574772496	-0.353461465177488	-130020811253255	down-regulated
ENST00000258955.7	X0h.untreated-(X3h.treated+X6h.treated)/2	0.0028070084383337	0.288281878415953	0.621857126675659	up-regulated
ENST00000258955.7	X0h.untreated-X3h.treated	0.00218247421609946	0.286897874796205	0.57403673040922	up-regulated
ENST00000258955.7	X0h.untreated-X6h.treated	0.00736320200117534	0.289665882035701	0.669677522942097	up-regulated
ENST00000258963.7	X0h.untreated-(X3h.treated+X6h.treated)/2	9.82175e+07	0.209155132368681	227059289059759	up-regulated
ENST00000258963.7	X0h.untreated-X3h.treated	7.89203e+09	0.185735683663255	139417502581476	up-regulated
ENST00000258963.7	X0h.untreated-X6h.treated	3.60964e+09	0.232574581074108	314701075538042	up-regulated
ENST00000259043.11	X0h.untreated-(X3h.treated+X6h.treated)/2	0.00794649662097507	0.223173695827075	0.520049356027035	up-regulated
ENST00000259043.11	X0h.untreated-X6h.treated	0.000979690796665053	0.238529098952813	0.600432447023594	up-regulated
ENST00000259253.11	X0h.untreated-X3h.treated	0.00130778866076477	-0.114952436102955	0.371197077893782	up-regulated
ENST00000259318.7	X0h.untreated-X3h.treated	0.00176752249646936	-0.262664582924259	-700354641299357	down-regulated
ENST00000259400.11	X0h.untreated-(X3h.treated+X6h.treated)/2	0.000189453550195116	0.426251369286706	109980142214722	up-regulated
ENST00000259400.11	X0h.untreated-X3h.treated	0.0048586993092861	0.56783255717898	0.866570002489385	up-regulated
ENST00000259400.11	X0h.untreated-X6h.treated	0.000759929812696484	0.284670181394433	133303284180506	up-regulated
ENST00000259512.9	X0h.untreated-(X3h.treated+X6h.treated)/2	3.03742e+07	0.324944059137956	0.901374774851631	up-regulated
ENST00000259512.9	X0h.untreated-X3h.treated	1.31337e+08	0.32518204914223	0.926912417490125	up-regulated
ENST00000259512.9	X0h.untreated-X6h.treated	1.55992e+08	0.324706069133682	0.875837132213138	up-regulated
ENST00000259526.4	X0h.untreated-(X3h.treated+X6h.treated)/2	0.0084751639139098	0.130671457200924	0.584771499786797	up-regulated
ENST00000259526.4	X0h.untreated-X3h.treated	0.00459815560413832	0.187566543865409	0.461270377333215	up-regulated
ENST00000259895.9	X0h.untreated-(X3h.treated+X6h.treated)/2	0.00133562318735046	0.486933268449741	322910027406864	up-regulated
ENST00000259895.9	X0h.untreated-X3h.treated	0.00790410311870086	0.453047501977964	293992854497014	up-regulated
ENST00000259895.9	X0h.untreated-X6h.treated	0.00806368861877452	0.520819034921518	351827200316713	up-regulated
ENST00000259951.12	X0h.untreated-(X3h.treated+X6h.treated)/2	0.00167365470808156	0.106278669362816	410587357365269	up-regulated
ENST00000259951.12	X0h.untreated-X6h.treated	0.00131968597649109	0.112189124528909	480236076659524	up-regulated
ENST00000260058.9	X0h.untreated-(X3h.treated+X6h.treated)/2	1.18987e+08	-0.561889239208398	-584376507647435	down-regulated
ENST00000260058.9	X0h.untreated-X3h.treated	6.78699e+08	-0.494775530577493	-559481694094513	down-regulated
ENST00000260058.9	X0h.untreated-X6h.treated	1.25064e+08	-0.629002947839303	-609271321200357	down-regulated
ENST00000260118.7	X0h.untreated-(X3h.treated+X6h.treated)/2	0.00437051728207388	0.23098079045229	120853957049957	up-regulated
ENST00000260118.7	X0h.untreated-X3h.treated	0.00924621618081992	0.232696588281311	125033749986114	up-regulated
ENST00000260130.9	X0h.untreated-(X3h.treated+X6h.treated)/2	4.35637e+09	0.284368129796642	661457329369549	up-regulated
ENST00000260130.9	X0h.untreated-X6h.treated	0.000475170163420093	0.322463464590638	938665804788936	up-regulated
ENST00000260184.11	X0h.untreated-(X3h.treated+X6h.treated)/2	0.000805063757383203	-0.215458270295526	-545488176055473	down-regulated
ENST00000260184.11	X0h.untreated-X6h.treated	7.3297e+09	-0.230966064427268	-757413469834453	down-regulated
ENST00000260197.12	X0h.untreated-(X3h.treated+X6h.treated)/2	0.000721684024664711	0.385528060767979	0.53836689230584	up-regulated
ENST00000260197.12	X0h.untreated-X3h.treated	0.000150883176599595	0.623930166528425	0.520681625584993	up-regulated
ENST00000260327.9	X0h.untreated-X3h.treated	0.000294533632609887	-0.128480335617795	0.250643120716512	up-regulated
ENST00000260382.9	X0h.untreated-(X3h.treated+X6h.treated)/2	1.42437e+08	0.66501646658876	580809662675045	up-regulated
ENST00000260382.9	X0h.untreated-X3h.treated	4.96074e+09	0.66501646658876	573226264858256	up-regulated
ENST00000260382.9	X0h.untreated-X6h.treated	0.000135356571101517	0.66501646658876	588393060491835	up-regulated
ENST00000260383.11	X0h.untreated-X3h.treated	0.00569884524895323	-0.137971235731949	-122481836370016	down-regulated
ENST00000260443.9	X0h.untreated-(X3h.treated+X6h.treated)/2	4.72885e+09	0.189165358318645	1238100680192	up-regulated
ENST00000260443.9	X0h.untreated-X3h.treated	0.000155551480947894	0.148224980146056	139886654232887	up-regulated
ENST00000260443.9	X0h.untreated-X6h.treated	3.42264e+09	0.230105736491234	107733481805514	up-regulated
ENST00000260502.11	X0h.untreated-(X3h.treated+X6h.treated)/2	1.1617e+09	-0.411063230602382	-126157149678946	down-regulated
ENST00000260502.11	X0h.untreated-X6h.treated	0.00033865045439043	-0.403177461694749	-155520140796012	down-regulated
ENST00000260526.11	X0h.untreated-(X3h.treated+X6h.treated)/2	1.26969e+07	0.171019958989805	0.986767496852698	up-regulated
ENST00000260526.11	X0h.untreated-X3h.treated	3.02191e+07	0.205138873106407	102837889235805	up-regulated
ENST00000260526.11	X0h.untreated-X6h.treated	0.000130814505636501	0.136901044873204	0.945156101347342	up-regulated
ENST00000260570.8	X0h.untreated-(X3h.treated+X6h.treated)/2	0.00333977313028578	-0.129361584218903	-0.275645050155138	down-regulated
ENST00000260570.8	X0h.untreated-X6h.treated	0.00783485540006015	-0.186249875748656	-0.153854787893223	down-regulated
ENST00000260585.12	X0h.untreated-(X3h.treated+X6h.treated)/2	0.000552704920320833	0.690174208917846	0.347645898596365	up-regulated
ENST00000260585.12	X0h.untreated-X3h.treated	0.000553490216150391	0.725532955220404	0.463794131853704	up-regulated
ENST00000260585.12	X0h.untreated-X6h.treated	0.00848950617027514	0.654815462615289	0.231497665339027	up-regulated
ENST00000260604.8	X0h.untreated-X3h.treated	0.00651491910370175	-0.179089684707032	-439974640421512	down-regulated
ENST00000260641.9	X0h.untreated-(X3h.treated+X6h.treated)/2	1.36843e+09	0.437441980462297	0.408860596376912	up-regulated
ENST00000260641.9	X0h.untreated-X3h.treated	3.70619e+09	0.431334180513078	0.576381891884082	up-regulated
ENST00000260641.9	X0h.untreated-X6h.treated	2.15198e+09	0.443549780411516	0.241339300869742	up-regulated
ENST00000260743.10	X0h.untreated-(X3h.treated+X6h.treated)/2	0.00202317752485937	-0.309156233963812	-383018760423434	down-regulated
ENST00000260743.10	X0h.untreated-X3h.treated	1.15568e+09	-0.618312467927625	-690443543083488	down-regulated
ENST00000260743.10	X3h.treated-X6h.treated	0.000164507803543108	0.618312467927625	614849565320107	up-regulated
ENST00000260753.8	X0h.untreated-(X3h.treated+X6h.treated)/2	0.000124243966878596	-0.333342691154559	0.135874480927791	up-regulated
ENST00000260753.8	X0h.untreated-X3h.treated	0.00931352837106893	-0.2370971497502	0.0270949410225954	up-regulated
ENST00000260753.8	X0h.untreated-X6h.treated	0.00158337336152974	-0.429588232558917	0.244654020832986	up-regulated
ENST00000260762.10	X0h.untreated-(X3h.treated+X6h.treated)/2	1.89152e+08	0.206488664114656	130541380602898	up-regulated
ENST00000260762.10	X0h.untreated-X3h.treated	1.37951e+09	0.205208582907975	135137624608282	up-regulated
ENST00000260762.10	X0h.untreated-X6h.treated	0.00115057352592864	0.207768745321337	125945136597514	up-regulated
ENST00000261168.8	X0h.untreated-(X3h.treated+X6h.treated)/2	0.000785053821960801	0.275920874081744	22523748404138	up-regulated
ENST00000261168.8	X0h.untreated-X6h.treated	0.00376517300495774	0.30394544810828	36973132902911	up-regulated
ENST00000261183.8	X0h.untreated-(X3h.treated+X6h.treated)/2	1020.74	0.165386157632179	699426636249453	up-regulated
ENST00000261183.8	X0h.untreated-X3h.treated	6.35985e+06	0.165386157632179	691843238432664	up-regulated
ENST00000261183.8	X0h.untreated-X6h.treated	2.57173e+06	0.165386157632179	707010034066243	up-regulated
ENST00000261192.12	X0h.untreated-(X3h.treated+X6h.treated)/2	0.000253371882879065	0.516887775165716	0.827190178048697	up-regulated
ENST00000261192.12	X0h.untreated-X3h.treated	0.000100954389314721	0.544527079653091	100684824392599	up-regulated
ENST00000261192.12	X0h.untreated-X6h.treated	0.000936946453735298	0.48924847067834	0.647532112171399	up-regulated
ENST00000261210.9	X0h.untreated-(X3h.treated+X6h.treated)/2	2.766e+06	-0.347863110357196	-154537838799727	down-regulated
ENST00000261210.9	X0h.untreated-X3h.treated	1.01955e+08	-0.346264645071229	-151088113927808	down-regulated
ENST00000261210.9	X0h.untreated-X6h.treated	3.93165e+07	-0.349461575643162	-157987563671647	down-regulated
ENST00000261313.3	X0h.untreated-(X3h.treated+X6h.treated)/2	0.000210401676956244	-0.17511963751939	-0.302470621296876	down-regulated
ENST00000261313.3	X0h.untreated-X3h.treated	0.00271231094313489	-0.177242846219421	-0.341725186634631	down-regulated
ENST00000261313.3	X0h.untreated-X6h.treated	0.00235474293992036	-0.172996428819359	-0.263216055959121	down-regulated
ENST00000261318.5	X0h.untreated-X6h.treated	0.00916576992396758	0.154601810545671	0.312407957875232	up-regulated
ENST00000261332.11	X0h.untreated-X3h.treated	0.00353603214849366	-0.601931078589767	-623738554198971	down-regulated
ENST00000261353.9	X0h.untreated-X3h.treated	0.00574747662275522	0.486521979036235	0.852076153656386	up-regulated
ENST00000261366.10	X0h.untreated-X6h.treated	0.000431266866690775	-0.142721605629296	-10964186181048	down-regulated
ENST00000261401.7	X0h.untreated-(X3h.treated+X6h.treated)/2	0.00592811986479564	0.201501991747844	0.355742299284993	up-regulated
ENST00000261401.7	X0h.untreated-X6h.treated	1.18689e+08	0.241127776084864	0.134190368023727	up-regulated
ENST00000261416.12	X0h.untreated-(X3h.treated+X6h.treated)/2	1.48995e+09	0.285791065369795	108065094242578	up-regulated
ENST00000261416.12	X0h.untreated-X3h.treated	3.08488e+09	0.300590296275323	112130642254581	up-regulated
ENST00000261416.12	X0h.untreated-X6h.treated	0.000325700151270183	0.270991834464266	103999546230575	up-regulated
ENST00000261425.7	X0h.untreated-(X3h.treated+X6h.treated)/2	0.000677332537294166	0.167612042954422	366157061689406	up-regulated
ENST00000261425.7	X0h.untreated-X6h.treated	0.00508498034338567	0.165206498959948	472357700398624	up-regulated
ENST00000261458.8	X0h.untreated-(X3h.treated+X6h.treated)/2	0.0034604446057967	-0.414026012164233	-335739835773018	down-regulated
ENST00000261458.8	X0h.untreated-X3h.treated	1.88984e+09	-0.669896560137987	-578181343972103	down-regulated
ENST00000261479.9	X0h.untreated-(X3h.treated+X6h.treated)/2	0.000429794231780932	0.409181822206161	0.998098317862691	up-regulated
ENST00000261479.9	X0h.untreated-X3h.treated	0.00398248915662315	0.394845906219079	0.835186445951504	up-regulated
ENST00000261479.9	X0h.untreated-X6h.treated	4.00014e+09	0.423517738193242	116101018977388	up-regulated
ENST00000261497.9	X0h.untreated-X3h.treated	0.00179922330059568	0.130488024907995	-0.429270314952487	down-regulated
ENST00000261507.11	X0h.untreated-(X3h.treated+X6h.treated)/2	0.000527900317998085	0.329777182295559	-0.134725505867728	down-regulated
ENST00000261507.11	X0h.untreated-X3h.treated	0.000528454639564166	0.317033636053992	-0.43005548021697	down-regulated
ENST00000261507.11	X0h.untreated-X6h.treated	0.00105611976185879	0.342520728537126	0.160604468481514	up-regulated
ENST00000261531.11	X0h.untreated-(X3h.treated+X6h.treated)/2	0.00223823105358003	0.425992228034588	107800182795232	up-regulated
ENST00000261531.11	X0h.untreated-X3h.treated	0.00155786147857839	0.521546698489825	122268785876024	up-regulated
ENST00000261537.6	X0h.untreated-(X3h.treated+X6h.treated)/2	0.00289245287921258	0.448503377775107	106013759157843	up-regulated
ENST00000261537.6	X0h.untreated-X6h.treated	0.00586743492373862	0.422401972739795	126196839764554	up-regulated
ENST00000261588.9	X0h.untreated-(X3h.treated+X6h.treated)/2	0.000246265083219285	-0.283241592272849	-0.0528015452915693	down-regulated
ENST00000261588.9	X0h.untreated-X3h.treated	6.94222e+09	-0.541437674909678	-0.147077197019628	down-regulated
ENST00000261622.5	X0h.untreated-(X3h.treated+X6h.treated)/2	4.29163e+06	0.225348320473416	0.187320385679447	up-regulated
ENST00000261622.5	X0h.untreated-X3h.treated	1.95502e+07	0.24602857900083	0.492086570554225	up-regulated
ENST00000261622.5	X0h.untreated-X6h.treated	1.9816e+07	0.204668061946003	-0.11744579919533	down-regulated
ENST00000261653.10	X0h.untreated-(X3h.treated+X6h.treated)/2	0.00132985490027868	0.335971237012419	413279106089196	up-regulated
ENST00000261716.7	X0h.untreated-(X3h.treated+X6h.treated)/2	4.93254e+07	0.617016451716091	0.800447442383238	up-regulated
ENST00000261716.7	X0h.untreated-X3h.treated	2.64042e+08	0.60871888017758	0.784406145469497	up-regulated
ENST00000261716.7	X0h.untreated-X6h.treated	1.96884e+08	0.625314023254603	0.81648873929698	up-regulated
ENST00000261799.9	X0h.untreated-X3h.treated	0.00887996036359863	0.15438245308413	0.106660566635012	up-regulated
ENST00000261811.6	X0h.untreated-(X3h.treated+X6h.treated)/2	6.27299e+09	0.138788272920035	0.606308562232787	up-regulated
ENST00000261811.6	X0h.untreated-X3h.treated	0.000289602316923278	0.137042082262361	0.867864917956584	up-regulated
ENST00000261811.6	X0h.untreated-X6h.treated	7.07868e+09	0.140534463577709	0.344752206508991	up-regulated
ENST00000261819.8	X0h.untreated-X3h.treated	0.000123154842566308	0.12288843280673	800641991902929	up-regulated
ENST00000261844.11	X0h.untreated-X6h.treated	74699	-0.174163239502152	-709106279763803	down-regulated
ENST00000261844.11	X3h.treated-X6h.treated	5.07661e+06	-0.174163239502152	-618345506366844	down-regulated
ENST00000261847.7	X0h.untreated-(X3h.treated+X6h.treated)/2	0.00761906269464505	0.184175891745734	425520759080653	up-regulated
ENST00000261862.7	X0h.untreated-(X3h.treated+X6h.treated)/2	0.000517200285153137	0.257444625582468	282612612978239	up-regulated
ENST00000261862.7	X0h.untreated-X6h.treated	0.00105264175335229	0.318216895519317	457131612572572	up-regulated
ENST00000261866.12	X0h.untreated-(X3h.treated+X6h.treated)/2	4.54454e+09	0.148434711413891	486069134850213	up-regulated
ENST00000261866.12	X0h.untreated-X3h.treated	0.000813868223630677	0.155213747160717	574910097491146	up-regulated
ENST00000261866.12	X0h.untreated-X6h.treated	0.00584485831777708	0.141655675667066	39722817220928	up-regulated
ENST00000261879.10	X0h.untreated-(X3h.treated+X6h.treated)/2	0.000114962720445722	0.492443150809623	0.719535739213224	up-regulated
ENST00000261879.10	X0h.untreated-X3h.treated	1.40671e+09	0.505701758611409	0.627011853273067	up-regulated
ENST00000261879.10	X0h.untreated-X6h.treated	0.00636865237537903	0.479184543007838	0.81205962515338	up-regulated
ENST00000261892.11	X0h.untreated-(X3h.treated+X6h.treated)/2	0.00796705806153887	0.161059587150733	379623426390918	up-regulated
ENST00000261900.8	X0h.untreated-(X3h.treated+X6h.treated)/2	1.54277e+09	0.682858650086507	0.780522718790288	up-regulated
ENST00000261900.8	X0h.untreated-X3h.treated	0.000477523437547007	0.681453804658131	0.828219619172394	up-regulated
ENST00000261900.8	X0h.untreated-X6h.treated	9.8784e+08	0.684263495514883	0.732825818408182	up-regulated
ENST00000261918.9	X0h.untreated-(X3h.treated+X6h.treated)/2	1.10616e+08	-0.12880368640669	-14445447090183	down-regulated
ENST00000261918.9	X0h.untreated-X3h.treated	4.95162e+09	-0.132386010263164	-0.842587231261881	down-regulated
ENST00000261918.9	X0h.untreated-X6h.treated	1.40105e+07	-0.125221362550215	-204650218677471	down-regulated
ENST00000261921.8	X0h.untreated-(X3h.treated+X6h.treated)/2	9.47299e+06	-0.134139971417281	-0.903599861635476	down-regulated
ENST00000261921.8	X0h.untreated-X3h.treated	7.85448e+09	-0.104538884471384	-0.791470480855032	down-regulated
ENST00000261921.8	X0h.untreated-X6h.treated	3.11316e+07	-0.163741058363177	-101572924241592	down-regulated
ENST00000261942.7	X0h.untreated-(X3h.treated+X6h.treated)/2	0.00326263760343017	0.271461601375989	0.630369269425259	up-regulated
ENST00000261942.7	X0h.untreated-X6h.treated	0.00561451007227495	0.31637997174485	0.597609119251995	up-regulated
ENST00000261978.9	X0h.untreated-(X3h.treated+X6h.treated)/2	4.17284e+08	0.349465588760449	0.0694390409150385	up-regulated
ENST00000261978.9	X0h.untreated-X3h.treated	5.333e+08	0.357643236380942	0.0812262032274518	up-regulated
ENST00000261978.9	X0h.untreated-X6h.treated	1.68354e+08	0.341287941139955	0.0576518786026252	up-regulated
ENST00000262033.11	X0h.untreated-(X3h.treated+X6h.treated)/2	0.00745452102679028	0.161220356472657	0.735389387740367	up-regulated
ENST00000262033.11	X0h.untreated-X6h.treated	0.00108073051732558	0.202798953210709	0.705747577358367	up-regulated
ENST00000262056.13	X0h.untreated-(X3h.treated+X6h.treated)/2	7.62968	0.101205238671729	0.648571499294283	up-regulated
ENST00000262056.13	X0h.untreated-X6h.treated	39.4103	0.119868631806624	0.737148758930982	up-regulated
ENST00000262067.5	X0h.untreated-(X3h.treated+X6h.treated)/2	2.21832e+09	0.301564569635811	0.408259138392808	up-regulated
ENST00000262067.5	X0h.untreated-X3h.treated	3.03337e+09	0.324229037409873	0.430451073336653	up-regulated
ENST00000262067.5	X0h.untreated-X6h.treated	5.03306e+09	0.278900101861749	0.386067203448962	up-regulated
ENST00000262094.10	X0h.untreated-(X3h.treated+X6h.treated)/2	0.00277543634859574	0.501814148707022	120134359226409	up-regulated
ENST00000262120.10	X0h.untreated-(X3h.treated+X6h.treated)/2	0.00236129235184299	0.389164103439302	0.810973410229292	up-regulated
ENST00000262120.10	X0h.untreated-X3h.treated	0.0018020606006149	0.419101742917905	0.803343221316325	up-regulated
ENST00000262146.9	X0h.untreated-X3h.treated	0.00719875795378078	-0.426483052098971	-272694925493037	down-regulated
ENST00000262177.9	X0h.untreated-(X3h.treated+X6h.treated)/2	0.00521499650115908	0.180410688986856	0.411657663579536	up-regulated
ENST00000262177.9	X0h.untreated-X6h.treated	0.000675352468082391	0.216633077941226	0.337573601178947	up-regulated
ENST00000262187.10	X0h.untreated-(X3h.treated+X6h.treated)/2	0.00159142194991078	-0.15831133487359	-0.00348395521787825	down-regulated
ENST00000262187.10	X0h.untreated-X3h.treated	0.00454797893239557	-0.234882685305901	0.00234000223439157	up-regulated
ENST00000262210.9	X0h.untreated-(X3h.treated+X6h.treated)/2	0.00130370152696865	0.321193958049082	144493488981268	up-regulated
ENST00000262210.9	X0h.untreated-X6h.treated	0.00130184561909231	0.415978583745394	176899010551573	up-regulated
ENST00000262213.7	X0h.untreated-(X3h.treated+X6h.treated)/2	2.75726e+09	0.348224066651201	112390513333236	up-regulated
ENST00000262213.7	X0h.untreated-X3h.treated	2.55248e+09	0.334569299724889	117288013875428	up-regulated
ENST00000262213.7	X0h.untreated-X6h.treated	6.49426e+09	0.361878833577514	107493012791043	up-regulated
ENST00000262215.8	X0h.untreated-(X3h.treated+X6h.treated)/2	0.000232306340947618	-0.120845073210197	0.763384235924714	up-regulated
ENST00000262215.8	X0h.untreated-X6h.treated	0.00460290421327175	-0.102494876116483	0.847818007295353	up-regulated
ENST00000262225.8	X0h.untreated-(X3h.treated+X6h.treated)/2	6.41916e+08	0.188410007604054	0.567986265319126	up-regulated
ENST00000262225.8	X0h.untreated-X3h.treated	0.000133319512705542	0.18057325056217	0.561913192565916	up-regulated
ENST00000262225.8	X0h.untreated-X6h.treated	4.43723e+09	0.196246764645938	0.574059338072335	up-regulated
ENST00000262233.10	X0h.untreated-(X3h.treated+X6h.treated)/2	0.000475459997808488	0.127680160506285	160524111702157	up-regulated
ENST00000262233.10	X0h.untreated-X6h.treated	0.00500483439316142	0.13102060597812	215150222178295	up-regulated
ENST00000262291.9	X0h.untreated-(X3h.treated+X6h.treated)/2	0.000117065273171057	0.262487029734727	156221979557747	up-regulated
ENST00000262291.9	X0h.untreated-X3h.treated	2.14357e+09	0.276582510907265	181317922327948	up-regulated
ENST00000262291.9	X0h.untreated-X6h.treated	0.00250885687967222	0.248391548562188	131126036787545	up-regulated
ENST00000262301.15	X0h.untreated-(X3h.treated+X6h.treated)/2	0.0011938542104772	0.249530449582974	200925229331538	up-regulated
ENST00000262301.15	X0h.untreated-X3h.treated	0.00109622006838245	0.328895196881728	422597501080295	up-regulated
ENST00000262315.14	X0h.untreated-(X3h.treated+X6h.treated)/2	0.00484815821766329	-0.151010378112399	-361558387071565	down-regulated
ENST00000262315.14	X0h.untreated-X6h.treated	0.00651885625137662	-0.179312425660228	-382813597973685	down-regulated
ENST00000262346.6	X0h.untreated-(X3h.treated+X6h.treated)/2	0.0028224255172571	-0.377719085200628	0.0670399417551457	up-regulated
ENST00000262374.9	X0h.untreated-X3h.treated	0.00295011923528367	-0.127167266340548	-0.387856953517561	down-regulated
ENST00000262396.10	X0h.untreated-(X3h.treated+X6h.treated)/2	2.93505e+08	0.16568662645548	386452776174784	up-regulated
ENST00000262396.10	X0h.untreated-X3h.treated	6.05734e+07	0.189415334253784	546223218440851	up-regulated
ENST00000262483.13	X0h.untreated-(X3h.treated+X6h.treated)/2	1.50932e+08	0.303109513225388	106576678945157	up-regulated
ENST00000262483.13	X0h.untreated-X3h.treated	0.00297656490410323	0.20969534287916	0.495264436787758	up-regulated
ENST00000262483.13	X0h.untreated-X6h.treated	1.47676e+09	0.396523683571617	163626914211538	up-regulated
ENST00000262507.11	X0h.untreated-(X3h.treated+X6h.treated)/2	0.00121366606680529	-0.326983669390855	-279553469883269	down-regulated
ENST00000262507.11	X0h.untreated-X6h.treated	0.00278697294684586	-0.397214786622754	-286493354695338	down-regulated
ENST00000262510.10	X0h.untreated-(X3h.treated+X6h.treated)/2	1.35321e+07	0.185224920428107	592039408342031	up-regulated
ENST00000262510.10	X0h.untreated-X3h.treated	3.77799e+09	0.185224920428107	584456010525241	up-regulated
ENST00000262510.10	X0h.untreated-X6h.treated	0.000110010693132441	0.185224920428107	59962280615882	up-regulated
ENST00000262519.14	X0h.untreated-(X3h.treated+X6h.treated)/2	2.90114e+09	0.580348225082243	0.0478411964601295	up-regulated
ENST00000262519.14	X0h.untreated-X3h.treated	5.61721e+09	0.616949245704696	-0.039703451225372	down-regulated
ENST00000262519.14	X0h.untreated-X6h.treated	0.000627857994775627	0.543747204459791	0.135385844145631	up-regulated
ENST00000262520.10	X0h.untreated-(X3h.treated+X6h.treated)/2	0.000742443817995266	0.3040141543586	408535430887851	up-regulated
ENST00000262554.7	X0h.untreated-X3h.treated	0.00407159206303942	0.387276789170573	0.820520027172216	up-regulated
ENST00000262570.10	X0h.untreated-(X3h.treated+X6h.treated)/2	0.00138997397328802	0.197616052627093	140422915820185	up-regulated
ENST00000262570.10	X0h.untreated-X6h.treated	0.0043212400955151	0.223602666477988	138449023309922	up-regulated
ENST00000262640.11	X0h.untreated-(X3h.treated+X6h.treated)/2	7640.92	0.140602323552377	591903178866125	up-regulated
ENST00000262640.11	X0h.untreated-X3h.treated	4.521e+07	0.140602323552377	584319781049335	up-regulated
ENST00000262640.11	X0h.untreated-X6h.treated	3.1911e+06	0.140602323552377	599486576682914	up-regulated
ENST00000262768.11	X0h.untreated-(X3h.treated+X6h.treated)/2	0.000965608314223229	-0.133397903221098	-103700981455576	down-regulated
ENST00000262768.11	X0h.untreated-X3h.treated	0.000938414119696783	-0.157528903905573	-116937789025777	down-regulated
ENST00000262809.9	X0h.untreated-(X3h.treated+X6h.treated)/2	3.95215e+09	0.380630916123276	0.548215922300997	up-regulated
ENST00000262809.9	X0h.untreated-X3h.treated	0.000443174883422831	0.344348061555804	0.342988381967862	up-regulated
ENST00000262809.9	X0h.untreated-X6h.treated	2.18799e+09	0.416913770690748	0.753443462634132	up-regulated
ENST00000262815.13	X0h.untreated-X6h.treated	0.00250548137064142	0.237329282727642	0.486199077774978	up-regulated
ENST00000262891.9	X0h.untreated-X6h.treated	0.000296486118987006	-0.177311537560457	-0.830946450135702	down-regulated
ENST00000262891.9	X3h.treated-X6h.treated	0.000841363878534986	-0.231712630642277	-0.43056716801448	down-regulated
ENST00000262919.10	X0h.untreated-(X3h.treated+X6h.treated)/2	0.00414568766051684	0.139201309770978	0.544670976343901	up-regulated
ENST00000262919.10	X0h.untreated-X6h.treated	0.00277431956510988	0.18161675351073	0.662917765387131	up-regulated
ENST00000262994.8	X0h.untreated-X6h.treated	0.000154310049054159	-0.160171123318631	-426657703248954	down-regulated
ENST00000263036.9	X0h.untreated-(X3h.treated+X6h.treated)/2	9.13505e+09	-0.112726627474753	-690173404255415	down-regulated
ENST00000263036.9	X0h.untreated-X3h.treated	4.05011e+09	-0.155710136525246	-746483820553167	down-regulated
ENST00000263038.9	X0h.untreated-X3h.treated	0.00416400541220197	0.244559280077806	0.885190995852146	up-regulated
ENST00000263073.11	X0h.untreated-(X3h.treated+X6h.treated)/2	0.00957499835251384	0.112479150406716	0.115472820182842	up-regulated
ENST00000263073.11	X0h.untreated-X3h.treated	0.000936994980500655	0.118776850279119	-0.00905435405877952	down-regulated
ENST00000263088.11	X0h.untreated-X6h.treated	0.00656587100322608	-0.102517529777946	-0.582011221314295	down-regulated
ENST00000263097.9	X0h.untreated-(X3h.treated+X6h.treated)/2	4.58747e+08	0.699463898859161	0.0793019616370167	up-regulated
ENST00000263097.9	X0h.untreated-X3h.treated	5.02808e+06	0.715343100212065	0.315624248657666	up-regulated
ENST00000263097.9	X0h.untreated-X6h.treated	6.21769e+07	0.683584697506257	-0.157020325383632	down-regulated
ENST00000263103.1	X0h.untreated-(X3h.treated+X6h.treated)/2	0.000659229610913069	-0.411836770109386	-522872620415546	down-regulated
ENST00000263103.1	X0h.untreated-X3h.treated	0.00143465266115982	-0.402156717578762	-49834818593227	down-regulated
ENST00000263103.1	X0h.untreated-X6h.treated	0.000918132917572682	-0.42151682264001	-547397054898823	down-regulated
ENST00000263119.10	X0h.untreated-(X3h.treated+X6h.treated)/2	0.000536710115529266	0.36427567588572	448403261784164	up-regulated
ENST00000263119.10	X0h.untreated-X3h.treated	0.00296485998056759	0.352060029613077	332158575657301	up-regulated
ENST00000263168.4	X0h.untreated-(X3h.treated+X6h.treated)/2	0.000198795778236136	0.321613349950386	0.755456874325184	up-regulated
ENST00000263168.4	X0h.untreated-X3h.treated	0.000258133052454289	0.382401211493192	0.958778218552078	up-regulated
ENST00000263168.4	X0h.untreated-X6h.treated	0.000329328435176416	0.260825488407579	0.552135530098291	up-regulated
ENST00000263181.7	X0h.untreated-X6h.treated	0.00373092922406779	0.146285163626239	0.643406032597167	up-regulated
ENST00000263212.10	X0h.untreated-(X3h.treated+X6h.treated)/2	7.01943e+09	0.175230356994988	0.509411227300709	up-regulated
ENST00000263212.10	X0h.untreated-X3h.treated	0.000170213929736171	0.182448776247291	0.656098990226448	up-regulated
ENST00000263212.10	X0h.untreated-X6h.treated	0.00125747315120729	0.168011937742684	0.362723464374969	up-regulated
ENST00000263239.7	X0h.untreated-(X3h.treated+X6h.treated)/2	0.00460785522867958	0.405236819215716	0.381945992073211	up-regulated
ENST00000263239.7	X0h.untreated-X6h.treated	0.00130184561909231	0.42788493140188	0.181787158702721	up-regulated
ENST00000263245.10	X0h.untreated-(X3h.treated+X6h.treated)/2	7.67227e+07	0.387728018516265	0.665162198198377	up-regulated
ENST00000263245.10	X0h.untreated-X3h.treated	2.94919e+08	0.422300117302651	0.768037290476598	up-regulated
ENST00000263245.10	X0h.untreated-X6h.treated	1.51351e+08	0.353155919729879	0.562287105920157	up-regulated
ENST00000263246.8	X0h.untreated-X6h.treated	0.00735277784064347	0.27569438564521	-0.70728793847961	down-regulated
ENST00000263383.8	X0h.untreated-X3h.treated	0.00777421682605277	0.15902332451753	0.680004476716805	up-regulated
ENST00000263398.10	X0h.untreated-(X3h.treated+X6h.treated)/2	1.23586e-05	0.20520855819048	107820021838139	up-regulated
ENST00000263398.10	X0h.untreated-X3h.treated	4.82106e-06	0.212159384799898	124539730311114	up-regulated
ENST00000263398.10	X0h.untreated-X6h.treated	0.0201772	0.198257731581062	0.911003133651628	up-regulated
ENST00000263579.5	X0h.untreated-(X3h.treated+X6h.treated)/2	1.29677e+09	0.181935325997151	0.697057563987671	up-regulated
ENST00000263579.5	X0h.untreated-X3h.treated	0.000270350596109564	0.179657404362552	0.517962486049004	up-regulated
ENST00000263579.5	X0h.untreated-X6h.treated	8.34662e+09	0.18421324763175	0.876152641926339	up-regulated
ENST00000263645.9	X0h.untreated-(X3h.treated+X6h.treated)/2	7.22632e-15	-0.320379983419448	-144279111464357	down-regulated
ENST00000263645.9	X0h.untreated-X3h.treated	1.49139e-11	-0.337068001410785	-149338815862041	down-regulated
ENST00000263645.9	X0h.untreated-X6h.treated	2.83594e-10	-0.30369196542811	-139219407066673	down-regulated
ENST00000263655.3	X0h.untreated-(X3h.treated+X6h.treated)/2	0.00289081018751794	-0.18248113024972	-0.617612261239216	down-regulated
ENST00000263694.9	X0h.untreated-X6h.treated	0.00686433570656501	-0.288180268245497	-0.112861893744376	down-regulated
ENST00000263733.5	X0h.untreated-(X3h.treated+X6h.treated)/2	0.00284099754702156	0.19207150313032	0.2801373939136	up-regulated
ENST00000263733.5	X0h.untreated-X3h.treated	0.00667999694969524	0.206956160097079	0.363773343001713	up-regulated
ENST00000263734.5	X0h.untreated-(X3h.treated+X6h.treated)/2	0.000279992397326591	0.174070781785338	-0.249557533694573	down-regulated
ENST00000263734.5	X0h.untreated-X3h.treated	1.8503e+08	0.178698703339531	-0.0192917557109551	down-regulated
ENST00000263734.5	X0h.untreated-X6h.treated	0.000439507323826566	0.169442860231144	-0.479823311678191	down-regulated
ENST00000263736.5	X0h.untreated-(X3h.treated+X6h.treated)/2	0.00223789609032206	0.441916245849752	0.923098711855456	up-regulated
ENST00000263736.5	X0h.untreated-X6h.treated	0.00841345839867929	0.54983904782742	0.79362111661791	up-regulated
ENST00000263826.11	X0h.untreated-(X3h.treated+X6h.treated)/2	0.00014435949108554	-0.266201048077063	0.35464257533931	up-regulated
ENST00000263826.11	X0h.untreated-X3h.treated	0.00131202505173924	-0.491760149038215	0.156333665342924	up-regulated
ENST00000263826.11	X3h.treated-X6h.treated	0.00181383276469656	0.451118201922305	0.396617819992772	up-regulated
ENST00000263831.11	X0h.untreated-(X3h.treated+X6h.treated)/2	0.000458115366498175	-0.395034049969977	-568777206552955	down-regulated
ENST00000263831.11	X0h.untreated-X6h.treated	5.03478e+09	-0.51608644886334	-701781780075382	down-regulated
ENST00000263857.11	X0h.untreated-(X3h.treated+X6h.treated)/2	0.00837996267218005	0.187959903515993	0.0351188717830855	up-regulated
ENST00000263857.11	X0h.untreated-X6h.treated	0.00163603917162732	0.212303579958391	0.093667650754429	up-regulated
ENST00000263881.8	X0h.untreated-(X3h.treated+X6h.treated)/2	0.00111624728544472	0.227369452755689	276914322943348	up-regulated
ENST00000263881.8	X0h.untreated-X6h.treated	0.00266255480682231	0.23337707097611	36220102573815	up-regulated
ENST00000263895.8	X0h.untreated-(X3h.treated+X6h.treated)/2	0.00247003390253751	0.170652212151066	0.970097774673771	up-regulated
ENST00000263895.8	X0h.untreated-X6h.treated	0.0025979783235821	0.167048987320412	0.704742518777424	up-regulated
ENST00000263897.10	X0h.untreated-(X3h.treated+X6h.treated)/2	0.000541154024266784	-0.439824539007308	-590493838448859	down-regulated
ENST00000263897.10	X0h.untreated-X3h.treated	0.000606401787780842	-0.468134767698542	-596091203156663	down-regulated
ENST00000263897.10	X0h.untreated-X6h.treated	0.0026275745840877	-0.411514310316073	-584896473741055	down-regulated
ENST00000263918.9	X0h.untreated-(X3h.treated+X6h.treated)/2	0.000422282146195598	0.241145664950024	0.830272958657632	up-regulated
ENST00000263918.9	X0h.untreated-X3h.treated	0.00192041786312715	0.254887266832532	0.776481177899186	up-regulated
ENST00000263918.9	X0h.untreated-X6h.treated	0.00381480047053495	0.227404063067516	0.884064739416077	up-regulated
ENST00000263960.6	X0h.untreated-(X3h.treated+X6h.treated)/2	2.66776e+09	-0.386582178366621	-0.691869533090651	down-regulated
ENST00000263960.6	X0h.untreated-X3h.treated	0.00328022936628722	-0.34097789433583	-0.625394976196957	down-regulated
ENST00000263960.6	X0h.untreated-X6h.treated	4.62767e+09	-0.432186462397413	-0.758344089984345	down-regulated
ENST00000263969.9	X0h.untreated-(X3h.treated+X6h.treated)/2	342729	0.369914173718376	684734879221734	up-regulated
ENST00000263969.9	X0h.untreated-X3h.treated	1.711e+08	0.369914173718376	677151481404944	up-regulated
ENST00000263969.9	X0h.untreated-X6h.treated	2.44394e+08	0.369914173718376	692318277038523	up-regulated
ENST00000264033.5	X0h.untreated-(X3h.treated+X6h.treated)/2	0.00346586178087098	0.386954110449082	0.0813706664724898	up-regulated
ENST00000264033.5	X0h.untreated-X6h.treated	0.000215537979666353	0.773908220898163	0.189667769526893	up-regulated
ENST00000264033.5	X3h.treated-X6h.treated	0.00962757296193967	0.773908220898163	0.216594206108806	up-regulated
ENST00000264039.7	X0h.untreated-X3h.treated	0.00452978737674842	0.397704581167382	0.026028863108726	up-regulated
ENST00000264110.7	X0h.untreated-(X3h.treated+X6h.treated)/2	0.000110661065133742	0.213512345844216	687212911487114	up-regulated
ENST00000264110.7	X0h.untreated-X3h.treated	0.000383293965909498	0.25778046007894	815505859522057	up-regulated
ENST00000264128.13	X0h.untreated-(X3h.treated+X6h.treated)/2	3.43639e+09	-0.566525170679543	-168261123235149	down-regulated
ENST00000264128.13	X0h.untreated-X3h.treated	0.000405493960818405	-0.556736914618296	-141176587659895	down-regulated
ENST00000264128.13	X0h.untreated-X6h.treated	0.00431925899718712	-0.57631342674079	-195345658810403	down-regulated
ENST00000264151.10	X0h.untreated-(X3h.treated+X6h.treated)/2	0.00293489655686168	0.384189692844657	300820477067069	up-regulated
ENST00000264151.10	X0h.untreated-X3h.treated	0.00238834036532221	0.501816762546336	430623954697986	up-regulated
ENST00000264161.9	X0h.untreated-(X3h.treated+X6h.treated)/2	0.000894566419226037	0.12148521959766	0.418055244493784	up-regulated
ENST00000264161.9	X0h.untreated-X6h.treated	0.000712952198393373	0.122236988739992	0.336654142975624	up-regulated
ENST00000264202.8	X0h.untreated-X6h.treated	5.28459e+06	-0.109667943739838	-226230364140338	down-regulated
ENST00000264220.6	X0h.untreated-(X3h.treated+X6h.treated)/2	0.00164696984190972	0.517433990206314	0.52352177602544	up-regulated
ENST00000264220.6	X0h.untreated-X3h.treated	0.0060043574070569	0.562630565891652	0.673619526488412	up-regulated
ENST00000264235.12	X0h.untreated-(X3h.treated+X6h.treated)/2	0.00217659781857121	0.123046104244138	0.663801429715017	up-regulated
ENST00000264235.12	X0h.untreated-X3h.treated	0.00864246019625827	0.124107104955695	0.653038546552157	up-regulated
ENST00000264235.12	X0h.untreated-X6h.treated	0.00951162079505347	0.121985103532581	0.674564312877877	up-regulated
ENST00000264254.11	X0h.untreated-(X3h.treated+X6h.treated)/2	0.000528637007796765	-0.146207131607831	0.111564440686858	up-regulated
ENST00000264254.11	X0h.untreated-X3h.treated	0.00371584295263739	-0.146207131607831	0.164730956755097	up-regulated
ENST00000264254.11	X0h.untreated-X6h.treated	0.0019487626712875	-0.146207131607831	0.0583979246186179	up-regulated
ENST00000264279.10	X0h.untreated-(X3h.treated+X6h.treated)/2	0.000270773961890701	0.315444397664802	0.292816359168957	up-regulated
ENST00000264279.10	X0h.untreated-X3h.treated	0.000259839007481352	0.320150118408547	0.578699520062711	up-regulated
ENST00000264279.10	X0h.untreated-X6h.treated	0.00190514214604493	0.310738676921057	0.00693319827520167	up-regulated
ENST00000264312.11	X0h.untreated-(X3h.treated+X6h.treated)/2	8.73273	-0.249993190350866	-101440158288822	down-regulated
ENST00000264312.11	X0h.untreated-X3h.treated	903.328	-0.247287046632432	-101796568488757	down-regulated
ENST00000264312.11	X0h.untreated-X6h.treated	158.173	-0.2526993340693	-101083748088887	down-regulated
ENST00000264389.7	X0h.untreated-(X3h.treated+X6h.treated)/2	0.00106423606718603	0.392663806870816	170117813564574	up-regulated
ENST00000264389.7	X0h.untreated-X3h.treated	0.00160927849167116	0.411843741092418	168379494935455	up-regulated
ENST00000264389.7	X0h.untreated-X6h.treated	0.00520830141312991	0.373483872649214	171856132193693	up-regulated
ENST00000264433.11	X0h.untreated-(X3h.treated+X6h.treated)/2	4.32075e+08	0.187139798116272	0.668795792219859	up-regulated
ENST00000264433.11	X0h.untreated-X3h.treated	0.000156750650684405	0.154649207940013	0.672546647873848	up-regulated
ENST00000264433.11	X0h.untreated-X6h.treated	4.31708e+09	0.219630388292531	0.66504493656587	up-regulated
ENST00000264444.7	X0h.untreated-(X3h.treated+X6h.treated)/2	0.000157612789508653	0.665448292401051	-0.0144764178393528	down-regulated
ENST00000264444.7	X0h.untreated-X3h.treated	9.98308e+09	0.749794264125322	0.15026752542795	up-regulated
ENST00000264444.7	X0h.untreated-X6h.treated	0.00792690581683517	0.581102320676781	-0.179220361106655	down-regulated
ENST00000264451.12	X0h.untreated-X3h.treated	1.67339e+09	0.102394477850461	0.851040337651369	up-regulated
ENST00000264454.8	X0h.untreated-(X3h.treated+X6h.treated)/2	0.00152384706323552	-0.116957002636382	-628956010893122	down-regulated
ENST00000264454.8	X0h.untreated-X3h.treated	3.13719e+09	-0.175029717291508	-891090720473823	down-regulated
ENST00000264463.8	X0h.untreated-X3h.treated	0.00798656398076302	0.457024014190708	267980862984727	up-regulated
ENST00000264538.4	X0h.untreated-(X3h.treated+X6h.treated)/2	5.33134e+09	0.20358445335342	110882807528956	up-regulated
ENST00000264538.4	X0h.untreated-X3h.treated	0.000808692369728863	0.187031175183159	0.943891191003427	up-regulated
ENST00000264538.4	X0h.untreated-X6h.treated	8.29468e+09	0.220137731523681	127376495957569	up-regulated
ENST00000264607.9	X0h.untreated-(X3h.treated+X6h.treated)/2	0.00212191853851631	0.255699266488193	-0.157120462193725	down-regulated
ENST00000264607.9	X0h.untreated-X6h.treated	4.37485e+09	0.308050972351106	-0.222283778035313	down-regulated
ENST00000264613.11	X0h.untreated-(X3h.treated+X6h.treated)/2	1.72722e+07	0.231099910489154	620330365451065	up-regulated
ENST00000264613.11	X0h.untreated-X3h.treated	8.07559e+09	0.231099910489154	612746967634276	up-regulated
ENST00000264613.11	X0h.untreated-X6h.treated	1.73093e+09	0.231099910489154	627913763267855	up-regulated
ENST00000264639.9	X0h.untreated-X3h.treated	2.28408e+09	-0.151679244543357	-0.166884568378397	down-regulated
ENST00000264639.9	X3h.treated-X6h.treated	0.00297968291691418	0.137322143702328	-0.0472340558870981	down-regulated
ENST00000264645.12	X0h.untreated-(X3h.treated+X6h.treated)/2	0.000101551221985896	0.198550896285204	0.448073209677478	up-regulated
ENST00000264645.12	X0h.untreated-X3h.treated	0.00408464622887982	0.147805777394187	0.361119102542636	up-regulated
ENST00000264645.12	X0h.untreated-X6h.treated	1.72371e+09	0.249296015176222	0.535027316812319	up-regulated
ENST00000264657.9	X0h.untreated-(X3h.treated+X6h.treated)/2	0.000179652475786687	-0.24151007163923	0.00470806500747223	up-regulated
ENST00000264657.9	X0h.untreated-X3h.treated	0.0020714405898016	-0.276963815413192	-0.00406298819514817	down-regulated
ENST00000264710.5	X0h.untreated-(X3h.treated+X6h.treated)/2	9.60885e+09	0.122326658158492	0.861561942330337	up-regulated
ENST00000264710.5	X0h.untreated-X3h.treated	0.000611196207225158	0.11594755907477	0.92034004099376	up-regulated
ENST00000264710.5	X0h.untreated-X6h.treated	0.000209136884877245	0.128705757242214	0.802783843666915	up-regulated
ENST00000264720.7	X0h.untreated-(X3h.treated+X6h.treated)/2	0.000378555006151334	0.19929097586817	0.624062100116772	up-regulated
ENST00000264720.7	X0h.untreated-X3h.treated	0.000629190133344122	0.234026381738855	0.653598274739555	up-regulated
ENST00000264720.7	X0h.untreated-X6h.treated	0.0026978832694345	0.164555569997484	0.594525925493989	up-regulated
ENST00000264735.4	X0h.untreated-(X3h.treated+X6h.treated)/2	7.11503e+08	-0.890019940643969	-0.593418116801461	down-regulated
ENST00000264735.4	X0h.untreated-X3h.treated	0.000303884340668502	-0.890019940643969	-0.0936236846027087	down-regulated
ENST00000264735.4	X0h.untreated-X6h.treated	1.78405e+09	-0.890019940643969	-109321254900021	down-regulated
ENST00000264908.11	X0h.untreated-X6h.treated	0.00163800895941614	0.501302938312275	0.822976011082125	up-regulated
ENST00000264956.11	X0h.untreated-(X3h.treated+X6h.treated)/2	0.00135872661580553	0.296065390973159	0.634795869122232	up-regulated
ENST00000264956.11	X0h.untreated-X6h.treated	0.00137609550302842	0.295389543303519	0.904341495245326	up-regulated
ENST00000264991.8	X0h.untreated-(X3h.treated+X6h.treated)/2	7.09285e+09	0.328358344049664	565542538080858	up-regulated
ENST00000264991.8	X0h.untreated-X3h.treated	0.00139655734583845	0.345068099046052	594688720038068	up-regulated
ENST00000264991.8	X0h.untreated-X6h.treated	0.00572132097654479	0.311648589053277	536396356123648	up-regulated
ENST00000264993.7	X0h.untreated-(X3h.treated+X6h.treated)/2	8.39315e+06	-0.208964933281851	-0.0543457141545911	down-regulated
ENST00000264993.7	X0h.untreated-X3h.treated	1.33751e+09	-0.239471459114734	0.00861405961489492	up-regulated
ENST00000264993.7	X0h.untreated-X6h.treated	1.33586e+09	-0.178458407448967	-0.117305487924077	down-regulated
ENST00000265000.9	X0h.untreated-(X3h.treated+X6h.treated)/2	1.02625e+07	0.534417544469676	167253653586036	up-regulated
ENST00000265000.9	X0h.untreated-X3h.treated	2.63524e+07	0.561540645449061	171341330649823	up-regulated
ENST00000265000.9	X0h.untreated-X6h.treated	2.48757e+08	0.507294443490292	16316597652225	up-regulated
ENST00000265028.7	X0h.untreated-(X3h.treated+X6h.treated)/2	0.000827805157930344	-0.159457647873291	0.516174230779405	up-regulated
ENST00000265028.7	X0h.untreated-X6h.treated	0.00451063998345013	-0.165758313033191	0.373615786191868	up-regulated
ENST00000265062.7	X0h.untreated-(X3h.treated+X6h.treated)/2	1.09664e+08	0.184821554967498	0.317262053450454	up-regulated
ENST00000265062.7	X0h.untreated-X3h.treated	1.10983e+08	0.188965453019242	0.392493012112358	up-regulated
ENST00000265062.7	X0h.untreated-X6h.treated	7.72273e+08	0.180677656915753	0.24203109478855	up-regulated
ENST00000265081.7	X0h.untreated-(X3h.treated+X6h.treated)/2	0.00309158638876131	-0.230781555731845	-146314290172952	down-regulated
ENST00000265081.7	X0h.untreated-X3h.treated	0.00285270525427071	-0.288575739664081	-179503391850512	down-regulated
ENST00000265087.8	X0h.untreated-(X3h.treated+X6h.treated)/2	1.10395e+08	0.248314671661767	0.558516774868207	up-regulated
ENST00000265087.8	X0h.untreated-X3h.treated	3.89736e+08	0.247222387764504	0.479652445971743	up-regulated
ENST00000265087.8	X0h.untreated-X6h.treated	2.7934e+08	0.249406955559029	0.63738110376467	up-regulated
ENST00000265093.4	X0h.untreated-(X3h.treated+X6h.treated)/2	2.23083e+07	0.105284750991699	191093506589	up-regulated
ENST00000265093.4	X0h.untreated-X3h.treated	2.77417e+09	0.113727824440193	236593339018746	up-regulated
ENST00000265100.6	X0h.untreated-X6h.treated	0.00780161425988859	0.216271159976462	-0.59996232835189	down-regulated
ENST00000265107.9	X0h.untreated-X6h.treated	0.00702497689729811	-0.102194833423623	-0.360474200384346	down-regulated
ENST00000265134.10	X0h.untreated-X6h.treated	0.00952793595050988	0.145032715048343	0.45026123537473	up-regulated
ENST00000265148.8	X0h.untreated-X6h.treated	0.00797626406573875	-0.800815218407027	-153651530824578	down-regulated
ENST00000265260.8	X0h.untreated-(X3h.treated+X6h.treated)/2	0.00231788366796385	0.27408386168581	201324392534542	up-regulated
ENST00000265260.8	X0h.untreated-X3h.treated	0.00272102671195548	0.326908920235176	275132980550496	up-regulated
ENST00000265304.11	X0h.untreated-(X3h.treated+X6h.treated)/2	0.000689214620802781	0.197138737895332	0.661342666999117	up-regulated
ENST00000265304.11	X0h.untreated-X3h.treated	0.00286042900939447	0.221664027435642	0.859936382057727	up-regulated
ENST00000265304.11	X0h.untreated-X6h.treated	0.00587297529453676	0.172613448355022	0.462748951940507	up-regulated
ENST00000265343.10	X0h.untreated-(X3h.treated+X6h.treated)/2	0.000150277225426557	0.450165981495114	0.711871100072043	up-regulated
ENST00000265343.10	X0h.untreated-X3h.treated	0.00012270292356504	0.560470194682424	0.738512090096861	up-regulated
ENST00000265343.10	X0h.untreated-X6h.treated	0.0033883223193009	0.339861768307804	0.685230110047226	up-regulated
ENST00000265348.7	X0h.untreated-X3h.treated	0.00797447677673135	0.315422580218491	0.208230148650591	up-regulated
ENST00000265350.9	X0h.untreated-(X3h.treated+X6h.treated)/2	2.12848e+09	0.371214947800338	129824333661984	up-regulated
ENST00000265350.9	X0h.untreated-X3h.treated	1.59104e+09	0.410656309196954	124023729733353	up-regulated
ENST00000265350.9	X0h.untreated-X6h.treated	0.000762479533012652	0.331773586403723	135624937590615	up-regulated
ENST00000265361.8	X0h.untreated-(X3h.treated+X6h.treated)/2	1.88354	0.170832907853388	133591217387532	up-regulated
ENST00000265361.8	X0h.untreated-X3h.treated	2788.28	0.173043772453527	144397303163339	up-regulated
ENST00000265361.8	X0h.untreated-X6h.treated	1184.73	0.168622043253249	122785131611724	up-regulated
ENST00000265421.9	X0h.untreated-(X3h.treated+X6h.treated)/2	3.22465e+07	0.286875156731366	310480438871929	up-regulated
ENST00000265421.9	X0h.untreated-X3h.treated	213967	0.458223179355318	601620558760139	up-regulated
ENST00000265421.9	X3h.treated-X6h.treated	1.90366e+08	-0.342696045247904	-58228023977642	down-regulated
ENST00000265447.8	X0h.untreated-(X3h.treated+X6h.treated)/2	500618	0.199254101722245	-0.175379176956884	down-regulated
ENST00000265447.8	X0h.untreated-X3h.treated	9.71538e+07	0.19082724795057	-0.183123907176071	down-regulated
ENST00000265447.8	X0h.untreated-X6h.treated	178708	0.207680955493921	-0.167634446737697	down-regulated
ENST00000265462.9	X0h.untreated-(X3h.treated+X6h.treated)/2	8.45319e+08	0.127667418028537	-0.650670273096219	down-regulated
ENST00000265462.9	X0h.untreated-X6h.treated	1.16161e+07	0.187828165253997	-0.537450062463225	down-regulated
ENST00000265462.9	X3h.treated-X6h.treated	0.000121294113119825	0.120321494450921	0.226440421265987	up-regulated
ENST00000265564.8	X0h.untreated-(X3h.treated+X6h.treated)/2	4.31182e+08	-0.407661512746736	-194553749569076	down-regulated
ENST00000265564.8	X0h.untreated-X3h.treated	8.3893e+09	-0.400444579792441	-189099306480485	down-regulated
ENST00000265564.8	X0h.untreated-X6h.treated	4.16178e+09	-0.414878445701031	-200008192657667	down-regulated
ENST00000265565.10	X0h.untreated-(X3h.treated+X6h.treated)/2	4.14549e+09	-0.38408207759769	-464703572401654	down-regulated
ENST00000265565.10	X0h.untreated-X3h.treated	0.00441903463863162	-0.417890646869392	-492967904190692	down-regulated
ENST00000265565.10	X0h.untreated-X6h.treated	0.000643827374642979	-0.350273508325988	-436439240612616	down-regulated
ENST00000265641.10	X0h.untreated-(X3h.treated+X6h.treated)/2	4.75963e+07	0.37448250106877	0.302121752631626	up-regulated
ENST00000265641.10	X0h.untreated-X3h.treated	3.89736e+08	0.360578756140641	0.123028486879295	up-regulated
ENST00000265641.10	X0h.untreated-X6h.treated	4.45352e+08	0.3883862459969	0.481215018383957	up-regulated
ENST00000265663.12	X0h.untreated-(X3h.treated+X6h.treated)/2	1.23233e+08	-0.497052442567029	-171821832519038	down-regulated
ENST00000265663.12	X0h.untreated-X3h.treated	0.000440823813062583	-0.489248555995352	-148724030295702	down-regulated
ENST00000265663.12	X0h.untreated-X6h.treated	0.00445085575978846	-0.504856329138706	-194919634742374	down-regulated
ENST00000265729.6	X0h.untreated-(X3h.treated+X6h.treated)/2	331821	0.104947832793745	135943384653695	up-regulated
ENST00000265729.6	X0h.untreated-X3h.treated	7.94659e+07	0.110720166696733	157790675345548	up-regulated
ENST00000265742.8	X0h.untreated-(X3h.treated+X6h.treated)/2	0.000382644223860665	0.23941442233412	0.952077943752673	up-regulated
ENST00000265742.8	X0h.untreated-X6h.treated	0.000425125637781454	0.259982515346129	120053649697404	up-regulated
ENST00000265758.6	X0h.untreated-X6h.treated	0.000957211477855652	0.24306044526898	0.517823839346924	up-regulated
ENST00000265758.6	X3h.treated-X6h.treated	0.000194063128040547	0.227459022966303	0.644532085191027	up-regulated
ENST00000265800.9	X0h.untreated-(X3h.treated+X6h.treated)/2	0.0011782421271253	-0.29080335637406	-225611438105273	down-regulated
ENST00000265800.9	X0h.untreated-X3h.treated	0.00708423238429354	-0.307604020166313	-220235659661766	down-regulated
ENST00000265807.8	X0h.untreated-(X3h.treated+X6h.treated)/2	0.00484411260032227	0.287678638902217	0.935764855350644	up-regulated
ENST00000265807.8	X0h.untreated-X6h.treated	0.000107877032270523	0.323449809089028	0.908178615038175	up-regulated
ENST00000265838.9	X0h.untreated-(X3h.treated+X6h.treated)/2	5.33134e+09	0.324741079631605	225491024864658	up-regulated
ENST00000265838.9	X0h.untreated-X6h.treated	1.26369e+09	0.438252478534426	384339831917614	up-regulated
ENST00000265838.9	X3h.treated-X6h.treated	0.00836943661276935	0.227022797805641	317697614105912	up-regulated
ENST00000265896.10	X0h.untreated-(X3h.treated+X6h.treated)/2	88.3053	-0.520927344743542	-129263101372397	down-regulated
ENST00000265896.10	X0h.untreated-X3h.treated	9508.62	-0.539552113794502	-167175942392261	down-regulated
ENST00000265896.10	X0h.untreated-X6h.treated	1.60581e+06	-0.502302575692582	-0.913502603525329	down-regulated
ENST00000265963.9	X0h.untreated-(X3h.treated+X6h.treated)/2	0.00144276941408799	0.28770808078135	128869297728645	up-regulated
ENST00000265963.9	X0h.untreated-X3h.treated	0.000917573124063762	0.30766229915165	124162873492893	up-regulated
ENST00000265981.7	X0h.untreated-(X3h.treated+X6h.treated)/2	0.000672127536541702	0.256120765619408	0.84769728367043	up-regulated
ENST00000265981.7	X0h.untreated-X3h.treated	0.00288181302992748	0.254334019440524	0.7178078221358	up-regulated
ENST00000265981.7	X0h.untreated-X6h.treated	0.00304019630587287	0.257907511798291	0.97758674520506	up-regulated
ENST00000266022.9	X0h.untreated-(X3h.treated+X6h.treated)/2	0.000534874469497125	-0.108159835043873	-0.236038186218216	down-regulated
ENST00000266254.12	X0h.untreated-(X3h.treated+X6h.treated)/2	0.00179778226871833	0.556490626267569	408436809646085	up-regulated
ENST00000266529.8	X0h.untreated-(X3h.treated+X6h.treated)/2	0.0003382861552199	0.127986578297922	189027112307351	up-regulated
ENST00000266529.8	X0h.untreated-X6h.treated	0.00224133626750977	0.130235170256932	191901539125911	up-regulated
ENST00000266564.7	X0h.untreated-X3h.treated	0.00812769298713579	-0.299093611938631	-13203529773824	down-regulated
ENST00000266564.7	X3h.treated-X6h.treated	0.00602221982205527	0.305914337907198	518584923562465	up-regulated
ENST00000266581.4	X0h.untreated-X6h.treated	0.00217007360942615	-0.165529005669667	-29727258555171	down-regulated
ENST00000266659.8	X0h.untreated-(X3h.treated+X6h.treated)/2	360963	0.236179595262321	109892265544464	up-regulated
ENST00000266659.8	X0h.untreated-X3h.treated	1.57081e+07	0.242231935409892	132006775535159	up-regulated
ENST00000266659.8	X0h.untreated-X6h.treated	4.31927e+06	0.230127255114749	0.877777555537684	up-regulated
ENST00000266735.9	X0h.untreated-(X3h.treated+X6h.treated)/2	0.00214564973097786	0.182795097338263	-105235092461997	down-regulated
ENST00000266735.9	X0h.untreated-X6h.treated	4.14792e+08	0.365590194676526	-106772727001029	down-regulated
ENST00000266735.9	X3h.treated-X6h.treated	2.97063e+09	0.365590194676526	-0.0307526907806368	down-regulated
ENST00000266754.9	X0h.untreated-(X3h.treated+X6h.treated)/2	3.35008e+09	-0.55388373881535	-536063622972439	down-regulated
ENST00000266754.9	X0h.untreated-X3h.treated	1.52154e+08	-0.608949226750074	-654281363631226	down-regulated
ENST00000266754.9	X0h.untreated-X6h.treated	0.00501919844335891	-0.498818250880626	-417845882313652	down-regulated
ENST00000266771.10	X0h.untreated-(X3h.treated+X6h.treated)/2	0.000148299673993341	0.206564755142992	210262220427622	up-regulated
ENST00000266771.10	X0h.untreated-X3h.treated	0.00457074655286304	0.214917461896829	239705669026074	up-regulated
ENST00000266771.10	X0h.untreated-X6h.treated	0.00126003363469316	0.198212048389156	18081877182917	up-regulated
ENST00000267079.6	X0h.untreated-X6h.treated	0.00335702161691897	-0.163718224564579	-280958167036707	down-regulated
ENST00000267103.10	X0h.untreated-(X3h.treated+X6h.treated)/2	2.70518e+08	-0.376933043988531	-141824748100092	down-regulated
ENST00000267103.10	X0h.untreated-X3h.treated	0.00437694082535532	-0.366640550428546	-132987792365675	down-regulated
ENST00000267103.10	X0h.untreated-X6h.treated	6.7655e+08	-0.387225537548517	-150661703834509	down-regulated
ENST00000267115.10	X0h.untreated-(X3h.treated+X6h.treated)/2	0.742006	0.161313334915188	134311921895732	up-regulated
ENST00000267115.10	X0h.untreated-X3h.treated	8035.82	0.163684744192153	145299597465067	up-regulated
ENST00000267115.10	X0h.untreated-X6h.treated	299237	0.158941925638222	123324246326397	up-regulated
ENST00000267116.8	X0h.untreated-(X3h.treated+X6h.treated)/2	4.00835e+09	0.508592120534342	0.0318711031658023	up-regulated
ENST00000267116.8	X0h.untreated-X3h.treated	8.76448e+09	0.546707797210254	0.0828952627571171	up-regulated
ENST00000267116.8	X0h.untreated-X6h.treated	0.000192181989089764	0.47047644385843	-0.0191530564255125	down-regulated
ENST00000267219.12	X0h.untreated-(X3h.treated+X6h.treated)/2	1.49613e+09	0.592672314105374	444380221924088	up-regulated
ENST00000267219.12	X0h.untreated-X3h.treated	8.29512e+09	0.658505123605277	476223092140786	up-regulated
ENST00000267219.12	X0h.untreated-X6h.treated	0.00292059373059971	0.526839504605472	41253735170739	up-regulated
ENST00000267229.11	X0h.untreated-(X3h.treated+X6h.treated)/2	0.000128664521609167	-0.218353349537006	-0.0895996738919058	down-regulated
ENST00000267229.11	X0h.untreated-X3h.treated	0.00725686462265632	-0.195725693417274	-0.0818630760329158	down-regulated
ENST00000267229.11	X0h.untreated-X6h.treated	0.000988242452282914	-0.240981005656739	-0.0973362717508959	down-regulated
ENST00000267812.4	X0h.untreated-(X3h.treated+X6h.treated)/2	2.0218e+07	-0.222344460406153	0.155464598401931	up-regulated
ENST00000267812.4	X0h.untreated-X3h.treated	6.14839e+08	-0.222344460406153	0.158864775078418	up-regulated
ENST00000267812.4	X0h.untreated-X6h.treated	4.38449e+08	-0.222344460406153	0.152064421725445	up-regulated
ENST00000267814.14	X0h.untreated-(X3h.treated+X6h.treated)/2	0.0026862086303105	0.159845300420043	0.573758803215524	up-regulated
ENST00000267836.10	X0h.untreated-(X3h.treated+X6h.treated)/2	0.00152525398549423	0.175890783740518	26658911957762	up-regulated
ENST00000267836.10	X0h.untreated-X3h.treated	0.00180852657044349	0.221479478902444	418941806972454	up-regulated
ENST00000267869.8	X0h.untreated-(X3h.treated+X6h.treated)/2	0.000135932958375548	0.161411415952249	329218533834644	up-regulated
ENST00000267869.8	X0h.untreated-X6h.treated	0.00014645372483638	0.184854764227158	477287959313098	up-regulated
ENST00000267918.9	X0h.untreated-(X3h.treated+X6h.treated)/2	0.00854931	0.490714431392219	290673863980356	up-regulated
ENST00000267918.9	X0h.untreated-X3h.treated	254.846	0.521078647837424	336441467712967	up-regulated
ENST00000267918.9	X0h.untreated-X6h.treated	0.956783	0.460350214947013	244906260247744	up-regulated
ENST00000267973.7	X0h.untreated-(X3h.treated+X6h.treated)/2	0.00370082056758767	0.423846831226444	137804150620115	up-regulated
ENST00000267973.7	X0h.untreated-X6h.treated	0.000631785099800083	0.594853641510579	26604289128095	up-regulated
ENST00000268057.9	X0h.untreated-(X3h.treated+X6h.treated)/2	0.00375818580409818	0.264375318414502	229985199652229	up-regulated
ENST00000268057.9	X0h.untreated-X6h.treated	0.00193514768430141	0.412539464360192	403045229730316	up-regulated
ENST00000268261.9	X0h.untreated-(X3h.treated+X6h.treated)/2	3.44552e+07	-0.413804060183946	-0.338482307105304	down-regulated
ENST00000268261.9	X0h.untreated-X3h.treated	0.000144653231152293	-0.403091579255083	-0.116167906191425	down-regulated
ENST00000268261.9	X0h.untreated-X6h.treated	3.37921e+09	-0.424516541112809	-0.560796708019183	down-regulated
ENST00000268489.10	X0h.untreated-X6h.treated	0.00521944838743449	-0.317782686088274	-0.563225423934898	down-regulated
ENST00000268613.14	X0h.untreated-(X3h.treated+X6h.treated)/2	0.000396475594815361	0.250949158497779	446167180926659	up-regulated
ENST00000268613.14	X0h.untreated-X3h.treated	0.00307943534718017	0.250949158497779	438583783109869	up-regulated
ENST00000268613.14	X0h.untreated-X6h.treated	0.00182079868231428	0.250949158497779	453750578743448	up-regulated
ENST00000268616.9	X0h.untreated-(X3h.treated+X6h.treated)/2	0.00121847180197912	0.43352889544048	220410688565274	up-regulated
ENST00000268616.9	X0h.untreated-X6h.treated	0.00272602500730902	0.514587932382639	370016707286779	up-regulated
ENST00000268668.11	X0h.untreated-X3h.treated	9.27047e+09	0.386794372744325	0.590943928142673	up-regulated
ENST00000268668.11	X3h.treated-X6h.treated	0.00185933300911144	-0.3688627857333	-0.698524687527469	down-regulated
ENST00000268673.11	X0h.untreated-X6h.treated	0.00265476630827029	-0.170413435140464	-558329800480637	down-regulated
ENST00000268704.7	X0h.untreated-(X3h.treated+X6h.treated)/2	5.7392e-05	0.199173293901579	843829133521831	up-regulated
ENST00000268704.7	X0h.untreated-X3h.treated	964.679	0.199173293901579	836245735705042	up-regulated
ENST00000268704.7	X0h.untreated-X6h.treated	8910.41	0.199173293901579	851412531338621	up-regulated
ENST00000269097.8	X0h.untreated-(X3h.treated+X6h.treated)/2	3.69591e+07	-0.18064597960563	-0.89307155774182	down-regulated
ENST00000269097.8	X0h.untreated-X3h.treated	0.00157746282386026	-0.134789230877311	-0.789160071632029	down-regulated
ENST00000269097.8	X0h.untreated-X6h.treated	5.25956e+09	-0.226502728333949	-0.996983043851611	down-regulated
ENST00000269159.8	X0h.untreated-X3h.treated	0.000754122297827034	0.258291754951391	264026206909688	up-regulated
ENST00000269159.8	X3h.treated-X6h.treated	0.00115662547210626	-0.356233975275518	-275205262949236	down-regulated
ENST00000269216.9	X0h.untreated-(X3h.treated+X6h.treated)/2	0.000274693315850558	0.500305443445697	0.700682010826386	up-regulated
ENST00000269216.9	X0h.untreated-X3h.treated	0.000351596141933551	0.539272413082034	0.868294793815425	up-regulated
ENST00000269216.9	X0h.untreated-X6h.treated	0.000761321373946486	0.46133847380936	0.533069227837348	up-regulated
ENST00000269298.9	X0h.untreated-X6h.treated	0.00637999660586837	-0.221895403352192	-352492714511572	down-regulated
ENST00000269321.12	X0h.untreated-(X3h.treated+X6h.treated)/2	6.56699e+08	0.129796064112308	-111193225800988	down-regulated
ENST00000269518.9	X0h.untreated-X3h.treated	0.00953915195093904	-0.292650361475708	-402527017557216	down-regulated
ENST00000269740.9	X0h.untreated-(X3h.treated+X6h.treated)/2	0.000121786948795762	-0.127753254392228	-566024891690237	down-regulated
ENST00000269740.9	X0h.untreated-X6h.treated	8.36654e+09	-0.167622616027833	-592517563437366	down-regulated
ENST00000269886.7	X0h.untreated-(X3h.treated+X6h.treated)/2	0.00784939288348264	0.330097913461343	-0.475272769420587	down-regulated
ENST00000269886.7	X0h.untreated-X3h.treated	0.000178244017208951	0.552882090328644	-0.202062436764636	down-regulated
ENST00000269886.7	X3h.treated-X6h.treated	0.00556598313163708	-0.445568353734601	-0.546420665311903	down-regulated
ENST00000269919.11	X0h.untreated-(X3h.treated+X6h.treated)/2	0.00119979690517399	0.169033805105404	0.270202968181918	up-regulated
ENST00000269919.11	X0h.untreated-X3h.treated	0.0020654372250588	0.195556874095675	0.110629795464936	up-regulated
ENST00000269919.11	X0h.untreated-X6h.treated	0.00704934985915979	0.142510736115133	0.4297761408989	up-regulated
ENST00000269973.10	X0h.untreated-(X3h.treated+X6h.treated)/2	0.00225173532813393	-0.13136021720897	-0.357997635926257	down-regulated
ENST00000269973.10	X0h.untreated-X3h.treated	0.000416530633286405	-0.32914703285709	-0.923260713939571	down-regulated
ENST00000270451.6	X0h.untreated-(X3h.treated+X6h.treated)/2	21239.2	-0.535803320016953	-146285581187428	down-regulated
ENST00000270451.6	X0h.untreated-X3h.treated	2.70712e+07	-0.533836211839608	-148949040561851	down-regulated
ENST00000270451.6	X0h.untreated-X6h.treated	1.06124e+07	-0.537770428194298	-143622121813005	down-regulated
ENST00000270583.10	X0h.untreated-(X3h.treated+X6h.treated)/2	0.000194159417044453	0.182635221357469	305651502367819	up-regulated
ENST00000270583.10	X0h.untreated-X6h.treated	0.00165445352073937	0.228013822725856	428665959062683	up-regulated
ENST00000270625.7	X3h.treated-X6h.treated	8.08062e+06	-0.11389383231335	-0.312317120338367	down-regulated
ENST00000270722.10	X0h.untreated-X6h.treated	0.00652694681380985	0.154752452896532	-0.177749211534203	down-regulated
ENST00000271277.11	X0h.untreated-(X3h.treated+X6h.treated)/2	0.00116717248246685	-0.278321826107465	0.232596700182031	up-regulated
ENST00000271277.11	X0h.untreated-X3h.treated	0.00151976777976615	-0.419943429380152	0.164381381435701	up-regulated
ENST00000271357.9	X0h.untreated-(X3h.treated+X6h.treated)/2	0.00171162682598079	0.217381037633282	472510498842457	up-regulated
ENST00000271452.8	X0h.untreated-(X3h.treated+X6h.treated)/2	3.24596e+08	-0.512650484747849	-0.165516656025829	down-regulated
ENST00000271452.8	X0h.untreated-X3h.treated	1.82917e+09	-0.718684491660889	-0.414477021862896	down-regulated
ENST00000271526.9	X0h.untreated-(X3h.treated+X6h.treated)/2	1.11255e+09	-0.17549931810717	-0.663390714730623	down-regulated
ENST00000271526.9	X0h.untreated-X3h.treated	0.000694390067514278	-0.163370708579791	-0.679574751327806	down-regulated
ENST00000271526.9	X0h.untreated-X6h.treated	0.000286421401049079	-0.187627927634548	-0.64720667813344	down-regulated
ENST00000271588.9	X0h.untreated-X3h.treated	0.00269691330072371	-0.808174565521789	-0.104916144858739	down-regulated
ENST00000271628.9	X0h.untreated-(X3h.treated+X6h.treated)/2	1.94633e+08	-0.310321331306033	-0.651840442255723	down-regulated
ENST00000271628.9	X0h.untreated-X3h.treated	0.000751757962575239	-0.288310226903088	-0.507280452971074	down-regulated
ENST00000271628.9	X0h.untreated-X6h.treated	8.99946e+08	-0.332332435708977	-0.796400431540373	down-regulated
ENST00000271640.9	X0h.untreated-(X3h.treated+X6h.treated)/2	1.49432e+09	-0.379226825245444	-0.987290537444153	down-regulated
ENST00000271640.9	X0h.untreated-X3h.treated	5.75403e+09	-0.54203903544242	-139489637949333	down-regulated
ENST00000271651.8	X0h.untreated-(X3h.treated+X6h.treated)/2	0.00579137971536929	0.343647370696137	0.601992206998736	up-regulated
ENST00000271651.8	X0h.untreated-X6h.treated	0.00629609627104839	0.375395286440777	0.678721442816633	up-regulated
ENST00000271843.9	X0h.untreated-(X3h.treated+X6h.treated)/2	0.000933762996955379	0.115350378494431	0.0481949199518343	up-regulated
ENST00000271843.9	X0h.untreated-X3h.treated	0.00342324162482992	0.121435491955561	0.0867938078367283	up-regulated
ENST00000271843.9	X0h.untreated-X6h.treated	0.00475671928281246	0.1092652650333	0.00959603206694037	up-regulated
ENST00000272167.9	X0h.untreated-(X3h.treated+X6h.treated)/2	0.00167404763856617	-0.229664095281717	-0.0500099640035856	down-regulated
ENST00000272298.12	X0h.untreated-(X3h.treated+X6h.treated)/2	1.75868e+06	-0.460971640833861	-105768569442001	down-regulated
ENST00000272298.12	X0h.untreated-X3h.treated	1.34177e+09	-0.584213110852958	-116898482675169	down-regulated
ENST00000272298.12	X0h.untreated-X6h.treated	13.7056	-0.337730170814764	-0.946386562088319	down-regulated
ENST00000272322.9	X0h.untreated-(X3h.treated+X6h.treated)/2	0.00911476220651753	-0.293565445011682	-0.466168618701781	down-regulated
ENST00000272322.9	X0h.untreated-X3h.treated	0.00270415230171112	-0.518286846503134	-134300473821209	down-regulated
ENST00000272427.10	X0h.untreated-X6h.treated	0.00614299140872994	0.414632915472687	0.749359927952171	up-regulated
ENST00000272444.7	X0h.untreated-(X3h.treated+X6h.treated)/2	0.000367108413610576	-0.177399382235785	0.319323405890656	up-regulated
ENST00000272444.7	X0h.untreated-X3h.treated	0.000572688062592382	-0.205447112634652	0.265686351175108	up-regulated
ENST00000272928.4	X0h.untreated-(X3h.treated+X6h.treated)/2	5.17944e+06	0.558258568920169	0.550163502119277	up-regulated
ENST00000272928.4	X0h.untreated-X3h.treated	7.55727e+06	0.612735037261937	0.728372593980011	up-regulated
ENST00000272928.4	X0h.untreated-X6h.treated	1.71178e+07	0.503782100578402	0.371954410258543	up-regulated
ENST00000272937.10	X0h.untreated-X3h.treated	0.00762806317189507	-0.606926048365552	-479084758063684	down-regulated
ENST00000272972.7	X0h.untreated-(X3h.treated+X6h.treated)/2	0.00423407615699365	-0.139348911252348	-428116210834984	down-regulated
ENST00000272972.7	X0h.untreated-X6h.treated	0.00945978038240197	-0.177371402652582	-464357949666146	down-regulated
ENST00000273047.9	X0h.untreated-(X3h.treated+X6h.treated)/2	0.00013277857646675	-0.313660373875357	0.228065519917103	up-regulated
ENST00000273047.9	X0h.untreated-X6h.treated	0.00035654050877996	-0.400588260282597	0.107165954152737	up-regulated
ENST00000273221.8	X0h.untreated-(X3h.treated+X6h.treated)/2	0.00127798890774505	0.179820003173274	227838773471534	up-regulated
ENST00000273258.4	X0h.untreated-(X3h.treated+X6h.treated)/2	9.79636e+08	0.267451956934384	0.687220679944597	up-regulated
ENST00000273258.4	X0h.untreated-X3h.treated	2.69686e+09	0.287177281074154	0.539762292744127	up-regulated
ENST00000273258.4	X0h.untreated-X6h.treated	0.000252165764623038	0.247726632794614	0.834679067145066	up-regulated
ENST00000273541.12	X0h.untreated-(X3h.treated+X6h.treated)/2	0.00252568555983778	0.336964040004081	368961679601992	up-regulated
ENST00000273598.7	X0h.untreated-(X3h.treated+X6h.treated)/2	1.96289e+09	0.188169994721876	430178208835834	up-regulated
ENST00000273598.7	X0h.untreated-X3h.treated	4.9233e+09	0.220423687004901	507093155650237	up-regulated
ENST00000273598.7	X0h.untreated-X6h.treated	0.006817566332116	0.15591630243885	353263262021431	up-regulated
ENST00000273859.8	X3h.treated-X6h.treated	0.00224980367930858	0.54059544140036	0.471375004478705	up-regulated
ENST00000273920.8	X0h.untreated-(X3h.treated+X6h.treated)/2	0.0027900172510415	-0.393786529259787	-0.396243711517311	down-regulated
ENST00000273963.10	X0h.untreated-(X3h.treated+X6h.treated)/2	3.73048e+09	0.477544762605235	346475977008466	up-regulated
ENST00000273963.10	X0h.untreated-X6h.treated	3.51585e+08	0.648778711680174	627782684340392	up-regulated
ENST00000273963.10	X3h.treated-X6h.treated	0.0015338681601529	0.342467898149877	562613414663853	up-regulated
ENST00000273990.6	X0h.untreated-(X3h.treated+X6h.treated)/2	0.000463583292032717	0.38069574609275	0.417740605273457	up-regulated
ENST00000273990.6	X0h.untreated-X3h.treated	0.000491534114809078	0.405668269036356	0.385781505946693	up-regulated
ENST00000273990.6	X0h.untreated-X6h.treated	0.00741844241873484	0.355723223149144	0.449699704600222	up-regulated
ENST00000274030.10	X0h.untreated-(X3h.treated+X6h.treated)/2	0.000751173665611924	-0.475663404088907	-121752497409705	down-regulated
ENST00000274030.10	X0h.untreated-X6h.treated	0.00971744617222649	-0.590821218762578	-155277391871862	down-regulated
ENST00000274056.11	X0h.untreated-(X3h.treated+X6h.treated)/2	0.00110160602393229	0.299870968292497	337388279464179	up-regulated
ENST00000274065.9	X0h.untreated-X3h.treated	0.00147368940161262	-0.162154861934516	-0.499506599716064	down-regulated
ENST00000274065.9	X3h.treated-X6h.treated	2.13302e+08	0.136930632745891	0.115172371310081	up-regulated
ENST00000274071.6	X0h.untreated-(X3h.treated+X6h.treated)/2	0.00579534291666813	0.220267316340594	0.163095218526735	up-regulated
ENST00000274071.6	X0h.untreated-X3h.treated	0.000522856196786776	0.250872001521938	0.392212947022893	up-regulated
ENST00000274137.9	X0h.untreated-(X3h.treated+X6h.treated)/2	0.000323703329587401	0.286898096407047	-102557753022887	down-regulated
ENST00000274137.9	X0h.untreated-X3h.treated	0.00145491683577053	0.262076008636974	-104343265394375	down-regulated
ENST00000274137.9	X0h.untreated-X6h.treated	0.000293162302683501	0.311720184177121	-100772240651398	down-regulated
ENST00000274376.11	X0h.untreated-(X3h.treated+X6h.treated)/2	6.77344e+07	-0.489558498351357	-0.988973015575775	down-regulated
ENST00000274376.11	X0h.untreated-X3h.treated	0.000175278519639872	-0.369218988116798	-0.776764645971485	down-regulated
ENST00000274376.11	X0h.untreated-X6h.treated	0.000100376867028311	-0.609898008585915	-120118138518007	down-regulated
ENST00000274569.9	X0h.untreated-(X3h.treated+X6h.treated)/2	2.08333e+08	-0.782846448343744	-702785726181145	down-regulated
ENST00000274569.9	X0h.untreated-X3h.treated	0.000915950152257683	-0.581048600181926	-590586823504979	down-regulated
ENST00000274569.9	X0h.untreated-X6h.treated	4.42064e+07	-0.984644296505563	-814984628857312	down-regulated
ENST00000274695.8	X0h.untreated-(X3h.treated+X6h.treated)/2	0.00290756880591783	0.335059215839802	452567424384047	up-regulated
ENST00000274695.8	X0h.untreated-X6h.treated	0.0011419933423891	0.438955147352955	583932450224881	up-regulated
ENST00000274712.8	X0h.untreated-(X3h.treated+X6h.treated)/2	0.00878936705231778	0.366364404780243	0.177805237968641	up-regulated
ENST00000274712.8	X0h.untreated-X3h.treated	0.00927838342417897	0.331149699108621	0.0889971673618701	up-regulated
ENST00000274773.12	X0h.untreated-X6h.treated	0.00308958536875052	-0.142470837252793	-399212669239226	down-regulated
ENST00000275159.10	X0h.untreated-X3h.treated	0.00129393582344058	-0.740916493304669	-454829665149039	down-regulated
ENST00000275428.9	X0h.untreated-X6h.treated	0.000378707839738025	-0.312775681799125	-0.625382617796518	down-regulated
ENST00000275428.9	X3h.treated-X6h.treated	0.000896386890076232	-0.477088535740563	-114876155254047	down-regulated
ENST00000275493.7	X0h.untreated-(X3h.treated+X6h.treated)/2	712.443	0.201059351073926	0.651324953201917	up-regulated
ENST00000275493.7	X0h.untreated-X3h.treated	14365.6	0.191489819336069	0.26516021031494	up-regulated
ENST00000275493.7	X0h.untreated-X6h.treated	82879.2	0.210628882811782	103748969608889	up-regulated
ENST00000276416.11	X0h.untreated-(X3h.treated+X6h.treated)/2	6.2479e+08	0.163187051179412	639203998371757	up-regulated
ENST00000276416.11	X0h.untreated-X3h.treated	0.000155313408396509	0.163187051179412	631620600554967	up-regulated
ENST00000276416.11	X0h.untreated-X6h.treated	0.000173284034662144	0.163187051179412	646787396188546	up-regulated
ENST00000276440.12	X0h.untreated-(X3h.treated+X6h.treated)/2	433315	0.311255996107646	0.914464994040758	up-regulated
ENST00000276440.12	X0h.untreated-X3h.treated	2.84115e+09	0.235037752857422	0.903814320018924	up-regulated
ENST00000276440.12	X0h.untreated-X6h.treated	295210	0.38747423935787	0.925115668062594	up-regulated
ENST00000276569.8	X0h.untreated-(X3h.treated+X6h.treated)/2	0.00803351419048375	0.275268828797153	0.753179416555568	up-regulated
ENST00000276576.11	X0h.untreated-X3h.treated	0.000868171740956846	-0.160822777946708	-355718699149073	down-regulated
ENST00000276602.10	X0h.untreated-X3h.treated	0.000206453928434471	-0.815799127107716	-0.316642379921473	down-regulated
ENST00000276603.10	X0h.untreated-(X3h.treated+X6h.treated)/2	6.71455e+09	0.237472889556484	635898023341661	up-regulated
ENST00000276603.10	X0h.untreated-X3h.treated	1.15668e+09	0.316653209438355	748055843261158	up-regulated
ENST00000276654.9	X0h.untreated-X6h.treated	0.00702908315191188	-0.385519715485308	-0.0872308609888108	down-regulated
ENST00000276914.7	X0h.untreated-(X3h.treated+X6h.treated)/2	0.000117301991387636	-0.151399719062362	0.472607876672582	up-regulated
ENST00000276914.7	X0h.untreated-X3h.treated	0.0079805835861389	-0.141270400746096	0.410455356857527	up-regulated
ENST00000276914.7	X0h.untreated-X6h.treated	0.00497440327279616	-0.161529037378629	0.534760396487636	up-regulated
ENST00000277537.10	X0h.untreated-(X3h.treated+X6h.treated)/2	3.8583e+06	0.314382543799043	163994717260252	up-regulated
ENST00000277537.10	X0h.untreated-X3h.treated	1.86944e+09	0.29975951269947	15433891465004	up-regulated
ENST00000277537.10	X0h.untreated-X6h.treated	7.69499e+08	0.329005574898616	173650519870465	up-regulated
ENST00000277570.10	X0h.untreated-(X3h.treated+X6h.treated)/2	0.000395412513367892	0.686494503862985	132961843146373	up-regulated
ENST00000277570.10	X0h.untreated-X3h.treated	0.00138930630971815	0.727587828937665	215123023955935	up-regulated
ENST00000277570.10	X0h.untreated-X6h.treated	0.00358675115944254	0.645401178788304	0.508006623368108	up-regulated
ENST00000278353.10	X0h.untreated-(X3h.treated+X6h.treated)/2	0.0087004396551586	0.108806134317323	0.586574439148948	up-regulated
ENST00000278422.9	X0h.untreated-X6h.treated	0.009119082689403	0.480865089679135	0.713572003225099	up-regulated
ENST00000278460.11	X0h.untreated-(X3h.treated+X6h.treated)/2	5.64635e+09	-0.335557740791572	-652784621929799	down-regulated
ENST00000278460.11	X0h.untreated-X3h.treated	0.000300114042550106	-0.356011608153638	-655088197254414	down-regulated
ENST00000278460.11	X0h.untreated-X6h.treated	0.000170496345756662	-0.315103873429506	-650481046605184	down-regulated
ENST00000278590.8	X0h.untreated-(X3h.treated+X6h.treated)/2	2.2798e+08	0.562246773868777	0.916713633084848	up-regulated
ENST00000278590.8	X0h.untreated-X3h.treated	2.72576e+08	0.642387186159827	127082308602617	up-regulated
ENST00000278590.8	X0h.untreated-X6h.treated	4.48214e+09	0.482106361577727	0.562604180143526	up-regulated
ENST00000278671.10	X0h.untreated-(X3h.treated+X6h.treated)/2	0.00535443107116324	0.100864193628659	0.193020078917638	up-regulated
ENST00000278826.11	X0h.untreated-(X3h.treated+X6h.treated)/2	0.0033043365394731	0.139235616856135	340856630148982	up-regulated
ENST00000278826.11	X0h.untreated-X3h.treated	2.92708e+09	0.190200816010213	616543589981623	up-regulated
ENST00000278826.11	X3h.treated-X6h.treated	0.000242723984615911	-0.101930398308156	-55137391966528	down-regulated
ENST00000278845.8	X0h.untreated-X6h.treated	0.00304154518268232	-0.209340120295469	-192566668722748	down-regulated
ENST00000278845.8	X3h.treated-X6h.treated	0.00244774855891967	-0.195035976277059	-32430779876719	down-regulated
ENST00000278849.4	X0h.untreated-(X3h.treated+X6h.treated)/2	0.00065848936094909	-0.272423712712719	-128317833443804	down-regulated
ENST00000278849.4	X0h.untreated-X6h.treated	0.00203813927320913	-0.38640024396061	-113961748402195	down-regulated
ENST00000278886.11	X0h.untreated-(X3h.treated+X6h.treated)/2	1.86415e+08	-0.408642488233053	-0.633973445279202	down-regulated
ENST00000278886.11	X0h.untreated-X6h.treated	2.00172e+07	-0.622388851112619	-10836275976985	down-regulated
ENST00000278886.11	X3h.treated-X6h.treated	0.00103389890488579	-0.427492725759133	-0.8993083048386	down-regulated
ENST00000279022.7	X0h.untreated-X6h.treated	1.5387e+07	0.110161409035547	0.864419462499369	up-regulated
ENST00000279146.8	X0h.untreated-(X3h.treated+X6h.treated)/2	235228	-0.345414901660211	-0.247306719790354	down-regulated
ENST00000279146.8	X0h.untreated-X3h.treated	8.17946e+09	-0.318494147686036	-0.141237296912089	down-regulated
ENST00000279146.8	X0h.untreated-X6h.treated	1.6876e+08	-0.372335655634386	-0.35337614266862	down-regulated
ENST00000279147.8	X0h.untreated-(X3h.treated+X6h.treated)/2	1.89598e+06	0.336681742168508	541898500978233	up-regulated
ENST00000279147.8	X0h.untreated-X3h.treated	0.000685596252212632	0.306794723286303	401115386138726	up-regulated
ENST00000279147.8	X0h.untreated-X6h.treated	976049	0.366568761050712	68268161581774	up-regulated
ENST00000279270.10	X0h.untreated-(X3h.treated+X6h.treated)/2	2.88771e+07	0.255581554362893	561375497418889	up-regulated
ENST00000279270.10	X0h.untreated-X3h.treated	1.34762e+09	0.292987099781027	80600437302792	up-regulated
ENST00000279270.10	X0h.untreated-X6h.treated	0.00282571700644419	0.218176008944759	316746621809858	up-regulated
ENST00000279396.11	X0h.untreated-(X3h.treated+X6h.treated)/2	0.000450772882104245	0.187169702398372	112441698394344	up-regulated
ENST00000279396.11	X0h.untreated-X6h.treated	5.87057e+09	0.244338172582242	121828425962659	up-regulated
ENST00000279452.10	X0h.untreated-(X3h.treated+X6h.treated)/2	83.4123	-0.262471617067981	-35907394961372	down-regulated
ENST00000279452.10	X0h.untreated-X3h.treated	1083.69	-0.258606895323204	-350550990065933	down-regulated
ENST00000279452.10	X0h.untreated-X6h.treated	58.3423	-0.266336338812757	-367596909161507	down-regulated
ENST00000279873.12	X0h.untreated-(X3h.treated+X6h.treated)/2	2.92835e+07	0.322159022080658	0.958848811732982	up-regulated
ENST00000279873.12	X0h.untreated-X3h.treated	1.89315e+08	0.311738203686197	0.700066565394942	up-regulated
ENST00000279873.12	X0h.untreated-X6h.treated	1.83737e+08	0.332579840475118	121763105807102	up-regulated
ENST00000280020.10	X0h.untreated-(X3h.treated+X6h.treated)/2	0.00620166121121833	0.504748770859659	203668792978113	up-regulated
ENST00000280098.9	X0h.untreated-(X3h.treated+X6h.treated)/2	0.00441908936689953	0.264977393747658	120396663132191	up-regulated
ENST00000280098.9	X0h.untreated-X3h.treated	0.00693490612767023	0.310011526608389	143802451266014	up-regulated
ENST00000280330.12	X0h.untreated-(X3h.treated+X6h.treated)/2	0.0046872658946694	0.358845555524558	312175881425757	up-regulated
ENST00000280330.12	X0h.untreated-X3h.treated	0.00200417313243203	0.481553494542137	491375996535707	up-regulated
ENST00000280357.12	X0h.untreated-X3h.treated	0.00026991072766864	-0.138353630842322	-0.138291513741466	down-regulated
ENST00000280357.12	X3h.treated-X6h.treated	0.00185073923502431	0.214512720741235	-0.319806380564234	down-regulated
ENST00000280562.9	X0h.untreated-(X3h.treated+X6h.treated)/2	0.00332300542541121	-0.306041209502238	-181166535085873	down-regulated
ENST00000280562.9	X0h.untreated-X6h.treated	0.00927413332149551	-0.352900312856692	-193317651901732	down-regulated
ENST00000280665.11	X0h.untreated-(X3h.treated+X6h.treated)/2	2.12018e+07	-0.429144731606053	-0.558559206643874	down-regulated
ENST00000280665.11	X0h.untreated-X3h.treated	4.02189e+08	-0.485514495565714	-0.528042105593935	down-regulated
ENST00000280665.11	X0h.untreated-X6h.treated	1.17014e+09	-0.372774967646392	-0.589076307693814	down-regulated
ENST00000280701.8	X0h.untreated-(X3h.treated+X6h.treated)/2	0.00655289521232112	0.353961068363872	141596594896349	up-regulated
ENST00000280749.5	X0h.untreated-(X3h.treated+X6h.treated)/2	0.00575129869058571	-0.314512219863648	-194031043988458	down-regulated
ENST00000280749.5	X0h.untreated-X6h.treated	0.00660919992663549	-0.339099470315073	-205135709818075	down-regulated
ENST00000280758.10	X0h.untreated-(X3h.treated+X6h.treated)/2	0.00166177821240573	-0.273772862624526	-0.985007940540819	down-regulated
ENST00000280758.10	X0h.untreated-X6h.treated	0.00702388362671588	-0.438426293956084	-0.755096286479293	down-regulated
ENST00000281092.9	X0h.untreated-(X3h.treated+X6h.treated)/2	0.000667934957388221	0.350437077788037	0.998886657917939	up-regulated
ENST00000281092.9	X0h.untreated-X6h.treated	0.000110010693132441	0.554998799599993	0.968956611379317	up-regulated
ENST00000281141.9	X0h.untreated-(X3h.treated+X6h.treated)/2	0.000427268367725996	0.643426932968389	152620323883155	up-regulated
ENST00000281141.9	X0h.untreated-X3h.treated	0.00115240070720188	0.65886716542862	176799553955999	up-regulated
ENST00000281141.9	X0h.untreated-X6h.treated	0.000511737634179167	0.627986700508158	128441093810312	up-regulated
ENST00000281182.8	X0h.untreated-X3h.treated	0.00210438299498909	0.443465411453277	0.778626350574668	up-regulated
ENST00000281187.10	X0h.untreated-X3h.treated	0.00581957354774474	0.434744480433685	0.638281995346981	up-regulated
ENST00000281187.10	X0h.untreated-X6h.treated	0.00406728794580288	0.463610852973775	0.652796959939415	up-regulated
ENST00000281416.11	X0h.untreated-(X3h.treated+X6h.treated)/2	0.00199250280702711	0.373147091013701	0.693355571505084	up-regulated
ENST00000281416.11	X0h.untreated-X3h.treated	0.000673093828639559	0.398187877440012	0.739200330675065	up-regulated
ENST00000281871.10	X0h.untreated-(X3h.treated+X6h.treated)/2	0.00336714089701679	0.117100393927355	0.898594299182888	up-regulated
ENST00000282007.7	X0h.untreated-X6h.treated	0.00121548466213311	-0.102759742084438	-114083435970845	down-regulated
ENST00000282032.4	X0h.untreated-(X3h.treated+X6h.treated)/2	0.000305537936329014	0.397783012619098	0.823195719757241	up-regulated
ENST00000282032.4	X0h.untreated-X3h.treated	0.000350163036356134	0.441343326780429	0.807745574236504	up-regulated
ENST00000282032.4	X0h.untreated-X6h.treated	0.00557530377559604	0.354222698457767	0.838645865277979	up-regulated
ENST00000282050.6	X0h.untreated-(X3h.treated+X6h.treated)/2	761.793	0.454878202975962	126649014417456	up-regulated
ENST00000282050.6	X0h.untreated-X3h.treated	202873	0.461037225041885	129160031825039	up-regulated
ENST00000282050.6	X0h.untreated-X6h.treated	84525.8	0.448719180910038	124137997009874	up-regulated
ENST00000282223.11	X0h.untreated-(X3h.treated+X6h.treated)/2	19.8465	0.278257495403691	0.719767838808687	up-regulated
ENST00000282223.11	X0h.untreated-X3h.treated	5406.79	0.27488867452351	0.523603445309194	up-regulated
ENST00000282223.11	X0h.untreated-X6h.treated	17.1396	0.281626316283871	0.91593223230818	up-regulated
ENST00000282292.9	X0h.untreated-(X3h.treated+X6h.treated)/2	0.000475282690572508	-0.74994785873657	-452859815764286	down-regulated
ENST00000282292.9	X0h.untreated-X3h.treated	0.00261461450387139	-0.737398131291841	-45170853123663	down-regulated
ENST00000282292.9	X0h.untreated-X6h.treated	0.000737842425116074	-0.762497586181299	-454011100291943	down-regulated
ENST00000282308.4	X0h.untreated-X3h.treated	0.00305170340602495	0.801922631210756	386867428399089	up-regulated
ENST00000282441.10	X0h.untreated-(X3h.treated+X6h.treated)/2	0.00391725313354991	-0.177116569138885	-384206869930172	down-regulated
ENST00000282441.10	X0h.untreated-X6h.treated	0.00326239514885468	-0.22827232419757	-431419855552411	down-regulated
ENST00000282469.10	X0h.untreated-X3h.treated	0.00389503702218303	0.637169274380773	518562058287764	up-regulated
ENST00000282512.7	X0h.untreated-(X3h.treated+X6h.treated)/2	0.00811681949396783	0.230716583411884	377614221305857	up-regulated
ENST00000282561.4	X0h.untreated-(X3h.treated+X6h.treated)/2	0.000374229489082305	0.347403630014734	140005445012974	up-regulated
ENST00000282561.4	X0h.untreated-X3h.treated	0.00030645799987742	0.405964273089088	0.785405056244135	up-regulated
ENST00000282561.4	X0h.untreated-X6h.treated	0.000315284204225049	0.28884298694038	201470384401534	up-regulated
ENST00000282673.5	X0h.untreated-(X3h.treated+X6h.treated)/2	0.0037744587057754	-0.163207185897652	-491480682289775	down-regulated
ENST00000282673.5	X0h.untreated-X6h.treated	0.00149778435153077	-0.19369634787284	-57512445547769	down-regulated
ENST00000283027.10	X0h.untreated-(X3h.treated+X6h.treated)/2	0.00216786651710732	-0.255616185738406	-0.74615573638513	down-regulated
ENST00000283033.9	X0h.untreated-(X3h.treated+X6h.treated)/2	0.0008072518922684	-0.153982374445157	-0.464643415240426	down-regulated
ENST00000283033.9	X0h.untreated-X6h.treated	0.00406649199743871	-0.217410414236533	-0.672554656019536	down-regulated
ENST00000283148.11	X0h.untreated-(X3h.treated+X6h.treated)/2	8.94105e+09	0.176056808327066	134399438016799	up-regulated
ENST00000283148.11	X0h.untreated-X6h.treated	0.000286529385245063	0.196980760210725	199252262558498	up-regulated
ENST00000283206.9	X0h.untreated-(X3h.treated+X6h.treated)/2	0.000716493489662188	-0.350749899137256	-404409894624502	down-regulated
ENST00000283206.9	X0h.untreated-X3h.treated	0.00600756098939737	-0.265046572703986	-372857068032395	down-regulated
ENST00000283206.9	X0h.untreated-X6h.treated	0.00173240558377879	-0.436453225570525	-435962721216609	down-regulated
ENST00000283290.10	X0h.untreated-(X3h.treated+X6h.treated)/2	0.000296609725712382	0.60492695995477	0.492707460610418	up-regulated
ENST00000283290.10	X0h.untreated-X3h.treated	8.15991e+08	0.603399565740648	0.576359813798721	up-regulated
ENST00000283290.10	X0h.untreated-X6h.treated	0.00249986057550513	0.60645435416889	0.409055107422115	up-regulated
ENST00000283415.4	X0h.untreated-(X3h.treated+X6h.treated)/2	0.0012372416980401	-0.330369153845751	-122592440796789	down-regulated
ENST00000283415.4	X0h.untreated-X6h.treated	0.00551703324891674	-0.404689194731888	-14000434901432	down-regulated
ENST00000283534.4	X0h.untreated-(X3h.treated+X6h.treated)/2	0.00309271809487225	0.227172942442498	182535263261364	up-regulated
ENST00000283534.4	X0h.untreated-X3h.treated	0.0057669738195352	0.282593247328543	204084264752676	up-regulated
ENST00000283882.4	X0h.untreated-(X3h.treated+X6h.treated)/2	2.39475e+08	-0.247625203448212	-0.501397301186832	down-regulated
ENST00000283882.4	X0h.untreated-X3h.treated	0.000431309658829966	-0.240554657751758	-0.337938841824124	down-regulated
ENST00000283882.4	X0h.untreated-X6h.treated	1.25692e+09	-0.254695749144667	-0.66485576054954	down-regulated
ENST00000283946.8	X0h.untreated-(X3h.treated+X6h.treated)/2	0.00364188949792858	-0.54723870803463	-174014726800006	down-regulated
ENST00000283946.8	X0h.untreated-X3h.treated	0.00969620153779236	-0.54723870803463	-196386935688589	down-regulated
ENST00000284073.7	X0h.untreated-(X3h.treated+X6h.treated)/2	7.69531e+06	0.481630245145902	144361198806086	up-regulated
ENST00000284073.7	X0h.untreated-X3h.treated	1.17467e+08	0.470995074612691	134807953080392	up-regulated
ENST00000284073.7	X0h.untreated-X6h.treated	3.59816e+06	0.492265415679112	153914444531779	up-regulated
ENST00000284376.7	X0h.untreated-(X3h.treated+X6h.treated)/2	5.4261e+08	-0.119913993277914	-0.891831831545805	down-regulated
ENST00000284376.7	X0h.untreated-X6h.treated	0.000103851753999676	-0.199818228560022	-0.977921735380659	down-regulated
ENST00000284440.9	X0h.untreated-(X3h.treated+X6h.treated)/2	4.27969	-0.511918372811786	-40289802310984	down-regulated
ENST00000284440.9	X0h.untreated-X3h.treated	988.423	-0.449645867055406	-398238639473176	down-regulated
ENST00000284440.9	X0h.untreated-X6h.treated	4.56223	-0.574190878568166	-407557406746503	down-regulated
ENST00000284637.14	X0h.untreated-(X3h.treated+X6h.treated)/2	0.000226771195564564	0.491250330226281	0.109065058110694	up-regulated
ENST00000284637.14	X0h.untreated-X3h.treated	0.000233027095987893	0.471073817547943	-0.071324860872557	down-regulated
ENST00000284637.14	X0h.untreated-X6h.treated	7.37033e+09	0.511426842904618	0.289454977093945	up-regulated
ENST00000284818.7	X0h.untreated-(X3h.treated+X6h.treated)/2	0.00312558135399034	0.790697626273261	275190004317005	up-regulated
ENST00000284818.7	X0h.untreated-X3h.treated	0.00317164814279281	0.903714955292829	351213696002057	up-regulated
ENST00000284957.9	X0h.untreated-(X3h.treated+X6h.treated)/2	0.00371965165499946	0.200697133613032	110725483972585	up-regulated
ENST00000284957.9	X0h.untreated-X3h.treated	0.00578246097090537	0.197977956602918	109193943083611	up-regulated
ENST00000284987.6	X0h.untreated-(X3h.treated+X6h.treated)/2	0.00343854798272975	0.161153631931682	104934709023975	up-regulated
ENST00000284987.6	X0h.untreated-X3h.treated	0.000441902832418632	0.247119841114415	101357305489364	up-regulated
ENST00000285021.11	X0h.untreated-(X3h.treated+X6h.treated)/2	4.20652e+08	0.232630763168359	0.933214722174573	up-regulated
ENST00000285021.11	X0h.untreated-X3h.treated	8.0012e+09	0.237128272722126	0.740548738404082	up-regulated
ENST00000285021.11	X0h.untreated-X6h.treated	0.000197241217096754	0.228133253614593	112588070594506	up-regulated
ENST00000285208.9	X0h.untreated-(X3h.treated+X6h.treated)/2	5.07925e+08	0.5303586809281	497620644728432	up-regulated
ENST00000285208.9	X0h.untreated-X3h.treated	0.00125853672129813	0.497691961002785	410472276309601	up-regulated
ENST00000285208.9	X0h.untreated-X6h.treated	1.14336e+09	0.563025400853414	584769013147263	up-regulated
ENST00000285398.6	X0h.untreated-(X3h.treated+X6h.treated)/2	0.000104998840579079	-0.281820232048772	0.0502839528582455	up-regulated
ENST00000285398.6	X0h.untreated-X3h.treated	0.000487886753093087	-0.346704828021089	-0.0446514421891209	down-regulated
ENST00000285599.8	X0h.untreated-(X3h.treated+X6h.treated)/2	0.00415867349331615	0.193975046230908	-0.229620303190466	down-regulated
ENST00000285599.8	X0h.untreated-X3h.treated	0.00473480370954387	0.211138043531615	-0.337729585738602	down-regulated
ENST00000285605.8	X0h.untreated-(X3h.treated+X6h.treated)/2	174535	-0.540548811531478	-0.126379537898304	down-regulated
ENST00000285605.8	X0h.untreated-X3h.treated	8.02809e+07	-0.530319816953245	-0.0103417778584296	down-regulated
ENST00000285605.8	X0h.untreated-X6h.treated	1.49543e+07	-0.550777806109711	-0.242417297938179	down-regulated
ENST00000285737.9	X0h.untreated-(X3h.treated+X6h.treated)/2	0.000397570699356733	0.203739790444046	0.51650643059675	up-regulated
ENST00000285737.9	X0h.untreated-X3h.treated	0.00736754815357467	0.202892297799553	0.375316577799532	up-regulated
ENST00000285737.9	X0h.untreated-X6h.treated	0.000165055502443493	0.20458728308854	0.657696283393969	up-regulated
ENST00000285848.9	X0h.untreated-(X3h.treated+X6h.treated)/2	3.14561e+09	-0.258640995616253	-0.66524826653104	down-regulated
ENST00000285848.9	X0h.untreated-X3h.treated	0.00716956060071204	-0.265543868820071	-0.758803657068017	down-regulated
ENST00000285848.9	X0h.untreated-X6h.treated	0.000134951714937436	-0.251738122412435	-0.571692875994064	down-regulated
ENST00000285896.10	X0h.untreated-(X3h.treated+X6h.treated)/2	0.00856445637333797	0.166108613658969	424573726767686	up-regulated
ENST00000285908.5	X0h.untreated-(X3h.treated+X6h.treated)/2	0.000162741292343016	0.134457715456096	327044708101129	up-regulated
ENST00000285908.5	X0h.untreated-X3h.treated	0.000315093434143973	0.153323637652093	513083331328582	up-regulated
ENST00000286091.9	X0h.untreated-(X3h.treated+X6h.treated)/2	875150	-0.115945411698491	-157822436552815	down-regulated
ENST00000286091.9	X0h.untreated-X6h.treated	2.56036e+07	-0.148556091093551	-196649647510488	down-regulated
ENST00000286364.8	X0h.untreated-(X3h.treated+X6h.treated)/2	5.15539e+07	0.334271060905693	1802009070904	up-regulated
ENST00000286364.8	X0h.untreated-X3h.treated	6.80782e+08	0.362861145639877	234944005908766	up-regulated
ENST00000286364.8	X0h.untreated-X6h.treated	3.61771e+08	0.305680976171508	125457808272035	up-regulated
ENST00000286494.9	X0h.untreated-(X3h.treated+X6h.treated)/2	0.0046872658946694	-0.135885932583863	-126089377611428	down-regulated
ENST00000286614.11	X0h.untreated-(X3h.treated+X6h.treated)/2	0.00493065196559463	0.385003845170786	0.8903517375922	up-regulated
ENST00000286657.10	X0h.untreated-(X3h.treated+X6h.treated)/2	0.0020764163807549	0.608684288436157	238461259675336	up-regulated
ENST00000286657.10	X0h.untreated-X3h.treated	0.000376922229676448	0.927068109788914	399155340803213	up-regulated
ENST00000286713.7	X0h.untreated-(X3h.treated+X6h.treated)/2	0.00057257574373848	0.446613031556209	0.816424394456103	up-regulated
ENST00000286713.7	X0h.untreated-X3h.treated	0.00495444517482894	0.400272689448193	0.654438875793414	up-regulated
ENST00000286713.7	X0h.untreated-X6h.treated	0.000364877269753331	0.492953373664224	0.978409913118792	up-regulated
ENST00000286953.7	X0h.untreated-(X3h.treated+X6h.treated)/2	49229.5	0.219540612241392	0.712763728952565	up-regulated
ENST00000286953.7	X0h.untreated-X3h.treated	272545	0.222864996503422	0.83622802836376	up-regulated
ENST00000286953.7	X0h.untreated-X6h.treated	453717	0.216216227979362	0.589299429541369	up-regulated
ENST00000287038.8	X0h.untreated-(X3h.treated+X6h.treated)/2	0.00059721821809685	0.264881156921352	-160990221638193	down-regulated
ENST00000287038.8	X0h.untreated-X3h.treated	0.00715637030500338	0.268900440981269	-177693465337641	down-regulated
ENST00000287218.9	X0h.untreated-(X3h.treated+X6h.treated)/2	0.00214190993783867	0.447244214278504	0.0398168484030621	up-regulated
ENST00000287218.9	X0h.untreated-X3h.treated	0.00141866682423227	0.475333333330979	0.145157009207362	up-regulated
ENST00000287218.9	X0h.untreated-X6h.treated	0.00605725768881454	0.419155095226028	-0.065523312401238	down-regulated
ENST00000287295.8	X0h.untreated-(X3h.treated+X6h.treated)/2	2.31549e+06	0.289162749949331	0.718638048798449	up-regulated
ENST00000287295.8	X0h.untreated-X3h.treated	6.01603e+06	0.374133829423652	0.682677319408149	up-regulated
ENST00000287295.8	X0h.untreated-X6h.treated	2.46184e+08	0.20419167047501	0.75459877818875	up-regulated
ENST00000287482.6	X0h.untreated-X6h.treated	0.00292496536573672	0.639505850493107	322149205970708	up-regulated
ENST00000287598.10	X0h.untreated-(X3h.treated+X6h.treated)/2	0.000265033347297464	0.673092954678175	162166281086908	up-regulated
ENST00000287598.10	X0h.untreated-X3h.treated	0.00348088983196194	0.571840735600195	147677299969891	up-regulated
ENST00000287598.10	X0h.untreated-X6h.treated	0.000776710851835235	0.774345173756155	176655262203924	up-regulated
ENST00000287701.15	X0h.untreated-(X3h.treated+X6h.treated)/2	0.00746224028328213	0.102236210624132	109006817992649	up-regulated
ENST00000287842.7	X0h.untreated-X6h.treated	0.00742126263390088	-0.252012982182992	-485227567410727	down-regulated
ENST00000288207.7	X0h.untreated-(X3h.treated+X6h.treated)/2	0.0013997595960646	0.215043435689682	0.693324334733377	up-regulated
ENST00000288207.7	X0h.untreated-X3h.treated	0.00627725103024271	0.182123947353131	0.358999633604563	up-regulated
ENST00000288207.7	X0h.untreated-X6h.treated	0.00451063998345013	0.247962924026232	102764903586219	up-regulated
ENST00000288670.14	X0h.untreated-(X3h.treated+X6h.treated)/2	1.37363e+09	-0.360502570647326	0.337025338011264	up-regulated
ENST00000288670.14	X0h.untreated-X3h.treated	6.94267e+09	-0.423799135159108	0.296006196425972	up-regulated
ENST00000288670.14	X0h.untreated-X6h.treated	0.0073100190109718	-0.297206006135543	0.378044479596557	up-regulated
ENST00000289013.11	X0h.untreated-(X3h.treated+X6h.treated)/2	3.65659e+09	0.429239825260793	446441768047482	up-regulated
ENST00000289013.11	X0h.untreated-X3h.treated	0.00578897874025221	0.348126670242104	354683840561422	up-regulated
ENST00000289013.11	X0h.untreated-X6h.treated	1.83436e+09	0.510352980279481	538199695533542	up-regulated
ENST00000289228.7	X0h.untreated-(X3h.treated+X6h.treated)/2	0.000162832137856239	-0.132649218603358	-0.542217037849036	down-regulated
ENST00000289228.7	X0h.untreated-X3h.treated	0.00217477605357296	-0.141117169627884	-0.41793830604485	down-regulated
ENST00000289228.7	X0h.untreated-X6h.treated	0.00166780850180551	-0.124181267578831	-0.666495769653222	down-regulated
ENST00000289359.6	X0h.untreated-(X3h.treated+X6h.treated)/2	0.00841551495526351	0.493419602604953	125829953385341	up-regulated
ENST00000289359.6	X0h.untreated-X6h.treated	0.0085361731135744	0.497227284055127	155679704001158	up-regulated
ENST00000289788.4	X0h.untreated-(X3h.treated+X6h.treated)/2	0.00183065138399675	0.612024810653179	365371659056599	up-regulated
ENST00000289788.4	X0h.untreated-X3h.treated	0.00665172796369586	0.612024810653179	357788261239809	up-regulated
ENST00000289788.4	X0h.untreated-X6h.treated	0.00687632401079151	0.612024810653179	372955056873388	up-regulated
ENST00000289877.8	X0h.untreated-X6h.treated	0.00127597733191426	0.766711820658928	172882731982379	up-regulated
ENST00000290216.14	X0h.untreated-(X3h.treated+X6h.treated)/2	0.000283724635126106	-0.290671393813453	-226279427592404	down-regulated
ENST00000290216.14	X0h.untreated-X6h.treated	9.56178e+08	-0.391848263581522	-243211434970511	down-regulated
ENST00000290246.11	X0h.untreated-(X3h.treated+X6h.treated)/2	0.0090002623192978	0.169759720707039	327953464762448	up-regulated
ENST00000290246.11	X0h.untreated-X6h.treated	0.0026300109100682	0.197057231432858	569892223109964	up-regulated
ENST00000290299.7	X0h.untreated-X6h.treated	0.00474040015343912	0.255340544482957	-0.0866612245476679	down-regulated
ENST00000290573.6	X0h.untreated-(X3h.treated+X6h.treated)/2	307191	-0.60938208345388	-146773862349422	down-regulated
ENST00000290573.6	X0h.untreated-X3h.treated	4.977e+07	-0.60938208345388	-0.94352695594069	down-regulated
ENST00000290573.6	X0h.untreated-X6h.treated	1.19611e+07	-0.60938208345388	-199195029104776	down-regulated
ENST00000290858.11	X0h.untreated-(X3h.treated+X6h.treated)/2	0.00153033554329522	0.232855197694381	355279209644541	up-regulated
ENST00000290858.11	X0h.untreated-X6h.treated	0.0065337209391796	0.247521861805358	452818353854849	up-regulated
ENST00000290949.8	X0h.untreated-(X3h.treated+X6h.treated)/2	257972	-0.386400403839599	-134189161016047	down-regulated
ENST00000290949.8	X0h.untreated-X3h.treated	5.87301e+08	-0.37981143246886	-134755197198049	down-regulated
ENST00000290949.8	X0h.untreated-X6h.treated	1.26982e+08	-0.392989375210338	-133623124834045	down-regulated
ENST00000291129.4	X0h.untreated-(X3h.treated+X6h.treated)/2	0.0024619697981405	0.435923412324259	226198884755632	up-regulated
ENST00000291129.4	X0h.untreated-X6h.treated	0.000430839321804487	0.871846824648518	308422875275162	up-regulated
ENST00000291503.9	X0h.untreated-(X3h.treated+X6h.treated)/2	2.65042e+08	0.134318616380032	0.758458254797171	up-regulated
ENST00000291503.9	X0h.untreated-X3h.treated	0.00411695801243956	0.149666517548586	0.630832551399393	up-regulated
ENST00000291503.9	X0h.untreated-X6h.treated	1.34587e+08	0.118970715211478	0.886083958194948	up-regulated
ENST00000291565.9	X0h.untreated-(X3h.treated+X6h.treated)/2	8.05103e+06	0.120429014277653	0.340336240690907	up-regulated
ENST00000291565.9	X0h.untreated-X3h.treated	0.000136893669412535	0.106312499580936	0.107746587597062	up-regulated
ENST00000291565.9	X0h.untreated-X6h.treated	380088	0.134545528974369	0.572925893784753	up-regulated
ENST00000291574.9	X0h.untreated-(X3h.treated+X6h.treated)/2	0.000251562560330036	0.144612828476366	343207573949251	up-regulated
ENST00000291574.9	X0h.untreated-X3h.treated	0.00629220624731166	0.15468634321056	17421250642722	up-regulated
ENST00000291574.9	X0h.untreated-X6h.treated	0.00447037136947525	0.134539313742172	512202641471281	up-regulated
ENST00000291722.11	X0h.untreated-(X3h.treated+X6h.treated)/2	0.000402309536064637	0.10955631585896	420399083023761	up-regulated
ENST00000291722.11	X0h.untreated-X3h.treated	0.00363469517433415	0.10955631585896	412815685206971	up-regulated
ENST00000291722.11	X0h.untreated-X6h.treated	0.00565409321131228	0.10955631585896	42798248084055	up-regulated
ENST00000291839.9	X0h.untreated-(X3h.treated+X6h.treated)/2	0.0015286395824111	0.335198306656774	0.135548150729265	up-regulated
ENST00000291839.9	X0h.untreated-X6h.treated	6.14143e+08	0.405399237427782	0.281085101194019	up-regulated
ENST00000292069.10	X0h.untreated-X6h.treated	0.00771570063782534	-0.36590649348837	-469465615860144	down-regulated
ENST00000292147.7	X0h.untreated-(X3h.treated+X6h.treated)/2	0.000544096784121341	-0.192218572881257	-0.337561751567571	down-regulated
ENST00000292147.7	X0h.untreated-X3h.treated	0.00177798933148996	-0.253900606731424	-0.453661481910316	down-regulated
ENST00000292314.6	X0h.untreated-X6h.treated	0.00489726656506529	0.207182145676258	-0.246935986236757	down-regulated
ENST00000292433.4	X0h.untreated-X6h.treated	0.00135797443692493	-0.338028054088728	-304516688583255	down-regulated
ENST00000292494.11	X0h.untreated-(X3h.treated+X6h.treated)/2	1.53775e+07	-0.155835070401151	-0.972051467662852	down-regulated
ENST00000292494.11	X0h.untreated-X3h.treated	0.00134452768386234	-0.114386844697429	-0.879165550024717	down-regulated
ENST00000292494.11	X0h.untreated-X6h.treated	1.38601e+07	-0.197283296104872	-106493738530099	down-regulated
ENST00000292530.11	X0h.untreated-(X3h.treated+X6h.treated)/2	0.00939058563968813	0.475072942555892	303953103448117	up-regulated
ENST00000292577.11	X0h.untreated-(X3h.treated+X6h.treated)/2	0.000891831047786742	-0.174534148260554	-0.554033376895828	down-regulated
ENST00000292577.11	X0h.untreated-X3h.treated	0.00124590600794624	-0.216824367985518	-0.472712241197373	down-regulated
ENST00000292616.10	X0h.untreated-(X3h.treated+X6h.treated)/2	0.000637453178173968	-0.267093413364668	-135800011078123	down-regulated
ENST00000292616.10	X0h.untreated-X3h.treated	0.00346443454909414	-0.297963076220069	-124828806668502	down-regulated
ENST00000292644.5	X0h.untreated-(X3h.treated+X6h.treated)/2	0.00348850897613111	0.177965404298467	-0.162013606530768	down-regulated
ENST00000292644.5	X0h.untreated-X3h.treated	0.00437721694206917	0.202093251342478	-0.15199639445105	down-regulated
ENST00000292733.11	X0h.untreated-X3h.treated	0.00376763794494154	0.122181492017591	0.0403169121426519	up-regulated
ENST00000292807.9	X0h.untreated-(X3h.treated+X6h.treated)/2	0.00233582415344936	0.136716536601305	0.306894959536884	up-regulated
ENST00000292807.9	X0h.untreated-X3h.treated	0.00980132867075373	0.133195379183146	0.232190591922379	up-regulated
ENST00000292807.9	X0h.untreated-X6h.treated	0.000139504121544332	0.140237694019463	0.38159932715139	up-regulated
ENST00000293308.11	X0h.untreated-(X3h.treated+X6h.treated)/2	0.0859921	-0.117175910183998	-0.852865748990292	down-regulated
ENST00000293308.11	X0h.untreated-X3h.treated	4.44601e+06	-0.111394311268194	-0.733434005366936	down-regulated
ENST00000293308.11	X0h.untreated-X6h.treated	16.9512	-0.122957509099803	-0.972297492613647	down-regulated
ENST00000293349.10	X0h.untreated-X3h.treated	0.00299300395550373	-0.224589163462675	-59228233703639	down-regulated
ENST00000293379.9	X0h.untreated-(X3h.treated+X6h.treated)/2	0.00529093597454543	0.201546548845586	-0.459458494519754	down-regulated
ENST00000293379.9	X0h.untreated-X6h.treated	0.00440000373931822	0.204808951073026	-0.602663161478958	down-regulated
ENST00000293831.13	X0h.untreated-(X3h.treated+X6h.treated)/2	6.53672e+07	0.113754522690146	0.0397270856759633	up-regulated
ENST00000293831.13	X0h.untreated-X6h.treated	36440.3	0.131708693461116	-0.00940837882506074	down-regulated
ENST00000294016.8	X0h.untreated-(X3h.treated+X6h.treated)/2	0.00383295064591238	0.400594962417766	-0.192905389013562	down-regulated
ENST00000294016.8	X0h.untreated-X3h.treated	0.00412626891032752	0.439506008852468	-0.15360669902639	down-regulated
ENST00000294129.7	X0h.untreated-(X3h.treated+X6h.treated)/2	0.000363462295351369	0.141054936818621	438639230731623	up-regulated
ENST00000294129.7	X0h.untreated-X3h.treated	0.00165607548719155	0.219168185725016	700009047092062	up-regulated
ENST00000294172.7	X0h.untreated-(X3h.treated+X6h.treated)/2	9.23065e+06	-0.196126991657015	-0.424248770421206	down-regulated
ENST00000294172.7	X0h.untreated-X3h.treated	7.57891e+09	-0.200933634168458	-0.584547142931068	down-regulated
ENST00000294172.7	X0h.untreated-X6h.treated	0.000290448393494594	-0.191320349145573	-0.263950397911343	down-regulated
ENST00000294189.11	X0h.untreated-(X3h.treated+X6h.treated)/2	1.16244	0.462723222751538	-0.250294889920434	down-regulated
ENST00000294189.11	X0h.untreated-X3h.treated	6.47759	0.466646335630849	-0.218882462001114	down-regulated
ENST00000294189.11	X0h.untreated-X6h.treated	80.1298	0.458800109872226	-0.281707317839755	down-regulated
ENST00000294241.10	X0h.untreated-X3h.treated	0.00271231094313489	-0.215404855827962	-445751168421411	down-regulated
ENST00000294409.2	X0h.untreated-(X3h.treated+X6h.treated)/2	0.001458870155755	0.416760402250582	410780354307031	up-regulated
ENST00000294409.2	X0h.untreated-X3h.treated	0.0025561861648566	0.43876730009956	466832270211072	up-regulated
ENST00000294543.10	X3h.treated-X6h.treated	0.00775724001621177	-0.599632241827551	-254431841808518	down-regulated
ENST00000294742.6	X0h.untreated-(X3h.treated+X6h.treated)/2	5.26442e+09	0.169333188214522	0.205619835589252	up-regulated
ENST00000294742.6	X0h.untreated-X6h.treated	2.05537e+07	0.211086883959765	-0.00397805411397467	down-regulated
ENST00000294785.10	X0h.untreated-(X3h.treated+X6h.treated)/2	0.00423959648504444	0.413068060205564	0.216158969310487	up-regulated
ENST00000294785.10	X0h.untreated-X6h.treated	0.00113121501367374	0.451347033816343	0.281194281226364	up-regulated
ENST00000295050.12	X0h.untreated-(X3h.treated+X6h.treated)/2	0.00832471318406498	0.229380623542527	0.825232910512858	up-regulated
ENST00000295092.3	X0h.untreated-(X3h.treated+X6h.treated)/2	0.00468074996096499	0.210602830282622	28076861539084	up-regulated
ENST00000295124.9	X0h.untreated-(X3h.treated+X6h.treated)/2	7.11739e+08	0.644460288861758	448902466989254	up-regulated
ENST00000295124.9	X0h.untreated-X3h.treated	5.02423e+08	0.79354243661104	495026693224465	up-regulated
ENST00000295124.9	X0h.untreated-X6h.treated	0.00262115934504133	0.495378141112475	402778240754043	up-regulated
ENST00000295317.4	X0h.untreated-X3h.treated	0.00447060204607721	0.220472955246692	0.216759507405493	up-regulated
ENST00000295324.3	X0h.untreated-X3h.treated	0.00455151799922297	-0.111031233091311	-205397570192722	down-regulated
ENST00000295491.9	X0h.untreated-(X3h.treated+X6h.treated)/2	0.000502649600782191	0.196489994133991	277603435600308	up-regulated
ENST00000295491.9	X0h.untreated-X3h.treated	0.00282283922845212	0.191577311562661	247741951851991	up-regulated
ENST00000295491.9	X0h.untreated-X6h.treated	0.0064946687202812	0.201402676705322	307464919348625	up-regulated
ENST00000295497.12	X0h.untreated-(X3h.treated+X6h.treated)/2	0.00581722479673907	-0.11781514878686	-360487904361596	down-regulated
ENST00000295497.12	X0h.untreated-X3h.treated	0.00505930216209737	-0.1708178697657	-487311317598089	down-regulated
ENST00000295566.8	X0h.untreated-(X3h.treated+X6h.treated)/2	0.000507661014712124	0.129738879707473	537341706921035	up-regulated
ENST00000295566.8	X0h.untreated-X6h.treated	0.00106650929785789	0.214537191628188	817589990436333	up-regulated
ENST00000295598.10	X0h.untreated-(X3h.treated+X6h.treated)/2	2.62346e+06	-0.121403333386882	-0.793128834597234	down-regulated
ENST00000295598.10	X0h.untreated-X6h.treated	1.09252e+07	-0.187906334435462	-0.990863628147061	down-regulated
ENST00000295598.10	X3h.treated-X6h.treated	0.00837753340299371	-0.133006002097158	-0.395469587099653	down-regulated
ENST00000295640.9	X0h.untreated-(X3h.treated+X6h.treated)/2	0.000263978173108297	-0.241882303102991	0.540425264725777	up-regulated
ENST00000295640.9	X0h.untreated-X3h.treated	0.00675668278350476	-0.281599248249788	0.478918329760461	up-regulated
ENST00000295709.8	X0h.untreated-X6h.treated	9.40106e+08	-0.130838693854286	-631907537945983	down-regulated
ENST00000295709.8	X3h.treated-X6h.treated	0.00558388423876606	-0.103791705183262	-525600010786577	down-regulated
ENST00000295770.4	X0h.untreated-(X3h.treated+X6h.treated)/2	2.48848e+08	0.197293263928137	127353016476356	up-regulated
ENST00000295770.4	X0h.untreated-X3h.treated	3.89736e+08	0.22174766832716	134575625962841	up-regulated
ENST00000295770.4	X0h.untreated-X6h.treated	9.34269e+07	0.172838859529114	12013040698987	up-regulated
ENST00000295901.8	X0h.untreated-X6h.treated	4.9498e+09	-0.113242612395754	-0.409793951632103	down-regulated
ENST00000295902.11	X0h.untreated-(X3h.treated+X6h.treated)/2	3.13357e+08	0.878836992810239	672307912819333	up-regulated
ENST00000295902.11	X0h.untreated-X3h.treated	0.00138003180452678	0.825804809446882	539029377463597	up-regulated
ENST00000295902.11	X0h.untreated-X6h.treated	5.35712e+08	0.931869176173596	805586448175069	up-regulated
ENST00000295924.12	X0h.untreated-(X3h.treated+X6h.treated)/2	3.5752e+09	-0.190449082377779	0.501399348767732	up-regulated
ENST00000295924.12	X0h.untreated-X3h.treated	0.00441591648129725	-0.161071558467742	0.588484304195529	up-regulated
ENST00000295958.10	X0h.untreated-X3h.treated	0.000418777325739386	0.101445018371645	0.477495597702722	up-regulated
ENST00000295971.12	X0h.untreated-X6h.treated	0.0041684991592744	0.535290424688007	171980019561231	up-regulated
ENST00000296015.9	X0h.untreated-X3h.treated	0.00811826458658554	0.175545150311345	373212921923189	up-regulated
ENST00000296043.7	X0h.untreated-(X3h.treated+X6h.treated)/2	22.0339	0.258617006183847	0.700841617657673	up-regulated
ENST00000296043.7	X0h.untreated-X3h.treated	179.787	0.263435533962101	0.802589149053036	up-regulated
ENST00000296043.7	X0h.untreated-X6h.treated	2240.92	0.253798478405594	0.599094086262311	up-regulated
ENST00000296048.10	X0h.untreated-(X3h.treated+X6h.treated)/2	1.09509e+09	0.190713680988816	0.716472316504454	up-regulated
ENST00000296048.10	X0h.untreated-X3h.treated	1.27294e+09	0.196072905165267	0.812838591572382	up-regulated
ENST00000296048.10	X0h.untreated-X6h.treated	0.00126253901514936	0.185354456812365	0.620106041436526	up-regulated
ENST00000296088.12	X0h.untreated-(X3h.treated+X6h.treated)/2	0.00104310583218475	0.473026175332087	401606680109257	up-regulated
ENST00000296088.12	X0h.untreated-X6h.treated	0.00549754565358875	0.525040173298771	513599730703039	up-regulated
ENST00000296137.7	X0h.untreated-(X3h.treated+X6h.treated)/2	0.00403725162883409	-0.179733683918916	-0.101938164353252	down-regulated
ENST00000296202.11	X0h.untreated-X3h.treated	0.0052349269219678	0.251512984174751	343660664652226	up-regulated
ENST00000296218.8	X0h.untreated-(X3h.treated+X6h.treated)/2	0.00727097788603812	-0.105323933104809	-363977235267267	down-regulated
ENST00000296252.9	X0h.untreated-(X3h.treated+X6h.treated)/2	0.00019995577501611	-0.62048309823304	-0.390478245221307	down-regulated
ENST00000296252.9	X0h.untreated-X3h.treated	0.00427282308398237	-0.62048309823304	0.0154516817572626	up-regulated
ENST00000296252.9	X0h.untreated-X6h.treated	0.000380376697480571	-0.62048309823304	-0.796408172199877	down-regulated
ENST00000296255.8	X0h.untreated-X3h.treated	0.00396167672236251	0.187006652803652	0.526874989023273	up-regulated
ENST00000296255.8	X0h.untreated-X6h.treated	0.00533015937635655	0.189006888706355	0.236138157191004	up-regulated
ENST00000296302.11	X0h.untreated-(X3h.treated+X6h.treated)/2	5.62416e+09	-0.257060325397229	-108511062163316	down-regulated
ENST00000296302.11	X0h.untreated-X3h.treated	3.02839e+09	-0.35497155458779	-148696961901102	down-regulated
ENST00000296417.6	X0h.untreated-(X3h.treated+X6h.treated)/2	543.076	0.177984281976811	0.24080708234928	up-regulated
ENST00000296417.6	X0h.untreated-X3h.treated	6.71983e+07	0.143140503499401	0.150767523903606	up-regulated
ENST00000296417.6	X0h.untreated-X6h.treated	68.552	0.212828060454221	0.330846640794955	up-regulated
ENST00000296425.10	X0h.untreated-(X3h.treated+X6h.treated)/2	210.22	-0.273017041791922	-0.0902403562332394	down-regulated
ENST00000296425.10	X0h.untreated-X3h.treated	949778	-0.266104074668385	-0.0451049268514669	down-regulated
ENST00000296425.10	X0h.untreated-X6h.treated	334526	-0.279930008915459	-0.135375785615012	down-regulated
ENST00000296484.7	X0h.untreated-(X3h.treated+X6h.treated)/2	3.48145e+09	0.563759156263408	363805453064115	up-regulated
ENST00000296484.7	X0h.untreated-X3h.treated	0.00494156295422568	0.445688927645373	119925097043002	up-regulated
ENST00000296484.7	X0h.untreated-X6h.treated	0.000145414421901166	0.681829384881443	607685809085229	up-regulated
ENST00000296490.8	X0h.untreated-X3h.treated	1.43855e+09	0.171071959869912	-0.120196585575503	down-regulated
ENST00000296490.8	X3h.treated-X6h.treated	0.000411713608422299	-0.171071959869912	0.0196847088768148	up-regulated
ENST00000296555.11	X0h.untreated-X6h.treated	2.92039e+09	0.115621594751	552464251732014	up-regulated
ENST00000296577.9	X0h.untreated-X3h.treated	0.00114440731525261	0.368891293288508	153468347042156	up-regulated
ENST00000296577.9	X0h.untreated-X6h.treated	0.000147657828457921	0.377167341602998	0.815762780261978	up-regulated
ENST00000296597.10	X0h.untreated-(X3h.treated+X6h.treated)/2	0.00235122497148871	-0.23448821795084	0.475454317361428	up-regulated
ENST00000296641.5	X0h.untreated-(X3h.treated+X6h.treated)/2	0.00507757998967046	0.31377014944585	0.563756064207533	up-regulated
ENST00000296641.5	X0h.untreated-X6h.treated	0.00483612931085697	0.344262023545614	0.38472292941103	up-regulated
ENST00000296666.12	X0h.untreated-(X3h.treated+X6h.treated)/2	8.94287e+06	0.23520440110428	112798939004812	up-regulated
ENST00000296666.12	X0h.untreated-X3h.treated	3.88262e+08	0.248234459058016	143193579845914	up-regulated
ENST00000296666.12	X0h.untreated-X6h.treated	3.21949e+08	0.222174343150543	0.824042981637099	up-regulated
ENST00000296679.9	X0h.untreated-(X3h.treated+X6h.treated)/2	0.00413668216570983	0.11343264281519	0.83025633883544	up-regulated
ENST00000296679.9	X0h.untreated-X3h.treated	0.000376419731298436	0.169815139638781	0.925676562106765	up-regulated
ENST00000296953.6	X0h.untreated-(X3h.treated+X6h.treated)/2	0.000488386375075503	0.339420286706997	1084810612165	up-regulated
ENST00000296953.6	X0h.untreated-X3h.treated	0.000292003904731465	0.366307805118795	0.725351281475234	up-regulated
ENST00000296955.12	X0h.untreated-X3h.treated	0.000183281401580904	-0.102202801816027	-497364010985167	down-regulated
ENST00000296978.3	X0h.untreated-(X3h.treated+X6h.treated)/2	0.00909415181706167	-0.572227214104264	-370923079545222	down-regulated
ENST00000297107.11	X0h.untreated-(X3h.treated+X6h.treated)/2	4.66238e+07	0.229917329773536	0.25104433355652	up-regulated
ENST00000297107.11	X0h.untreated-X3h.treated	1.82199e+07	0.245462187585033	0.287017143575902	up-regulated
ENST00000297107.11	X0h.untreated-X6h.treated	7.09604e+07	0.21437247196204	0.215071523537139	up-regulated
ENST00000297156.4	X0h.untreated-(X3h.treated+X6h.treated)/2	0.00108267655397775	-0.216102768249229	-0.707203317590587	down-regulated
ENST00000297156.4	X0h.untreated-X6h.treated	0.00314248295466039	-0.242308009247739	-0.673943768690235	down-regulated
ENST00000297239.10	X0h.untreated-(X3h.treated+X6h.treated)/2	0.00578328211354075	0.50843647734554	320556580392363	up-regulated
ENST00000297239.10	X0h.untreated-X3h.treated	0.00256266767331033	0.789782620099607	48456682397192	up-regulated
ENST00000297290.4	X0h.untreated-(X3h.treated+X6h.treated)/2	7098.17	-0.20138073056802	-249428196002107	down-regulated
ENST00000297290.4	X0h.untreated-X3h.treated	12385.6	-0.228213455379529	-255565160945192	down-regulated
ENST00000297290.4	X0h.untreated-X6h.treated	276451	-0.174548005756511	-243291231059021	down-regulated
ENST00000297338.6	X0h.untreated-(X3h.treated+X6h.treated)/2	0.00485568553714529	0.181217581788635	0.636042812247385	up-regulated
ENST00000297338.6	X0h.untreated-X3h.treated	0.00194040454336671	0.222780732919741	0.58220140239391	up-regulated
ENST00000297440.11	X0h.untreated-(X3h.treated+X6h.treated)/2	10451.5	0.504543608284708	164119964026173	up-regulated
ENST00000297440.11	X0h.untreated-X3h.treated	131609	0.51214950686522	168006927957443	up-regulated
ENST00000297440.11	X0h.untreated-X6h.treated	20166.7	0.496937709704196	160233000094903	up-regulated
ENST00000297508.8	X0h.untreated-(X3h.treated+X6h.treated)/2	0.00151933366438078	-0.205438766296758	-0.762695384291421	down-regulated
ENST00000297508.8	X0h.untreated-X6h.treated	0.00344972769756697	-0.247290284384746	-0.746630564478684	down-regulated
ENST00000297518.4	X3h.treated-X6h.treated	0.00957171048868132	0.242041302769992	12637567687704	up-regulated
ENST00000297532.11	X0h.untreated-(X3h.treated+X6h.treated)/2	0.000796883855528572	-0.27709141019864	-182851499116401	down-regulated
ENST00000297532.11	X0h.untreated-X6h.treated	0.00909909265739415	-0.303380687948384	-206033013884395	down-regulated
ENST00000297596.3	X0h.untreated-X3h.treated	0.00452978737674842	0.195760963464628	109748923904701	up-regulated
ENST00000297661.9	X0h.untreated-X6h.treated	0.000422131997976289	-0.483241091276436	-260181329898871	down-regulated
ENST00000297814.7	X0h.untreated-(X3h.treated+X6h.treated)/2	0.000538729150305592	0.520836155565461	389705501502359	up-regulated
ENST00000297814.7	X0h.untreated-X6h.treated	0.000430839321804487	0.5754272492631	523813592167968	up-regulated
ENST00000297908.7	X0h.untreated-(X3h.treated+X6h.treated)/2	5.77922e+09	0.108354012607811	616627170219884	up-regulated
ENST00000297908.7	X0h.untreated-X3h.treated	0.00177717280377386	0.108354012607811	609043772403095	up-regulated
ENST00000297908.7	X0h.untreated-X6h.treated	0.00113120115443823	0.108354012607811	624210568036674	up-regulated
ENST00000297990.9	X0h.untreated-(X3h.treated+X6h.treated)/2	27634	-0.561865655185402	-0.961299085454824	down-regulated
ENST00000297990.9	X0h.untreated-X3h.treated	1.81038e+06	-0.571215840423799	-0.80380840634044	down-regulated
ENST00000297990.9	X0h.untreated-X6h.treated	1.68098e+07	-0.552515469947004	-111878976456921	down-regulated
ENST00000298097.7	X0h.untreated-(X3h.treated+X6h.treated)/2	0.00104258672550737	-0.443456994140306	0.677168383323935	up-regulated
ENST00000298097.7	X0h.untreated-X3h.treated	0.000661916541458267	-0.568422088028859	0.538971629662639	up-regulated
ENST00000298229.7	X0h.untreated-(X3h.treated+X6h.treated)/2	183.008	-0.142134336540481	-0.472536394961736	down-regulated
ENST00000298229.7	X0h.untreated-X3h.treated	540161	-0.157178675113619	-0.553353756804901	down-regulated
ENST00000298229.7	X0h.untreated-X6h.treated	2.02215e+07	-0.127089997967342	-0.391719033118571	down-regulated
ENST00000298292.12	X0h.untreated-(X3h.treated+X6h.treated)/2	0.000657819128525423	-0.250872635855942	-0.42603861488615	down-regulated
ENST00000298292.12	X0h.untreated-X6h.treated	0.000443890718295647	-0.289448749705201	-0.82025031564816	down-regulated
ENST00000298310.10	X0h.untreated-(X3h.treated+X6h.treated)/2	0.00516473857180173	0.104910011433363	259471041103309	up-regulated
ENST00000298317.9	X0h.untreated-X3h.treated	1.16955e+09	-0.199434448389329	-0.583505475909351	down-regulated
ENST00000298428.14	X0h.untreated-(X3h.treated+X6h.treated)/2	3.38766e+06	0.796049365664708	562348368888767	up-regulated
ENST00000298428.14	X0h.untreated-X3h.treated	9.60612e+08	0.796049365664708	554764971071978	up-regulated
ENST00000298428.14	X0h.untreated-X6h.treated	6.90685e+06	0.796049365664708	569931766705557	up-regulated
ENST00000298468.9	X0h.untreated-(X3h.treated+X6h.treated)/2	0.00221539309209711	0.101962108234888	0.765834531733743	up-regulated
ENST00000298468.9	X0h.untreated-X3h.treated	0.00144924358852752	0.147281860734713	119247375059802	up-regulated
ENST00000298552.8	X0h.untreated-X6h.treated	0.00449070870313224	-0.145659403949838	-35220849031516	down-regulated
ENST00000298556.8	X0h.untreated-(X3h.treated+X6h.treated)/2	0.0032582681644622	0.151069796378632	0.560887307188689	up-regulated
ENST00000298556.8	X0h.untreated-X3h.treated	0.0027116571077569	0.192148638612717	0.732204506546553	up-regulated
ENST00000298569.9	X0h.untreated-(X3h.treated+X6h.treated)/2	2.34511e+08	0.286953584235599	0.690996467012484	up-regulated
ENST00000298569.9	X0h.untreated-X3h.treated	8.25481e+09	0.292524396428592	0.867850593185535	up-regulated
ENST00000298569.9	X0h.untreated-X6h.treated	1.98107e+09	0.281382772042605	0.514142340839432	up-regulated
ENST00000298746.5	X0h.untreated-(X3h.treated+X6h.treated)/2	6.42826e+08	0.636014789571617	123218052958408	up-regulated
ENST00000298746.5	X0h.untreated-X3h.treated	3.19799e+09	0.629720762390755	133504995156729	up-regulated
ENST00000298746.5	X0h.untreated-X6h.treated	1.93437e+09	0.64230881675248	112931110760087	up-regulated
ENST00000298784.5	X0h.untreated-(X3h.treated+X6h.treated)/2	0.00518795101435783	-0.381476484737287	-334945302910096	down-regulated
ENST00000298786.4	X0h.untreated-(X3h.treated+X6h.treated)/2	0.00518795101435783	0.381476484737287	146433489069814	up-regulated
ENST00000298832.14	X0h.untreated-(X3h.treated+X6h.treated)/2	0.000216446318823522	-0.171613469027837	-0.298286751056774	down-regulated
ENST00000298832.14	X0h.untreated-X6h.treated	0.00296196310203613	-0.297037608671556	-0.112518178167957	down-regulated
ENST00000299166.9	X0h.untreated-(X3h.treated+X6h.treated)/2	0.00051951997421778	-0.221252308180785	-176815170998575	down-regulated
ENST00000299166.9	X0h.untreated-X3h.treated	0.00303326575570136	-0.229800147559506	-161333968608867	down-regulated
ENST00000299166.9	X0h.untreated-X6h.treated	0.00460249315034658	-0.212704468802064	-192296373388283	down-regulated
ENST00000299192.8	X0h.untreated-(X3h.treated+X6h.treated)/2	0.00952703838984539	-0.144139283056688	141338308483404	up-regulated
ENST00000299204.4	X0h.untreated-(X3h.treated+X6h.treated)/2	0.000943121602865197	0.818547554325425	727288267439895	up-regulated
ENST00000299204.4	X0h.untreated-X6h.treated	0.000860175694169657	0.924990869968421	873890116406678	up-regulated
ENST00000299259.10	X0h.untreated-(X3h.treated+X6h.treated)/2	0.000159166685792418	-0.306868888987847	0.670359599656716	up-regulated
ENST00000299259.10	X0h.untreated-X6h.treated	0.000793718705715715	-0.419438197027355	0.496466691486933	up-regulated
ENST00000299314.12	X0h.untreated-(X3h.treated+X6h.treated)/2	0.000144323412230541	0.27150657956524	0.619772854849106	up-regulated
ENST00000299314.12	X0h.untreated-X3h.treated	0.000136100498708979	0.299402348760341	0.565230686654593	up-regulated
ENST00000299314.12	X0h.untreated-X6h.treated	0.00234637123599454	0.24361081037014	0.674315023043619	up-regulated
ENST00000299335.7	X0h.untreated-(X3h.treated+X6h.treated)/2	0.00340622959369526	0.370038563888271	148161701192297	up-regulated
ENST00000299335.7	X0h.untreated-X3h.treated	0.00237263469398057	0.37941198999503	163700175539834	up-regulated
ENST00000299335.7	X0h.untreated-X6h.treated	0.00617683318474986	0.360665137781512	132623226844759	up-regulated
ENST00000299402.10	X0h.untreated-(X3h.treated+X6h.treated)/2	1.13535e+09	-0.366875297258406	-399608240958303	down-regulated
ENST00000299402.10	X0h.untreated-X3h.treated	7.80956e+09	-0.384406396527523	-409479166501314	down-regulated
ENST00000299402.10	X0h.untreated-X6h.treated	7.76232e+09	-0.34934419798929	-389737315415292	down-regulated
ENST00000299413.7	X0h.untreated-(X3h.treated+X6h.treated)/2	5.33134e+09	0.195261696501306	0.680244440387573	up-regulated
ENST00000299413.7	X0h.untreated-X3h.treated	0.000552778251122854	0.189641214370245	0.730144668823719	up-regulated
ENST00000299413.7	X0h.untreated-X6h.treated	0.000139346167768442	0.200882178632367	0.630344211951426	up-regulated
ENST00000299421.8	X0h.untreated-(X3h.treated+X6h.treated)/2	0.000331142095028852	-0.132915488814408	-453440418937599	down-regulated
ENST00000299421.8	X0h.untreated-X3h.treated	0.000568730936141707	-0.147914817359664	-442937713591262	down-regulated
ENST00000299421.8	X0h.untreated-X6h.treated	0.000590023706123155	-0.117916160269151	-463943124283936	down-regulated
ENST00000299563.5	X0h.untreated-X3h.treated	0.00753832551755684	0.603153476227552	0.415389696244091	up-regulated
ENST00000299576.9	X0h.untreated-(X3h.treated+X6h.treated)/2	0.00158436731597657	0.105471886372339	324117011747103	up-regulated
ENST00000299576.9	X0h.untreated-X3h.treated	9.61232e+09	0.139566724229586	572895824874306	up-regulated
ENST00000299608.7	X3h.treated-X6h.treated	0.00275708879297818	0.349003296594685	-0.12698078419953	down-regulated
ENST00000299626.10	X0h.untreated-X6h.treated	0.00163351895747476	0.24395979999738	122566329163252	up-regulated
ENST00000299638.8	X0h.untreated-X6h.treated	0.00601733820167522	0.167735185616862	381128316251776	up-regulated
ENST00000299767.10	X0h.untreated-(X3h.treated+X6h.treated)/2	3.86413e+08	0.281606662502029	101363657391089	up-regulated
ENST00000299767.10	X0h.untreated-X3h.treated	0.000226300368218381	0.274709401902812	104959829877561	up-regulated
ENST00000299767.10	X0h.untreated-X6h.treated	3.47224e+08	0.288503923101246	0.97767484904618	up-regulated
ENST00000299871.9	X0h.untreated-X6h.treated	0.0099448551573777	-0.366759204969538	-326364851553534	down-regulated
ENST00000299977.9	X0h.untreated-(X3h.treated+X6h.treated)/2	7.07356e+08	0.268651544165808	0.564971761293053	up-regulated
ENST00000299977.9	X0h.untreated-X3h.treated	0.00148301720361525	0.231731309344373	0.397625353899041	up-regulated
ENST00000299977.9	X0h.untreated-X6h.treated	8.68143e+09	0.305571778987244	0.732318168687065	up-regulated
ENST00000300151.5	X0h.untreated-(X3h.treated+X6h.treated)/2	0.000330131073044046	-0.386473044404944	-10619152259496	down-regulated
ENST00000300151.5	X0h.untreated-X3h.treated	0.00655895925817792	-0.374101995862818	-103035576095854	down-regulated
ENST00000300151.5	X0h.untreated-X6h.treated	0.00236618222380897	-0.39884409294707	-109347469094066	down-regulated
ENST00000300291.10	X0h.untreated-(X3h.treated+X6h.treated)/2	5.10396e+08	0.183687827983196	0.598187577312326	up-regulated
ENST00000300291.10	X0h.untreated-X3h.treated	0.000136350444660393	0.17755816913876	0.585273334613831	up-regulated
ENST00000300291.10	X0h.untreated-X6h.treated	1.55946e+08	0.189817486827631	0.611101820010821	up-regulated
ENST00000300452.8	X0h.untreated-(X3h.treated+X6h.treated)/2	0.000718554104443467	-0.123038908774544	-101375506529805	down-regulated
ENST00000300452.8	X0h.untreated-X6h.treated	0.00661634761501127	-0.132761856098036	-10430652393418	down-regulated
ENST00000300658.9	X0h.untreated-(X3h.treated+X6h.treated)/2	1.47598e+08	-0.476099702416112	-173459102869503	down-regulated
ENST00000300658.9	X0h.untreated-X3h.treated	0.00792686390717101	-0.433675607494758	-166452419866846	down-regulated
ENST00000300658.9	X0h.untreated-X6h.treated	0.000243763659948111	-0.518523797337467	-18046578587216	down-regulated
ENST00000300747.10	X0h.untreated-(X3h.treated+X6h.treated)/2	0.000210401676956244	0.564499961267734	279767287522384	up-regulated
ENST00000300747.10	X0h.untreated-X6h.treated	0.000149418135424015	0.7656097644036	515546771724521	up-regulated
ENST00000300896.9	X0h.untreated-(X3h.treated+X6h.treated)/2	9.01482e+06	0.200283748129923	113453476559167	up-regulated
ENST00000300896.9	X0h.untreated-X3h.treated	2.30102e+08	0.200365063194659	126284471038181	up-regulated
ENST00000300896.9	X0h.untreated-X6h.treated	2.58853e+09	0.200202433065187	100622482080153	up-regulated
ENST00000300917.9	X0h.untreated-(X3h.treated+X6h.treated)/2	2.63481e+06	-0.505586613278342	0.221975823722039	up-regulated
ENST00000300917.9	X0h.untreated-X3h.treated	1.68323e+08	-0.505586613278342	0.275400644527429	up-regulated
ENST00000300917.9	X0h.untreated-X6h.treated	1.09035e+08	-0.505586613278342	0.168551002916648	up-regulated
ENST00000301012.8	X0h.untreated-(X3h.treated+X6h.treated)/2	0.00250750173397224	-0.128743142601611	-186768609170429	down-regulated
ENST00000301012.8	X0h.untreated-X6h.treated	0.00066116167923673	-0.228209716813164	-175008172793269	down-regulated
ENST00000301012.8	X3h.treated-X6h.treated	0.00421962722241809	-0.198933148423106	0.235208727543215	up-regulated
ENST00000301042.7	X0h.untreated-(X3h.treated+X6h.treated)/2	0.0025686940590852	0.526154343764385	132179496863487	up-regulated
ENST00000301042.7	X0h.untreated-X3h.treated	0.00398506865583264	0.486284876486031	0.864772166417146	up-regulated
ENST00000301071.12	X0h.untreated-(X3h.treated+X6h.treated)/2	0.0211023	0.423733932322931	0.479160157776864	up-regulated
ENST00000301071.12	X0h.untreated-X3h.treated	0.0112422	0.420004638569252	0.617619900820159	up-regulated
ENST00000301071.12	X0h.untreated-X6h.treated	0.0417951	0.427463226076611	0.340700414733568	up-regulated
ENST00000301178.9	X0h.untreated-(X3h.treated+X6h.treated)/2	1.20116e+07	0.128832447599422	0.217527728820941	up-regulated
ENST00000301178.9	X0h.untreated-X3h.treated	2.04405e+08	0.144487838767562	0.212507346705626	up-regulated
ENST00000301178.9	X0h.untreated-X6h.treated	1.65513e+07	0.113177056431282	0.222548110936255	up-regulated
ENST00000301364.9	X0h.untreated-X3h.treated	0.00610859133317264	-0.134540035533401	0.536503194563041	up-regulated
ENST00000301454.9	X0h.untreated-(X3h.treated+X6h.treated)/2	0.00277457809064853	-0.1336515277334	-0.248578136071518	down-regulated
ENST00000301458.10	X0h.untreated-(X3h.treated+X6h.treated)/2	2.68416e+06	-0.491800476036548	-123542603827637	down-regulated
ENST00000301458.10	X0h.untreated-X3h.treated	2.4947e+07	-0.498026360104744	-117182596446195	down-regulated
ENST00000301458.10	X0h.untreated-X6h.treated	1.79771e+09	-0.485574591968352	-12990261120908	down-regulated
ENST00000301463.9	X0h.untreated-(X3h.treated+X6h.treated)/2	1.21119e+07	-0.42376792860819	-0.501349185600936	down-regulated
ENST00000301463.9	X0h.untreated-X3h.treated	0.00231692695272837	-0.393752878116539	-0.488405861789332	down-regulated
ENST00000301463.9	X0h.untreated-X6h.treated	0.000235871144071803	-0.45378297909984	-0.51429250941254	down-regulated
ENST00000301488.7	X0h.untreated-X6h.treated	0.00383778896013744	-0.116748812272646	-151224930450733	down-regulated
ENST00000301585.10	X0h.untreated-(X3h.treated+X6h.treated)/2	4.30848e+09	-0.281732551987212	-0.396758270160972	down-regulated
ENST00000301585.10	X0h.untreated-X3h.treated	0.005013998146852	-0.269865068010341	-0.300616282909878	down-regulated
ENST00000301585.10	X0h.untreated-X6h.treated	0.00149730028156054	-0.293600035964084	-0.492900257412066	down-regulated
ENST00000301764.11	X0h.untreated-X6h.treated	0.00109836274302244	0.530082353934865	0.068338870190237	up-regulated
ENST00000301765.10	X0h.untreated-(X3h.treated+X6h.treated)/2	0.000820935102027947	-0.359563833727666	0.0533802163106247	up-regulated
ENST00000301765.10	X0h.untreated-X3h.treated	0.000348244009549223	-0.498770387463175	-0.0390577081201169	down-regulated
ENST00000301935.9	X0h.untreated-(X3h.treated+X6h.treated)/2	2359.19	-0.137959017416668	-173007917411801	down-regulated
ENST00000301935.9	X0h.untreated-X3h.treated	129209	-0.14885068825985	-179946824661029	down-regulated
ENST00000301935.9	X0h.untreated-X6h.treated	430624	-0.127067346573485	-166069010162572	down-regulated
ENST00000301964.6	X0h.untreated-(X3h.treated+X6h.treated)/2	67.1516	-0.327803544321387	-0.869975079925022	down-regulated
ENST00000301964.6	X0h.untreated-X3h.treated	2788.28	-0.400779391126775	-0.897259351930982	down-regulated
ENST00000301964.6	X0h.untreated-X6h.treated	63396.4	-0.254827697515999	-0.842690807919062	down-regulated
ENST00000302078.9	X0h.untreated-(X3h.treated+X6h.treated)/2	6.08979e+08	0.25434981292254	101567324876453	up-regulated
ENST00000302078.9	X0h.untreated-X3h.treated	5.56757e+09	0.244844525769508	0.869056777921337	up-regulated
ENST00000302078.9	X0h.untreated-X6h.treated	8.11087e+09	0.263855100075573	116228971960773	up-regulated
ENST00000302182.8	X0h.untreated-(X3h.treated+X6h.treated)/2	1.28633e+09	-0.156318078355228	0.442229300231245	up-regulated
ENST00000302182.8	X0h.untreated-X6h.treated	0.00175003942720606	-0.149160576383497	0.387615776595791	up-regulated
ENST00000302243.12	X0h.untreated-(X3h.treated+X6h.treated)/2	5.44909e+06	-0.422917961425673	-0.382142958651893	down-regulated
ENST00000302243.12	X0h.untreated-X3h.treated	0.000604509353016079	-0.348295409458775	-0.177016806798087	down-regulated
ENST00000302243.12	X0h.untreated-X6h.treated	2.91469e+08	-0.497540513392571	-0.587269110505699	down-regulated
ENST00000302274.7	X0h.untreated-(X3h.treated+X6h.treated)/2	0.00631719783853742	0.105788634392693	0.349569339536969	up-regulated
ENST00000302326.5	X0h.untreated-(X3h.treated+X6h.treated)/2	1.4682e+08	0.213145093740037	0.0116155319848561	up-regulated
ENST00000302326.5	X0h.untreated-X3h.treated	9.17389e+08	0.206077408432205	-0.239174118816665	down-regulated
ENST00000302326.5	X0h.untreated-X6h.treated	4.85756e+08	0.220212779047869	0.262405182786377	up-regulated
ENST00000302342.3	X0h.untreated-(X3h.treated+X6h.treated)/2	8.40652e+09	-0.197851719081269	-0.462515792076578	down-regulated
ENST00000302342.3	X0h.untreated-X3h.treated	0.00355868386934963	-0.250986358849335	-0.491760101067937	down-regulated
ENST00000302342.3	X0h.untreated-X6h.treated	0.00354300882212808	-0.144717079313203	-0.433271483085219	down-regulated
ENST00000302418.5	X0h.untreated-(X3h.treated+X6h.treated)/2	0.000593532823744187	0.199245560970207	0.752835473250741	up-regulated
ENST00000302418.5	X0h.untreated-X3h.treated	0.000755772834465871	0.232648322518378	0.842495387348682	up-regulated
ENST00000302450.11	X0h.untreated-(X3h.treated+X6h.treated)/2	0.00168046640987961	0.18130969471946	0.590191383124227	up-regulated
ENST00000302450.11	X0h.untreated-X3h.treated	0.000294834522122894	0.209620643205354	0.400742946632395	up-regulated
ENST00000302475.8	X0h.untreated-X3h.treated	0.00517911529678464	0.424434133689136	372263068648909	up-regulated
ENST00000302528.11	X0h.untreated-(X3h.treated+X6h.treated)/2	3.03591e+09	0.134965379534191	72532039049923	up-regulated
ENST00000302528.11	X0h.untreated-X3h.treated	0.000181307010167189	0.138224540392848	797225506025132	up-regulated
ENST00000302541.11	X0h.untreated-(X3h.treated+X6h.treated)/2	8.31434e+09	0.615803322224834	465576417117375	up-regulated
ENST00000302541.11	X0h.untreated-X6h.treated	0.00019409975190047	0.67592914333704	565140439723582	up-regulated
ENST00000302550.16	X0h.untreated-(X3h.treated+X6h.treated)/2	0.000458115366498175	0.395034049969977	0.277765955279105	up-regulated
ENST00000302550.16	X0h.untreated-X6h.treated	5.03478e+09	0.51608644886334	0.389933108678753	up-regulated
ENST00000302631.8	X0h.untreated-(X3h.treated+X6h.treated)/2	3.59725e+06	-0.117076487646473	-0.592347851927569	down-regulated
ENST00000302631.8	X0h.untreated-X6h.treated	0.00189476022988894	-0.186767149019752	-0.722576639284907	down-regulated
ENST00000302746.11	X0h.untreated-(X3h.treated+X6h.treated)/2	414078	0.613136601024668	11451615718864	up-regulated
ENST00000302746.11	X0h.untreated-X3h.treated	189709	0.625408842469825	108492233568705	up-regulated
ENST00000302746.11	X0h.untreated-X6h.treated	1.01606e+07	0.600864359579511	120540080808574	up-regulated
ENST00000302907.9	X0h.untreated-(X3h.treated+X6h.treated)/2	1586.21	0.11205971315647	-0.76460362357886	down-regulated
ENST00000302907.9	X0h.untreated-X3h.treated	311.133	0.135495399729255	-0.628443210663815	down-regulated
ENST00000302926.7	X0h.untreated-(X3h.treated+X6h.treated)/2	0.00269532528378746	0.153687751095387	0.28003670641815	up-regulated
ENST00000302926.7	X0h.untreated-X6h.treated	0.000426496063175058	0.189071547424283	0.465923149495557	up-regulated
ENST00000303097.11	X0h.untreated-(X3h.treated+X6h.treated)/2	0.000231468440768897	0.578640916744899	341364459231295	up-regulated
ENST00000303097.11	X0h.untreated-X3h.treated	0.000153273751316601	0.692142959620796	447978156871179	up-regulated
ENST00000303115.8	X0h.untreated-(X3h.treated+X6h.treated)/2	0.00367519655364015	-0.234784112792552	0.558227122407236	up-regulated
ENST00000303127.12	X0h.untreated-(X3h.treated+X6h.treated)/2	7.6442e+08	-0.133258492826556	-0.690230696901662	down-regulated
ENST00000303127.12	X0h.untreated-X3h.treated	0.00332076718673482	-0.197114761294957	-0.720926136199934	down-regulated
ENST00000303143.9	X0h.untreated-(X3h.treated+X6h.treated)/2	0.0083442360465177	0.727300480477563	307668231837806	up-regulated
ENST00000303204.9	X0h.untreated-(X3h.treated+X6h.treated)/2	72920.1	0.220780861435501	-0.00186681064033278	down-regulated
ENST00000303204.9	X0h.untreated-X3h.treated	1.64422e+07	0.209991099324482	0.0490525032254743	up-regulated
ENST00000303204.9	X0h.untreated-X6h.treated	381807	0.23157062354652	-0.0527861245061398	down-regulated
ENST00000303372.7	X3h.treated-X6h.treated	0.00549337646534109	0.497579266579908	171101106240105	up-regulated
ENST00000303375.10	X0h.untreated-(X3h.treated+X6h.treated)/2	0.00512972735489188	0.22831502259096	-0.415160853658916	down-regulated
ENST00000303434.8	X0h.untreated-(X3h.treated+X6h.treated)/2	0.00890679460738671	0.191083703309165	337517518474478	up-regulated
ENST00000303436.11	X0h.untreated-(X3h.treated+X6h.treated)/2	0.00381416343984708	0.241407823072362	0.712676873840137	up-regulated
ENST00000303436.11	X0h.untreated-X6h.treated	0.00463675331197214	0.226212853743899	0.557997761907734	up-regulated
ENST00000303469.6	X0h.untreated-(X3h.treated+X6h.treated)/2	8.94105e+09	-0.315287112078308	-371657913295922	down-regulated
ENST00000303469.6	X0h.untreated-X3h.treated	0.00190134609498075	-0.434601949639055	-360086931400716	down-regulated
ENST00000303469.6	X0h.untreated-X6h.treated	0.00074481422755992	-0.195972274517561	-383228895191129	down-regulated
ENST00000303538.13	X0h.untreated-(X3h.treated+X6h.treated)/2	0.00173987850867785	0.109450502476316	0.553500010249449	up-regulated
ENST00000303538.13	X0h.untreated-X6h.treated	0.00471294562686478	0.239455579096529	0.463353034882772	up-regulated
ENST00000303575.9	X0h.untreated-X3h.treated	7.55727e+06	0.108550629727628	0.660023167307654	up-regulated
ENST00000303665.9	X0h.untreated-(X3h.treated+X6h.treated)/2	4.93254e+07	-0.129834552090219	-0.96742872297569	down-regulated
ENST00000303665.9	X0h.untreated-X3h.treated	1.56289e+08	-0.144639975317324	-128794950881754	down-regulated
ENST00000303665.9	X0h.untreated-X6h.treated	0.000114020708366326	-0.115029128863114	-0.646907937133836	down-regulated
ENST00000303721.11	X0h.untreated-(X3h.treated+X6h.treated)/2	487996	0.499059892741545	543142577083418	up-regulated
ENST00000303721.11	X0h.untreated-X3h.treated	6.26106e+07	0.510061634828084	610918243883683	up-regulated
ENST00000303721.11	X0h.untreated-X6h.treated	0.0002184926050809	0.488058150655006	475366910283153	up-regulated
ENST00000304043.10	X0h.untreated-X3h.treated	0.00330442687364284	0.331562577592013	-0.0241136865123481	down-regulated
ENST00000304043.10	X0h.untreated-X6h.treated	0.00849916440226376	0.352232016881996	-0.0800181150748003	down-regulated
ENST00000304116.9	X0h.untreated-(X3h.treated+X6h.treated)/2	3.00108e+09	0.774926045025594	38947844138407	up-regulated
ENST00000304116.9	X0h.untreated-X3h.treated	0.000177665568010041	0.774926045025594	381895043567281	up-regulated
ENST00000304116.9	X0h.untreated-X6h.treated	0.000258490779532651	0.774926045025594	39706183920086	up-regulated
ENST00000304301.10	X0h.untreated-(X3h.treated+X6h.treated)/2	0.000491993953726908	-0.326863781548006	-0.321241096998668	down-regulated
ENST00000304301.10	X0h.untreated-X6h.treated	0.000505695722999153	-0.397356141693965	-0.340836483115127	down-regulated
ENST00000304332.8	X0h.untreated-(X3h.treated+X6h.treated)/2	1.78424e+06	0.140240025519311	0.756661834863618	up-regulated
ENST00000304332.8	X0h.untreated-X3h.treated	2.62742e+09	0.12812049387124	0.672764028227285	up-regulated
ENST00000304332.8	X0h.untreated-X6h.treated	2.45412e+07	0.152359557167383	0.840559641499952	up-regulated
ENST00000304414.12	X0h.untreated-(X3h.treated+X6h.treated)/2	2.82557e+09	0.340602557271572	170318691108567	up-regulated
ENST00000304414.12	X0h.untreated-X3h.treated	3.13789e+08	0.351549552515161	154566863401602	up-regulated
ENST00000304414.12	X0h.untreated-X6h.treated	2.62392e+08	0.329655562027983	186070518815531	up-regulated
ENST00000304511.7	X0h.untreated-(X3h.treated+X6h.treated)/2	4.90311e+07	-0.464750791735003	0.833644497872336	up-regulated
ENST00000304511.7	X0h.untreated-X3h.treated	0.00281542402991468	-0.460043882105866	0.859875209482789	up-regulated
ENST00000304511.7	X0h.untreated-X6h.treated	0.000731368236912142	-0.469457701364139	0.807413786261883	up-regulated
ENST00000304743.7	X0h.untreated-(X3h.treated+X6h.treated)/2	1.95738e+08	0.172579373904934	0.91672756338601	up-regulated
ENST00000304743.7	X0h.untreated-X3h.treated	5.15977e+08	0.165607680326065	10079700238385	up-regulated
ENST00000304743.7	X0h.untreated-X6h.treated	7.5701e+09	0.179551067483803	0.825485102933516	up-regulated
ENST00000304758.5	X0h.untreated-(X3h.treated+X6h.treated)/2	0.00203293569218622	-0.295234848246195	-0.323898231919741	down-regulated
ENST00000304786.11	X0h.untreated-(X3h.treated+X6h.treated)/2	6.28593e+08	0.250317725848768	239509262562709	up-regulated
ENST00000304786.11	X0h.untreated-X3h.treated	0.000116632790603166	0.278276383621696	28365331002928	up-regulated
ENST00000304808.10	X0h.untreated-(X3h.treated+X6h.treated)/2	1.50607e+09	0.556124054259133	63231471779568	up-regulated
ENST00000304808.10	X0h.untreated-X3h.treated	5.61161e+09	0.594791832597025	776484068813384	up-regulated
ENST00000304842.6	X0h.untreated-(X3h.treated+X6h.treated)/2	0.00578402064428048	0.470401187889931	481400384472578	up-regulated
ENST00000305409.3	X0h.untreated-(X3h.treated+X6h.treated)/2	0.00732952069575899	0.606954259935469	0.63191024119161	up-regulated
ENST00000305513.12	X0h.untreated-(X3h.treated+X6h.treated)/2	0.0015993842536263	-0.159692224740797	-0.0831037014299412	down-regulated
ENST00000305513.12	X0h.untreated-X6h.treated	0.00166804288748815	-0.236863402504886	-0.052077845770913	down-regulated
ENST00000305533.10	X0h.untreated-(X3h.treated+X6h.treated)/2	0.00584302267736307	-0.194258152432008	-103080981357248	down-regulated
ENST00000305560.11	X0h.untreated-(X3h.treated+X6h.treated)/2	0.00441316773298562	-0.364246504002503	-341407233358163	down-regulated
ENST00000305560.11	X0h.untreated-X6h.treated	0.00711251400790303	-0.473832119340165	-429098201026295	down-regulated
ENST00000305570.10	X0h.untreated-(X3h.treated+X6h.treated)/2	9.51844e+08	0.269164922474539	39171867058363	up-regulated
ENST00000305570.10	X0h.untreated-X3h.treated	0.00116257257308032	0.254902168378167	346342861072269	up-regulated
ENST00000305570.10	X0h.untreated-X6h.treated	2.63968e+09	0.283427676570911	437094480094991	up-regulated
ENST00000305596.8	X0h.untreated-(X3h.treated+X6h.treated)/2	8.86881e+06	0.40109155896477	-0.274832077486969	down-regulated
ENST00000305596.8	X0h.untreated-X3h.treated	3.58974e+07	0.403028638171415	-0.329961131949712	down-regulated
ENST00000305596.8	X0h.untreated-X6h.treated	361398	0.399154479758125	-0.219703023024226	down-regulated
ENST00000305943.8	X0h.untreated-(X3h.treated+X6h.treated)/2	3.98837e+06	0.176819342774886	252472038029208	up-regulated
ENST00000305943.8	X0h.untreated-X3h.treated	8.30012e+08	0.175597341328251	241940090869347	up-regulated
ENST00000305943.8	X0h.untreated-X6h.treated	3.26303e+08	0.178041344221521	263003985189069	up-regulated
ENST00000305949.6	X0h.untreated-(X3h.treated+X6h.treated)/2	0.00972151811667442	0.331380010353398	194644731965535	up-regulated
ENST00000305949.6	X0h.untreated-X3h.treated	0.00504966080432889	0.662760020706796	266879527744516	up-regulated
ENST00000306058.9	X0h.untreated-(X3h.treated+X6h.treated)/2	0.00493704909739164	-0.267177231617493	-807107222331042	down-regulated
ENST00000306058.9	X0h.untreated-X3h.treated	0.0082133364589327	-0.277091725932553	-810222290655407	down-regulated
ENST00000306058.9	X0h.untreated-X6h.treated	0.0079732372366062	-0.257262737302433	-803992154006678	down-regulated
ENST00000306061.10	X0h.untreated-X6h.treated	1.78635e+09	0.11308129491833	-0.896896644847897	down-regulated
ENST00000306065.9	X0h.untreated-(X3h.treated+X6h.treated)/2	4.1659e+09	-0.574764468175968	0.214647685803584	up-regulated
ENST00000306065.9	X0h.untreated-X3h.treated	0.000788653281186516	-0.574764468175968	0.333701220050581	up-regulated
ENST00000306065.9	X0h.untreated-X6h.treated	0.000347615919367224	-0.574764468175968	0.0955941515565852	up-regulated
ENST00000306085.11	X0h.untreated-(X3h.treated+X6h.treated)/2	0.0013156604387888	0.29437357542821	-0.0587070391208639	down-regulated
ENST00000306085.11	X0h.untreated-X6h.treated	0.000152946033666498	0.413641814099982	-0.00160130064740294	down-regulated
ENST00000306107.9	X0h.untreated-(X3h.treated+X6h.treated)/2	0.000679488873764375	-0.134575055962947	0.0823639168842809	up-regulated
ENST00000306107.9	X0h.untreated-X6h.treated	0.000204887469218957	-0.148538613907347	0.0255507033097393	up-regulated
ENST00000306125.12	X0h.untreated-(X3h.treated+X6h.treated)/2	0.000469682774200873	-0.122992735340288	-17035330185822	down-regulated
ENST00000306125.12	X0h.untreated-X3h.treated	5.16759e+08	-0.142720590933123	-177901912604704	down-regulated
ENST00000306176.5	X0h.untreated-X6h.treated	0.000432904349148764	0.586791489387379	47986878491376	up-regulated
ENST00000306176.5	X3h.treated-X6h.treated	0.00112126939062756	0.804943468052067	460283234641593	up-regulated
ENST00000306177.9	X0h.untreated-(X3h.treated+X6h.treated)/2	0.0041494070089953	0.316332785841519	0.342122209432979	up-regulated
ENST00000306177.9	X0h.untreated-X6h.treated	0.00670635032781658	0.338033686002565	0.431401903373382	up-regulated
ENST00000306306.8	X0h.untreated-(X3h.treated+X6h.treated)/2	0.00427803339860729	-0.316264558364769	-102019965177679	down-regulated
ENST00000306357.9	X0h.untreated-(X3h.treated+X6h.treated)/2	8.88512e+09	0.321688537192299	319805311315193	up-regulated
ENST00000306357.9	X0h.untreated-X6h.treated	0.000389580009970594	0.368622972079136	487821258099485	up-regulated
ENST00000306448.4	X0h.untreated-(X3h.treated+X6h.treated)/2	0.00516473857180173	-0.130597513802719	-328719834375129	down-regulated
ENST00000306562.8	X0h.untreated-(X3h.treated+X6h.treated)/2	2.05383e+09	-0.471484585875261	-0.622021320018793	down-regulated
ENST00000306562.8	X0h.untreated-X3h.treated	0.000223159596200745	-0.517573380939892	-0.427893428139853	down-regulated
ENST00000306562.8	X0h.untreated-X6h.treated	0.00842480221289951	-0.425395790810631	-0.816149211897733	down-regulated
ENST00000306688.8	X0h.untreated-(X3h.treated+X6h.treated)/2	0.00854089931118048	-0.204826835446612	-0.459425701349361	down-regulated
ENST00000306802.8	X0h.untreated-X3h.treated	0.00865354694434131	0.499283537555133	585937649899144	up-regulated
ENST00000306821.3	X0h.untreated-(X3h.treated+X6h.treated)/2	1.78926e+07	0.402100689612066	127778120918591	up-regulated
ENST00000306821.3	X0h.untreated-X3h.treated	1.04896e+09	0.354758678647826	119291122168064	up-regulated
ENST00000306821.3	X0h.untreated-X6h.treated	4.22146e+07	0.449442700576306	136265119669117	up-regulated
ENST00000306888.6	X0h.untreated-(X3h.treated+X6h.treated)/2	0.000512343852617759	0.242101159270078	0.139950226671759	up-regulated
ENST00000306888.6	X0h.untreated-X6h.treated	5.0642e+08	0.484202318540157	0.38246484649488	up-regulated
ENST00000306888.6	X3h.treated-X6h.treated	0.000199354860033493	0.484202318540157	0.485029239646241	up-regulated
ENST00000306897.9	X3h.treated-X6h.treated	0.00890071818196774	-0.483445851201744	-112513606694114	down-regulated
ENST00000306917.5	X0h.untreated-(X3h.treated+X6h.treated)/2	0.00270736502295558	0.104910660563091	0.412176296958776	up-regulated
ENST00000306917.5	X0h.untreated-X6h.treated	0.000960804414303725	0.128707732198535	0.304110959894827	up-regulated
ENST00000307296.8	X0h.untreated-(X3h.treated+X6h.treated)/2	9.72907	0.100495508569364	18864621013886	up-regulated
ENST00000307296.8	X0h.untreated-X3h.treated	56686.7	0.101596026368252	211716905553452	up-regulated
ENST00000307363.10	X0h.untreated-(X3h.treated+X6h.treated)/2	0.496385	0.197825043915989	146064086989248	up-regulated
ENST00000307363.10	X0h.untreated-X3h.treated	47264.9	0.174100119533949	0.892117831065034	up-regulated
ENST00000307363.10	X0h.untreated-X6h.treated	0.596678	0.221549968298028	202916390871994	up-regulated
ENST00000307435.10	X0h.untreated-(X3h.treated+X6h.treated)/2	0.000546431551280992	-0.786871916011826	-391200278314615	down-regulated
ENST00000307435.10	X0h.untreated-X3h.treated	0.000237539689540228	-1	-501814889330894	down-regulated
ENST00000307439.10	X0h.untreated-(X3h.treated+X6h.treated)/2	0.00191074786763673	0.816891174333464	366223735917444	up-regulated
ENST00000307439.10	X0h.untreated-X3h.treated	0.00640052893667159	0.633782348666928	301968679646792	up-regulated
ENST00000307471.8	X0h.untreated-(X3h.treated+X6h.treated)/2	4.5963e+09	0.431763500210156	420230754729507	up-regulated
ENST00000307471.8	X0h.untreated-X3h.treated	9.80034e+08	0.627587809983063	566861590471134	up-regulated
ENST00000307507.3	X0h.untreated-(X3h.treated+X6h.treated)/2	0.00519878641027006	-0.427858987829573	-398239240020129	down-regulated
ENST00000307507.3	X0h.untreated-X3h.treated	0.00234156546728994	-0.612302986332848	-516240438375491	down-regulated
ENST00000307602.9	X0h.untreated-(X3h.treated+X6h.treated)/2	0.00229871194738139	-0.240530379822135	0.939697734945444	up-regulated
ENST00000307602.9	X0h.untreated-X6h.treated	0.00999134610762881	-0.411505983139986	0.777514642136586	up-regulated
ENST00000307712.11	X0h.untreated-(X3h.treated+X6h.treated)/2	232732	-0.194080438825553	0.989980298605245	up-regulated
ENST00000307712.11	X0h.untreated-X3h.treated	1.82995e+06	-0.191674325150309	115386048981983	up-regulated
ENST00000307712.11	X0h.untreated-X6h.treated	416461	-0.196486552500798	0.826100107390658	up-regulated
ENST00000307720.4	X0h.untreated-(X3h.treated+X6h.treated)/2	0.000450772882104245	-0.387446688380689	-0.286984956748333	down-regulated
ENST00000307720.4	X0h.untreated-X3h.treated	0.00971555801371739	-0.362643920777207	-0.198597080735985	down-regulated
ENST00000307720.4	X0h.untreated-X6h.treated	0.00342908803710013	-0.412249455984172	-0.375372832760681	down-regulated
ENST00000307731.2	X0h.untreated-(X3h.treated+X6h.treated)/2	0.00297380730677718	0.537501078453223	327911651732167	up-regulated
ENST00000307896.10	X0h.untreated-X3h.treated	0.00426695409925444	-0.314359572696274	-504063433918503	down-regulated
ENST00000308025.8	X0h.untreated-(X3h.treated+X6h.treated)/2	0.00221299634471443	-0.254359394261433	-0.148692411498566	down-regulated
ENST00000308127.9	X0h.untreated-(X3h.treated+X6h.treated)/2	0.000139079618401766	0.108796085923143	353496954135395	up-regulated
ENST00000308127.9	X0h.untreated-X6h.treated	0.0012091009104624	0.11822144133386	497482347418707	up-regulated
ENST00000308162.10	X0h.untreated-(X3h.treated+X6h.treated)/2	354.5	-0.114309237763785	-0.155360396123779	down-regulated
ENST00000308162.10	X0h.untreated-X3h.treated	1.10534e+08	-0.105694645701027	-0.131970834921338	down-regulated
ENST00000308162.10	X0h.untreated-X6h.treated	1.83897e+06	-0.122923829826543	-0.17874995732622	down-regulated
ENST00000308375.10	X0h.untreated-(X3h.treated+X6h.treated)/2	7.73196e+09	0.284052971467298	239588543596127	up-regulated
ENST00000308375.10	X0h.untreated-X3h.treated	0.002245376732727	0.288131963328457	193427819707946	up-regulated
ENST00000308375.10	X0h.untreated-X6h.treated	0.00149730028156054	0.279973979606139	285749267484308	up-regulated
ENST00000308394.9	X0h.untreated-X6h.treated	0.00531002150619709	-0.611007118773587	-415070181282882	down-regulated
ENST00000308488.10	X0h.untreated-X6h.treated	0.00328482841843263	0.13132031748926	106359047734427	up-regulated
ENST00000308580.12	X0h.untreated-X3h.treated	0.00108745316033745	0.470448779561707	0.449116589269702	up-regulated
ENST00000308580.12	X0h.untreated-X6h.treated	0.00803294567679063	0.445797816792558	0.148231880354754	up-regulated
ENST00000308742.9	X0h.untreated-(X3h.treated+X6h.treated)/2	2.9842e+08	0.886954142877902	182347568534519	up-regulated
ENST00000308742.9	X0h.untreated-X3h.treated	1.60777e+09	0.893849326576092	178745724284411	up-regulated
ENST00000308742.9	X0h.untreated-X6h.treated	3.7878e+08	0.880058959179711	185949412784627	up-regulated
ENST00000308774.6	X0h.untreated-(X3h.treated+X6h.treated)/2	404985	0.191082890280238	123420423595033	up-regulated
ENST00000308774.6	X0h.untreated-X3h.treated	1.96623e+08	0.222907740172605	145150581733121	up-regulated
ENST00000308774.6	X0h.untreated-X6h.treated	1.65955e+09	0.159258040387871	101690265456944	up-regulated
ENST00000308824.11	X0h.untreated-X3h.treated	0.000467050489166633	0.232270981138688	166842117671168	up-regulated
ENST00000309027.4	X0h.untreated-(X3h.treated+X6h.treated)/2	5.11306e+07	-0.393256706462523	-183922602814316	down-regulated
ENST00000309027.4	X0h.untreated-X3h.treated	8.65067e+08	-0.440020323182664	-196754629697854	down-regulated
ENST00000309027.4	X0h.untreated-X6h.treated	8.88074e+09	-0.346493089742382	-171090575930777	down-regulated
ENST00000309032.7	X0h.untreated-(X3h.treated+X6h.treated)/2	0.00552366305070622	-0.193070173088333	-178794788687778	down-regulated
[truncated: 16,262 more rows]

## Sheet: Caption
Table S5. DTU transcripts profile of RPE Cells. List of DTU transcripts which are the union sets across all contrast groups
