# Supplementary material for: Effects of A2E-Induced Oxidative Stress on Retinal Epithelial Cells: New Insights on Differential Gene Response and Retinal Dystrophies
Source: Antioxidants (Basel). 2020 Apr 10;9(4):307. doi: 10.3390/antiox9040307 (PMC7222197; doi:10.3390/antiox9040307)
Supplement: Supplementary file 1 [file antioxidants-09-00307-s001.zip › Table S6.xlsx]

## Sheet: Table S6
Category	Term	Count	Genes	Fold Enrichment	Bonferroni	Benjamini	FDR
GOTERM_BP_DIRECT	GO:0000086~G2/M transition of mitotic cell cycle	64	ENSG00000116127, ENSG00000142731, ENSG00000138107, ENSG00000007047, ENSG00000119397, ENSG00000077380, ENSG00000182923, ENSG00000113558, ENSG00000127824, ENSG00000123374, ENSG00000198707, ENSG00000104833, ENSG00000221983, ENSG00000072864, ENSG00000141551, ENSG00000147874, ENSG00000101004, ENSG00000007168, ENSG00000131023, ENSG00000221914, ENSG00000198668, ENSG00000121774, ENSG00000128989, ENSG0000…	1.79795e+16	0.002270118625661066	1.08218e+12	6.31566e+11
GOTERM_CC_DIRECT	GO:0000139~Golgi membrane	205	ENSG00000075651, ENSG00000110075, ENSG00000123989, ENSG00000086598, ENSG00000115694, ENSG00000242247, ENSG00000136699, ENSG00000204525, ENSG00000198911, ENSG00000153395, ENSG00000144674, ENSG00000085063, ENSG00000136156, ENSG00000124225, ENSG00000124222, ENSG00000204070, ENSG00000184432, ENSG00000167461, ENSG00000150961, ENSG00000138802, ENSG00000204642, ENSG00000168067, ENSG00000083097, ENSG0000…	1.37961e+16	1.71695e+11	7.46563e+09	2.38479e+12
GOTERM_MF_DIRECT	GO:0000166~nucleotide binding	135	ENSG00000120948, ENSG00000138385, ENSG00000176890, ENSG00000111786, ENSG00000099381, ENSG00000182872, ENSG00000184209, ENSG00000145907, ENSG00000080802, ENSG00000077312, ENSG00000114503, ENSG00000138031, ENSG00000163002, ENSG00000161813, ENSG00000124193, ENSG00000111605, ENSG00000125944, ENSG00000265241, ENSG00000066044, ENSG00000165704, ENSG00000004534, ENSG00000099899, ENSG00000188739, ENSG0000…	1.48833e+16	4.50704e+11	3.46768e+10	3.26928e+11
GOTERM_BP_DIRECT	GO:0000184~nuclear-transcribed mRNA catabolic process, nonsense-mediated decay	31	ENSG00000131469, ENSG00000105771, ENSG00000151461, ENSG00000156482, ENSG00000145592, ENSG00000109475, ENSG00000177954, ENSG00000182774, ENSG00000197756, ENSG00000163682, ENSG00000108298, ENSG00000037241, ENSG00000233927, ENSG00000100316, ENSG00000083845, ENSG00000188846, ENSG00000114391, ENSG00000152332, ENSG00000144713, ENSG00000172795, ENSG00000105640, ENSG00000167447, ENSG00000105372, ENSG0000…	2486859894611620	0.017650600749419376	0.004442161831001212	0.006887569210489719
GOTERM_BP_DIRECT	GO:0000184~nuclear-transcribed mRNA catabolic process, nonsense-mediated decay	57	ENSG00000131469, ENSG00000105771, ENSG00000114503, ENSG00000005007, ENSG00000171863, ENSG00000063177, ENSG00000156482, ENSG00000125691, ENSG00000104408, ENSG00000163682, ENSG00000108298, ENSG00000037241, ENSG00000134030, ENSG00000265241, ENSG00000174748, ENSG00000122026, ENSG00000141543, ENSG00000198242, ENSG00000167526, ENSG00000166441, ENSG00000221983, ENSG00000152332, ENSG00000144713, ENSG0000…	1.84351e+16	0.003980567470397323	1.59528e+12	0.001108374325042849
GOTERM_BP_DIRECT	GO:0000209~protein polyubiquitination	86	ENSG00000131467, ENSG00000100387, ENSG00000169139, ENSG00000145416, ENSG00000049167, ENSG00000198060, ENSG00000185019, ENSG00000161057, ENSG00000205220, ENSG00000113441, ENSG00000013561, ENSG00000077721, ENSG00000103266, ENSG00000113558, ENSG00000277791, ENSG00000141279, ENSG00000133606, ENSG00000125818, ENSG00000131263, ENSG00000155827, ENSG00000221983, ENSG00000158717, ENSG00000152503, ENSG0000…	1798861971718700	1.63413e+10	2.04267e+09	4.54116e+09
GOTERM_BP_DIRECT	GO:0000398~mRNA splicing, via spliceosome	105	ENSG00000112739, ENSG00000111786, ENSG00000125743, ENSG00000174891, ENSG00000140829, ENSG00000184209, ENSG00000077312, ENSG00000114503, ENSG00000137168, ENSG00000124193, ENSG00000144028, ENSG00000125944, ENSG00000139910, ENSG00000265241, ENSG00000100138, ENSG00000060688, ENSG00000066044, ENSG00000165119, ENSG00000087087, ENSG00000149532, ENSG00000125651, ENSG00000086589, ENSG00000047315, ENSG0000…	1820344295705280	9.72485e+07	3.24162e+08	2.70247e+08
GOTERM_CC_DIRECT	GO:0000502~proteasome complex	35	ENSG00000179262, ENSG00000109501, ENSG00000131467, ENSG00000136813, ENSG00000119318, ENSG00000205220, ENSG00000161057, ENSG00000130706, ENSG00000240065, ENSG00000101843, ENSG00000092010, ENSG00000101557, ENSG00000129084, ENSG00000277791, ENSG00000087191, ENSG00000125818, ENSG00000013275, ENSG00000009335, ENSG00000114062, ENSG00000159352, ENSG00000163636, ENSG00000108344, ENSG00000100567, ENSG0000…	2320093117997960	2.23663e+11	9.32028e+08	3.10668e+12
GOTERM_CC_DIRECT	GO:0000776~kinetochore	21	ENSG00000143756, ENSG00000165416, ENSG00000117724, ENSG00000169679, ENSG00000149503, ENSG00000158805, ENSG00000080986, ENSG00000079616, ENSG00000174442, ENSG00000114166, ENSG00000117650, ENSG00000002822, ENSG00000142945, ENSG00000145241, ENSG00000072501, ENSG00000122952, ENSG00000086827, ENSG00000058272, ENSG00000165480, ENSG00000125450, ENSG00000129810	2522552451009470	0.11746242979507404	0.009565793807359446	0.23589069632821147
GOTERM_CC_DIRECT	GO:0000776~kinetochore	41	ENSG00000130779, ENSG00000138778, ENSG00000166295, ENSG00000154473, ENSG00000158805, ENSG00000149503, ENSG00000110713, ENSG00000174442, ENSG00000114166, ENSG00000072501, ENSG00000204843, ENSG00000122952, ENSG00000156970, ENSG00000175203, ENSG00000144635, ENSG00000121621, ENSG00000076382, ENSG00000178999, ENSG00000164109, ENSG00000171853, ENSG00000103510, ENSG00000080815, ENSG00000120253, ENSG0000…	2.0132e+16	0.0024941878600382994	7.5673e+10	0.003468312470888968
GOTERM_CC_DIRECT	GO:0000777~condensed chromosome kinetochore	26	ENSG00000123485, ENSG00000158805, ENSG00000149503, ENSG00000174442, ENSG00000002822, ENSG00000072501, ENSG00000122952, ENSG00000086827, ENSG00000152253, ENSG00000142856, ENSG00000129810, ENSG00000170584, ENSG00000175279, ENSG00000143756, ENSG00000169679, ENSG00000080986, ENSG00000117650, ENSG00000100162, ENSG00000145241, ENSG00000142945, ENSG00000113712, ENSG00000161888, ENSG00000156531, ENSG0000…	2.90777e+16	0.0010513951016750678	1.31485e+11	0.0019882166478968344
GOTERM_CC_DIRECT	GO:0000777~condensed chromosome kinetochore	41	ENSG00000138778, ENSG00000166451, ENSG00000166295, ENSG00000154473, ENSG00000123485, ENSG00000168385, ENSG00000158805, ENSG00000149503, ENSG00000174442, ENSG00000153774, ENSG00000072501, ENSG00000067369, ENSG00000143228, ENSG00000122952, ENSG00000089685, ENSG00000156970, ENSG00000144635, ENSG00000122545, ENSG00000076382, ENSG00000164109, ENSG00000170584, ENSG00000120253, ENSG00000120071, ENSG0000…	1874360942619040	0.022155685477476927	5.59963e+11	0.031112012225442687
GOTERM_CC_DIRECT	GO:0000790~nuclear chromatin	82	ENSG00000127616, ENSG00000161642, ENSG00000171617, ENSG00000118260, ENSG00000080503, ENSG00000124702, ENSG00000113648, ENSG00000059728, ENSG00000133884, ENSG00000173039, ENSG00000111642, ENSG00000125347, ENSG00000077721, ENSG00000168610, ENSG00000111602, ENSG00000167670, ENSG00000108604, ENSG00000116478, ENSG00000130522, ENSG00000101096, ENSG00000141644, ENSG00000164104, ENSG00000141646, ENSG0000…	1.68984e+16	2.38461e+12	9.53954e+08	3.31225e+12
GOTERM_MF_DIRECT	GO:0002039~p53 binding	35	ENSG00000127616, ENSG00000161642, ENSG00000131467, ENSG00000273841, ENSG00000172667, ENSG00000074590, ENSG00000166432, ENSG00000147133, ENSG00000004487, ENSG00000113761, ENSG00000088808, ENSG00000067369, ENSG00000147889, ENSG00000143499, ENSG00000167658, ENSG00000092871, ENSG00000168411, ENSG00000155827, ENSG00000135679, ENSG00000099956, ENSG00000164885, ENSG00000204371, ENSG00000005339, ENSG0000…	2.00419e+16	0.0314977174811506	0.0013326295671052257	0.023207254358803553
GOTERM_BP_DIRECT	GO:0002223~stimulatory C-type lectin receptor signaling pathway	49	ENSG00000100906, ENSG00000177889, ENSG00000131467, ENSG00000132155, ENSG00000104365, ENSG00000072803, ENSG00000205220, ENSG00000161057, ENSG00000240065, ENSG00000197122, ENSG00000101843, ENSG00000092010, ENSG00000173039, ENSG00000072062, ENSG00000157625, ENSG00000244687, ENSG00000140992, ENSG00000100784, ENSG00000129084, ENSG00000113558, ENSG00000277791, ENSG00000077264, ENSG00000104856, ENSG0000…	1.79607e+16	0.06532632447764608	0.0016875200528463363	0.01877210321706846
GOTERM_MF_DIRECT	GO:0003682~chromatin binding	144	ENSG00000106571, ENSG00000141448, ENSG00000108064, ENSG00000076242, ENSG00000080503, ENSG00000171720, ENSG00000110768, ENSG00000124702, ENSG00000183495, ENSG00000109118, ENSG00000005007, ENSG00000114166, ENSG00000173039, ENSG00000167674, ENSG00000167670, ENSG00000127511, ENSG00000130726, ENSG00000141644, ENSG00000141646, ENSG00000135365, ENSG00000225830, ENSG00000101040, ENSG00000112511, ENSG0000…	1.41296e+16	0.005654348943123555	3.33497e+12	0.00411214426606632
GOTERM_MF_DIRECT	GO:0003713~transcription coactivator activity	106	ENSG00000100207, ENSG00000113645, ENSG00000080503, ENSG00000166337, ENSG00000100201, ENSG00000113649, ENSG00000160310, ENSG00000173801, ENSG00000114166, ENSG00000013561, ENSG00000140464, ENSG00000108590, ENSG00000102103, ENSG00000113387, ENSG00000140307, ENSG00000150347, ENSG00000114062, ENSG00000099956, ENSG00000175745, ENSG00000005339, ENSG00000125651, ENSG00000049618, ENSG00000100603, ENSG0000…	1639833211143690	3.71509e+10	4.64394e+09	2.69427e+11
GOTERM_MF_DIRECT	GO:0003723~RNA binding	232	ENSG00000120948, ENSG00000215301, ENSG00000138385, ENSG00000166432, ENSG00000099381, ENSG00000083896, ENSG00000080802, ENSG00000114503, ENSG00000156482, ENSG00000145912, ENSG00000111605, ENSG00000163682, ENSG00000163684, ENSG00000174748, ENSG00000134030, ENSG00000265241, ENSG00000108256, ENSG00000100138, ENSG00000113580, ENSG00000066044, ENSG00000168710, ENSG00000120158, ENSG00000166441, ENSG0000…	1.62722e+16	67.256	16.814	487.748
GOTERM_MF_DIRECT	GO:0003735~structural constituent of ribosome	54	ENSG00000100075, ENSG00000131469, ENSG00000136522, ENSG00000162910, ENSG00000151729, ENSG00000125445, ENSG00000180992, ENSG00000172172, ENSG00000156482, ENSG00000145592, ENSG00000182774, ENSG00000197756, ENSG00000108298, ENSG00000163682, ENSG00000037241, ENSG00000163584, ENSG00000083845, ENSG00000177542, ENSG00000114391, ENSG00000172590, ENSG00000144713, ENSG00000108826, ENSG00000112651, ENSG0000…	2322505197505190	9.66818e+08	4.8341e+10	1.04406e+11
GOTERM_MF_DIRECT	GO:0004672~protein kinase activity	136	ENSG00000112739, ENSG00000198909, ENSG00000154310, ENSG00000095777, ENSG00000105976, ENSG00000181929, ENSG00000156873, ENSG00000064393, ENSG00000133275, ENSG00000176444, ENSG00000110768, ENSG00000163788, ENSG00000166333, ENSG00000065559, ENSG00000141503, ENSG00000115694, ENSG00000136021, ENSG00000160584, ENSG00000156970, ENSG00000178950, ENSG00000117266, ENSG00000101266, ENSG00000152256, ENSG0000…	1.45342e+16	0.001924147093924189	1.37562e+12	0.001396745663695409
GOTERM_MF_DIRECT	GO:0004674~protein serine/threonine kinase activity	137	ENSG00000112739, ENSG00000154310, ENSG00000095777, ENSG00000156873, ENSG00000064393, ENSG00000133275, ENSG00000113240, ENSG00000176444, ENSG00000163788, ENSG00000166333, ENSG00000141503, ENSG00000160584, ENSG00000156970, ENSG00000178950, ENSG00000073331, ENSG00000117266, ENSG00000101266, ENSG00000198793, ENSG00000177169, ENSG00000112062, ENSG00000135446, ENSG00000073803, ENSG00000123374, ENSG0000…	1.39791e+16	0.018968810541631798	9.11538e+11	0.01388755632736327
GOTERM_MF_DIRECT	GO:0004842~ubiquitin-protein transferase activity	129	ENSG00000197323, ENSG00000156587, ENSG00000080802, ENSG00000013561, ENSG00000077721, ENSG00000130726, ENSG00000078140, ENSG00000133606, ENSG00000168411, ENSG00000114062, ENSG00000115392, ENSG00000182670, ENSG00000152503, ENSG00000109654, ENSG00000109790, ENSG00000124226, ENSG00000121481, ENSG00000197530, ENSG00000102858, ENSG00000146373, ENSG00000168894, ENSG00000114796, ENSG00000109046, ENSG0000…	1.50432e+16	4.31034e+11	3.59266e+10	3.12657e+11
GOTERM_MF_DIRECT	GO:0005515~protein binding	1083	ENSG00000164331, ENSG00000164332, ENSG00000137628, ENSG00000111331, ENSG00000087076, ENSG00000109118, ENSG00000171222, ENSG00000171223, ENSG00000204264, ENSG00000013561, ENSG00000167986, ENSG00000170581, ENSG00000170899, ENSG00000163682, ENSG00000106052, ENSG00000198324, ENSG00000108256, ENSG00000064199, ENSG00000197858, ENSG00000119699, ENSG00000170584, ENSG00000034152, ENSG00000183691, ENSG0000…	1.17707e+16	1714.18	1714.18	188.738
GOTERM_MF_DIRECT	GO:0005515~protein binding	2928	ENSG00000015676, ENSG00000152904, ENSG00000109501, ENSG00000156587, ENSG00000164331, ENSG00000113240, ENSG00000110075, ENSG00000126773, ENSG00000183495, ENSG00000109118, ENSG00000126777, ENSG00000159692, ENSG00000133884, ENSG00000013561, ENSG00000171425, ENSG00000242247, ENSG00000099246, ENSG00000204267, ENSG00000163681, ENSG00000156970, ENSG00000163682, ENSG00000136490, ENSG00000130726, ENSG0000…
GOTERM_MF_DIRECT	GO:0005524~ATP binding	499	ENSG00000215301, ENSG00000198909, ENSG00000156587, ENSG00000138107, ENSG00000170759, ENSG00000100271, ENSG00000156873, ENSG00000064393, ENSG00000113240, ENSG00000197142, ENSG00000163788, ENSG00000120438, ENSG00000166333, ENSG00000183495, ENSG00000103222, ENSG00000141503, ENSG00000144028, ENSG00000204267, ENSG00000160584, ENSG00000156970, ENSG00000117266, ENSG00000078140, ENSG00000136877, ENSG0000…	1.28057e+16	1.01643e+09	1.69405e+08	7.37125e+07
GOTERM_CC_DIRECT	GO:0005634~nucleus	666	ENSG00000100075, ENSG00000163781, ENSG00000131759, ENSG00000215301, ENSG00000164331, ENSG00000164332, ENSG00000166432, ENSG00000183779, ENSG00000099381, ENSG00000136169, ENSG00000120437, ENSG00000184209, ENSG00000100867, ENSG00000109118, ENSG00000171222, ENSG00000163785, ENSG00000156482, ENSG00000204264, ENSG00000166439, ENSG00000013561, ENSG00000167986, ENSG00000170581, ENSG00000081059, ENSG0000…	1.19669e+16	5.01821e+09	1.00364e+10	9.4847e+09
GOTERM_CC_DIRECT	GO:0005634~nucleus	1657	ENSG00000198715, ENSG00000164331, ENSG00000113240, ENSG00000197142, ENSG00000109118, ENSG00000159692, ENSG00000013561, ENSG00000171425, ENSG00000163682, ENSG00000130726, ENSG00000163684, ENSG00000104904, ENSG00000184939, ENSG00000100138, ENSG00000198707, ENSG00000186153, ENSG00000139372, ENSG00000087302, ENSG00000197150, ENSG00000065243, ENSG00000196591, ENSG00000124523, ENSG00000054267, ENSG0000…	1.21706e+16	3.11367e-09	6.22734e-11	4.32441e-10
GOTERM_CC_DIRECT	GO:0005635~nuclear envelope	67	ENSG00000130779, ENSG00000155189, ENSG00000128340, ENSG00000147155, ENSG00000167325, ENSG00000164828, ENSG00000164040, ENSG00000144224, ENSG00000100242, ENSG00000100867, ENSG00000163002, ENSG00000058804, ENSG00000255529, ENSG00000143799, ENSG00000138750, ENSG00000120253, ENSG00000115310, ENSG00000095319, ENSG00000141458, ENSG00000108424, ENSG00000103275, ENSG00000151914, ENSG00000115392, ENSG0000…	1.67597e+16	0.004813580296361475	1.37853e+12	0.006701244212359292
GOTERM_CC_DIRECT	GO:0005654~nucleoplasm	405	ENSG00000163781, ENSG00000131759, ENSG00000099381, ENSG00000111331, ENSG00000136169, ENSG00000184209, ENSG00000183878, ENSG00000109118, ENSG00000171223, ENSG00000166439, ENSG00000204264, ENSG00000167986, ENSG00000170581, ENSG00000081059, ENSG00000171320, ENSG00000034152, ENSG00000130382, ENSG00000131747, ENSG00000117139, ENSG00000198517, ENSG00000196498, ENSG00000091490, ENSG00000241258, ENSG0000…	1415440838043330	9127.59	4563.79	172529
GOTERM_CC_DIRECT	GO:0005654~nucleoplasm	1147	ENSG00000156587, ENSG00000064393, ENSG00000166337, ENSG00000110075, ENSG00000166333, ENSG00000183495, ENSG00000109118, ENSG00000159692, ENSG00000133884, ENSG00000167986, ENSG00000170581, ENSG00000130726, ENSG00000163684, ENSG00000152104, ENSG00000198911, ENSG00000100138, ENSG00000060688, ENSG00000109381, ENSG00000139372, ENSG00000204673, ENSG00000087302, ENSG00000113456, ENSG00000196591, ENSG0000…	1.63864e+16	8.29865e-74	8.29865e-74	1.15255e-72
GOTERM_CC_DIRECT	GO:0005681~spliceosomal complex	47	ENSG00000132792, ENSG00000128739, ENSG00000161547, ENSG00000100109, ENSG00000139343, ENSG00000168883, ENSG00000143368, ENSG00000106615, ENSG00000116679, ENSG00000125743, ENSG00000198563, ENSG00000152795, ENSG00000077312, ENSG00000117360, ENSG00000144028, ENSG00000189091, ENSG00000063244, ENSG00000125944, ENSG00000183431, ENSG00000143977, ENSG00000168438, ENSG00000275895, ENSG00000104852, ENSG0000…	1988651243998250	6.18846e+11	2.29271e+10	8.59745e+11
GOTERM_CC_DIRECT	GO:0005694~chromosome	48	ENSG00000112739, ENSG00000175054, ENSG00000138778, ENSG00000109685, ENSG00000149136, ENSG00000139718, ENSG00000105202, ENSG00000134283, ENSG00000118007, ENSG00000122257, ENSG00000072501, ENSG00000143476, ENSG00000140398, ENSG00000092201, ENSG00000177311, ENSG00000015171, ENSG00000056097, ENSG00000163946, ENSG00000088833, ENSG00000137804, ENSG00000171792, ENSG00000088205, ENSG00000010072, ENSG0000…	1818195423084110	0.010630904833635602	2.88818e+11	0.014842640856094214
GOTERM_CC_DIRECT	GO:0005730~nucleolus	143	ENSG00000161642, ENSG00000167470, ENSG00000111786, ENSG00000164332, ENSG00000113649, ENSG00000120437, ENSG00000077312, ENSG00000089050, ENSG00000179041, ENSG00000166669, ENSG00000164934, ENSG00000163682, ENSG00000139910, ENSG00000122644, ENSG00000108592, ENSG00000023608, ENSG00000050820, ENSG00000105447, ENSG00000164830, ENSG00000107833, ENSG00000130382, ENSG00000105258, ENSG00000131747, ENSG0000…	1.62353e+16	3.49906e+09	8.74765e+08	6.61341e+09
GOTERM_CC_DIRECT	GO:0005730~nucleolus	351	ENSG00000153391, ENSG00000138380, ENSG00000161642, ENSG00000188313, ENSG00000171617, ENSG00000176890, ENSG00000197142, ENSG00000113648, ENSG00000113649, ENSG00000120437, ENSG00000168724, ENSG00000145912, ENSG00000109113, ENSG00000164934, ENSG00000163682, ENSG00000111602, ENSG00000166971, ENSG00000140464, ENSG00000163684, ENSG00000113387, ENSG00000100138, ENSG00000225830, ENSG00000153071, ENSG0000…	1628976864978730	2.37491e-07	3.95818e-08	3.29838e-07
GOTERM_CC_DIRECT	GO:0005737~cytoplasm	676	ENSG00000163781, ENSG00000131759, ENSG00000176894, ENSG00000215301, ENSG00000164331, ENSG00000103326, ENSG00000144224, ENSG00000137628, ENSG00000183779, ENSG00000111331, ENSG00000007080, ENSG00000120437, ENSG00000100867, ENSG00000163785, ENSG00000156482, ENSG00000204264, ENSG00000013561, ENSG00000167986, ENSG00000188906, ENSG00000170581, ENSG00000087842, ENSG00000163682, ENSG00000167173, ENSG0000…	1259551002238460	1.10344e+06	36781.5	2.08555e+06
GOTERM_CC_DIRECT	GO:0005737~cytoplasm	1771	ENSG00000015676, ENSG00000164331, ENSG00000103326, ENSG00000144908, ENSG00000184154, ENSG00000110075, ENSG00000130734, ENSG00000159692, ENSG00000133884, ENSG00000013561, ENSG00000242247, ENSG00000156970, ENSG00000163682, ENSG00000121104, ENSG00000163684, ENSG00000136874, ENSG00000104904, ENSG00000136877, ENSG00000198707, ENSG00000186153, ENSG00000258659, ENSG00000198722, ENSG00000087302, ENSG0000…	1.34887e+16	5.97793e-47	1.99264e-47	8.30243e-47
GOTERM_CC_DIRECT	GO:0005739~mitochondrion	201	ENSG00000113643, ENSG00000120437, ENSG00000100867, ENSG00000188906, ENSG00000140465, ENSG00000214736, ENSG00000115419, ENSG00000168275, ENSG00000164830, ENSG00000131748, ENSG00000008311, ENSG00000134815, ENSG00000127445, ENSG00000087088, ENSG00000099624, ENSG00000100348, ENSG00000197746, ENSG00000086061, ENSG00000110367, ENSG00000242114, ENSG00000156475, ENSG00000159685, ENSG00000137831, ENSG0000…	1.46935e+16	9.37547e+09	1.56258e+10	1.77202e+11
GOTERM_CC_DIRECT	GO:0005739~mitochondrion	486	ENSG00000139637, ENSG00000176890, ENSG00000144908, ENSG00000110074, ENSG00000197142, ENSG00000060982, ENSG00000120437, ENSG00000100867, ENSG00000177646, ENSG00000121310, ENSG00000163684, ENSG00000136874, ENSG00000136877, ENSG00000008311, ENSG00000204370, ENSG00000186153, ENSG00000157326, ENSG00000197150, ENSG00000124523, ENSG00000166340, ENSG00000186298, ENSG00000197746, ENSG00000137831, ENSG0000…	1452268226270700	0.000642432	7.13813e-05	0.00089224
GOTERM_CC_DIRECT	GO:0005741~mitochondrial outer membrane	32	ENSG00000215301, ENSG00000155189, ENSG00000184584, ENSG00000154174, ENSG00000130204, ENSG00000239672, ENSG00000171552, ENSG00000188906, ENSG00000104081, ENSG00000180488, ENSG00000213339, ENSG00000118508, ENSG00000214736, ENSG00000198836, ENSG00000176171, ENSG00000141682, ENSG00000133104, ENSG00000068120, ENSG00000006530, ENSG00000152661, ENSG00000135390, ENSG00000169169, ENSG00000159399, ENSG0000…	2.08963e+16	0.07830561493178889	0.006772096957914253	0.15399909504895115
GOTERM_CC_DIRECT	GO:0005741~mitochondrial outer membrane	67	ENSG00000115657, ENSG00000215301, ENSG00000155189, ENSG00000123983, ENSG00000145354, ENSG00000198060, ENSG00000087470, ENSG00000100243, ENSG00000197142, ENSG00000143384, ENSG00000068366, ENSG00000213585, ENSG00000129473, ENSG00000104081, ENSG00000180488, ENSG00000002330, ENSG00000139190, ENSG00000198793, ENSG00000100335, ENSG00000068120, ENSG00000166347, ENSG00000108828, ENSG00000143393, ENSG0000…	1.78845e+16	2.9791e+12	1.14597e+11	4.13813e+11
GOTERM_CC_DIRECT	GO:0005743~mitochondrial inner membrane	80	ENSG00000100075, ENSG00000136522, ENSG00000166136, ENSG00000162910, ENSG00000151729, ENSG00000125445, ENSG00000180992, ENSG00000175756, ENSG00000172172, ENSG00000188906, ENSG00000178057, ENSG00000169682, ENSG00000174917, ENSG00000145494, ENSG00000204822, ENSG00000164182, ENSG00000182199, ENSG00000127540, ENSG00000115159, ENSG00000177542, ENSG00000172590, ENSG00000170906, ENSG00000108826, ENSG0000…	1765051277674260	4.80119e+12	6.86026e+10	9.07664e+11
GOTERM_CC_DIRECT	GO:0005743~mitochondrial inner membrane	176	ENSG00000115286, ENSG00000010256, ENSG00000204316, ENSG00000157036, ENSG00000166136, ENSG00000125445, ENSG00000176890, ENSG00000125648, ENSG00000146701, ENSG00000160785, ENSG00000197142, ENSG00000110074, ENSG00000115204, ENSG00000175193, ENSG00000172172, ENSG00000180185, ENSG00000160194, ENSG00000126267, ENSG00000126602, ENSG00000113845, ENSG00000177646, ENSG00000168610, ENSG00000164933, ENSG0000…	1.58731e+16	8.81397e+06	518469	1.22413e+08
GOTERM_CC_DIRECT	GO:0005759~mitochondrial matrix	137	ENSG00000115286, ENSG00000114054, ENSG00000108064, ENSG00000176890, ENSG00000198130, ENSG00000146701, ENSG00000027001, ENSG00000100867, ENSG00000130734, ENSG00000123989, ENSG00000126602, ENSG00000023228, ENSG00000152256, ENSG00000099821, ENSG00000158864, ENSG00000106105, ENSG00000136877, ENSG00000115419, ENSG00000113580, ENSG00000068120, ENSG00000111271, ENSG00000008311, ENSG00000120254, ENSG0000…	1666331623411380	4.40381e+07	2.31779e+07	6.11621e+07
GOTERM_CC_DIRECT	GO:0005764~lysosome	87	ENSG00000198715, ENSG00000135916, ENSG00000177830, ENSG00000145416, ENSG00000215305, ENSG00000108784, ENSG00000188603, ENSG00000119396, ENSG00000143387, ENSG00000159363, ENSG00000038002, ENSG00000103066, ENSG00000162909, ENSG00000123595, ENSG00000135404, ENSG00000198793, ENSG00000117592, ENSG00000053770, ENSG00000118503, ENSG00000107521, ENSG00000168890, ENSG00000141458, ENSG00000142185, ENSG0000…	1.53109e+16	0.012563535285678884	3.32658e+11	0.01755782353349833
GOTERM_CC_DIRECT	GO:0005765~lysosomal membrane	109	ENSG00000198715, ENSG00000152056, ENSG00000185344, ENSG00000215305, ENSG00000075651, ENSG00000165102, ENSG00000113441, ENSG00000104388, ENSG00000136874, ENSG00000198793, ENSG00000053770, ENSG00000114573, ENSG00000047457, ENSG00000153071, ENSG00000139370, ENSG00000141458, ENSG00000164654, ENSG00000129226, ENSG00000077585, ENSG00000197746, ENSG00000072958, ENSG00000114450, ENSG00000138760, ENSG0000…	1.58221e+16	1.3191e+12	5.99628e+10	1.83215e+12
GOTERM_CC_DIRECT	GO:0005769~early endosome	89	ENSG00000154710, ENSG00000215305, ENSG00000101337, ENSG00000104805, ENSG00000116473, ENSG00000071189, ENSG00000126934, ENSG00000157077, ENSG00000188603, ENSG00000119396, ENSG00000186575, ENSG00000102189, ENSG00000138592, ENSG00000110047, ENSG00000111540, ENSG00000144476, ENSG00000122958, ENSG00000100030, ENSG00000137261, ENSG00000074319, ENSG00000100139, ENSG00000185359, ENSG00000189403, ENSG0000…	1.54576e+16	0.006369230289331562	1.77473e+12	0.008873783839602467
GOTERM_CC_DIRECT	GO:0005783~endoplasmic reticulum	281	ENSG00000123983, ENSG00000109501, ENSG00000147155, ENSG00000071246, ENSG00000144224, ENSG00000197142, ENSG00000143418, ENSG00000000419, ENSG00000184743, ENSG00000126777, ENSG00000086598, ENSG00000033011, ENSG00000038002, ENSG00000136699, ENSG00000204525, ENSG00000163683, ENSG00000104219, ENSG00000124212, ENSG00000153066, ENSG00000198911, ENSG00000161638, ENSG00000102595, ENSG00000153395, ENSG0000…	1.34979e+16	7.89996e+09	3.94999e+09	1.09719e+11
GOTERM_CC_DIRECT	GO:0005789~endoplasmic reticulum membrane	312	ENSG00000123983, ENSG00000109501, ENSG00000147155, ENSG00000084073, ENSG00000159063, ENSG00000075651, ENSG00000165476, ENSG00000144224, ENSG00000197142, ENSG00000000419, ENSG00000143418, ENSG00000184743, ENSG00000054392, ENSG00000126777, ENSG00000086598, ENSG00000033011, ENSG00000136699, ENSG00000204267, ENSG00000099246, ENSG00000123595, ENSG00000163683, ENSG00000124212, ENSG00000153066, ENSG0000…	1.43958e+16	2.03821e+06	15678.6	2.83074e+06
GOTERM_CC_DIRECT	GO:0005794~Golgi apparatus	310	ENSG00000123983, ENSG00000188313, ENSG00000075651, ENSG00000101337, ENSG00000171720, ENSG00000120438, ENSG00000120805, ENSG00000086598, ENSG00000115694, ENSG00000242247, ENSG00000141503, ENSG00000136699, ENSG00000204525, ENSG00000166971, ENSG00000104219, ENSG00000116260, ENSG00000161638, ENSG00000143952, ENSG00000153395, ENSG00000009307, ENSG00000204160, ENSG00000144674, ENSG00000186153, ENSG0000…	1.42869e+16	718392	5131.37	997735
GOTERM_CC_DIRECT	GO:0005802~trans-Golgi network	56	ENSG00000177830, ENSG00000104805, ENSG00000125447, ENSG00000085365, ENSG00000188603, ENSG00000184014, ENSG00000119396, ENSG00000120805, ENSG00000136699, ENSG00000140564, ENSG00000017260, ENSG00000162961, ENSG00000100139, ENSG00000143952, ENSG00000144674, ENSG00000103769, ENSG00000089063, ENSG00000123892, ENSG00000103528, ENSG00000120708, ENSG00000124222, ENSG00000076321, ENSG00000198925, ENSG0000…	1637712789175030	0.06750946056471918	0.0015520448394857889	0.09702812909135883
GOTERM_CC_DIRECT	GO:0005813~centrosome	67	ENSG00000163781, ENSG00000110318, ENSG00000258890, ENSG00000005206, ENSG00000117724, ENSG00000168172, ENSG00000083799, ENSG00000002822, ENSG00000173846, ENSG00000164934, ENSG00000135541, ENSG00000160299, ENSG00000166004, ENSG00000115514, ENSG00000162946, ENSG00000103769, ENSG00000101639, ENSG00000058453, ENSG00000166938, ENSG00000163611, ENSG00000163808, ENSG00000175602, ENSG00000147874, ENSG0000…	1.53028e+16	0.30395818309568523	0.02386693936750728	0.6825120082925018
GOTERM_CC_DIRECT	GO:0005813~centrosome	190	ENSG00000116127, ENSG00000138107, ENSG00000101665, ENSG00000115073, ENSG00000160050, ENSG00000083799, ENSG00000156876, ENSG00000120438, ENSG00000077380, ENSG00000139437, ENSG00000130177, ENSG00000182923, ENSG00000133884, ENSG00000128581, ENSG00000137822, ENSG00000164934, ENSG00000135541, ENSG00000088970, ENSG00000104218, ENSG00000140463, ENSG00000011295, ENSG00000115514, ENSG00000164087, ENSG0000…	1.77391e+16	14.0473	1.40473	1.95095
GOTERM_CC_DIRECT	GO:0005829~cytosol	486	ENSG00000138381, ENSG00000164331, ENSG00000111331, ENSG00000087076, ENSG00000156482, ENSG00000204264, ENSG00000188906, ENSG00000170581, ENSG00000197756, ENSG00000170899, ENSG00000106052, ENSG00000163682, ENSG00000198324, ENSG00000037241, ENSG00000034152, ENSG00000167815, ENSG00000164070, ENSG00000258659, ENSG00000136158, ENSG00000087086, ENSG00000087088, ENSG00000136159, ENSG00000137834, ENSG0000…	1.42646e+16	0.37435	0.37435	0.070754
GOTERM_CC_DIRECT	GO:0005829~cytosol	1277	ENSG00000152904, ENSG00000067177, ENSG00000198715, ENSG00000198909, ENSG00000156587, ENSG00000164331, ENSG00000144908, ENSG00000110075, ENSG00000166333, ENSG00000130734, ENSG00000080802, ENSG00000113441, ENSG00000242247, ENSG00000141503, ENSG00000099246, ENSG00000170581, ENSG00000137822, ENSG00000156970, ENSG00000163682, ENSG00000196998, ENSG00000106052, ENSG00000037241, ENSG00000136874, ENSG0000…	1.53213e+16	3.57798e-62	1.78899e-61	4.96927e-62
GOTERM_CC_DIRECT	GO:0005840~ribosome	39	ENSG00000131469, ENSG00000167881, ENSG00000162910, ENSG00000125445, ENSG00000136643, ENSG00000180992, ENSG00000172172, ENSG00000156482, ENSG00000145592, ENSG00000109475, ENSG00000074071, ENSG00000177954, ENSG00000182774, ENSG00000197756, ENSG00000105364, ENSG00000163682, ENSG00000108298, ENSG00000163584, ENSG00000233927, ENSG00000100316, ENSG00000204822, ENSG00000188846, ENSG00000183617, ENSG0000…	2285927479271060	0.0013224629938781707	1.47027e+12	0.0025011462716384436
GOTERM_CC_DIRECT	GO:0005840~ribosome	66	ENSG00000131469, ENSG00000100823, ENSG00000204316, ENSG00000125445, ENSG00000172172, ENSG00000171863, ENSG00000063177, ENSG00000156482, ENSG00000125691, ENSG00000168724, ENSG00000125844, ENSG00000163682, ENSG00000108298, ENSG00000174748, ENSG00000134001, ENSG00000122026, ENSG00000204822, ENSG00000130312, ENSG00000198242, ENSG00000167526, ENSG00000166441, ENSG00000221983, ENSG00000144713, ENSG0000…	1.58134e+16	0.05079565556437904	0.0012116183618451348	0.07237602755467698
GOTERM_CC_DIRECT	GO:0005874~microtubule	117	ENSG00000128908, ENSG00000170759, ENSG00000107581, ENSG00000184640, ENSG00000165476, ENSG00000100271, ENSG00000083799, ENSG00000120438, ENSG00000077380, ENSG00000137821, ENSG00000137822, ENSG00000138036, ENSG00000104218, ENSG00000114841, ENSG00000121621, ENSG00000127824, ENSG00000258947, ENSG00000165115, ENSG00000119685, ENSG00000162946, ENSG00000104833, ENSG00000072864, ENSG00000168280, ENSG0000…	1.49628e+16	0.001321109967521772	4.26437e+07	0.0018360158833052864
GOTERM_CC_DIRECT	GO:0005913~cell-cell adherens junction	54	ENSG00000215301, ENSG00000136261, ENSG00000122786, ENSG00000113643, ENSG00000067248, ENSG00000128641, ENSG00000175792, ENSG00000050405, ENSG00000136830, ENSG00000073008, ENSG00000117592, ENSG00000115514, ENSG00000110395, ENSG00000114391, ENSG00000104881, ENSG00000134755, ENSG00000105355, ENSG00000096384, ENSG00000110367, ENSG00000105939, ENSG00000086065, ENSG00000141985, ENSG00000075711, ENSG0000…	1626661421305530	0.27946320067800967	0.023139422814891675	0.6175662057355313
GOTERM_CC_DIRECT	GO:0005913~cell-cell adherens junction	154	ENSG00000215301, ENSG00000028528, ENSG00000184640, ENSG00000170759, ENSG00000101665, ENSG00000073921, ENSG00000050405, ENSG00000173801, ENSG00000126777, ENSG00000168003, ENSG00000149925, ENSG00000148341, ENSG00000122545, ENSG00000174748, ENSG00000073008, ENSG00000100139, ENSG00000117519, ENSG00000117592, ENSG00000115514, ENSG00000115310, ENSG00000165119, ENSG00000065243, ENSG00000105355, ENSG0000…	1.8963e+16	19.7852	1.79865	27.4786
GOTERM_CC_DIRECT	GO:0005925~focal adhesion	69	ENSG00000167881, ENSG00000131469, ENSG00000105974, ENSG00000111859, ENSG00000050405, ENSG00000156482, ENSG00000116574, ENSG00000182774, ENSG00000197756, ENSG00000163682, ENSG00000108298, ENSG00000128805, ENSG00000168615, ENSG00000161638, ENSG00000073008, ENSG00000011105, ENSG00000083845, ENSG00000050820, ENSG00000213949, ENSG00000079819, ENSG00000169756, ENSG00000111229, ENSG00000157227, ENSG0000…	1.71703e+16	0.008005258701722417	8.03424e+11	0.015190084746163901
GOTERM_CC_DIRECT	GO:0005925~focal adhesion	189	ENSG00000162458, ENSG00000105971, ENSG00000185344, ENSG00000105974, ENSG00000138448, ENSG00000196923, ENSG00000166333, ENSG00000145907, ENSG00000050405, ENSG00000173801, ENSG00000156482, ENSG00000197321, ENSG00000073712, ENSG00000147010, ENSG00000131236, ENSG00000178950, ENSG00000102181, ENSG00000163682, ENSG00000149260, ENSG00000172757, ENSG00000089159, ENSG00000161638, ENSG00000168615, ENSG0000…	1.92253e+16	2.93621e-05	3.67026e-06	0.000407794
GOTERM_BP_DIRECT	GO:0006281~DNA repair	106	ENSG00000153391, ENSG00000128908, ENSG00000113318, ENSG00000139579, ENSG00000185480, ENSG00000100865, ENSG00000110768, ENSG00000076248, ENSG00000005007, ENSG00000167986, ENSG00000183207, ENSG00000077721, ENSG00000178028, ENSG00000167670, ENSG00000130726, ENSG00000198793, ENSG00000167770, ENSG00000100479, ENSG00000168411, ENSG00000123374, ENSG00000099956, ENSG00000139372, ENSG00000154328, ENSG0000…	1.73602e+16	2.45939e+09	3.51341e+07	6.83448e+08
GOTERM_BP_DIRECT	GO:0006283~transcription-coupled nucleotide-excision repair	38	ENSG00000111358, ENSG00000139842, ENSG00000100387, ENSG00000049167, ENSG00000175482, ENSG00000163161, ENSG00000110768, ENSG00000213780, ENSG00000240682, ENSG00000134058, ENSG00000049541, ENSG00000105486, ENSG00000102978, ENSG00000167986, ENSG00000198612, ENSG00000169727, ENSG00000225830, ENSG00000020426, ENSG00000144231, ENSG00000221983, ENSG00000134480, ENSG00000205581, ENSG00000005156, ENSG0000…	1976373806765730	0.05525522930438531	0.0015350495742292303	0.015794338573560385
GOTERM_BP_DIRECT	GO:0006338~chromatin remodeling	45	ENSG00000128908, ENSG00000153391, ENSG00000119042, ENSG00000173011, ENSG00000127616, ENSG00000073584, ENSG00000136997, ENSG00000066117, ENSG00000080503, ENSG00000131778, ENSG00000175792, ENSG00000139613, ENSG00000085224, ENSG00000114166, ENSG00000183207, ENSG00000125482, ENSG00000178028, ENSG00000010803, ENSG00000108604, ENSG00000116478, ENSG00000196235, ENSG00000104872, ENSG00000165609, ENSG0000…	2.01387e+16	0.003584707134792642	1.4962e+12	9.97951e+11
GOTERM_BP_DIRECT	GO:0006364~rRNA processing	43	ENSG00000131469, ENSG00000183751, ENSG00000184967, ENSG00000253797, ENSG00000101782, ENSG00000156482, ENSG00000145592, ENSG00000109475, ENSG00000136718, ENSG00000077348, ENSG00000177954, ENSG00000182774, ENSG00000197756, ENSG00000108298, ENSG00000164934, ENSG00000163682, ENSG00000037241, ENSG00000233927, ENSG00000100316, ENSG00000083845, ENSG00000107833, ENSG00000188846, ENSG00000114391, ENSG0000…	1.91819e+16	0.19482347968029978	0.023789542232259264	0.08377695390799911
GOTERM_BP_DIRECT	GO:0006364~rRNA processing	83	ENSG00000131469, ENSG00000179409, ENSG00000105202, ENSG00000132275, ENSG00000171863, ENSG00000156482, ENSG00000161956, ENSG00000063177, ENSG00000125691, ENSG00000077348, ENSG00000105671, ENSG00000124787, ENSG00000213782, ENSG00000164934, ENSG00000163682, ENSG00000108298, ENSG00000148688, ENSG00000165271, ENSG00000037241, ENSG00000163684, ENSG00000138442, ENSG00000174748, ENSG00000104872, ENSG0000…	1.49273e+16	0.2747939611419913	0.00604391582005448	0.08924712020728087
GOTERM_BP_DIRECT	GO:0006369~termination of RNA polymerase II transcription	36	ENSG00000161547, ENSG00000139343, ENSG00000165494, ENSG00000112081, ENSG00000111786, ENSG00000116350, ENSG00000130772, ENSG00000100650, ENSG00000100227, ENSG00000140829, ENSG00000198563, ENSG00000114503, ENSG00000145216, ENSG00000124193, ENSG00000107290, ENSG00000063244, ENSG00000125676, ENSG00000167005, ENSG00000143977, ENSG00000168438, ENSG00000275895, ENSG00000265241, ENSG00000136450, ENSG0000…	2.16491e+16	0.006804282500231129	2.43811e+12	0.0018973088026119633
GOTERM_BP_DIRECT	GO:0006396~RNA processing	48	ENSG00000278619, ENSG00000108406, ENSG00000105323, ENSG00000100109, ENSG00000138385, ENSG00000133687, ENSG00000064607, ENSG00000132153, ENSG00000132463, ENSG00000100201, ENSG00000104824, ENSG00000152795, ENSG00000153187, ENSG00000107290, ENSG00000166173, ENSG00000090621, ENSG00000139910, ENSG00000131051, ENSG00000163660, ENSG00000160710, ENSG00000144048, ENSG00000101138, ENSG00000123737, ENSG0000…	1.90453e+16	0.011235357182589945	3.76561e+11	0.0031398533117843463
GOTERM_BP_DIRECT	GO:0006397~mRNA processing	74	ENSG00000120948, ENSG00000161547, ENSG00000100109, ENSG00000064607, ENSG00000111786, ENSG00000182872, ENSG00000117360, ENSG00000111605, ENSG00000125944, ENSG00000213782, ENSG00000275895, ENSG00000265241, ENSG00000136450, ENSG00000185650, ENSG00000116830, ENSG00000048740, ENSG00000135486, ENSG00000100813, ENSG00000133226, ENSG00000115875, ENSG00000149187, ENSG00000138767, ENSG00000182196, ENSG0000…	1.59109e+16	0.06885850569885177	0.001738585254533298	0.01982406296262562
GOTERM_BP_DIRECT	GO:0006405~RNA export from nucleus	31	ENSG00000161547, ENSG00000112081, ENSG00000111786, ENSG00000116350, ENSG00000100650, ENSG00000100227, ENSG00000140829, ENSG00000198563, ENSG00000110713, ENSG00000114503, ENSG00000113569, ENSG00000124193, ENSG00000063244, ENSG00000125676, ENSG00000275895, ENSG00000162231, ENSG00000168438, ENSG00000265241, ENSG00000136450, ENSG00000141543, ENSG00000051596, ENSG00000116754, ENSG00000095319, ENSG0000…	2169283020440480	0.04236015572347207	0.001235907554350213	0.012027475826170697
GOTERM_BP_DIRECT	GO:0006406~mRNA export from nucleus	51	ENSG00000161547, ENSG00000111786, ENSG00000140829, ENSG00000108559, ENSG00000198563, ENSG00000114503, ENSG00000005007, ENSG00000145216, ENSG00000163002, ENSG00000058804, ENSG00000124193, ENSG00000138750, ENSG00000275895, ENSG00000265241, ENSG00000136450, ENSG00000141543, ENSG00000122068, ENSG00000120253, ENSG00000095319, ENSG00000126883, ENSG00000093000, ENSG00000115875, ENSG00000133226, ENSG0000…	1.96285e+16	0.0015581259418865345	7.7964e+10	4.33329e+11
GOTERM_BP_DIRECT	GO:0006412~translation	53	ENSG00000100075, ENSG00000131469, ENSG00000162910, ENSG00000151729, ENSG00000125445, ENSG00000180992, ENSG00000172172, ENSG00000156482, ENSG00000145592, ENSG00000182774, ENSG00000197756, ENSG00000163682, ENSG00000108298, ENSG00000037241, ENSG00000163584, ENSG00000083845, ENSG00000177542, ENSG00000114391, ENSG00000172590, ENSG00000144713, ENSG00000108826, ENSG00000112651, ENSG00000145901, ENSG0000…	1.99982e+16	0.0068624327926424256	0.0034371233046268657	0.0026633419480281972
GOTERM_BP_DIRECT	GO:0006412~translation	100	ENSG00000125445, ENSG00000125648, ENSG00000160785, ENSG00000172172, ENSG00000156482, ENSG00000145912, ENSG00000125844, ENSG00000163682, ENSG00000164933, ENSG00000037241, ENSG00000174748, ENSG00000100138, ENSG00000148339, ENSG00000166441, ENSG00000144713, ENSG00000166902, ENSG00000145901, ENSG00000145736, ENSG00000170889, ENSG00000129824, ENSG00000163319, ENSG00000008988, ENSG00000181991, ENSG0000…	1.52124e+16	0.01904805748292293	6.20189e+11	0.005344247923577683
GOTERM_BP_DIRECT	GO:0006413~translational initiation	31	ENSG00000131469, ENSG00000104131, ENSG00000067248, ENSG00000130811, ENSG00000156482, ENSG00000145592, ENSG00000109475, ENSG00000177954, ENSG00000182774, ENSG00000241127, ENSG00000197756, ENSG00000163682, ENSG00000108298, ENSG00000037241, ENSG00000233927, ENSG00000164163, ENSG00000100316, ENSG00000083845, ENSG00000188846, ENSG00000198692, ENSG00000114391, ENSG00000144713, ENSG00000105640, ENSG0000…	2.16012e+16	0.282602341675668	0.03266701838344466	0.12837569177140962
GOTERM_BP_DIRECT	GO:0006413~translational initiation	67	ENSG00000131469, ENSG00000184110, ENSG00000107581, ENSG00000171863, ENSG00000063177, ENSG00000156482, ENSG00000155506, ENSG00000125691, ENSG00000241127, ENSG00000104408, ENSG00000163682, ENSG00000108298, ENSG00000037241, ENSG00000161960, ENSG00000134001, ENSG00000174748, ENSG00000145191, ENSG00000122026, ENSG00000198242, ENSG00000067048, ENSG00000167526, ENSG00000166441, ENSG00000221983, ENSG0000…	1.88222e+16	1.2853e+12	9.18125e+09	3.57199e+10
GOTERM_BP_DIRECT	GO:0006446~regulation of translational initiation	23	ENSG00000128829, ENSG00000184110, ENSG00000104131, ENSG00000119718, ENSG00000107581, ENSG00000100129, ENSG00000114784, ENSG00000130811, ENSG00000110321, ENSG00000063046, ENSG00000106263, ENSG00000106211, ENSG00000114503, ENSG00000173812, ENSG00000100664, ENSG00000111361, ENSG00000104408, ENSG00000178982, ENSG00000161960, ENSG00000134030, ENSG00000114867, ENSG00000084623, ENSG00000149100	245890951689714	0.06300744873726594	0.001667325039320433	0.018083645423783157
GOTERM_BP_DIRECT	GO:0006468~protein phosphorylation	166	ENSG00000112739, ENSG00000067177, ENSG00000154310, ENSG00000181929, ENSG00000156873, ENSG00000064393, ENSG00000133275, ENSG00000176444, ENSG00000174891, ENSG00000163788, ENSG00000166333, ENSG00000159692, ENSG00000141503, ENSG00000115694, ENSG00000136021, ENSG00000073331, ENSG00000178950, ENSG00000160584, ENSG00000156970, ENSG00000117266, ENSG00000101266, ENSG00000152256, ENSG00000198793, ENSG0000…	1.40107e+16	0.004958266530665001	1.91159e+12	0.0013812867372786641
GOTERM_BP_DIRECT	GO:0006511~ubiquitin-dependent protein catabolic process	81	ENSG00000177889, ENSG00000139842, ENSG00000184787, ENSG00000083799, ENSG00000106346, ENSG00000161057, ENSG00000107829, ENSG00000070010, ENSG00000161011, ENSG00000138592, ENSG00000048028, ENSG00000077721, ENSG00000103266, ENSG00000113558, ENSG00000078140, ENSG00000123552, ENSG00000127870, ENSG00000155313, ENSG00000170185, ENSG00000125818, ENSG00000131263, ENSG00000114062, ENSG00000155827, ENSG0000…	1.7129e+16	7.1024e+11	3.9471e+10	1.97441e+12
GOTERM_BP_DIRECT	GO:0006521~regulation of cellular amino acid metabolic process	29	ENSG00000131467, ENSG00000115758, ENSG00000205220, ENSG00000161057, ENSG00000240065, ENSG00000101843, ENSG00000092010, ENSG00000129084, ENSG00000181019, ENSG00000277791, ENSG00000104904, ENSG00000180304, ENSG00000087191, ENSG00000125818, ENSG00000013275, ENSG00000159352, ENSG00000163636, ENSG00000108344, ENSG00000100567, ENSG00000175166, ENSG00000099341, ENSG00000041357, ENSG00000185627, ENSG0000…	2188492357749880	0.07178157965106091	0.0017719569685440417	0.020697631048893772
GOTERM_BP_DIRECT	GO:0006614~SRP-dependent cotranslational protein targeting to membrane	28	ENSG00000167881, ENSG00000131469, ENSG00000156482, ENSG00000145592, ENSG00000109475, ENSG00000144867, ENSG00000177954, ENSG00000182774, ENSG00000197756, ENSG00000163682, ENSG00000108298, ENSG00000037241, ENSG00000233927, ENSG00000100316, ENSG00000083845, ENSG00000188846, ENSG00000114391, ENSG00000144713, ENSG00000105640, ENSG00000153037, ENSG00000105372, ENSG00000182899, ENSG00000170889, ENSG0000…	2.84359e+16	0.0035288964553515934	0.0035288964553515934	0.0013672991298174786
GOTERM_BP_DIRECT	GO:0006614~SRP-dependent cotranslational protein targeting to membrane	45	ENSG00000131469, ENSG00000100883, ENSG00000008988, ENSG00000174444, ENSG00000143742, ENSG00000105193, ENSG00000138326, ENSG00000171863, ENSG00000156482, ENSG00000063177, ENSG00000144867, ENSG00000125691, ENSG00000108298, ENSG00000163682, ENSG00000037241, ENSG00000058262, ENSG00000174748, ENSG00000122026, ENSG00000231500, ENSG00000130255, ENSG00000198242, ENSG00000166441, ENSG00000167526, ENSG0000…	1.84248e+16	0.07183331333746279	0.0017320782895737796	0.020713116486492655
GOTERM_BP_DIRECT	GO:0006695~cholesterol biosynthetic process	15	ENSG00000147155, ENSG00000067064, ENSG00000167508, ENSG00000147383, ENSG00000131473, ENSG00000052802, ENSG00000110921, ENSG00000172893, ENSG00000160752, ENSG00000186480, ENSG00000113161, ENSG00000132196, ENSG00000149809, ENSG00000112972, ENSG00000001630	3768289398880940	0.07266365159549493	0.009385546200191719	0.02917376051494447
GOTERM_BP_DIRECT	GO:0006886~intracellular protein transport	108	ENSG00000152056, ENSG00000028528, ENSG00000215305, ENSG00000188419, ENSG00000125447, ENSG00000111481, ENSG00000002919, ENSG00000183020, ENSG00000086598, ENSG00000242247, ENSG00000157538, ENSG00000122958, ENSG00000070718, ENSG00000136874, ENSG00000250021, ENSG00000196497, ENSG00000185359, ENSG00000075790, ENSG00000145348, ENSG00000138768, ENSG00000151458, ENSG00000072958, ENSG00000137177, ENSG0000…	1761282277394260	5.80884e+08	9.6814e+07	1.61424e+09
GOTERM_BP_DIRECT	GO:0006897~endocytosis	63	ENSG00000154710, ENSG00000087470, ENSG00000073921, ENSG00000139636, ENSG00000133275, ENSG00000157077, ENSG00000002919, ENSG00000102189, ENSG00000119522, ENSG00000147010, ENSG00000113282, ENSG00000110047, ENSG00000166664, ENSG00000132669, ENSG00000105443, ENSG00000100139, ENSG00000129515, ENSG00000141458, ENSG00000029725, ENSG00000205302, ENSG00000177548, ENSG00000141551, ENSG00000138069, ENSG0000…	1.74439e+16	0.010217762285643306	3.54086e+11	0.0028540128785059515
GOTERM_BP_DIRECT	GO:0006915~apoptotic process	194	ENSG00000161642, ENSG00000188313, ENSG00000130734, ENSG00000115107, ENSG00000065559, ENSG00000133884, ENSG00000147010, ENSG00000002330, ENSG00000156970, ENSG00000106052, ENSG00000140464, ENSG00000166971, ENSG00000106772, ENSG00000113580, ENSG00000153071, ENSG00000120159, ENSG00000126456, ENSG00000075790, ENSG00000198722, ENSG00000065243, ENSG00000164938, ENSG00000003402, ENSG00000117676, ENSG0000…	1.31685e+16	0.061777303737286626	0.0016766965105653453	0.01771911351108324
GOTERM_BP_DIRECT	GO:0007049~cell cycle	42	ENSG00000142178, ENSG00000168769, ENSG00000123485, ENSG00000113068, ENSG00000213465, ENSG00000083799, ENSG00000007080, ENSG00000197122, ENSG00000156711, ENSG00000155254, ENSG00000152455, ENSG00000138161, ENSG00000124171, ENSG00000140830, ENSG00000023287, ENSG00000110092, ENSG00000171320, ENSG00000134508, ENSG00000174405, ENSG00000122359, ENSG00000196470, ENSG00000020426, ENSG00000058453, ENSG0000…	1.84768e+16	0.4733686711822841	0.052035171754115206	0.24771491887024544
GOTERM_BP_DIRECT	GO:0007049~cell cycle	92	ENSG00000175054, ENSG00000184640, ENSG00000123485, ENSG00000113068, ENSG00000083799, ENSG00000170248, ENSG00000100865, ENSG00000115107, ENSG00000155254, ENSG00000138758, ENSG00000060339, ENSG00000132522, ENSG00000143341, ENSG00000178950, ENSG00000167670, ENSG00000100030, ENSG00000196235, ENSG00000135164, ENSG00000114353, ENSG00000082258, ENSG00000058453, ENSG00000116117, ENSG00000099956, ENSG0000…	1.63172e+16	0.0013990123479287186	7.36811e+10	3.89048e+11
GOTERM_BP_DIRECT	GO:0007050~cell cycle arrest	34	ENSG00000136997, ENSG00000152409, ENSG00000129355, ENSG00000104320, ENSG00000166949, ENSG00000108819, ENSG00000083750, ENSG00000134058, ENSG00000114166, ENSG00000106799, ENSG00000092969, ENSG00000185340, ENSG00000105856, ENSG00000178053, ENSG00000137801, ENSG00000175197, ENSG00000082146, ENSG00000141564, ENSG00000109270, ENSG00000095002, ENSG00000122641, ENSG00000148935, ENSG00000128829, ENSG0000…	2301952672980690	0.033313242697465495	0.00563088156732916	0.013103429268812583
GOTERM_BP_DIRECT	GO:0007050~cell cycle arrest	65	ENSG00000139842, ENSG00000100532, ENSG00000071246, ENSG00000181929, ENSG00000175467, ENSG00000166333, ENSG00000005483, ENSG00000114166, ENSG00000125347, ENSG00000178053, ENSG00000140464, ENSG00000082146, ENSG00000198793, ENSG00000074319, ENSG00000266173, ENSG00000122641, ENSG00000117595, ENSG00000168811, ENSG00000152332, ENSG00000110321, ENSG00000164938, ENSG00000140836, ENSG00000111653, ENSG0000…	1774236284162590	0.003276004969927415	1.49143e+12	9.1187e+11
GOTERM_BP_DIRECT	GO:0007059~chromosome segregation	19	ENSG00000215301, ENSG00000131747, ENSG00000123485, ENSG00000117724, ENSG00000148335, ENSG00000101782, ENSG00000149503, ENSG00000080986, ENSG00000136169, ENSG00000117650, ENSG00000145241, ENSG00000149636, ENSG00000138160, ENSG00000149273, ENSG00000171320, ENSG00000104884, ENSG00000152253, ENSG00000165480, ENSG00000129810	2667357790188270	0.5416429544511385	0.05419788818377136	0.3012723124405814
GOTERM_BP_DIRECT	GO:0007062~sister chromatid cohesion	24	ENSG00000117724, ENSG00000169679, ENSG00000149503, ENSG00000080986, ENSG00000079616, ENSG00000174442, ENSG00000031691, ENSG00000100162, ENSG00000002822, ENSG00000142945, ENSG00000145241, ENSG00000072501, ENSG00000149636, ENSG00000177954, ENSG00000122952, ENSG00000161888, ENSG00000086827, ENSG00000152253, ENSG00000142856, ENSG00000125450, ENSG00000129810, ENSG00000069248, ENSG00000163535, ENSG0000…	2224388305358840	0.8112209665116901	0.09895369534437093	0.6427509034984236
GOTERM_BP_DIRECT	GO:0007067~mitotic nuclear division	50	ENSG00000173465, ENSG00000111859, ENSG00000161547, ENSG00000117724, ENSG00000168078, ENSG00000149503, ENSG00000066279, ENSG00000136169, ENSG00000175792, ENSG00000174442, ENSG00000137601, ENSG00000111665, ENSG00000094804, ENSG00000176386, ENSG00000138160, ENSG00000086827, ENSG00000088325, ENSG00000149948, ENSG00000152253, ENSG00000142856, ENSG00000129810, ENSG00000258947, ENSG00000175279, ENSG0000…	1.92466e+16	0.04228450032077602	0.006153065922115064	0.016709099815193085
GOTERM_MF_DIRECT	GO:0008134~transcription factor binding	106	ENSG00000215301, ENSG00000141448, ENSG00000171720, ENSG00000114166, ENSG00000159692, ENSG00000173039, ENSG00000168610, ENSG00000140307, ENSG00000145675, ENSG00000139372, ENSG00000196591, ENSG00000005339, ENSG00000125651, ENSG00000144485, ENSG00000143013, ENSG00000103423, ENSG00000141510, ENSG00000138668, ENSG00000204209, ENSG00000163697, ENSG00000196290, ENSG00000171634, ENSG00000100906, ENSG0000…	1.43197e+16	0.06855521005650145	0.002836703362009807	0.05148998289817852
GOTERM_MF_DIRECT	GO:0008270~zinc ion binding	372	ENSG00000197323, ENSG00000161642, ENSG00000100532, ENSG00000103326, ENSG00000141448, ENSG00000166432, ENSG00000083799, ENSG00000185019, ENSG00000050405, ENSG00000080802, ENSG00000102996, ENSG00000109118, ENSG00000166439, ENSG00000013561, ENSG00000113441, ENSG00000133884, ENSG00000168724, ENSG00000140464, ENSG00000104219, ENSG00000136490, ENSG00000130726, ENSG00000089159, ENSG00000141644, ENSG0000…	1220882650283840	0.010164326158559445	5.37557e+11	0.007408716926993186
GOTERM_BP_DIRECT	GO:0008283~cell proliferation	61	ENSG00000138193, ENSG00000162493, ENSG00000112667, ENSG00000117724, ENSG00000059728, ENSG00000163235, ENSG00000140564, ENSG00000140465, ENSG00000150281, ENSG00000142871, ENSG00000050820, ENSG00000169031, ENSG00000133027, ENSG00000164885, ENSG00000151491, ENSG00000276043, ENSG00000163808, ENSG00000126787, ENSG00000142945, ENSG00000174669, ENSG00000166200, ENSG00000100300, ENSG00000104884, ENSG0000…	1591055523971950	0.7605740432963377	0.0909005072733522	0.551375718740732
GOTERM_BP_DIRECT	GO:0008380~RNA splicing	76	ENSG00000112739, ENSG00000120948, ENSG00000128739, ENSG00000161547, ENSG00000100109, ENSG00000064607, ENSG00000116679, ENSG00000125743, ENSG00000182872, ENSG00000174891, ENSG00000184209, ENSG00000198563, ENSG00000114503, ENSG00000117360, ENSG00000213782, ENSG00000139910, ENSG00000275895, ENSG00000265241, ENSG00000141543, ENSG00000060688, ENSG00000116830, ENSG00000003756, ENSG00000100813, ENSG0000…	1.76207e+16	4.45709e+12	2.97201e+10	1.23887e+12
GOTERM_MF_DIRECT	GO:0009055~electron carrier activity	44	ENSG00000104522, ENSG00000104687, ENSG00000140374, ENSG00000178741, ENSG00000053371, ENSG00000172115, ENSG00000213619, ENSG00000117054, ENSG00000197894, ENSG00000177646, ENSG00000023228, ENSG00000156709, ENSG00000051523, ENSG00000158864, ENSG00000005194, ENSG00000109814, ENSG00000151552, ENSG00000082212, ENSG00000145494, ENSG00000240303, ENSG00000164182, ENSG00000198431, ENSG00000111271, ENSG0000…	1.87567e+16	0.018031533826515567	9.0939e+11	0.013195115356068321
GOTERM_BP_DIRECT	GO:0015031~protein transport	163	ENSG00000175895, ENSG00000172667, ENSG00000157985, ENSG00000111481, ENSG00000130734, ENSG00000138190, ENSG00000126777, ENSG00000119522, ENSG00000167987, ENSG00000104388, ENSG00000165006, ENSG00000125844, ENSG00000151779, ENSG00000151778, ENSG00000099246, ENSG00000123595, ENSG00000166971, ENSG00000250021, ENSG00000140463, ENSG00000074319, ENSG00000121621, ENSG00000143952, ENSG00000053770, ENSG0000…	1588209250979900	2.29792e+09	5.74479e+07	6.38575e+06
GOTERM_CC_DIRECT	GO:0015629~actin cytoskeleton	87	ENSG00000196923, ENSG00000184640, ENSG00000122786, ENSG00000116679, ENSG00000175806, ENSG00000113649, ENSG00000050405, ENSG00000198898, ENSG00000173801, ENSG00000197321, ENSG00000147394, ENSG00000058804, ENSG00000136830, ENSG00000136068, ENSG00000149925, ENSG00000172757, ENSG00000183963, ENSG00000277791, ENSG00000101096, ENSG00000122545, ENSG00000117519, ENSG00000050820, ENSG00000173517, ENSG0000…	1.58727e+16	0.0023733352455848067	7.42521e+10	0.003300062875399856
GOTERM_CC_DIRECT	GO:0016020~membrane	842	ENSG00000075651, ENSG00000164331, ENSG00000197142, ENSG00000000419, ENSG00000166333, ENSG00000126777, ENSG00000033011, ENSG00000113441, ENSG00000242247, ENSG00000204267, ENSG00000137822, ENSG00000163682, ENSG00000136874, ENSG00000065989, ENSG00000108256, ENSG00000198911, ENSG00000197858, ENSG00000198707, ENSG00000166347, ENSG00000198722, ENSG00000197150, ENSG00000121940, ENSG00000129824, ENSG0000…	15222221340423	3.9849e-30	9.96224e-31	5.53441e-30
GOTERM_BP_DIRECT	GO:0016032~viral process	130	ENSG00000161057, ENSG00000205220, ENSG00000076248, ENSG00000077380, ENSG00000114166, ENSG00000163002, ENSG00000167986, ENSG00000175115, ENSG00000086102, ENSG00000204525, ENSG00000144476, ENSG00000138750, ENSG00000168610, ENSG00000140307, ENSG00000120253, ENSG00000145675, ENSG00000114062, ENSG00000165119, ENSG00000111880, ENSG00000126883, ENSG00000087302, ENSG00000005339, ENSG00000254087, ENSG0000…	1.67336e+16	4.55071e+08	9.10142e+07	1.26461e+09
GOTERM_BP_DIRECT	GO:0016192~vesicle-mediated transport	73	ENSG00000152056, ENSG00000138107, ENSG00000125447, ENSG00000073921, ENSG00000163638, ENSG00000111481, ENSG00000119396, ENSG00000183020, ENSG00000242247, ENSG00000113282, ENSG00000139190, ENSG00000135541, ENSG00000213983, ENSG00000250021, ENSG00000070718, ENSG00000144674, ENSG00000103769, ENSG00000029725, ENSG00000161203, ENSG00000160325, ENSG00000105355, ENSG00000090565, ENSG00000072958, ENSG0000…	1.8484e+16	7.2779e+10	6.61649e+09	2.02255e+11
GOTERM_MF_DIRECT	GO:0016301~kinase activity	94	ENSG00000175054, ENSG00000181929, ENSG00000113240, ENSG00000100865, ENSG00000173327, ENSG00000063176, ENSG00000130175, ENSG00000147010, ENSG00000178950, ENSG00000073331, ENSG00000050748, ENSG00000101266, ENSG00000152256, ENSG00000100030, ENSG00000198793, ENSG00000180228, ENSG00000123374, ENSG00000108599, ENSG00000163050, ENSG00000145675, ENSG00000185359, ENSG00000164885, ENSG00000151491, ENSG0000…	1.49643e+16	0.02860017289437844	0.0012608187191471831	0.021041304130853256
GOTERM_MF_DIRECT	GO:0016491~oxidoreductase activity	81	ENSG00000196139, ENSG00000102796, ENSG00000100823, ENSG00000104687, ENSG00000104549, ENSG00000140374, ENSG00000144908, ENSG00000188419, ENSG00000100243, ENSG00000110074, ENSG00000100867, ENSG00000121350, ENSG00000240857, ENSG00000133835, ENSG00000123131, ENSG00000197894, ENSG00000086696, ENSG00000079459, ENSG00000184254, ENSG00000182551, ENSG00000178127, ENSG00000117118, ENSG00000122203, ENSG0000…	1.55382e+16	0.024934666071591782	0.0011471052562816997	0.018310463325421633
GOTERM_CC_DIRECT	GO:0016607~nuclear speck	97	ENSG00000106571, ENSG00000120948, ENSG00000215301, ENSG00000099381, ENSG00000083896, ENSG00000174891, ENSG00000176444, ENSG00000132424, ENSG00000140718, ENSG00000183495, ENSG00000124193, ENSG00000102103, ENSG00000141644, ENSG00000265241, ENSG00000122068, ENSG00000095787, ENSG00000186298, ENSG00000113712, ENSG00000147140, ENSG00000100883, ENSG00000169217, ENSG00000132773, ENSG00000100650, ENSG0000…	1.91939e+16	333898	208687	4.63733e+06
GOTERM_MF_DIRECT	GO:0016874~ligase activity	110	ENSG00000197323, ENSG00000123983, ENSG00000114054, ENSG00000100271, ENSG00000185019, ENSG00000080802, ENSG00000166439, ENSG00000013561, ENSG00000086102, ENSG00000130726, ENSG00000133606, ENSG00000168411, ENSG00000119685, ENSG00000114062, ENSG00000115392, ENSG00000182670, ENSG00000109654, ENSG00000152503, ENSG00000124226, ENSG00000121481, ENSG00000197530, ENSG00000102858, ENSG00000146373, ENSG0000…	1.56306e+16	4.01882e+12	3.65414e+10	2.91507e+11
GOTERM_BP_DIRECT	GO:0016925~protein sumoylation	56	ENSG00000128731, ENSG00000108559, ENSG00000156831, ENSG00000163002, ENSG00000058804, ENSG00000143799, ENSG00000138750, ENSG00000140464, ENSG00000010803, ENSG00000130726, ENSG00000120253, ENSG00000095319, ENSG00000165119, ENSG00000139372, ENSG00000126883, ENSG00000163904, ENSG00000103275, ENSG00000093000, ENSG00000154767, ENSG00000112701, ENSG00000121481, ENSG00000141510, ENSG00000172845, ENSG0000…	1.84213e+16	0.005221554502502612	1.93879e+11	0.0014548259702595878
GOTERM_BP_DIRECT	GO:0019083~viral transcription	30	ENSG00000131469, ENSG00000156482, ENSG00000145592, ENSG00000109475, ENSG00000177954, ENSG00000182774, ENSG00000197756, ENSG00000163682, ENSG00000108298, ENSG00000037241, ENSG00000233927, ENSG00000100316, ENSG00000083845, ENSG00000188846, ENSG00000095319, ENSG00000114391, ENSG00000144713, ENSG00000093000, ENSG00000105640, ENSG00000105372, ENSG00000182899, ENSG00000170889, ENSG00000136942, ENSG0000…	2.55705e+16	0.014368697835222322	0.004812690780452988	0.0055976326499562745
GOTERM_BP_DIRECT	GO:0019083~viral transcription	52	ENSG00000131469, ENSG00000108559, ENSG00000171863, ENSG00000063177, ENSG00000156482, ENSG00000163002, ENSG00000125691, ENSG00000058804, ENSG00000138750, ENSG00000163682, ENSG00000108298, ENSG00000037241, ENSG00000174748, ENSG00000122026, ENSG00000120253, ENSG00000198242, ENSG00000167526, ENSG00000166441, ENSG00000095319, ENSG00000221983, ENSG00000144713, ENSG00000126883, ENSG00000093000, ENSG0000…	1786909400478040	0.040570989826875126	0.0012174040247536766	0.011508831085593751
GOTERM_CC_DIRECT	GO:0019898~extrinsic component of membrane	42	ENSG00000028528, ENSG00000088179, ENSG00000159023, ENSG00000002919, ENSG00000186575, ENSG00000129003, ENSG00000070540, ENSG00000151892, ENSG00000171877, ENSG00000196998, ENSG00000074416, ENSG00000100330, ENSG00000158411, ENSG00000197969, ENSG00000035681, ENSG00000100139, ENSG00000102362, ENSG00000092820, ENSG00000141580, ENSG00000147164, ENSG00000157954, ENSG00000152767, ENSG00000079819, ENSG0000…	2.03715e+16	0.0012354956705665776	4.12078e+10	0.0017169606438494078
GOTERM_MF_DIRECT	GO:0019899~enzyme binding	132	ENSG00000105974, ENSG00000188313, ENSG00000113318, ENSG00000139579, ENSG00000156873, ENSG00000166337, ENSG00000171720, ENSG00000113648, ENSG00000076248, ENSG00000103126, ENSG00000071994, ENSG00000127824, ENSG00000139197, ENSG00000112062, ENSG00000087269, ENSG00000126457, ENSG00000166347, ENSG00000186153, ENSG00000196591, ENSG00000112514, ENSG00000175334, ENSG00000140836, ENSG00000108468, ENSG0000…	1520810810810810	1.46505e+12	1.62794e+09	1.06254e+12
GOTERM_MF_DIRECT	GO:0019901~protein kinase binding	139	ENSG00000105971, ENSG00000123983, ENSG00000105974, ENSG00000141448, ENSG00000181929, ENSG00000083799, ENSG00000113648, ENSG00000166333, ENSG00000183020, ENSG00000103126, ENSG00000173801, ENSG00000114166, ENSG00000173039, ENSG00000126602, ENSG00000002330, ENSG00000168610, ENSG00000088970, ENSG00000136874, ENSG00000198793, ENSG00000089159, ENSG00000118689, ENSG00000050820, ENSG00000073803, ENSG0000…	1.41831e+16	0.006791269181165793	3.78508e+12	0.004941775886324606
GOTERM_CC_DIRECT	GO:0022625~cytosolic large ribosomal subunit	20	ENSG00000131469, ENSG00000188846, ENSG00000114391, ENSG00000144713, ENSG00000105640, ENSG00000156482, ENSG00000163923, ENSG00000145592, ENSG00000109475, ENSG00000148296, ENSG00000197756, ENSG00000108298, ENSG00000163682, ENSG00000182899, ENSG00000136942, ENSG00000037241, ENSG00000197958, ENSG00000162244, ENSG00000163584, ENSG00000100316	2861719167111580	0.02921023259584754	0.0026914030776116205	0.056015538942488785
GOTERM_CC_DIRECT	GO:0022625~cytosolic large ribosomal subunit	33	ENSG00000131469, ENSG00000174444, ENSG00000156482, ENSG00000063177, ENSG00000125691, ENSG00000145912, ENSG00000148296, ENSG00000121766, ENSG00000163682, ENSG00000108298, ENSG00000169288, ENSG00000037241, ENSG00000174748, ENSG00000122026, ENSG00000130255, ENSG00000100138, ENSG00000198242, ENSG00000166441, ENSG00000167526, ENSG00000221983, ENSG00000265681, ENSG00000144713, ENSG00000147604, ENSG0000…	1.93016e+16	0.08133153548560024	0.0018032653194229864	0.11774648906685004
GOTERM_CC_DIRECT	GO:0030027~lamellipodium	68	ENSG00000162493, ENSG00000111859, ENSG00000128340, ENSG00000028528, ENSG00000166333, ENSG00000186575, ENSG00000242498, ENSG00000198561, ENSG00000168036, ENSG00000089159, ENSG00000067900, ENSG00000050820, ENSG00000145555, ENSG00000169750, ENSG00000044115, ENSG00000164885, ENSG00000111229, ENSG00000065243, ENSG00000090020, ENSG00000113657, ENSG00000115216, ENSG00000205302, ENSG00000143398, ENSG0000…	1.69035e+16	0.0028421749730470625	8.37089e+10	0.003952888351321793
GOTERM_CC_DIRECT	GO:0030496~midbody	62	ENSG00000083799, ENSG00000198561, ENSG00000197321, ENSG00000138592, ENSG00000011295, ENSG00000158411, ENSG00000122545, ENSG00000076382, ENSG00000115514, ENSG00000125249, ENSG00000118193, ENSG00000114353, ENSG00000065243, ENSG00000203879, ENSG00000143543, ENSG00000110697, ENSG00000186298, ENSG00000090565, ENSG00000137177, ENSG00000198382, ENSG00000109445, ENSG00000147526, ENSG00000166140, ENSG0000…	1.91157e+16	4.71876e+10	2.24708e+09	6.55378e+10
GOTERM_CC_DIRECT	GO:0030529~intracellular ribonucleoprotein complex	61	ENSG00000131469, ENSG00000138095, ENSG00000138385, ENSG00000145907, ENSG00000136628, ENSG00000171863, ENSG00000144028, ENSG00000166173, ENSG00000111605, ENSG00000125944, ENSG00000121766, ENSG00000138593, ENSG00000101096, ENSG00000143621, ENSG00000141543, ENSG00000100138, ENSG00000185650, ENSG00000165119, ENSG00000135486, ENSG00000174720, ENSG00000149187, ENSG00000115053, ENSG00000077235, ENSG0000…	1783937145351370	0.0012072044064247445	4.1652e+10	0.0016776210247870793
GOTERM_CC_DIRECT	GO:0030659~cytoplasmic vesicle membrane	53	ENSG00000152056, ENSG00000130779, ENSG00000145416, ENSG00000159128, ENSG00000119396, ENSG00000109736, ENSG00000113441, ENSG00000147010, ENSG00000164930, ENSG00000054523, ENSG00000070718, ENSG00000107863, ENSG00000112167, ENSG00000103769, ENSG00000170545, ENSG00000142185, ENSG00000006007, ENSG00000072958, ENSG00000149930, ENSG00000197386, ENSG00000167461, ENSG00000061938, ENSG00000129354, ENSG0000…	1.67299e+16	0.05643313241680337	0.001319311779329202	0.08064287539375492
GOTERM_BP_DIRECT	GO:0031124~mRNA 3'-end processing	29	ENSG00000161547, ENSG00000165494, ENSG00000112081, ENSG00000111786, ENSG00000116350, ENSG00000140829, ENSG00000100227, ENSG00000100650, ENSG00000198563, ENSG00000114503, ENSG00000145216, ENSG00000124193, ENSG00000063244, ENSG00000125676, ENSG00000167005, ENSG00000275895, ENSG00000168438, ENSG00000265241, ENSG00000101138, ENSG00000136450, ENSG00000141543, ENSG00000051596, ENSG00000116754, ENSG0000…	2232262204904880	0.04364101767950879	0.0012387302477168127	0.012399366889548347
GOTERM_BP_DIRECT	GO:0031145~anaphase-promoting complex-dependent catabolic process	44	ENSG00000105325, ENSG00000131467, ENSG00000166295, ENSG00000154473, ENSG00000108106, ENSG00000205220, ENSG00000161057, ENSG00000240065, ENSG00000134057, ENSG00000101843, ENSG00000092010, ENSG00000130177, ENSG00000176386, ENSG00000170312, ENSG00000089053, ENSG00000156970, ENSG00000129084, ENSG00000277791, ENSG00000145604, ENSG00000178999, ENSG00000164109, ENSG00000087191, ENSG00000125818, ENSG0000…	2.1436e+16	4.84897e+12	2.85299e+11	1.34782e+12
GOTERM_MF_DIRECT	GO:0031625~ubiquitin protein ligase binding	127	ENSG00000109501, ENSG00000169139, ENSG00000010256, ENSG00000101665, ENSG00000164331, ENSG00000185019, ENSG00000144228, ENSG00000120438, ENSG00000103126, ENSG00000173039, ENSG00000164930, ENSG00000077721, ENSG00000166971, ENSG00000158864, ENSG00000140464, ENSG00000130726, ENSG00000159593, ENSG00000167770, ENSG00000074319, ENSG00000078140, ENSG00000117592, ENSG00000112659, ENSG00000115392, ENSG0000…	1.69772e+16	7.99203e+07	1.59841e+07	5.7959e+08
GOTERM_CC_DIRECT	GO:0031965~nuclear membrane	85	ENSG00000164828, ENSG00000100242, ENSG00000143418, ENSG00000146648, ENSG00000169905, ENSG00000163002, ENSG00000058804, ENSG00000148481, ENSG00000102034, ENSG00000160294, ENSG00000138750, ENSG00000140464, ENSG00000165661, ENSG00000127870, ENSG00000135446, ENSG00000196497, ENSG00000182095, ENSG00000079156, ENSG00000108424, ENSG00000157326, ENSG00000163904, ENSG00000093000, ENSG00000164880, ENSG0000…	1.47629e+16	0.07184454377418381	0.001619470777532439	0.1034933480759892
GOTERM_CC_DIRECT	GO:0032154~cleavage furrow	26	ENSG00000142731, ENSG00000155366, ENSG00000103769, ENSG00000114346, ENSG00000168385, ENSG00000065534, ENSG00000072864, ENSG00000065243, ENSG00000123143, ENSG00000050405, ENSG00000137710, ENSG00000186575, ENSG00000124356, ENSG00000110697, ENSG00000197321, ENSG00000186298, ENSG00000090565, ENSG00000177082, ENSG00000143341, ENSG00000134278, ENSG00000084112, ENSG00000204991, ENSG00000166140, ENSG0000…	2.20021e+16	0.039614571633245554	9.85382e+11	0.05612225855045061
GOTERM_MF_DIRECT	GO:0032403~protein complex binding	86	ENSG00000100823, ENSG00000100387, ENSG00000010256, ENSG00000049167, ENSG00000116473, ENSG00000061676, ENSG00000215193, ENSG00000182872, ENSG00000070010, ENSG00000198563, ENSG00000090372, ENSG00000114166, ENSG00000213585, ENSG00000173039, ENSG00000139192, ENSG00000078246, ENSG00000100380, ENSG00000177169, ENSG00000113580, ENSG00000135446, ENSG00000075415, ENSG00000001631, ENSG00000225830, ENSG0000…	1.60168e+16	0.003081352307606422	2.05719e+12	0.002238053176617516
GOTERM_BP_DIRECT	GO:0036498~IRE1-mediated unfolded protein response	36	ENSG00000109501, ENSG00000157014, ENSG00000120742, ENSG00000101199, ENSG00000124702, ENSG00000070540, ENSG00000159720, ENSG00000144867, ENSG00000204843, ENSG00000124783, ENSG00000143321, ENSG00000100196, ENSG00000058262, ENSG00000154832, ENSG00000138674, ENSG00000044090, ENSG00000174851, ENSG00000108433, ENSG00000160691, ENSG00000013573, ENSG00000090520, ENSG00000106080, ENSG00000072778, ENSG0000…	2.34838e+16	4.45881e+11	2.78734e+10	1.23935e+11
GOTERM_CC_DIRECT	GO:0042470~melanosome	45	ENSG00000132341, ENSG00000170248, ENSG00000187109, ENSG00000104388, ENSG00000155660, ENSG00000168003, ENSG00000213760, ENSG00000111540, ENSG00000109133, ENSG00000166913, ENSG00000123595, ENSG00000162736, ENSG00000172270, ENSG00000135404, ENSG00000127022, ENSG00000148175, ENSG00000122359, ENSG00000185896, ENSG00000170011, ENSG00000101850, ENSG00000108774, ENSG00000137575, ENSG00000164733, ENSG0000…	1.77207e+16	0.045042595172218425	0.0010967443684296585	0.0639894529178231
GOTERM_MF_DIRECT	GO:0042802~identical protein binding	259	ENSG00000120948, ENSG00000152904, ENSG00000060982, ENSG00000184743, ENSG00000144028, ENSG00000170581, ENSG00000141504, ENSG00000100139, ENSG00000100335, ENSG00000141646, ENSG00000075142, ENSG00000198707, ENSG00000110455, ENSG00000169855, ENSG00000165704, ENSG00000163320, ENSG00000126457, ENSG00000168710, ENSG00000126456, ENSG00000087302, ENSG00000196154, ENSG00000137834, ENSG00000145901, ENSG0000…	1.32667e+16	2.99296e+11	2.99336e+11	2.17085e+11
GOTERM_MF_DIRECT	GO:0043130~ubiquitin binding	41	ENSG00000177889, ENSG00000111667, ENSG00000156587, ENSG00000154473, ENSG00000119401, ENSG00000166949, ENSG00000007047, ENSG00000154277, ENSG00000115307, ENSG00000141971, ENSG00000130706, ENSG00000134882, ENSG00000196821, ENSG00000161011, ENSG00000165006, ENSG00000005486, ENSG00000077721, ENSG00000089234, ENSG00000088833, ENSG00000074319, ENSG00000167770, ENSG00000121621, ENSG00000010072, ENSG0000…	201666958041958	0.004026607787480541	2.52139e+12	0.0029259894076871795
GOTERM_BP_DIRECT	GO:0043161~proteasome-mediated ubiquitin-dependent protein catabolic process	103	ENSG00000205220, ENSG00000161057, ENSG00000144228, ENSG00000103126, ENSG00000167986, ENSG00000130177, ENSG00000089053, ENSG00000077721, ENSG00000156970, ENSG00000140464, ENSG00000088833, ENSG00000078140, ENSG00000196510, ENSG00000113712, ENSG00000100804, ENSG00000141510, ENSG00000168894, ENSG00000100902, ENSG00000103429, ENSG00000123444, ENSG00000113851, ENSG00000110801, ENSG00000186187, ENSG0000…	1952802846145760	655923	3.27962e+06	182276
GOTERM_CC_DIRECT	GO:0043209~myelin sheath	67	ENSG00000010256, ENSG00000138107, ENSG00000178741, ENSG00000116473, ENSG00000146701, ENSG00000170248, ENSG00000120438, ENSG00000213585, ENSG00000110047, ENSG00000023228, ENSG00000014641, ENSG00000123416, ENSG00000075415, ENSG00000114573, ENSG00000092820, ENSG00000178127, ENSG00000104833, ENSG00000125814, ENSG00000203879, ENSG00000069966, ENSG00000243678, ENSG00000134198, ENSG00000114450, ENSG0000…	1.75315e+16	7.2259e+11	2.58158e+11	0.001003925157372354
GOTERM_CC_DIRECT	GO:0043231~intracellular membrane-bounded organelle	224	ENSG00000197323, ENSG00000164828, ENSG00000100532, ENSG00000161057, ENSG00000000419, ENSG00000086598, ENSG00000133884, ENSG00000122958, ENSG00000116260, ENSG00000144674, ENSG00000100479, ENSG00000153071, ENSG00000168710, ENSG00000034693, ENSG00000008311, ENSG00000166347, ENSG00000126883, ENSG00000157326, ENSG00000113456, ENSG00000136156, ENSG00000163798, ENSG00000124225, ENSG00000154222, ENSG0000…	1.59662e+16	45036.2	375.255	6250.56
GOTERM_CC_DIRECT	GO:0043234~protein complex	169	ENSG00000165714, ENSG00000176894, ENSG00000105971, ENSG00000105974, ENSG00000157036, ENSG00000145354, ENSG00000028528, ENSG00000101665, ENSG00000113645, ENSG00000166333, ENSG00000090372, ENSG00000167670, ENSG00000100138, ENSG00000139197, ENSG00000113580, ENSG00000198707, ENSG00000196497, ENSG00000034693, ENSG00000099956, ENSG00000133065, ENSG00000169756, ENSG00000204673, ENSG00000152818, ENSG0000…	1.63147e+16	1.64627e+06	1.09751e+06	228642
GOTERM_BP_DIRECT	GO:0043488~regulation of mRNA stability	55	ENSG00000100823, ENSG00000131467, ENSG00000140350, ENSG00000161057, ENSG00000205220, ENSG00000161955, ENSG00000077348, ENSG00000114127, ENSG00000277791, ENSG00000185650, ENSG00000125818, ENSG00000066044, ENSG00000221983, ENSG00000126883, ENSG00000172795, ENSG00000075914, ENSG00000140694, ENSG00000100804, ENSG00000101182, ENSG00000138668, ENSG00000082898, ENSG00000100902, ENSG00000110801, ENSG0000…	2.05515e+16	6.2536e+10	6.25377e+09	1.73789e+10
GOTERM_MF_DIRECT	GO:0044822~poly(A) RNA binding	178	ENSG00000174173, ENSG00000215301, ENSG00000161642, ENSG00000125445, ENSG00000111786, ENSG00000180992, ENSG00000140829, ENSG00000007080, ENSG00000172172, ENSG00000113649, ENSG00000132424, ENSG00000138757, ENSG00000077312, ENSG00000156482, ENSG00000162664, ENSG00000124193, ENSG00000111605, ENSG00000197756, ENSG00000179041, ENSG00000164934, ENSG00000139910, ENSG00000141994, ENSG00000108592, ENSG0000…	1.50537e+16	2.20793e+11	7.3598e+09	2.38434e+10
GOTERM_MF_DIRECT	GO:0044822~poly(A) RNA binding	518	ENSG00000215301, ENSG00000138385, ENSG00000120438, ENSG00000080802, ENSG00000126777, ENSG00000156482, ENSG00000144028, ENSG00000130726, ENSG00000113387, ENSG00000108256, ENSG00000100138, ENSG00000009307, ENSG00000133606, ENSG00000060688, ENSG00000166441, ENSG00000087302, ENSG00000196591, ENSG00000065243, ENSG00000196154, ENSG00000087087, ENSG00000182934, ENSG00000086589, ENSG00000071626, ENSG0000…	1.76028e+16	1.32636e-31	6.63179e-32	9.61888e-32
GOTERM_BP_DIRECT	GO:0045732~positive regulation of protein catabolic process	33	ENSG00000105325, ENSG00000028528, ENSG00000119401, ENSG00000125447, ENSG00000103126, ENSG00000075785, ENSG00000101266, ENSG00000104904, ENSG00000115266, ENSG00000162236, ENSG00000180304, ENSG00000147257, ENSG00000153395, ENSG00000118503, ENSG00000168397, ENSG00000152661, ENSG00000073969, ENSG00000164463, ENSG00000160948, ENSG00000082701, ENSG00000165280, ENSG00000049759, ENSG00000163659, ENSG0000…	2.1168e+16	0.039679901259490724	0.0012261753261822994	0.011250881361934972
GOTERM_BP_DIRECT	GO:0048013~ephrin receptor signaling pathway	42	ENSG00000169242, ENSG00000138071, ENSG00000158092, ENSG00000116106, ENSG00000197122, ENSG00000183020, ENSG00000154928, ENSG00000117362, ENSG00000115091, ENSG00000133216, ENSG00000087245, ENSG00000138613, ENSG00000241553, ENSG00000162736, ENSG00000042753, ENSG00000077264, ENSG00000205726, ENSG00000067900, ENSG00000101608, ENSG00000137845, ENSG00000169439, ENSG00000130429, ENSG00000179295, ENSG0000…	1879611319286380	0.08123694529846626	0.0019237612709656071	0.02354229893312132
GOTERM_CC_DIRECT	GO:0048471~perinuclear region of cytoplasm	232	ENSG00000123983, ENSG00000154310, ENSG00000184640, ENSG00000170759, ENSG00000075651, ENSG00000113645, ENSG00000083799, ENSG00000166337, ENSG00000113441, ENSG00000156970, ENSG00000065989, ENSG00000134030, ENSG00000152102, ENSG00000143952, ENSG00000189171, ENSG00000141458, ENSG00000087302, ENSG00000065243, ENSG00000196154, ENSG00000111328, ENSG00000146872, ENSG00000254087, ENSG00000086061, ENSG0000…	1.48588e+16	1.02394e+08	568857	1.4221e+08
GOTERM_MF_DIRECT	GO:0051059~NF-kappaB binding	25	ENSG00000100906, ENSG00000166135, ENSG00000100823, ENSG00000147649, ENSG00000112033, ENSG00000163481, ENSG00000103037, ENSG00000171720, ENSG00000196591, ENSG00000173039, ENSG00000131788, ENSG00000185104, ENSG00000147889, ENSG00000082701, ENSG00000103423, ENSG00000108465, ENSG00000181163, ENSG00000143514, ENSG00000188243, ENSG00000116478, ENSG00000196975, ENSG00000105127, ENSG00000100902, ENSG0000…	3197159090909090	2.37284e+09	3.38977e+09	1.72081e+10
GOTERM_BP_DIRECT	GO:0051301~cell division	65	ENSG00000173465, ENSG00000111859, ENSG00000117724, ENSG00000136169, ENSG00000007080, ENSG00000175792, ENSG00000002822, ENSG00000105486, ENSG00000176386, ENSG00000094804, ENSG00000149636, ENSG00000122952, ENSG00000086827, ENSG00000152253, ENSG00000050820, ENSG00000118193, ENSG00000164885, ENSG00000138764, ENSG00000163611, ENSG00000145241, ENSG00000142945, ENSG00000141552, ENSG00000147874, ENSG0000…	1.77289e+16	0.029719577175287837	0.006015862511384418	0.011668428076783144
GOTERM_BP_DIRECT	GO:0051301~cell division	141	ENSG00000128908, ENSG00000184640, ENSG00000165476, ENSG00000100865, ENSG00000138758, ENSG00000130177, ENSG00000182923, ENSG00000143341, ENSG00000089053, ENSG00000122952, ENSG00000156970, ENSG00000111602, ENSG00000074319, ENSG00000050820, ENSG00000113580, ENSG00000135446, ENSG00000123374, ENSG00000120253, ENSG00000114353, ENSG00000082258, ENSG00000116117, ENSG00000072864, ENSG00000065243, ENSG0000…	1.55049e+16	3.52649e+11	3.91838e+09	9.80005e+08
GOTERM_BP_DIRECT	GO:0051436~negative regulation of ubiquitin-protein ligase activity involved in mitotic cell cycle	42	ENSG00000105325, ENSG00000131467, ENSG00000166295, ENSG00000154473, ENSG00000205220, ENSG00000161057, ENSG00000240065, ENSG00000134057, ENSG00000101843, ENSG00000092010, ENSG00000176386, ENSG00000130177, ENSG00000170312, ENSG00000089053, ENSG00000156970, ENSG00000129084, ENSG00000277791, ENSG00000164109, ENSG00000123374, ENSG00000087191, ENSG00000125818, ENSG00000013275, ENSG00000221983, ENSG0000…	2.27671e+16	1.00203e+12	8.3506e+09	2.7847e+11
GOTERM_BP_DIRECT	GO:0051437~positive regulation of ubiquitin-protein ligase activity involved in regulation of mitotic cell cycle transition	44	ENSG00000105325, ENSG00000131467, ENSG00000166295, ENSG00000154473, ENSG00000205220, ENSG00000161057, ENSG00000240065, ENSG00000134057, ENSG00000101843, ENSG00000092010, ENSG00000130177, ENSG00000176386, ENSG00000170312, ENSG00000089053, ENSG00000156970, ENSG00000129084, ENSG00000113558, ENSG00000277791, ENSG00000164109, ENSG00000087191, ENSG00000125818, ENSG00000013275, ENSG00000221983, ENSG0000…	2.22821e+16	1.04028e+12	8.00251e+09	2.89101e+10
GOTERM_CC_DIRECT	GO:0070062~extracellular exosome	922	ENSG00000144908, ENSG00000167987, ENSG00000167986, ENSG00000141503, ENSG00000099246, ENSG00000141504, ENSG00000183291, ENSG00000106052, ENSG00000147533, ENSG00000037241, ENSG00000152102, ENSG00000078140, ENSG00000170584, ENSG00000047457, ENSG00000165704, ENSG00000120306, ENSG00000119681, ENSG00000166347, ENSG00000141012, ENSG00000087303, ENSG00000106263, ENSG00000152503, ENSG00000166340, ENSG0000…	1304543896809950	0.000108528	1.55041e-05	1.50729e-05
GOTERM_BP_DIRECT	GO:0070911~global genome nucleotide-excision repair	23	ENSG00000177889, ENSG00000111358, ENSG00000139842, ENSG00000100387, ENSG00000169139, ENSG00000157450, ENSG00000221983, ENSG00000119318, ENSG00000188612, ENSG00000131778, ENSG00000163161, ENSG00000103275, ENSG00000110768, ENSG00000213780, ENSG00000154767, ENSG00000175595, ENSG00000012061, ENSG00000170315, ENSG00000167986, ENSG00000143799, ENSG00000145736, ENSG00000123552, ENSG00000158290	2.76627e+16	0.003409819055265384	1.48495e+11	9.49181e+11
GOTERM_CC_DIRECT	GO:0071013~catalytic step 2 spliceosome	43	ENSG00000112739, ENSG00000128739, ENSG00000100109, ENSG00000139343, ENSG00000147274, ENSG00000125743, ENSG00000140829, ENSG00000175467, ENSG00000240682, ENSG00000137168, ENSG00000153187, ENSG00000144028, ENSG00000189091, ENSG00000125944, ENSG00000183431, ENSG00000143977, ENSG00000174243, ENSG00000168438, ENSG00000275895, ENSG00000265241, ENSG00000136450, ENSG00000141543, ENSG00000060688, ENSG0000…	1.85896e+16	0.01724592864681529	4.45961e+11	0.02415798110484424
GOTERM_BP_DIRECT	GO:0072593~reactive oxygen species metabolic process	13	ENSG00000135002, ENSG00000142168, ENSG00000130770, ENSG00000004799, ENSG00000186010, ENSG00000123131, ENSG00000188906, ENSG00000080546, ENSG00000118523, ENSG00000142871, ENSG00000176171, ENSG00000141682, ENSG00000164182	354578088199464	0.49598380151979016	0.051338851242769934	0.2646479537200763
GOTERM_BP_DIRECT	GO:0075733~intracellular transport of virus	30	ENSG00000132341, ENSG00000186432, ENSG00000114030, ENSG00000108559, ENSG00000110713, ENSG00000155561, ENSG00000113569, ENSG00000167987, ENSG00000058804, ENSG00000163002, ENSG00000138750, ENSG00000136243, ENSG00000074319, ENSG00000120253, ENSG00000095319, ENSG00000221983, ENSG00000094914, ENSG00000108424, ENSG00000126883, ENSG00000075188, ENSG00000093000, ENSG00000170315, ENSG00000160948, ENSG0000…	2.26396e+16	0.019888574275845672	6.27585e+11	0.005582446482621517
GOTERM_BP_DIRECT	GO:0098609~cell-cell adhesion	50	ENSG00000215301, ENSG00000130396, ENSG00000136261, ENSG00000113643, ENSG00000122786, ENSG00000067248, ENSG00000128641, ENSG00000175792, ENSG00000050405, ENSG00000123159, ENSG00000157827, ENSG00000115677, ENSG00000172725, ENSG00000109475, ENSG00000136830, ENSG00000077549, ENSG00000134333, ENSG00000185236, ENSG00000117592, ENSG00000104067, ENSG00000115514, ENSG00000184897, ENSG00000110395, ENSG0000…	1.76132e+16	0.377234676409264	0.04213959722519489	0.18300413134750837
GOTERM_BP_DIRECT	GO:0098609~cell-cell adhesion	130	ENSG00000215301, ENSG00000028528, ENSG00000184640, ENSG00000170759, ENSG00000073921, ENSG00000050405, ENSG00000126777, ENSG00000168003, ENSG00000149925, ENSG00000148341, ENSG00000122545, ENSG00000174748, ENSG00000100139, ENSG00000117592, ENSG00000125848, ENSG00000117519, ENSG00000115514, ENSG00000115310, ENSG00000165119, ENSG00000065243, ENSG00000105355, ENSG00000138768, ENSG00000141985, ENSG0000…	1.84625e+16	7647.18	7647.18	212497
GOTERM_MF_DIRECT	GO:0098641~cadherin binding involved in cell-cell adhesion	51	ENSG00000215301, ENSG00000130396, ENSG00000136261, ENSG00000113643, ENSG00000122786, ENSG00000067248, ENSG00000128641, ENSG00000175792, ENSG00000050405, ENSG00000197122, ENSG00000123159, ENSG00000157827, ENSG00000115677, ENSG00000172725, ENSG00000109475, ENSG00000136830, ENSG00000077549, ENSG00000134333, ENSG00000185236, ENSG00000117592, ENSG00000104067, ENSG00000115514, ENSG00000184897, ENSG0000…	1.67914e+16	0.34319484268922873	0.0997582739085	0.4529212540530292
GOTERM_MF_DIRECT	GO:0098641~cadherin binding involved in cell-cell adhesion	144	ENSG00000215301, ENSG00000028528, ENSG00000184640, ENSG00000170759, ENSG00000073921, ENSG00000050405, ENSG00000173801, ENSG00000126777, ENSG00000168003, ENSG00000149925, ENSG00000148341, ENSG00000122545, ENSG00000174748, ENSG00000100139, ENSG00000117519, ENSG00000117592, ENSG00000115514, ENSG00000115310, ENSG00000165119, ENSG00000065243, ENSG00000105355, ENSG00000138768, ENSG00000141985, ENSG0000…	1.90507e+16	176.065	5.86884	127.684

## Sheet: Caption
Table S6. Significant DE vs DAS gene enrichment by DAVID. Significant differentially expressed genes (black text) and differentially alternative spliced genes (red text) were shown in this table.
