# Supplementary material for: Effects of A2E-Induced Oxidative Stress on Retinal Epithelial Cells: New Insights on Differential Gene Response and Retinal Dystrophies
Source: Antioxidants (Basel). 2020 Apr 10;9(4):307. doi: 10.3390/antiox9040307 (PMC7222197; doi:10.3390/antiox9040307)
Supplement: Supplementary file 1 [file antioxidants-09-00307-s001.zip › Table S7.xlsx]

## Sheet: Table S7
GOID	GOTerm	Ontology Source	Term PValue	Term PValue Corrected with Bonferroni step down	Group PValue	Group PValue Corrected with Bonferroni step down	GOLevels	GOGroups	% Associated Genes	Nr. Genes	Cluster	Genes Cluster #1	Genes Cluster #2	Genes Cluster #3	Genes Cluster #4	Genes Cluster #5	Genes Cluster #6	Genes Cluster #7	Genes Cluster #8	Genes Cluster #9	Genes Cluster #10	%Genes Cluster #1	%Genes Cluster #2	%Genes Cluster #3	%Genes Cluster #4	%Genes Cluster #5	%Genes Cluster #6	%Genes Cluster #7	%Genes Cluster #8	%Genes Cluster #9	%Genes Cluster #10	%Genes Cluster #1.adjusted.to.input.list.size	%Genes Cluster #2.adjusted.to.input.list.size	%Genes Cluster #3.adjusted.to.input.list.size	%Genes Cluster #4.adjusted.to.input.list.size	%Genes Cluster #5.adjusted.to.input.list.size	%Genes Cluster #6.adjusted.to.input.list.size	%Genes Cluster #7.adjusted.to.input.list.size	%Genes Cluster #8.adjusted.to.input.list.size	%Genes Cluster #9.adjusted.to.input.list.size	%Genes Cluster #10.adjusted.to.input.list.size	Associated Genes Found
R-HSA:6791218	12S pre-rRNA is nucleolytically processed to yield 5.8S rRNA	REACTOME_Reactions_26.12.2019	1.08656e-13	1.03984e-10	3.9511e-219	1.10631e-216	[-1]	Group288	28	21	None Specific Cluster	[RPL12, RPL27, RPL39L]	[]	[EXOSC1]	[RPL9]	[]	[]	[]	[RPL22L1, RPL26L1]	[EXOSC5, RPL30, RPL34]	[RPL14, RPL18A, RPL19, RPL24, RPL29, RPL3, RPL32, RPL35, RPL35A, RPL37, RPL37A]	14.2857	0	4.7619	4.7619	0	0	0	9.52381	14.2857	52.381	14.122	0	4.89951	5.02256	0	0	0	9.78028	14.8849	51.2908	[EXOSC1, EXOSC5, RPL12, RPL14, RPL18A, RPL19, RPL22L1, RPL24, RPL26L1, RPL27, RPL29, RPL3, RPL30, RPL32, RPL34, RPL35, RPL35A, RPL37, RPL37A, RPL39L, RPL9]
R-HSA:6791218	12S pre-rRNA is nucleolytically processed to yield 5.8S rRNA	REACTOME_Reactions_26.12.2019	3.41076e-08	5.42312e-06	1.18468e-13	7.58197e-12	[-1]	Group67	14.6667	11	None Specific Cluster	[RPL12, RPL27]	[EXOSC1]	[RPL9]	[]	[]	[]	[RPL26L1]	[]	[EXOSC5, RPL30]	[RPL18A, RPL19, RPL29, RPL32]	18.1818	9.09091	9.09091	0	0	0	9.09091	0	18.1818	36.3636	17.3959	8.98132	9.03895	0	0	0	9.23587	0	18.3661	36.9819	[EXOSC1, EXOSC5, RPL12, RPL18A, RPL19, RPL26L1, RPL27, RPL29, RPL30, RPL32, RPL9]
R-HSA:6791223	18SE pre-rRNA in pre-40S particles is nucleolytically processed during translocation from the nucleus to the cytosol	REACTOME_Reactions_26.12.2019	1.25825e-05	0.0052595	1.77932e-28	4.37712e-26	[-1]	Group245	19.2308	10	None Specific Cluster	[RPS17, TSR1]	[]	[]	[RIOK3]	[]	[]	[]	[]	[RPS27, RPS28]	[RPS11, RPS19, RPS3, RPS5, RPS9]	20	0	0	10	0	0	0	0	20	50	19.7478	0	0	10.5351	0	0	0	0	20.8146	48.9025	[RIOK3, RPS11, RPS17, RPS19, RPS27, RPS28, RPS3, RPS5, RPS9, TSR1]
R-HSA:6791223	18SE pre-rRNA in pre-40S particles is nucleolytically processed during translocation from the nucleus to the cytosol	REACTOME_Reactions_26.12.2019	1.25825e-05	0.0052595	4.20122e-36	1.08812e-33	[-1]	Group280	19.2308	10	None Specific Cluster	[RPS17, TSR1]	[]	[]	[RIOK3]	[]	[]	[]	[]	[RPS27, RPS28]	[RPS11, RPS19, RPS3, RPS5, RPS9]	20	0	0	10	0	0	0	0	20	50	19.7478	0	0	10.5351	0	0	0	0	20.8146	48.9025	[RIOK3, RPS11, RPS17, RPS19, RPS27, RPS28, RPS3, RPS5, RPS9, TSR1]
R-HSA:6791223	18SE pre-rRNA in pre-40S particles is nucleolytically processed during translocation from the nucleus to the cytosol	REACTOME_Reactions_26.12.2019	1.25825e-05	0.0052595	3.9511e-219	1.10631e-216	[-1]	Group288	19.2308	10	None Specific Cluster	[RPS17, TSR1]	[]	[]	[RIOK3]	[]	[]	[]	[]	[RPS27, RPS28]	[RPS11, RPS19, RPS3, RPS5, RPS9]	20	0	0	10	0	0	0	0	20	50	19.7478	0	0	10.5351	0	0	0	0	20.8146	48.9025	[RIOK3, RPS11, RPS17, RPS19, RPS27, RPS28, RPS3, RPS5, RPS9, TSR1]
R-HSA:6791222	21S pre-rRNA is nucleolytically processed at site E (site2a) to yield 18SE pre-rRNA	REACTOME_Reactions_26.12.2019	1.2348e-05	0.00517382	3.02409e-38	7.86263e-36	[-1]	Group268	17.4603	11	None Specific Cluster	[DCAF13, UTP14C, UTP18]	[]	[EXOSC1]	[KRR1]	[]	[]	[]	[RRP7A]	[EXOSC5]	[IMP4, NOC4L, RPS9, TBL3]	27.2727	0	9.09091	9.09091	0	0	0	9.09091	9.09091	36.3636	26.875	0	9.32406	9.55822	0	0	0	9.30621	9.44225	35.4943	[DCAF13, EXOSC1, EXOSC5, IMP4, KRR1, NOC4L, RPS9, RRP7A, TBL3, UTP14C, UTP18]
R-HSA:6791222	21S pre-rRNA is nucleolytically processed at site E (site2a) to yield 18SE pre-rRNA	REACTOME_Reactions_26.12.2019	1.2348e-05	0.00517382	4.20122e-36	1.08812e-33	[-1]	Group280	17.4603	11	None Specific Cluster	[DCAF13, UTP14C, UTP18]	[]	[EXOSC1]	[KRR1]	[]	[]	[]	[RRP7A]	[EXOSC5]	[IMP4, NOC4L, RPS9, TBL3]	27.2727	0	9.09091	9.09091	0	0	0	9.09091	9.09091	36.3636	26.875	0	9.32406	9.55822	0	0	0	9.30621	9.44225	35.4943	[DCAF13, EXOSC1, EXOSC5, IMP4, KRR1, NOC4L, RPS9, RRP7A, TBL3, UTP14C, UTP18]
R-HSA:6791222	21S pre-rRNA is nucleolytically processed at site E (site2a) to yield 18SE pre-rRNA	REACTOME_Reactions_26.12.2019	1.2348e-05	0.00517382	3.9511e-219	1.10631e-216	[-1]	Group288	17.4603	11	None Specific Cluster	[DCAF13, UTP14C, UTP18]	[]	[EXOSC1]	[KRR1]	[]	[]	[]	[RRP7A]	[EXOSC5]	[IMP4, NOC4L, RPS9, TBL3]	27.2727	0	9.09091	9.09091	0	0	0	9.09091	9.09091	36.3636	26.875	0	9.32406	9.55822	0	0	0	9.30621	9.44225	35.4943	[DCAF13, EXOSC1, EXOSC5, IMP4, KRR1, NOC4L, RPS9, RRP7A, TBL3, UTP14C, UTP18]
R-HSA:8939801	26S proteasome degrades PolyUb-RUNX2	REACTOME_Reactions_26.12.2019	3.53518e-05	0.0129034	2.61034e-122	7.20454e-120	[-1]	Group289	19.1489	9	None Specific Cluster	[PSMA1, PSMA2, UBB]	[]	[]	[]	[]	[]	[PSMB9]	[]	[PSMB8, PSMC5]	[PSMA6, PSMD9, SEM1]	33.3333	0	0	0	0	0	11.1111	0	22.2222	33.3333	32.7642	0	0	0	0	0	11.7588	0	23.0228	32.4543	[PSMA1, PSMA2, PSMA6, PSMB8, PSMB9, PSMC5, PSMD9, SEM1, UBB]
R-HSA:8957265	26S proteasome degrades TP73 polyubiquitinated by ITCH	REACTOME_Reactions_26.12.2019	5.90703e-05	0.0199067	2.61034e-122	7.20454e-120	[-1]	Group289	18	9	None Specific Cluster	[PSMA1, PSMA2, UBB]	[]	[]	[]	[]	[]	[PSMB9]	[]	[PSMB8, PSMC5]	[PSMA6, PSMD9, SEM1]	33.3333	0	0	0	0	0	11.1111	0	22.2222	33.3333	32.7642	0	0	0	0	0	11.7588	0	23.0228	32.4543	[PSMA1, PSMA2, PSMA6, PSMB8, PSMB9, PSMC5, PSMD9, SEM1, UBB]
R-HSA:5607724	26S proteasome processes K48PolyUb-K21,22-p-S32,36-IkBA:NF-kB complex to form NF-kB complex	REACTOME_Reactions_26.12.2019	4.2144e-05	0.0148768	2.61034e-122	7.20454e-120	[-1]	Group289	18.75	9	None Specific Cluster	[PSMA1, PSMA2]	[]	[]	[]	[]	[]	[PSMB9]	[]	[PSMB8, PSMC5]	[PSMA6, PSMD9, RELA, SEM1]	22.2222	0	0	0	0	0	11.1111	0	22.2222	44.4444	21.8654	0	0	0	0	0	11.771	0	23.0466	43.3171	[PSMA1, PSMA2, PSMA6, PSMB8, PSMB9, PSMC5, PSMD9, RELA, SEM1]
R-HSA:5607731	26S proteasome processes p-7S-p100:RELB to form p52:RELB	REACTOME_Reactions_26.12.2019	6.94791e-05	0.0229281	2.61034e-122	7.20454e-120	[-1]	Group289	17.6471	9	None Specific Cluster	[PSMA1, PSMA2, UBB]	[]	[]	[]	[]	[]	[PSMB9]	[]	[PSMB8, PSMC5]	[PSMA6, PSMD9, SEM1]	33.3333	0	0	0	0	0	11.1111	0	22.2222	33.3333	32.7642	0	0	0	0	0	11.7588	0	23.0228	32.4543	[PSMA1, PSMA2, PSMA6, PSMB8, PSMB9, PSMC5, PSMD9, SEM1, UBB]
R-HSA:6782224	3' incision by ERCC5 (XPG) in TC-NER	REACTOME_Reactions_26.12.2019	6.60795e-08	4.24231e-05	4.10005e-53	1.09471e-50	[-1]	Group287	21.2121	14	None Specific Cluster	[UBB, USP7]	[POLK]	[]	[GTF2H2, HMGN1]	[]	[MNAT1]	[]	[ERCC2, PRPF19]	[CDK7]	[DDB1, GTF2H4, POLR2F, POLR2I, POLR2L]	14.2857	7.14286	0	14.2857	0	7.14286	0	14.2857	7.14286	35.7143	13.9843	7.17667	0	14.9208	0	7.39077	0	14.5274	7.36989	34.6301	[CDK7, DDB1, ERCC2, GTF2H2, GTF2H4, HMGN1, MNAT1, POLK, POLR2F, POLR2I, POLR2L, PRPF19, UBB, USP7]
R-HSA:6782224	3' incision by ERCC5 (XPG) in TC-NER	REACTOME_Reactions_26.12.2019	1.10298e-05	0.000882388	4.85823e-08	2.42911e-06	[-1]	Group64	12.1212	8	None Specific Cluster	[UBB]	[]	[GTF2H2, HMGN1, USP7]	[]	[MNAT1]	[]	[]	[]	[CDK7, DDB1, GTF2H4]	[]	12.5	0	37.5	0	12.5	0	0	0	37.5	0	11.9491	0	37.2526	0	12.952	0	0	0	37.8464	0	[CDK7, DDB1, GTF2H2, GTF2H4, HMGN1, MNAT1, UBB, USP7]
R-HSA:6791221	30S pre-rRNA is nucleolytically processed at site 1 to yield 21S pre-rRNA	REACTOME_Reactions_26.12.2019	4.36549e-08	2.88995e-05	3.02409e-38	7.86263e-36	[-1]	Group268	21.875	14	None Specific Cluster	[DCAF13, FTSJ3, UTP14C, UTP18]	[]	[]	[KRR1]	[]	[]	[]	[RRP7A]	[RPS27, RPS28]	[IMP4, NOC4L, RPS11, RPS5, RPS9, TBL3]	28.5714	0	0	7.14286	0	0	0	7.14286	14.2857	42.8571	28.2544	0	0	7.53662	0	0	0	7.33792	14.8904	41.9807	[DCAF13, FTSJ3, IMP4, KRR1, NOC4L, RPS11, RPS27, RPS28, RPS5, RPS9, RRP7A, TBL3, UTP14C, UTP18]
R-HSA:6791221	30S pre-rRNA is nucleolytically processed at site 1 to yield 21S pre-rRNA	REACTOME_Reactions_26.12.2019	4.36549e-08	2.88995e-05	4.20122e-36	1.08812e-33	[-1]	Group280	21.875	14	None Specific Cluster	[DCAF13, FTSJ3, UTP14C, UTP18]	[]	[]	[KRR1]	[]	[]	[]	[RRP7A]	[RPS27, RPS28]	[IMP4, NOC4L, RPS11, RPS5, RPS9, TBL3]	28.5714	0	0	7.14286	0	0	0	7.14286	14.2857	42.8571	28.2544	0	0	7.53662	0	0	0	7.33792	14.8904	41.9807	[DCAF13, FTSJ3, IMP4, KRR1, NOC4L, RPS11, RPS27, RPS28, RPS5, RPS9, RRP7A, TBL3, UTP14C, UTP18]
R-HSA:6791221	30S pre-rRNA is nucleolytically processed at site 1 to yield 21S pre-rRNA	REACTOME_Reactions_26.12.2019	4.36549e-08	2.88995e-05	3.9511e-219	1.10631e-216	[-1]	Group288	21.875	14	None Specific Cluster	[DCAF13, FTSJ3, UTP14C, UTP18]	[]	[]	[KRR1]	[]	[]	[]	[RRP7A]	[RPS27, RPS28]	[IMP4, NOC4L, RPS11, RPS5, RPS9, TBL3]	28.5714	0	0	7.14286	0	0	0	7.14286	14.2857	42.8571	28.2544	0	0	7.53662	0	0	0	7.33792	14.8904	41.9807	[DCAF13, FTSJ3, IMP4, KRR1, NOC4L, RPS11, RPS27, RPS28, RPS5, RPS9, RRP7A, TBL3, UTP14C, UTP18]
R-HSA:5389839	39S subunit binds 28S subunit:mRNA:fMet-tRNA	REACTOME_Reactions_26.12.2019	1.79434e-11	1.57543e-08	6.21206e-113	1.70832e-110	[-1]	Group284	23.2558	20	None Specific Cluster	[MRPL13, MRPL47, MRPS33]	[]	[MRPS31]	[]	[]	[MRPL52]	[]	[GADD45GIP1, MRPL17, MRPL55, MRPL57, MRPS25]	[MRPL2, MRPS7]	[AURKAIP1, MRPL14, MRPL27, MRPL28, MRPL4, MRPL53, MRPL54, MRPS34]	15	0	5	0	0	5	0	25	10	40	14.7606	0	5.12108	0	0	5.20069	0	25.5564	10.372	38.9893	[AURKAIP1, GADD45GIP1, MRPL13, MRPL14, MRPL17, MRPL2, MRPL27, MRPL28, MRPL4, MRPL47, MRPL52, MRPL53, MRPL54, MRPL55, MRPL57, MRPS25, MRPS31, MRPS33, MRPS34, MRPS7]
R-HSA:5389839	39S subunit binds 28S subunit:mRNA:fMet-tRNA	REACTOME_Reactions_26.12.2019	1.79434e-11	1.57543e-08	3.9511e-219	1.10631e-216	[-1]	Group288	23.2558	20	None Specific Cluster	[MRPL13, MRPL47, MRPS33]	[]	[MRPS31]	[]	[]	[MRPL52]	[]	[GADD45GIP1, MRPL17, MRPL55, MRPL57, MRPS25]	[MRPL2, MRPS7]	[AURKAIP1, MRPL14, MRPL27, MRPL28, MRPL4, MRPL53, MRPL54, MRPS34]	15	0	5	0	0	5	0	25	10	40	14.7606	0	5.12108	0	0	5.20069	0	25.5564	10.372	38.9893	[AURKAIP1, GADD45GIP1, MRPL13, MRPL14, MRPL17, MRPL2, MRPL27, MRPL28, MRPL4, MRPL47, MRPL52, MRPL53, MRPL54, MRPL55, MRPL57, MRPS25, MRPS31, MRPS33, MRPS34, MRPS7]
R-HSA:6791228	45S pre-rRNA is nucleolytically processed at site 2 (site 2b) to yield 30S pre-rRNA and 32S pre-rRNA	REACTOME_Reactions_26.12.2019	2.48947e-05	0.00955958	3.02409e-38	7.86263e-36	[-1]	Group268	17.8571	10	None Specific Cluster	[DCAF13, UTP14C, UTP18]	[]	[]	[KRR1]	[]	[]	[]	[NOL12, RRP7A]	[]	[IMP4, NOC4L, RPS9, TBL3]	30	0	0	10	0	0	0	20	0	40	29.683	0	0	10.5569	0	0	0	20.5572	0	39.2029	[DCAF13, IMP4, KRR1, NOC4L, NOL12, RPS9, RRP7A, TBL3, UTP14C, UTP18]
R-HSA:6791228	45S pre-rRNA is nucleolytically processed at site 2 (site 2b) to yield 30S pre-rRNA and 32S pre-rRNA	REACTOME_Reactions_26.12.2019	2.48947e-05	0.00955958	4.20122e-36	1.08812e-33	[-1]	Group280	17.8571	10	None Specific Cluster	[DCAF13, UTP14C, UTP18]	[]	[]	[KRR1]	[]	[]	[]	[NOL12, RRP7A]	[]	[IMP4, NOC4L, RPS9, TBL3]	30	0	0	10	0	0	0	20	0	40	29.683	0	0	10.5569	0	0	0	20.5572	0	39.2029	[DCAF13, IMP4, KRR1, NOC4L, NOL12, RPS9, RRP7A, TBL3, UTP14C, UTP18]
R-HSA:6791227	47S pre-rRNA is nucleolytically processed at A' (01,A1), site A0, and site 02 (site 6) to yield 45S pre-rRNA	REACTOME_Reactions_26.12.2019	0.000127853	0.0387395	3.02409e-38	7.86263e-36	[-1]	Group268	16.3636	9	None Specific Cluster	[DCAF13, UTP14C, UTP18]	[]	[]	[KRR1]	[]	[]	[]	[RRP7A]	[]	[IMP4, NOC4L, RPS9, TBL3]	33.3333	0	0	11.1111	0	0	0	11.1111	0	44.4444	33.0835	0	0	11.7663	0	0	0	11.4561	0	43.6941	[DCAF13, IMP4, KRR1, NOC4L, RPS9, RRP7A, TBL3, UTP14C, UTP18]
R-HSA:6791227	47S pre-rRNA is nucleolytically processed at A' (01,A1), site A0, and site 02 (site 6) to yield 45S pre-rRNA	REACTOME_Reactions_26.12.2019	0.000127853	0.0387395	4.20122e-36	1.08812e-33	[-1]	Group280	16.3636	9	None Specific Cluster	[DCAF13, UTP14C, UTP18]	[]	[]	[KRR1]	[]	[]	[]	[RRP7A]	[]	[IMP4, NOC4L, RPS9, TBL3]	33.3333	0	0	11.1111	0	0	0	11.1111	0	44.4444	33.0835	0	0	11.7663	0	0	0	11.4561	0	43.6941	[DCAF13, IMP4, KRR1, NOC4L, RPS9, RRP7A, TBL3, UTP14C, UTP18]
R-HSA:6782204	5' incision of damaged DNA strand by ERCC1:ERCC4 in TC-NER	REACTOME_Reactions_26.12.2019	1.84696e-08	1.28549e-05	4.10005e-53	1.09471e-50	[-1]	Group287	25.4902	13	None Specific Cluster	[UBB, USP7]	[]	[]	[GTF2H2, HMGN1]	[]	[MNAT1]	[]	[ERCC2, PRPF19]	[CDK7]	[DDB1, GTF2H4, POLR2F, POLR2I, POLR2L]	15.3846	0	0	15.3846	0	7.69231	0	15.3846	7.69231	38.4615	15.0655	0	0	16.0744	0	7.9622	0	15.6506	7.93969	37.3076	[CDK7, DDB1, ERCC2, GTF2H2, GTF2H4, HMGN1, MNAT1, POLR2F, POLR2I, POLR2L, PRPF19, UBB, USP7]
R-HSA:6782204	5' incision of damaged DNA strand by ERCC1:ERCC4 in TC-NER	REACTOME_Reactions_26.12.2019	1.51241e-06	0.000164853	4.85823e-08	2.42911e-06	[-1]	Group64	15.6863	8	None Specific Cluster	[UBB]	[]	[GTF2H2, HMGN1, USP7]	[]	[MNAT1]	[]	[]	[]	[CDK7, DDB1, GTF2H4]	[]	12.5	0	37.5	0	12.5	0	0	0	37.5	0	11.9491	0	37.2526	0	12.952	0	0	0	37.8464	0	[CDK7, DDB1, GTF2H2, GTF2H4, HMGN1, MNAT1, UBB, USP7]
R-HSA:5419271	55S ribosome hydrolyzes peptidyl-tRNA bond and MTRF1L hydrolyzes GTP	REACTOME_Reactions_26.12.2019	1.42456e-11	1.25931e-08	6.21206e-113	1.70832e-110	[-1]	Group284	23.5294	20	None Specific Cluster	[MRPL13, MRPL47, MRPS33]	[]	[MRPS31]	[]	[]	[MRPL52]	[]	[GADD45GIP1, MRPL17, MRPL55, MRPL57, MRPS25]	[MRPL2, MRPS7]	[AURKAIP1, MRPL14, MRPL27, MRPL28, MRPL4, MRPL53, MRPL54, MRPS34]	15	0	5	0	0	5	0	25	10	40	14.7606	0	5.12108	0	0	5.20069	0	25.5564	10.372	38.9893	[AURKAIP1, GADD45GIP1, MRPL13, MRPL14, MRPL17, MRPL2, MRPL27, MRPL28, MRPL4, MRPL47, MRPL52, MRPL53, MRPL54, MRPL55, MRPL57, MRPS25, MRPS31, MRPS33, MRPS34, MRPS7]
R-HSA:5419271	55S ribosome hydrolyzes peptidyl-tRNA bond and MTRF1L hydrolyzes GTP	REACTOME_Reactions_26.12.2019	1.42456e-11	1.25931e-08	3.9511e-219	1.10631e-216	[-1]	Group288	23.5294	20	None Specific Cluster	[MRPL13, MRPL47, MRPS33]	[]	[MRPS31]	[]	[]	[MRPL52]	[]	[GADD45GIP1, MRPL17, MRPL55, MRPL57, MRPS25]	[MRPL2, MRPS7]	[AURKAIP1, MRPL14, MRPL27, MRPL28, MRPL4, MRPL53, MRPL54, MRPS34]	15	0	5	0	0	5	0	25	10	40	14.7606	0	5.12108	0	0	5.20069	0	25.5564	10.372	38.9893	[AURKAIP1, GADD45GIP1, MRPL13, MRPL14, MRPL17, MRPL2, MRPL27, MRPL28, MRPL4, MRPL47, MRPL52, MRPL53, MRPL54, MRPL55, MRPL57, MRPS25, MRPS31, MRPS33, MRPS34, MRPS7]
R-HSA:5419261	55S ribosome with peptidyl-tRNA in A site binds GFM1:GTP	REACTOME_Reactions_26.12.2019	1.42456e-11	1.25931e-08	6.21206e-113	1.70832e-110	[-1]	Group284	23.5294	20	None Specific Cluster	[MRPL13, MRPL47, MRPS33]	[]	[MRPS31]	[]	[]	[MRPL52]	[]	[GADD45GIP1, MRPL17, MRPL55, MRPL57, MRPS25]	[MRPL2, MRPS7]	[AURKAIP1, MRPL14, MRPL27, MRPL28, MRPL4, MRPL53, MRPL54, MRPS34]	15	0	5	0	0	5	0	25	10	40	14.7606	0	5.12108	0	0	5.20069	0	25.5564	10.372	38.9893	[AURKAIP1, GADD45GIP1, MRPL13, MRPL14, MRPL17, MRPL2, MRPL27, MRPL28, MRPL4, MRPL47, MRPL52, MRPL53, MRPL54, MRPL55, MRPL57, MRPS25, MRPS31, MRPS33, MRPS34, MRPS7]
R-HSA:5419261	55S ribosome with peptidyl-tRNA in A site binds GFM1:GTP	REACTOME_Reactions_26.12.2019	1.42456e-11	1.25931e-08	3.9511e-219	1.10631e-216	[-1]	Group288	23.5294	20	None Specific Cluster	[MRPL13, MRPL47, MRPS33]	[]	[MRPS31]	[]	[]	[MRPL52]	[]	[GADD45GIP1, MRPL17, MRPL55, MRPL57, MRPS25]	[MRPL2, MRPS7]	[AURKAIP1, MRPL14, MRPL27, MRPL28, MRPL4, MRPL53, MRPL54, MRPS34]	15	0	5	0	0	5	0	25	10	40	14.7606	0	5.12108	0	0	5.20069	0	25.5564	10.372	38.9893	[AURKAIP1, GADD45GIP1, MRPL13, MRPL14, MRPL17, MRPL2, MRPL27, MRPL28, MRPL4, MRPL47, MRPL52, MRPL53, MRPL54, MRPL55, MRPL57, MRPS25, MRPS31, MRPS33, MRPS34, MRPS7]
GO:0006370	7-methylguanosine mRNA capping	GO_BiologicalProcess-EBI-UniProt-GOA_26.12.2019_00h00	7.69686e-07	0.000419479	4.10005e-53	1.09471e-50	[7, 8, 9, 10]	Group287	25.641	10	None Specific Cluster	[]	[RNMT]	[]	[GTF2H2]	[]	[MNAT1]	[]	[ERCC2]	[CDK7]	[GTF2F1, GTF2H4, POLR2F, POLR2I, POLR2L]	0	10	0	10	0	10	0	10	10	50	0	10.0667	0	10.4646	0	10.367	0	10.1887	10.3377	48.5753	[CDK7, ERCC2, GTF2F1, GTF2H2, GTF2H4, MNAT1, POLR2F, POLR2I, POLR2L, RNMT]
R-HSA:5333615	80S:Met-tRNAi:mRNA:SECISBP2:Sec-tRNA(Sec):EEFSEC:GTP is hydrolysed to 80S:Met-tRNAi:mRNA:SECISBP2:Sec and EEFSEC:GDP by EEFSEC	REACTOME_Reactions_26.12.2019	3.49662e-18	3.7239e-15	3.9511e-219	1.10631e-216	[-1]	Group288	30.3371	27	None Specific Cluster	[RPL12, RPL27, RPL39L, RPS17]	[]	[]	[RPL9]	[]	[]	[]	[RPL22L1, RPL26L1]	[RPL30, RPL34, RPS27, RPS28]	[RPL14, RPL18A, RPL19, RPL24, RPL29, RPL3, RPL32, RPL35, RPL35A, RPL37, RPL37A, RPS11, RPS19, RPS3, RPS5, RPS9]	14.8148	0	0	3.7037	0	0	0	7.40741	14.8148	59.2593	14.7008	0	0	3.92132	0	0	0	7.63586	15.495	58.247	[RPL12, RPL14, RPL18A, RPL19, RPL22L1, RPL24, RPL26L1, RPL27, RPL29, RPL3, RPL30, RPL32, RPL34, RPL35, RPL35A, RPL37, RPL37A, RPL39L, RPL9, RPS11, RPS17, RPS19, RPS27, RPS28, RPS3, RPS5, RPS9]
R-HSA:5333615	80S:Met-tRNAi:mRNA:SECISBP2:Sec-tRNA(Sec):EEFSEC:GTP is hydrolysed to 80S:Met-tRNAi:mRNA:SECISBP2:Sec and EEFSEC:GDP by EEFSEC	REACTOME_Reactions_26.12.2019	2.07281e-07	2.77756e-05	1.18468e-13	7.58197e-12	[-1]	Group67	12.3596	11	None Specific Cluster	[RPL12, RPL27]	[]	[RPL9]	[]	[]	[]	[RPL26L1]	[]	[RPL30, RPS11, RPS9]	[RPL18A, RPL19, RPL29, RPL32]	18.1818	0	9.09091	0	0	0	9.09091	0	27.2727	36.3636	17.3609	0	9.02075	0	0	0	9.21727	0	27.4936	36.9074	[RPL12, RPL18A, RPL19, RPL26L1, RPL27, RPL29, RPL30, RPL32, RPL9, RPS11, RPS9]
GO:0030686	90S preribosome	GO_CellularComponent-EBI-UniProt-GOA_26.12.2019_00h00	4.00189e-08	2.66526e-05	3.02409e-38	7.86263e-36	[4]	Group268	29.7297	11	None Specific Cluster	[RPL12, UTP18]	[]	[]	[]	[]	[]	[]	[FAM207A, PES1, RRP7A, SPPL2B]	[]	[IMP4, KRI1, NOC4L, RRP7BP, TBL3]	18.1818	0	0	0	0	0	0	36.3636	0	45.4545	18.005	0	0	0	0	0	0	37.4084	0	44.5866	[FAM207A, IMP4, KRI1, NOC4L, PES1, RPL12, RRP7A, RRP7BP, SPPL2B, TBL3, UTP18]
R-HSA:5619084	ABC transporter disorders	REACTOME_Pathways_26.12.2019	8.51018e-05	0.0274028	2.61034e-122	7.20454e-120	[-1]	Group289	14.2857	11	None Specific Cluster	[ABCC2, PSMA1, PSMA2, UBB]	[]	[]	[]	[ABCA1]	[]	[PSMB9]	[]	[PSMB8, PSMC5]	[PSMA6, PSMD9, SEM1]	36.3636	0	0	0	9.09091	0	9.09091	0	18.1818	27.2727	35.6046	0	0	0	9.59693	0	9.58364	0	18.764	26.4508	[ABCA1, ABCC2, PSMA1, PSMA2, PSMA6, PSMB8, PSMB9, PSMC5, PSMD9, SEM1, UBB]
R-HSA:167477	Abortive HIV-1 initiation after formation of the first phosphodiester bond	REACTOME_Reactions_26.12.2019	4.83971e-06	0.00223595	4.10005e-53	1.09471e-50	[-1]	Group287	21.2766	10	None Specific Cluster	[]	[]	[]	[GTF2E2, GTF2H2]	[]	[MNAT1]	[]	[ERCC2]	[CDK7]	[GTF2F1, GTF2H4, POLR2F, POLR2I, POLR2L]	0	0	0	20	0	10	0	10	10	50	0	0	0	20.8463	0	10.3259	0	10.1483	10.2967	48.3828	[CDK7, ERCC2, GTF2E2, GTF2F1, GTF2H2, GTF2H4, MNAT1, POLR2F, POLR2I, POLR2L]
R-HSA:167468	Abortive HIV-1 Initiation After Second Transition	REACTOME_Reactions_26.12.2019	9.80549e-09	7.04034e-06	4.10005e-53	1.09471e-50	[-1]	Group287	38.4615	10	None Specific Cluster	[]	[]	[]	[GTF2E2, GTF2H2]	[]	[MNAT1]	[]	[ERCC2]	[CDK7]	[GTF2F1, GTF2H4, POLR2F, POLR2I, POLR2L]	0	0	0	20	0	10	0	10	10	50	0	0	0	20.8463	0	10.3259	0	10.1483	10.2967	48.3828	[CDK7, ERCC2, GTF2E2, GTF2F1, GTF2H2, GTF2H4, MNAT1, POLR2F, POLR2I, POLR2L]
R-HSA:167474	Abortive HIV-1 Initiation Before Second Transition	REACTOME_Reactions_26.12.2019	4.83971e-06	0.00223595	4.10005e-53	1.09471e-50	[-1]	Group287	21.2766	10	None Specific Cluster	[]	[]	[]	[GTF2E2, GTF2H2]	[]	[MNAT1]	[]	[ERCC2]	[CDK7]	[GTF2F1, GTF2H4, POLR2F, POLR2I, POLR2L]	0	0	0	20	0	10	0	10	10	50	0	0	0	20.8463	0	10.3259	0	10.1483	10.2967	48.3828	[CDK7, ERCC2, GTF2E2, GTF2F1, GTF2H2, GTF2H4, MNAT1, POLR2F, POLR2I, POLR2L]
R-HSA:73946	Abortive initiation after formation of the first phosphodiester bond	REACTOME_Reactions_26.12.2019	4.83971e-06	0.00223595	4.10005e-53	1.09471e-50	[-1]	Group287	21.2766	10	None Specific Cluster	[]	[]	[]	[GTF2E2, GTF2H2]	[]	[MNAT1]	[]	[ERCC2]	[CDK7]	[GTF2F1, GTF2H4, POLR2F, POLR2I, POLR2L]	0	0	0	20	0	10	0	10	10	50	0	0	0	20.8463	0	10.3259	0	10.1483	10.2967	48.3828	[CDK7, ERCC2, GTF2E2, GTF2F1, GTF2H2, GTF2H4, MNAT1, POLR2F, POLR2I, POLR2L]
R-HSA:75891	Abortive Initiation After Second Transition	REACTOME_Reactions_26.12.2019	9.80549e-09	7.04034e-06	4.10005e-53	1.09471e-50	[-1]	Group287	38.4615	10	None Specific Cluster	[]	[]	[]	[GTF2E2, GTF2H2]	[]	[MNAT1]	[]	[ERCC2]	[CDK7]	[GTF2F1, GTF2H4, POLR2F, POLR2I, POLR2L]	0	0	0	20	0	10	0	10	10	50	0	0	0	20.8463	0	10.3259	0	10.1483	10.2967	48.3828	[CDK7, ERCC2, GTF2E2, GTF2F1, GTF2H2, GTF2H4, MNAT1, POLR2F, POLR2I, POLR2L]
R-HSA:75856	Abortive Initiation Before Second Transition	REACTOME_Reactions_26.12.2019	4.83971e-06	0.00223595	4.10005e-53	1.09471e-50	[-1]	Group287	21.2766	10	None Specific Cluster	[]	[]	[]	[GTF2E2, GTF2H2]	[]	[MNAT1]	[]	[ERCC2]	[CDK7]	[GTF2F1, GTF2H4, POLR2F, POLR2I, POLR2L]	0	0	0	20	0	10	0	10	10	50	0	0	0	20.8463	0	10.3259	0	10.1483	10.2967	48.3828	[CDK7, ERCC2, GTF2E2, GTF2F1, GTF2H2, GTF2H4, MNAT1, POLR2F, POLR2I, POLR2L]
GO:0032432	actin filament bundle	GO_CellularComponent-EBI-UniProt-GOA_26.12.2019_00h00	0.000134526	0.0404922	2.79353e-06	0.000170405	[2, 6, 7]	Group113	11.9266	13	None Specific Cluster	[LIMA1, MYL12B]	[]	[]	[PLS1, RPL9]	[SYNPO]	[RORA]	[]	[TPM1]	[PRKCZ]	[ABLIM3, CNN2, CORO1B, CYBA, PTK2]	15.3846	0	0	15.3846	7.69231	7.69231	0	7.69231	7.69231	38.4615	15.021	0	0	16.0269	8.0976	7.93867	0	7.80219	7.91624	37.1973	[ABLIM3, CNN2, CORO1B, CYBA, LIMA1, MYL12B, PLS1, PRKCZ, PTK2, RORA, RPL9, SYNPO, TPM1]
GO:0051017	actin filament bundle assembly	GO_BiologicalProcess-EBI-UniProt-GOA_26.12.2019_00h00	4.55576e-17	4.73343e-14	2.57239e-27	6.17373e-25	[4, 6, 8]	Group238	18.2243	39	None Specific Cluster	[ITGB1BP1, LIMA1, RDX, TGFBR1]	[CENPJ, RNMT, TJP1]	[SMAD3, TGFB3]	[DLC1, MYO1B, PAWR, PLS1, RNASE1]	[CGNL1, SYNPO]	[CCN2, ID1, INHBA, NEDD9, PTHLH, SRC]	[]	[ACTG1, ARHGEF10, CLEC11A, SHANK3, TNFAIP1, TPM1]	[ARAP1, EPS8]	[ARRB1, CORO1B, PFN1, PPM1F, PRDX5, RHOC, RHOD, SORBS3, TPI1]	10.2564	7.69231	5.12821	12.8205	5.12821	15.3846	0	15.3846	5.12821	23.0769	9.9379	7.65011	5.17182	13.2542	5.35736	15.7567	0	15.4858	5.23738	22.1488	[ACTG1, ARAP1, ARHGEF10, ARRB1, CCN2, CENPJ, CGNL1, CLEC11A, CORO1B, DLC1, EPS8, ID1, INHBA, ITGB1BP1, LIMA1, MYO1B, NEDD9, PAWR, PFN1, PLS1, PPM1F, PRDX5, PTHLH, RDX, RHOC, RHOD, RNASE1, RNMT, SHANK3, SMAD3, SORBS3, SRC, SYNPO, TGFB3, TGFBR1, TJP1, TNFAIP1, TPI1, TPM1]
GO:0030042	actin filament depolymerization	GO_BiologicalProcess-EBI-UniProt-GOA_26.12.2019_00h00	6.93662e-07	0.000380821	9.69652e-24	2.24959e-21	[6, 7, 8]	Group169	19.1176	13	None Specific Cluster	[CAPZB, LIMA1, RDX]	[]	[NCAPG]	[]	[LMOD1]	[MICAL2, PTHLH]	[]	[CLEC11A, WDR1]	[EPS8, PPP1R9B, SEMA4C]	[PRDX5]	23.0769	0	7.69231	0	7.69231	15.3846	0	15.3846	23.0769	7.69231	22.2828	0	7.73085	0	8.00821	15.7021	0	15.4321	23.4866	7.35735	[CAPZB, CLEC11A, EPS8, LIMA1, LMOD1, MICAL2, NCAPG, PPP1R9B, PRDX5, PTHLH, RDX, SEMA4C, WDR1]
GO:0030042	actin filament depolymerization	GO_BiologicalProcess-EBI-UniProt-GOA_26.12.2019_00h00	6.93662e-07	0.000380821	6.21206e-113	1.70832e-110	[6, 7, 8]	Group284	19.1176	13	None Specific Cluster	[CAPZB, LIMA1, RDX]	[]	[NCAPG]	[]	[LMOD1]	[MICAL2, PTHLH]	[]	[CLEC11A, WDR1]	[EPS8, PPP1R9B, SEMA4C]	[PRDX5]	23.0769	0	7.69231	0	7.69231	15.3846	0	15.3846	23.0769	7.69231	22.2828	0	7.73085	0	8.00821	15.7021	0	15.4321	23.4866	7.35735	[CAPZB, CLEC11A, EPS8, LIMA1, LMOD1, MICAL2, NCAPG, PPP1R9B, PRDX5, PTHLH, RDX, SEMA4C, WDR1]
R-HSA:2122948	Activated NOTCH1 Transmits Signal to the Nucleus	REACTOME_Pathways_26.12.2019	9.44144e-06	0.00410703	1.9192e-12	3.20506e-10	[-1]	Group261	25.8065	8	None Specific Cluster	[ADAM10, PSENEN, UBB]	[NUMB]	[]	[]	[NEURL1B]	[]	[]	[]	[NOTCH1]	[ARRB1, MIB2]	37.5	12.5	0	0	12.5	0	0	0	12.5	25	36.8566	12.6097	0	0	13.2459	0	0	0	12.9492	24.3386	[ADAM10, ARRB1, MIB2, NEURL1B, NOTCH1, NUMB, PSENEN, UBB]
R-HSA:450302	activated TAK1 mediates p38 MAPK activation	REACTOME_Pathways_26.12.2019	1.42833e-05	0.00589902	2.6097e-23	6.00232e-21	[-1]	Group279	29.1667	7	None Specific Cluster	[UBB]	[IKBKG]	[]	[]	[]	[MAP2K3, MAPKAPK2, TMEM189-UBE2V1]	[]	[IRAK2]	[]	[IRAK1]	14.2857	14.2857	0	0	0	42.8571	0	14.2857	0	14.2857	13.8374	14.2025	0	0	0	43.8787	0	14.3748	0	13.7065	[IKBKG, IRAK1, IRAK2, MAP2K3, MAPKAPK2, TMEM189-UBE2V1, UBB]
R-HSA:176814	Activation of APC/C and APC/C:Cdc20 mediated degradation of mitotic proteins	REACTOME_Pathways_26.12.2019	2.59445e-06	0.00126869	6.5532e-16	1.27132e-13	[-1]	Group275	17.1053	13	None Specific Cluster	[CDC26, PSMA1, PSMA2, UBB]	[]	[NEK2]	[UBE2D1]	[]	[]	[PSMB9]	[]	[PSMB8, PSMC5]	[ANAPC11, PSMA6, PSMD9, SEM1]	30.7692	0	7.69231	7.69231	0	0	7.69231	0	15.3846	30.7692	30.178	0	7.85253	8.04973	0	0	8.12298	0	15.9041	29.8926	[ANAPC11, CDC26, NEK2, PSMA1, PSMA2, PSMA6, PSMB8, PSMB9, PSMC5, PSMD9, SEM1, UBB, UBE2D1]
R-HSA:176814	Activation of APC/C and APC/C:Cdc20 mediated degradation of mitotic proteins	REACTOME_Pathways_26.12.2019	2.59445e-06	0.00126869	1.57006e-46	4.17637e-44	[-1]	Group286	17.1053	13	None Specific Cluster	[CDC26, PSMA1, PSMA2, UBB]	[]	[NEK2]	[UBE2D1]	[]	[]	[PSMB9]	[]	[PSMB8, PSMC5]	[ANAPC11, PSMA6, PSMD9, SEM1]	30.7692	0	7.69231	7.69231	0	0	7.69231	0	15.3846	30.7692	30.178	0	7.85253	8.04973	0	0	8.12298	0	15.9041	29.8926	[ANAPC11, CDC26, NEK2, PSMA1, PSMA2, PSMA6, PSMB8, PSMB9, PSMC5, PSMD9, SEM1, UBB, UBE2D1]
R-HSA:176814	Activation of APC/C and APC/C:Cdc20 mediated degradation of mitotic proteins	REACTOME_Pathways_26.12.2019	2.59445e-06	0.00126869	2.61034e-122	7.20454e-120	[-1]	Group289	17.1053	13	None Specific Cluster	[CDC26, PSMA1, PSMA2, UBB]	[]	[NEK2]	[UBE2D1]	[]	[]	[PSMB9]	[]	[PSMB8, PSMC5]	[ANAPC11, PSMA6, PSMD9, SEM1]	30.7692	0	7.69231	7.69231	0	0	7.69231	0	15.3846	30.7692	30.178	0	7.85253	8.04973	0	0	8.12298	0	15.9041	29.8926	[ANAPC11, CDC26, NEK2, PSMA1, PSMA2, PSMA6, PSMB8, PSMB9, PSMC5, PSMD9, SEM1, UBB, UBE2D1]
GO:0006919	activation of cysteine-type endopeptidase activity involved in apoptotic process	GO_BiologicalProcess-EBI-UniProt-GOA_26.12.2019_00h00	6.23323e-05	0.0208813	2.06439e-40	5.4087e-38	[7, 8, 9, 10, 11, 12, 13]	Group264	11.5385	15	None Specific Cluster	[]	[COL4A3]	[PMAIP1, SMAD3]	[DLC1, F3, VPS53]	[]	[BID, ENAH]	[]	[]	[PSAP]	[BAX, BBC3, CTSB, CYCS, FASN, SLC52A2]	0	6.66667	13.3333	20	0	13.3333	0	0	6.66667	40	0	6.65612	13.4995	20.7578	0	13.7094	0	0	6.83532	38.5419	[BAX, BBC3, BID, COL4A3, CTSB, CYCS, DLC1, ENAH, F3, FASN, PMAIP1, PSAP, SLC52A2, SMAD3, VPS53]
R-HSA:2426168	Activation of gene expression by SREBF (SREBP)	REACTOME_Pathways_26.12.2019	1.59271e-08	1.11808e-05	1.89889e-27	4.59532e-25	[-1]	Group273	28.5714	12	None Specific Cluster	[]	[]	[]	[]	[NCOA2]	[]	[DHCR7, HMGCR, HMGCS1, IDI1, MVK, TM7SF2]	[CARM1]	[CYP51A1, FDPS, MVD]	[FASN]	0	0	0	0	8.33333	0	50	8.33333	25	8.33333	0	0	0	0	8.46974	0	50.748	8.16075	24.8401	7.78136	[CARM1, CYP51A1, DHCR7, FASN, FDPS, HMGCR, HMGCS1, IDI1, MVD, MVK, NCOA2, TM7SF2]
R-HSA:2426168	Activation of gene expression by SREBF (SREBP)	REACTOME_Pathways_26.12.2019	0.000555435	0.0194402	7.53746e-10	4.4471e-08	[-1]	Group63	11.9048	5	Specific for Cluster #6	[]	[]	[]	[]	[]	[FDPS, HMGCR, MVD, TM7SF2]	[]	[FASN]	[]	[]	0	0	0	0	0	80	0	20	0	0	0	0	0	0	0	80.6384	0	19.3616	0	0	[FASN, FDPS, HMGCR, MVD, TM7SF2]
R-HSA:167133	Activation of GT	REACTOME_Reactions_26.12.2019	1.07247e-07	6.71369e-05	4.10005e-53	1.09471e-50	[-1]	Group287	36	9	None Specific Cluster	[]	[]	[]	[GTF2H2]	[]	[MNAT1]	[]	[ERCC2]	[CDK7]	[GTF2F1, GTF2H4, POLR2F, POLR2I, POLR2L]	0	0	0	11.1111	0	11.1111	0	11.1111	11.1111	55.5556	0	0	0	11.636	0	11.5274	0	11.3292	11.4948	54.0126	[CDK7, ERCC2, GTF2F1, GTF2H2, GTF2H4, MNAT1, POLR2F, POLR2I, POLR2L]
R-HSA:77068	Activation of GT	REACTOME_Reactions_26.12.2019	1.07247e-07	6.71369e-05	4.10005e-53	1.09471e-50	[-1]	Group287	36	9	None Specific Cluster	[]	[]	[]	[GTF2H2]	[]	[MNAT1]	[]	[ERCC2]	[CDK7]	[GTF2F1, GTF2H4, POLR2F, POLR2I, POLR2L]	0	0	0	11.1111	0	11.1111	0	11.1111	11.1111	55.5556	0	0	0	11.636	0	11.5274	0	11.3292	11.4948	54.0126	[CDK7, ERCC2, GTF2F1, GTF2H2, GTF2H4, MNAT1, POLR2F, POLR2I, POLR2L]
R-HSA:933530	Activation of IKK by MEKK1	REACTOME_Reactions_26.12.2019	2.16501e-05	0.0084652	6.03196e-18	1.24258e-15	[-1]	Group255	45.4545	5	Specific for Cluster #2	[]	[CHUK, DDX58, IFIH1, IKBKG, MAP3K1]	[]	[]	[]	[]	[]	[]	[]	[]	0	100	0	0	0	0	0	0	0	0	0	100	0	0	0	0	0	0	0	0	[CHUK, DDX58, IFIH1, IKBKG, MAP3K1]
R-HSA:933530	Activation of IKK by MEKK1	REACTOME_Reactions_26.12.2019	2.16501e-05	0.0084652	2.2012e-22	4.9747e-20	[-1]	Group260	45.4545	5	Specific for Cluster #2	[]	[CHUK, DDX58, IFIH1, IKBKG, MAP3K1]	[]	[]	[]	[]	[]	[]	[]	[]	0	100	0	0	0	0	0	0	0	0	0	100	0	0	0	0	0	0	0	0	[CHUK, DDX58, IFIH1, IKBKG, MAP3K1]
R-HSA:1169091	Activation of NF-kappaB in B cells	REACTOME_Pathways_26.12.2019	5.79869e-07	0.000323567	2.61034e-122	7.20454e-120	[-1]	Group289	19.403	13	None Specific Cluster	[PSMA1, PSMA2, UBB]	[CHUK, IKBKG]	[]	[]	[]	[]	[PSMB9]	[]	[CARD11, PSMB8, PSMC5]	[PSMA6, PSMD9, RELA, SEM1]	23.0769	15.3846	0	0	0	0	7.69231	0	23.0769	30.7692	22.6352	15.4884	0	0	0	0	8.12359	0	23.858	29.8948	[CARD11, CHUK, IKBKG, PSMA1, PSMA2, PSMA6, PSMB8, PSMB9, PSMC5, PSMD9, RELA, SEM1, UBB]
R-HSA:72662	Activation of the mRNA upon binding of the cap-binding complex and eIFs, and subsequent binding to 43S	REACTOME_Pathways_26.12.2019	3.98827e-05	0.0141982	4.20122e-36	1.08812e-33	[-1]	Group280	16.9492	10	None Specific Cluster	[RPS17]	[]	[]	[EIF3J]	[]	[]	[]	[]	[RPS27, RPS28]	[EIF3G, RPS11, RPS19, RPS3, RPS5, RPS9]	10	0	0	10	0	0	0	0	20	60	9.88313	0	0	10.545	0	0	0	0	20.8341	58.7379	[EIF3G, EIF3J, RPS11, RPS17, RPS19, RPS27, RPS28, RPS3, RPS5, RPS9]
R-HSA:72662	Activation of the mRNA upon binding of the cap-binding complex and eIFs, and subsequent binding to 43S	REACTOME_Pathways_26.12.2019	3.98827e-05	0.0141982	3.9511e-219	1.10631e-216	[-1]	Group288	16.9492	10	None Specific Cluster	[RPS17]	[]	[]	[EIF3J]	[]	[]	[]	[]	[RPS27, RPS28]	[EIF3G, RPS11, RPS19, RPS3, RPS5, RPS9]	10	0	0	10	0	0	0	0	20	60	9.88313	0	0	10.545	0	0	0	0	20.8341	58.7379	[EIF3G, EIF3J, RPS11, RPS17, RPS19, RPS27, RPS28, RPS3, RPS5, RPS9]
R-HSA:5672817	Active mTORC1 binds the ULK1 complex	REACTOME_Reactions_26.12.2019	1.58399e-06	0.000811003	1.23867e-11	1.95709e-09	[-1]	Group224	38.8889	7	None Specific Cluster	[LAMTOR3, RRAGB]	[RRAGD]	[RB1CC1]	[]	[]	[]	[]	[]	[]	[ATG101, LAMTOR2, RPTOR]	28.5714	14.2857	14.2857	0	0	0	0	0	0	42.8571	28.4138	14.5818	14.7869	0	0	0	0	0	0	42.2175	[ATG101, LAMTOR2, LAMTOR3, RB1CC1, RPTOR, RRAGB, RRAGD]
R-HSA:5672817	Active mTORC1 binds the ULK1 complex	REACTOME_Reactions_26.12.2019	1.58399e-06	0.000811003	2.7603e-46	7.31479e-44	[-1]	Group269	38.8889	7	None Specific Cluster	[LAMTOR3, RRAGB]	[RRAGD]	[RB1CC1]	[]	[]	[]	[]	[]	[]	[ATG101, LAMTOR2, RPTOR]	28.5714	14.2857	14.2857	0	0	0	0	0	0	42.8571	28.4138	14.5818	14.7869	0	0	0	0	0	0	42.2175	[ATG101, LAMTOR2, LAMTOR3, RB1CC1, RPTOR, RRAGB, RRAGD]
R-HSA:5672010	Active mTORC1 phosphorylates ULK1	REACTOME_Reactions_26.12.2019	1.58399e-06	0.000811003	1.23867e-11	1.95709e-09	[-1]	Group224	38.8889	7	None Specific Cluster	[LAMTOR3, RRAGB]	[RRAGD]	[RB1CC1]	[]	[]	[]	[]	[]	[]	[ATG101, LAMTOR2, RPTOR]	28.5714	14.2857	14.2857	0	0	0	0	0	0	42.8571	28.4138	14.5818	14.7869	0	0	0	0	0	0	42.2175	[ATG101, LAMTOR2, LAMTOR3, RB1CC1, RPTOR, RRAGB, RRAGD]
R-HSA:5672010	Active mTORC1 phosphorylates ULK1	REACTOME_Reactions_26.12.2019	1.58399e-06	0.000811003	2.7603e-46	7.31479e-44	[-1]	Group269	38.8889	7	None Specific Cluster	[LAMTOR3, RRAGB]	[RRAGD]	[RB1CC1]	[]	[]	[]	[]	[]	[]	[ATG101, LAMTOR2, RPTOR]	28.5714	14.2857	14.2857	0	0	0	0	0	0	42.8571	28.4138	14.5818	14.7869	0	0	0	0	0	0	42.2175	[ATG101, LAMTOR2, LAMTOR3, RB1CC1, RPTOR, RRAGB, RRAGD]
R-HSA:6781824	Active RNA Pol II complex transcribes lesion-containing DNA template	REACTOME_Reactions_26.12.2019	5.09076e-07	0.000285592	4.10005e-53	1.09471e-50	[-1]	Group287	36.3636	8	None Specific Cluster	[]	[]	[]	[GTF2H2]	[]	[MNAT1]	[]	[ERCC2]	[CDK7]	[GTF2H4, POLR2F, POLR2I, POLR2L]	0	0	0	12.5	0	12.5	0	12.5	12.5	50	0	0	0	13.0452	0	12.9235	0	12.7013	12.8869	48.4432	[CDK7, ERCC2, GTF2H2, GTF2H4, MNAT1, POLR2F, POLR2I, POLR2L]
GO:0032924	activin receptor signaling pathway	GO_BiologicalProcess-EBI-UniProt-GOA_26.12.2019_00h00	0.000121741	0.0372527	1.53271e-14	2.78953e-12	[6, 7, 8]	Group144	14.9254	10	None Specific Cluster	[TGFBR1]	[]	[SMAD3]	[]	[]	[INHBA]	[DAB2IP]	[FST, FSTL3, SMAD6, WDR1]	[SKI]	[CITED2]	10	0	10	0	0	10	10	40	10	10	9.6391	0	10.0326	0	0	10.1886	10.3782	40.0538	10.1598	9.54792	[CITED2, DAB2IP, FST, FSTL3, INHBA, SKI, SMAD3, SMAD6, TGFBR1, WDR1]
GO:0032924	activin receptor signaling pathway	GO_BiologicalProcess-EBI-UniProt-GOA_26.12.2019_00h00	0.000121741	0.0372527	3.3658e-19	7.13549e-17	[6, 7, 8]	Group171	14.9254	10	None Specific Cluster	[TGFBR1]	[]	[SMAD3]	[]	[]	[INHBA]	[DAB2IP]	[FST, FSTL3, SMAD6, WDR1]	[SKI]	[CITED2]	10	0	10	0	0	10	10	40	10	10	9.6391	0	10.0326	0	0	10.1886	10.3782	40.0538	10.1598	9.54792	[CITED2, DAB2IP, FST, FSTL3, INHBA, SKI, SMAD3, SMAD6, TGFBR1, WDR1]
GO:0032924	activin receptor signaling pathway	GO_BiologicalProcess-EBI-UniProt-GOA_26.12.2019_00h00	0.000121741	0.0372527	3.43088e-28	8.40565e-26	[6, 7, 8]	Group267	14.9254	10	None Specific Cluster	[TGFBR1]	[]	[SMAD3]	[]	[]	[INHBA]	[DAB2IP]	[FST, FSTL3, SMAD6, WDR1]	[SKI]	[CITED2]	10	0	10	0	0	10	10	40	10	10	9.6391	0	10.0326	0	0	10.1886	10.3782	40.0538	10.1598	9.54792	[CITED2, DAB2IP, FST, FSTL3, INHBA, SKI, SMAD3, SMAD6, TGFBR1, WDR1]
GO:0032924	activin receptor signaling pathway	GO_BiologicalProcess-EBI-UniProt-GOA_26.12.2019_00h00	1.29768e-06	0.00014534	1.29768e-06	5.06096e-05	[6, 7, 8]	Group31	13.4328	9	None Specific Cluster	[]	[SMAD3]	[TGFBR1]	[]	[INHBA]	[DAB2IP]	[FSTL3, SMAD6, WDR1]	[CITED2, FST]	[]	[]	0	11.1111	11.1111	0	11.1111	11.1111	33.3333	22.2222	0	0	0	10.9408	11.011	0	11.4849	11.2333	33.7526	21.5773	0	0	[CITED2, DAB2IP, FST, FSTL3, INHBA, SMAD3, SMAD6, TGFBR1, WDR1]
GO:0042641	actomyosin	GO_CellularComponent-EBI-UniProt-GOA_26.12.2019_00h00	5.12097e-06	0.00236077	2.79353e-06	0.000170405	[2, 6, 7]	Group113	13.4454	16	None Specific Cluster	[LIMA1, MYL12B]	[KAT2B]	[]	[RPL9]	[SYNPO]	[RORA, STX1A]	[DAB2IP]	[TPM1, WDR1]	[PRKCZ]	[ABLIM3, CNN2, CORO1B, CYBA, PTK2]	12.5	6.25	0	6.25	6.25	12.5	6.25	12.5	6.25	31.25	12.1606	6.24073	0	6.48745	6.55557	12.8538	6.54648	12.6328	6.40874	30.1138	[ABLIM3, CNN2, CORO1B, CYBA, DAB2IP, KAT2B, LIMA1, MYL12B, PRKCZ, PTK2, RORA, RPL9, STX1A, SYNPO, TPM1, WDR1]
GO:0042641	actomyosin	GO_CellularComponent-EBI-UniProt-GOA_26.12.2019_00h00	5.5596e-07	6.78272e-05	5.5596e-07	2.44623e-05	[2, 6, 7]	Group34	10.084	12	None Specific Cluster	[KAT2B, MYL12B]	[]	[LIMA1, RPL9]	[]	[]	[DAB2IP]	[STX1A, WDR1]	[ABLIM3, CNN2, CORO1B, CYBA, PTK2]	[]	[]	16.6667	0	16.6667	0	0	8.33333	16.6667	41.6667	0	0	16.1899	0	16.8246	0	0	8.58216	17.1911	41.2122	0	0	[ABLIM3, CNN2, CORO1B, CYBA, DAB2IP, KAT2B, LIMA1, MYL12B, PTK2, RPL9, STX1A, WDR1]
KEGG:05221	Acute myeloid leukemia	KEGG_26.12.2019	3.80019e-06	0.00180129	5.02897e-64	1.35279e-61	[-1]	Group282	17.9104	12	None Specific Cluster	[PIK3CB]	[CHUK, IKBKG]	[PIK3R3]	[AKT3]	[]	[PPARD]	[]	[CCND1, DUSP6, MYC, RARA]	[]	[RELA, TCF7]	8.33333	16.6667	8.33333	8.33333	0	8.33333	0	33.3333	0	16.6667	8.09455	16.6163	8.42502	8.6366	0	8.556	0	33.6356	0	16.0359	[AKT3, CCND1, CHUK, DUSP6, IKBKG, MYC, PIK3CB, PIK3R3, PPARD, RARA, RELA, TCF7]
KEGG:05221	Acute myeloid leukemia	KEGG_26.12.2019	0.000102973	0.00576651	9.23135e-23	6.18501e-21	[-1]	Group66	10.4478	7	None Specific Cluster	[]	[CHUK]	[AKT3]	[]	[]	[]	[CCND1, MYC, PPARD]	[RELA]	[TCF7]	[]	0	14.2857	14.2857	0	0	0	42.8571	14.2857	14.2857	0	0	14.0845	14.1749	0	0	0	43.4511	13.8887	14.4008	0	[AKT3, CCND1, CHUK, MYC, PPARD, RELA, TCF7]
R-HSA:167117	Addition of nucleotides 10 and 11 on the growing HIV-1 transcript: Third Transition	REACTOME_Reactions_26.12.2019	7.08824e-08	4.54356e-05	4.10005e-53	1.09471e-50	[-1]	Group287	37.5	9	None Specific Cluster	[]	[]	[]	[GTF2H2]	[]	[MNAT1]	[]	[ERCC2]	[CDK7]	[GTF2F1, GTF2H4, POLR2F, POLR2I, POLR2L]	0	0	0	11.1111	0	11.1111	0	11.1111	11.1111	55.5556	0	0	0	11.636	0	11.5274	0	11.3292	11.4948	54.0126	[CDK7, ERCC2, GTF2F1, GTF2H2, GTF2H4, MNAT1, POLR2F, POLR2I, POLR2L]
R-HSA:76576	Addition of nucleotides 10 and 11 on the growing transcript: Third Transition	REACTOME_Reactions_26.12.2019	7.08824e-08	4.54356e-05	4.10005e-53	1.09471e-50	[-1]	Group287	37.5	9	None Specific Cluster	[]	[]	[]	[GTF2H2]	[]	[MNAT1]	[]	[ERCC2]	[CDK7]	[GTF2F1, GTF2H4, POLR2F, POLR2I, POLR2L]	0	0	0	11.1111	0	11.1111	0	11.1111	11.1111	55.5556	0	0	0	11.636	0	11.5274	0	11.3292	11.4948	54.0126	[CDK7, ERCC2, GTF2F1, GTF2H2, GTF2H4, MNAT1, POLR2F, POLR2I, POLR2L]
R-HSA:167136	Addition of nucleotides 5 through 9 on the growing HIV-1 transcript	REACTOME_Reactions_26.12.2019	3.9351e-06	0.00185737	4.10005e-53	1.09471e-50	[-1]	Group287	21.7391	10	None Specific Cluster	[]	[]	[]	[GTF2E2, GTF2H2]	[]	[MNAT1]	[]	[ERCC2]	[CDK7]	[GTF2F1, GTF2H4, POLR2F, POLR2I, POLR2L]	0	0	0	20	0	10	0	10	10	50	0	0	0	20.8463	0	10.3259	0	10.1483	10.2967	48.3828	[CDK7, ERCC2, GTF2E2, GTF2F1, GTF2H2, GTF2H4, MNAT1, POLR2F, POLR2I, POLR2L]
R-HSA:75873	Addition of Nucleotides 5 through 9 on the growing Transcript	REACTOME_Reactions_26.12.2019	3.9351e-06	0.00185737	4.10005e-53	1.09471e-50	[-1]	Group287	21.7391	10	None Specific Cluster	[]	[]	[]	[GTF2E2, GTF2H2]	[]	[MNAT1]	[]	[ERCC2]	[CDK7]	[GTF2F1, GTF2H4, POLR2F, POLR2I, POLR2L]	0	0	0	20	0	10	0	10	10	50	0	0	0	20.8463	0	10.3259	0	10.1483	10.2967	48.3828	[CDK7, ERCC2, GTF2E2, GTF2F1, GTF2H2, GTF2H4, MNAT1, POLR2F, POLR2I, POLR2L]
R-HSA:111264	Addition of nucleotides between position +11 and +30	REACTOME_Reactions_26.12.2019	7.08824e-08	4.54356e-05	4.10005e-53	1.09471e-50	[-1]	Group287	37.5	9	None Specific Cluster	[]	[]	[]	[GTF2H2]	[]	[MNAT1]	[]	[ERCC2]	[CDK7]	[GTF2F1, GTF2H4, POLR2F, POLR2I, POLR2L]	0	0	0	11.1111	0	11.1111	0	11.1111	11.1111	55.5556	0	0	0	11.636	0	11.5274	0	11.3292	11.4948	54.0126	[CDK7, ERCC2, GTF2F1, GTF2H2, GTF2H4, MNAT1, POLR2F, POLR2I, POLR2L]
R-HSA:167115	Addition of nucleotides between position +11 and +30 on HIV-1 transcript	REACTOME_Reactions_26.12.2019	7.08824e-08	4.54356e-05	4.10005e-53	1.09471e-50	[-1]	Group287	37.5	9	None Specific Cluster	[]	[]	[]	[GTF2H2]	[]	[MNAT1]	[]	[ERCC2]	[CDK7]	[GTF2F1, GTF2H4, POLR2F, POLR2I, POLR2L]	0	0	0	11.1111	0	11.1111	0	11.1111	11.1111	55.5556	0	0	0	11.636	0	11.5274	0	11.3292	11.4948	54.0126	[CDK7, ERCC2, GTF2F1, GTF2H2, GTF2H4, MNAT1, POLR2F, POLR2I, POLR2L]
R-HSA:167181	Addition of nucleotides leads to HIV-1 transcript elongation	REACTOME_Reactions_26.12.2019	3.1808e-06	0.00153314	4.10005e-53	1.09471e-50	[-1]	Group287	22.2222	10	None Specific Cluster	[SUPT16H]	[]	[]	[GTF2H2]	[]	[MNAT1]	[]	[ERCC2]	[CDK7]	[GTF2F1, GTF2H4, POLR2F, POLR2I, POLR2L]	10	0	0	10	0	10	0	10	10	50	9.8333	0	0	10.4918	0	10.3939	0	10.2152	10.3645	48.7014	[CDK7, ERCC2, GTF2F1, GTF2H2, GTF2H4, MNAT1, POLR2F, POLR2I, POLR2L, SUPT16H]
R-HSA:112385	Addition of nucleotides leads to transcript elongation	REACTOME_Reactions_26.12.2019	6.39132e-06	0.0028697	4.10005e-53	1.09471e-50	[-1]	Group287	18.6441	11	None Specific Cluster	[SUPT16H]	[]	[]	[GTF2H2]	[]	[MNAT1]	[]	[ERCC2]	[CDK7, MLLT1]	[GTF2F1, GTF2H4, POLR2F, POLR2I, POLR2L]	9.09091	0	0	9.09091	0	9.09091	0	9.09091	18.1818	45.4545	8.90984	0	0	9.50649	0	9.41777	0	9.25585	18.7823	44.1278	[CDK7, ERCC2, GTF2F1, GTF2H2, GTF2H4, MLLT1, MNAT1, POLR2F, POLR2I, POLR2L, SUPT16H]
R-HSA:167113	Addition of the fourth nucleotide on the nascent HIV-1 transcript: Second Transition	REACTOME_Reactions_26.12.2019	4.83971e-06	0.00223595	4.10005e-53	1.09471e-50	[-1]	Group287	21.2766	10	None Specific Cluster	[]	[]	[]	[GTF2E2, GTF2H2]	[]	[MNAT1]	[]	[ERCC2]	[CDK7]	[GTF2F1, GTF2H4, POLR2F, POLR2I, POLR2L]	0	0	0	20	0	10	0	10	10	50	0	0	0	20.8463	0	10.3259	0	10.1483	10.2967	48.3828	[CDK7, ERCC2, GTF2E2, GTF2F1, GTF2H2, GTF2H4, MNAT1, POLR2F, POLR2I, POLR2L]
R-HSA:75869	Addition of the fourth nucleotide on the Nascent Transcript: Second Transition	REACTOME_Reactions_26.12.2019	4.83971e-06	0.00223595	4.10005e-53	1.09471e-50	[-1]	Group287	21.2766	10	None Specific Cluster	[]	[]	[]	[GTF2E2, GTF2H2]	[]	[MNAT1]	[]	[ERCC2]	[CDK7]	[GTF2F1, GTF2H4, POLR2F, POLR2I, POLR2L]	0	0	0	20	0	10	0	10	10	50	0	0	0	20.8463	0	10.3259	0	10.1483	10.2967	48.3828	[CDK7, ERCC2, GTF2E2, GTF2F1, GTF2H2, GTF2H4, MNAT1, POLR2F, POLR2I, POLR2L]
R-HSA:167121	Addition of the third nucleotide on the nascent HIV-1 transcript	REACTOME_Reactions_26.12.2019	4.83971e-06	0.00223595	4.10005e-53	1.09471e-50	[-1]	Group287	21.2766	10	None Specific Cluster	[]	[]	[]	[GTF2E2, GTF2H2]	[]	[MNAT1]	[]	[ERCC2]	[CDK7]	[GTF2F1, GTF2H4, POLR2F, POLR2I, POLR2L]	0	0	0	20	0	10	0	10	10	50	0	0	0	20.8463	0	10.3259	0	10.1483	10.2967	48.3828	[CDK7, ERCC2, GTF2E2, GTF2F1, GTF2H2, GTF2H4, MNAT1, POLR2F, POLR2I, POLR2L]
R-HSA:75850	Addition of the third nucleotide on the nascent transcript	REACTOME_Reactions_26.12.2019	4.83971e-06	0.00223595	4.10005e-53	1.09471e-50	[-1]	Group287	21.2766	10	None Specific Cluster	[]	[]	[]	[GTF2E2, GTF2H2]	[]	[MNAT1]	[]	[ERCC2]	[CDK7]	[GTF2F1, GTF2H4, POLR2F, POLR2I, POLR2L]	0	0	0	20	0	10	0	10	10	50	0	0	0	20.8463	0	10.3259	0	10.1483	10.2967	48.3828	[CDK7, ERCC2, GTF2E2, GTF2F1, GTF2H2, GTF2H4, MNAT1, POLR2F, POLR2I, POLR2L]
KEGG:04520	Adherens junction	KEGG_26.12.2019	0.000148962	0.00759705	0.000148962	0.0031282	[-1]	Group26	9.85915	7	None Specific Cluster	[AFDN]	[SMAD3]	[TGFBR1]	[]	[FGFR1, PTPRB, SRC]	[]	[]	[]	[TCF7]	[]	14.2857	14.2857	14.2857	0	42.8571	0	0	0	14.2857	0	13.5513	13.9928	14.0826	0	44.0661	0	0	0	14.3071	0	[AFDN, FGFR1, PTPRB, SMAD3, SRC, TCF7, TGFBR1]
WP:236	Adipogenesis	WikiPathways_26.12.2019	2.23935e-15	2.25726e-12	2.23935e-15	4.20997e-13	[-1]	Group086	22.1374	29	None Specific Cluster	[]	[AHR, DDIT3]	[LIFR, SMAD3, STAT2]	[GADD45B]	[NCOA2]	[ID3, LIF, PPARD, RORA, SERPINE1]	[MEF2C, PTGIS]	[CEBPB, EPAS1, KLF6, MIF, NCOR2, RARA, TRIB3]	[KLF7, SPOCK1]	[BSCL2, DVL1, LMNA, MEF2D, PCK2, WNT5B]	0	6.89655	10.3448	3.44828	3.44828	17.2414	6.89655	24.1379	6.89655	20.6897	0	6.82396	10.3799	3.54687	3.58411	17.5688	7.15829	24.1735	7.00767	19.7569	[AHR, BSCL2, CEBPB, DDIT3, DVL1, EPAS1, GADD45B, ID3, KLF6, KLF7, LIF, LIFR, LMNA, MEF2C, MEF2D, MIF, NCOA2, NCOR2, PCK2, PPARD, PTGIS, RARA, RORA, SERPINE1, SMAD3, SPOCK1, STAT2, TRIB3, WNT5B]
R-HSA:5665871	ADRM1 binds 26S proteasome	REACTOME_Reactions_26.12.2019	2.95091e-05	0.0110954	2.61034e-122	7.20454e-120	[-1]	Group289	19.5652	9	None Specific Cluster	[PSMA1, PSMA2]	[]	[]	[]	[]	[]	[PSMB9]	[ADRM1]	[PSMB8, PSMC5]	[PSMA6, PSMD9, SEM1]	22.2222	0	0	0	0	0	11.1111	11.1111	22.2222	33.3333	21.7505	0	0	0	0	0	11.7091	11.2976	22.9255	32.3172	[ADRM1, PSMA1, PSMA2, PSMA6, PSMB8, PSMB9, PSMC5, PSMD9, SEM1]
R-HSA:5665854	ADRM1:26S proteaseome binds UCHL5	REACTOME_Reactions_26.12.2019	3.53518e-05	0.0129034	2.61034e-122	7.20454e-120	[-1]	Group289	19.1489	9	None Specific Cluster	[PSMA1, PSMA2]	[]	[]	[]	[]	[]	[PSMB9]	[ADRM1]	[PSMB8, PSMC5]	[PSMA6, PSMD9, SEM1]	22.2222	0	0	0	0	0	11.1111	11.1111	22.2222	33.3333	21.7505	0	0	0	0	0	11.7091	11.2976	22.9255	32.3172	[ADRM1, PSMA1, PSMA2, PSMA6, PSMB8, PSMB9, PSMC5, PSMD9, SEM1]
R-HSA:5689539	ADRM1:26S proteaseome binds USP14	REACTOME_Reactions_26.12.2019	3.53518e-05	0.0129034	2.61034e-122	7.20454e-120	[-1]	Group289	19.1489	9	None Specific Cluster	[PSMA1, PSMA2]	[]	[]	[]	[]	[]	[PSMB9]	[ADRM1]	[PSMB8, PSMC5]	[PSMA6, PSMD9, SEM1]	22.2222	0	0	0	0	0	11.1111	11.1111	22.2222	33.3333	21.7505	0	0	0	0	0	11.7091	11.2976	22.9255	32.3172	[ADRM1, PSMA1, PSMA2, PSMA6, PSMB8, PSMB9, PSMC5, PSMD9, SEM1]
GO:0009060	aerobic respiration	GO_BiologicalProcess-EBI-UniProt-GOA_26.12.2019_00h00	4.15931e-06	0.00195904	4.36476e-22	9.82071e-20	[5, 6]	Group189	14.4231	15	None Specific Cluster	[COX7A2L, IDE, IVNS1ABP, MTFR1]	[AFG1L, COX15]	[]	[]	[]	[BNIP3]	[]	[]	[IDH3G, LDLR]	[ATP5F1D, COX4I1, CYCS, NDUFA4, NDUFS8, SHMT2]	26.6667	13.3333	0	0	0	6.66667	0	0	13.3333	40	26.3834	13.5398	0	0	0	6.97186	0	0	13.9043	39.2007	[AFG1L, ATP5F1D, BNIP3, COX15, COX4I1, COX7A2L, CYCS, IDE, IDH3G, IVNS1ABP, LDLR, MTFR1, NDUFA4, NDUFS8, SHMT2]
GO:0009060	aerobic respiration	GO_BiologicalProcess-EBI-UniProt-GOA_26.12.2019_00h00	4.15931e-06	0.00195904	5.08242e-86	1.3875e-83	[5, 6]	Group285	14.4231	15	None Specific Cluster	[COX7A2L, IDE, IVNS1ABP, MTFR1]	[AFG1L, COX15]	[]	[]	[]	[BNIP3]	[]	[]	[IDH3G, LDLR]	[ATP5F1D, COX4I1, CYCS, NDUFA4, NDUFS8, SHMT2]	26.6667	13.3333	0	0	0	6.66667	0	0	13.3333	40	26.3834	13.5398	0	0	0	6.97186	0	0	13.9043	39.2007	[AFG1L, ATP5F1D, BNIP3, COX15, COX4I1, COX7A2L, CYCS, IDE, IDH3G, IVNS1ABP, LDLR, MTFR1, NDUFA4, NDUFS8, SHMT2]
KEGG:04933	AGE-RAGE signaling pathway in diabetic complications	KEGG_26.12.2019	9.61204e-16	9.77545e-13	7.23339e-31	1.80835e-28	[-1]	Group262	26	26	None Specific Cluster	[PIK3CB, TGFBR1]	[COL4A3]	[AGER, CDKN1B, PIK3R3, PLCE1, SMAD3, TGFB3]	[AKT3, F3, MAPK13, TGFB2]	[IL1B]	[CXCL8, JUN, SERPINE1]	[]	[CCND1, VEGFA]	[COL4A2, PLCB3, PRKCZ]	[BAX, ICAM1, MAPK12, RELA]	7.69231	3.84615	23.0769	15.3846	3.84615	11.5385	0	7.69231	11.5385	15.3846	7.41007	3.8028	23.1378	15.8126	3.99465	11.7488	0	7.69784	11.7155	14.6799	[AGER, AKT3, BAX, CCND1, CDKN1B, COL4A2, COL4A3, CXCL8, F3, ICAM1, IL1B, JUN, MAPK12, MAPK13, PIK3CB, PIK3R3, PLCB3, PLCE1, PRKCZ, RELA, SERPINE1, SMAD3, TGFB2, TGFB3, TGFBR1, VEGFA]
KEGG:04933	AGE-RAGE signaling pathway in diabetic complications	KEGG_26.12.2019	9.61204e-16	9.77545e-13	5.02897e-64	1.35279e-61	[-1]	Group282	26	26	None Specific Cluster	[PIK3CB, TGFBR1]	[COL4A3]	[AGER, CDKN1B, PIK3R3, PLCE1, SMAD3, TGFB3]	[AKT3, F3, MAPK13, TGFB2]	[IL1B]	[CXCL8, JUN, SERPINE1]	[]	[CCND1, VEGFA]	[COL4A2, PLCB3, PRKCZ]	[BAX, ICAM1, MAPK12, RELA]	7.69231	3.84615	23.0769	15.3846	3.84615	11.5385	0	7.69231	11.5385	15.3846	7.41007	3.8028	23.1378	15.8126	3.99465	11.7488	0	7.69784	11.7155	14.6799	[AGER, AKT3, BAX, CCND1, CDKN1B, COL4A2, COL4A3, CXCL8, F3, ICAM1, IL1B, JUN, MAPK12, MAPK13, PIK3CB, PIK3R3, PLCB3, PLCE1, PRKCZ, RELA, SERPINE1, SMAD3, TGFB2, TGFB3, TGFBR1, VEGFA]
KEGG:04933	AGE-RAGE signaling pathway in diabetic complications	KEGG_26.12.2019	3.60081e-05	0.00234053	9.23135e-23	6.18501e-21	[-1]	Group66	9	9	None Specific Cluster	[]	[SMAD3]	[AKT3, F3, TGFB2, TGFBR1]	[CDKN1B]	[]	[]	[CCND1, VEGFA]	[RELA]	[]	[]	0	11.1111	44.4444	11.1111	0	0	22.2222	11.1111	0	0	0	10.9755	44.1836	11.445	0	0	22.5731	10.8229	0	0	[AKT3, CCND1, CDKN1B, F3, RELA, SMAD3, TGFB2, TGFBR1, VEGFA]
WP:2324	AGE/RAGE pathway	WikiPathways_26.12.2019	1.95387e-05	0.00773732	1.95387e-05	0.000762009	[-1]	Group084	16.6667	11	None Specific Cluster	[MYD88]	[CHUK]	[AGER, SMAD3]	[]	[]	[JUN, SRC]	[]	[]	[PRKCZ, SOD1]	[CYCS, MMP14, RELA]	9.09091	9.09091	18.1818	0	0	18.1818	0	0	18.1818	27.2727	8.84821	9.0817	18.4189	0	0	18.7053	0	0	18.6524	26.2935	[AGER, CHUK, CYCS, JUN, MMP14, MYD88, PRKCZ, RELA, SMAD3, SOD1, SRC]
GO:0046165	alcohol biosynthetic process	GO_BiologicalProcess-EBI-UniProt-GOA_26.12.2019_00h00	4.46928e-17	4.64805e-14	1.89889e-27	4.59532e-25	[4, 5]	Group273	17.7778	40	None Specific Cluster	[CUZD1, DHFR, DIPK2A]	[CYP2R1]	[PBK, PLCE1, PPIP5K2]	[PTS]	[BMP6, IL1B, ITPKB]	[PTHLH, SPHK1]	[ACAT2, DHCR7, HMGCR, HMGCS1, HSD17B7, HSD17B7P2, IDI1, INSIG1, MSMO1, MVK, PHETA1, TM7SF2]	[CLEC11A, P2RY6, PAPSS2]	[CYP51A1, DKK3, EBP, FDPS, MVD, NSDHL, PLCB3, SOD1]	[ACLY, DHX34, FASN, PCK2]	7.5	2.5	7.5	2.5	7.5	5	30	7.5	20	10	7.14366	2.44406	7.43531	2.54068	7.70207	5.03394	30.7656	7.42109	20.0788	9.43478	[ACAT2, ACLY, BMP6, CLEC11A, CUZD1, CYP2R1, CYP51A1, DHCR7, DHFR, DHX34, DIPK2A, DKK3, EBP, FASN, FDPS, HMGCR, HMGCS1, HSD17B7, HSD17B7P2, IDI1, IL1B, INSIG1, ITPKB, MSMO1, MVD, MVK, NSDHL, P2RY6, PAPSS2, PBK, PCK2, PHETA1, PLCB3, PLCE1, PPIP5K2, PTHLH, PTS, SOD1, SPHK1, TM7SF2]
KEGG:05010	Alzheimer disease	KEGG_26.12.2019	2.96338e-12	2.69668e-09	5.08242e-86	1.3875e-83	[-1]	Group285	16.9591	29	None Specific Cluster	[ADAM10, COX7A2L, IDE, PSENEN]	[]	[]	[]	[IL1B]	[BID]	[CDK5]	[NDUFB8, NDUFV1]	[LRP1, NDUFA1, PLCB3]	[ATP5F1D, ATP5MC2, CAPN1, COX4I1, CYC1, CYCS, NDUFA11, NDUFA13, NDUFA3, NDUFA4, NDUFA7, NDUFB11, NDUFB4, NDUFB7, NDUFS6, NDUFS8, UQCR11]	13.7931	0	0	0	3.44828	3.44828	3.44828	6.89655	10.3448	58.6207	13.6562	0	0	0	3.68091	3.60867	3.67581	7.09326	10.7954	57.4897	[ADAM10, ATP5F1D, ATP5MC2, BID, CAPN1, CDK5, COX4I1, COX7A2L, CYC1, CYCS, IDE, IL1B, LRP1, NDUFA1, NDUFA11, NDUFA13, NDUFA3, NDUFA4, NDUFA7, NDUFB11, NDUFB4, NDUFB7, NDUFB8, NDUFS6, NDUFS8, NDUFV1, PLCB3, PSENEN, UQCR11]
GO:0043604	amide biosynthetic process	GO_BiologicalProcess-EBI-UniProt-GOA_26.12.2019_00h00	9.82474e-44	1.14556e-40	3.9511e-219	1.10631e-216	[5]	Group288	13.8132	142	None Specific Cluster	[AGK, ASNSD1, DHFR, DHX29, DNAJC3, EIF1AY, EIF2AK1, EIF2AK4, ELOVL7, GABPA, GCLC, GCLM, MRPL13, MRPL47, MRPS33, PFDN1, PPT2-EGFL8, PTBP2, PTBP3, RARS, RPL12, RPL27, RPL39L, RPS17, SELENOT, SLC7A11, TRMT10C, TRMT112, UHMK1, UQCC2, VTA1, XRN1, ZCCHC4]	[AASDH, C8orf88, HNRNPLL, MRRF, ORMDL1, RNF13, UGCG, ZNF385A]	[ELOVL2, INTS6, MRPS31, PBK, PDK4, PDP1]	[CAPRIN2, CCN1, EIF3J, RPL9]	[ZFP36L2]	[ABCE1, ITGA2, MAFK, MARS, MRPL52, RAPH1, SPHK1]	[ST6GALNAC5]	[ASL, BCL3, C1QBP, CERS1, CHST2, CNOT3, FARSA, GADD45GIP1, LTO1, MRPL17, MRPL55, MRPL57, MRPS25, MYC, PAPSS2, RARA, RPL22L1, RPL26L1, SLC25A1, SLC25A15, ST6GALNAC4, THBS1, TNIP1]	[ACSF3, DKK3, ILF3, MRPL2, MRPS7, PSMC5, RPL30, RPL34, RPS27, RPS28, YBX3]	[ACLY, ARSA, AURKAIP1, CERS2, CNDP2, DDX3X, EARS2, EIF3G, ELOF1, FASN, FURIN, GPR137, GSS, HAGH, KHSRP, MRPL14, MRPL27, MRPL28, MRPL4, MRPL53, MRPL54, MRPS34, NDRG1, NDUFA7, NPM1, NSUN4, ORMDL2, PABPC4, PEMT, POP7, RPL14, RPL18A, RPL19, RPL24, RPL29, RPL3, RPL32, RPL35, RPL35A, RPL37, RPL37A, RPS11, RPS19, RPS3, RPS5, RPS9, SHMT2, YBX1]	23.2394	5.6338	4.22535	2.8169	0.704225	4.92958	0.704225	16.1972	7.74648	33.8028	22.8673	5.68986	4.32743	2.9574	0.747113	5.12715	0.746078	16.5567	8.03418	32.9468	[AASDH, ABCE1, ACLY, ACSF3, AGK, ARSA, ASL, ASNSD1, AURKAIP1, BCL3, C1QBP, C8orf88, CAPRIN2, CCN1, CERS1, CERS2, CHST2, CNDP2, CNOT3, DDX3X, DHFR, DHX29, DKK3, DNAJC3, EARS2, EIF1AY, EIF2AK1, EIF2AK4, EIF3G, EIF3J, ELOF1, ELOVL2, ELOVL7, FARSA, FASN, FURIN, GABPA, GADD45GIP1, GCLC, GCLM, GPR137, GSS, HAGH, HNRNPLL, ILF3, INTS6, ITGA2, KHSRP, LTO1, MAFK, MARS, MRPL13, MRPL14, MRPL17, MRPL2, MRPL27…
R-HSA:9639288	Amino acids regulate mTORC1	REACTOME_Pathways_26.12.2019	4.12073e-07	0.00023653	2.14131e-17	4.34687e-15	[-1]	Group190	21.8182	12	None Specific Cluster	[BMT2, LAMTOR3, RRAGB]	[ATP6V1A, RRAGD]	[SESN1]	[]	[]	[]	[WDR59]	[TCIRG1]	[]	[ATP6V0E2, CASTOR1, LAMTOR2, RPTOR]	25	16.6667	8.33333	0	0	0	8.33333	8.33333	0	33.3333	24.6482	16.8657	8.5515	0	0	0	8.84603	8.53514	0	32.5534	[ATP6V0E2, ATP6V1A, BMT2, CASTOR1, LAMTOR2, LAMTOR3, RPTOR, RRAGB, RRAGD, SESN1, TCIRG1, WDR59]
R-HSA:9639288	Amino acids regulate mTORC1	REACTOME_Pathways_26.12.2019	4.12073e-07	0.00023653	2.7603e-46	7.31479e-44	[-1]	Group269	21.8182	12	None Specific Cluster	[BMT2, LAMTOR3, RRAGB]	[ATP6V1A, RRAGD]	[SESN1]	[]	[]	[]	[WDR59]	[TCIRG1]	[]	[ATP6V0E2, CASTOR1, LAMTOR2, RPTOR]	25	16.6667	8.33333	0	0	0	8.33333	8.33333	0	33.3333	24.6482	16.8657	8.5515	0	0	0	8.84603	8.53514	0	32.5534	[ATP6V0E2, ATP6V1A, BMT2, CASTOR1, LAMTOR2, LAMTOR3, RPTOR, RRAGB, RRAGD, SESN1, TCIRG1, WDR59]
KEGG:00520	Amino sugar and nucleotide sugar metabolism	KEGG_26.12.2019	4.2144e-05	0.0148768	1.16036e-07	1.10234e-05	[-1]	Group173	18.75	9	None Specific Cluster	[GFPT1, PMM2]	[GNPDA1]	[]	[UGP2]	[]	[GNPNAT1, HK1, HK2, HKDC1]	[]	[GALK1]	[]	[]	22.2222	11.1111	0	11.1111	0	44.4444	0	11.1111	0	0	21.367	10.9654	0	11.3989	0	45.1702	0	11.0984	0	0	[GALK1, GFPT1, GNPDA1, GNPNAT1, HK1, HK2, HKDC1, PMM2, UGP2]
KEGG:00520	Amino sugar and nucleotide sugar metabolism	KEGG_26.12.2019	4.2144e-05	0.0148768	1.36066e-16	2.70772e-14	[-1]	Group252	18.75	9	None Specific Cluster	[GFPT1, PMM2]	[GNPDA1]	[]	[UGP2]	[]	[GNPNAT1, HK1, HK2, HKDC1]	[]	[GALK1]	[]	[]	22.2222	11.1111	0	11.1111	0	44.4444	0	11.1111	0	0	21.367	10.9654	0	11.3989	0	45.1702	0	11.0984	0	0	[GALK1, GFPT1, GNPDA1, GNPNAT1, HK1, HK2, HKDC1, PMM2, UGP2]
KEGG:00520	Amino sugar and nucleotide sugar metabolism	KEGG_26.12.2019	0.000118125	0.00614251	5.25952e-06	0.000168305	[-1]	Group53	12.5	6	None Specific Cluster	[GNPDA1]	[]	[GFPT1, PMM2, UGP2]	[]	[HK2]	[]	[]	[GALK1]	[]	[]	16.6667	0	50	0	16.6667	0	0	16.6667	0	0	16.0778	0	50.1243	0	17.4272	0	0	16.3707	0	0	[GALK1, GFPT1, GNPDA1, HK2, PMM2, UGP2]
GO:0006040	amino sugar metabolic process	GO_BiologicalProcess-EBI-UniProt-GOA_26.12.2019_00h00	6.94791e-05	0.0229281	1.16036e-07	1.10234e-05	[4]	Group173	17.6471	9	None Specific Cluster	[B4GALNT2, GFPT1, SLC35A3]	[GNPDA1, OGA, UGCG]	[]	[]	[]	[GNPNAT1]	[]	[CHST2]	[FN3K]	[]	33.3333	33.3333	0	0	0	11.1111	0	11.1111	11.1111	0	32.5061	33.3639	0	0	0	11.4531	0	11.2562	11.4207	0	[B4GALNT2, CHST2, FN3K, GFPT1, GNPDA1, GNPNAT1, OGA, SLC35A3, UGCG]
R-HSA:156907	Aminoacyl-tRNA binds to the ribosome at the A-site	REACTOME_Reactions_26.12.2019	2.52094e-18	2.68984e-15	3.9511e-219	1.10631e-216	[-1]	Group288	30.6818	27	None Specific Cluster	[RPL12, RPL27, RPL39L, RPS17]	[]	[]	[RPL9]	[]	[]	[]	[RPL22L1, RPL26L1]	[RPL30, RPL34, RPS27, RPS28]	[RPL14, RPL18A, RPL19, RPL24, RPL29, RPL3, RPL32, RPL35, RPL35A, RPL37, RPL37A, RPS11, RPS19, RPS3, RPS5, RPS9]	14.8148	0	0	3.7037	0	0	0	7.40741	14.8148	59.2593	14.7008	0	0	3.92132	0	0	0	7.63586	15.495	58.247	[RPL12, RPL14, RPL18A, RPL19, RPL22L1, RPL24, RPL26L1, RPL27, RPL29, RPL3, RPL30, RPL32, RPL34, RPL35, RPL35A, RPL37, RPL37A, RPL39L, RPL9, RPS11, RPS17, RPS19, RPS27, RPS28, RPS3, RPS5, RPS9]
R-HSA:156907	Aminoacyl-tRNA binds to the ribosome at the A-site	REACTOME_Reactions_26.12.2019	1.84332e-07	2.50692e-05	1.18468e-13	7.58197e-12	[-1]	Group67	12.5	11	None Specific Cluster	[RPL12, RPL27]	[]	[RPL9]	[]	[]	[]	[RPL26L1]	[]	[RPL30, RPS11, RPS9]	[RPL18A, RPL19, RPL29, RPL32]	18.1818	0	9.09091	0	0	0	9.09091	0	27.2727	36.3636	17.3609	0	9.02075	0	0	0	9.21727	0	27.4936	36.9074	[RPL12, RPL18A, RPL19, RPL26L1, RPL27, RPL29, RPL30, RPL32, RPL9, RPS11, RPS9]
WP:1403	AMP-activated Protein Kinase (AMPK) Signaling	WikiPathways_26.12.2019	0.000156551	0.046026	0.000156551	0.000469653	[-1]	Group081	14.4928	10	None Specific Cluster	[LEPR, PIK3CB]	[PRKAB2]	[PIK3R3, STRADB]	[]	[]	[]	[CPT1C, HMGCR]	[]	[]	[FASN, RPTOR, SLC2A4RG]	20	10	20	0	0	0	20	0	0	30	19.5446	10.0302	20.3425	0	0	0	21.0432	0	0	29.0396	[CPT1C, FASN, HMGCR, LEPR, PIK3CB, PIK3R3, PRKAB2, RPTOR, SLC2A4RG, STRADB]
R-HSA:141444	Amplification of signal from unattached kinetochores via a MAD2 inhibitory signal	REACTOME_Pathways_26.12.2019	2.84593e-13	2.69225e-10	1.57006e-46	4.17637e-44	[-1]	Group286	23.9583	23	None Specific Cluster	[CENPC, CENPQ, ITGB3BP, NUP133, PPP2R5A, SGO1, ZWINT]	[CENPM, DSN1, NUP85, SGO2, SPC24, SPC25, ZW10]	[BUB1, CENPF, KIF2C, NDC80]	[ZWILCH]	[INCENP]	[]	[]	[]	[RPS27]	[CENPS, MAD1L1]	30.4348	30.4348	17.3913	4.34783	4.34783	0	0	0	4.34783	8.69565	29.7515	30.5365	17.6949	4.53483	4.58244	0	0	0	4.47981	8.42	[BUB1, CENPC, CENPF, CENPM, CENPQ, CENPS, DSN1, INCENP, ITGB3BP, KIF2C, MAD1L1, NDC80, NUP133, NUP85, PPP2R5A, RPS27, SGO1, SGO2, SPC24, SPC25, ZW10, ZWILCH, ZWINT]
R-HSA:141444	Amplification of signal from unattached kinetochores via a MAD2 inhibitory signal	REACTOME_Pathways_26.12.2019	3.61192e-06	0.000346745	2.69463e-17	1.77846e-15	[-1]	Group65	10.4167	10	None Specific Cluster	[CENPC, CENPM, NUP133, SPC24, ZWINT]	[BUB1, DSN1, KIF2C]	[ZWILCH]	[INCENP]	[]	[]	[]	[]	[]	[]	50	30	10	10	0	0	0	0	0	0	48.9539	30.3292	10.1746	10.5423	0	0	0	0	0	0	[BUB1, CENPC, CENPM, DSN1, INCENP, KIF2C, NUP133, SPC24, ZWILCH, ZWINT]
R-HSA:141424	Amplification of signal from the kinetochores	REACTOME_Pathways_26.12.2019	2.84593e-13	2.69225e-10	1.57006e-46	4.17637e-44	[-1]	Group286	23.9583	23	None Specific Cluster	[CENPC, CENPQ, ITGB3BP, NUP133, PPP2R5A, SGO1, ZWINT]	[CENPM, DSN1, NUP85, SGO2, SPC24, SPC25, ZW10]	[BUB1, CENPF, KIF2C, NDC80]	[ZWILCH]	[INCENP]	[]	[]	[]	[RPS27]	[CENPS, MAD1L1]	30.4348	30.4348	17.3913	4.34783	4.34783	0	0	0	4.34783	8.69565	29.7515	30.5365	17.6949	4.53483	4.58244	0	0	0	4.47981	8.42	[BUB1, CENPC, CENPF, CENPM, CENPQ, CENPS, DSN1, INCENP, ITGB3BP, KIF2C, MAD1L1, NDC80, NUP133, NUP85, PPP2R5A, RPS27, SGO1, SGO2, SPC24, SPC25, ZW10, ZWILCH, ZWINT]
R-HSA:141424	Amplification of signal from the kinetochores	REACTOME_Pathways_26.12.2019	3.61192e-06	0.000346745	2.69463e-17	1.77846e-15	[-1]	Group65	10.4167	10	None Specific Cluster	[CENPC, CENPM, NUP133, SPC24, ZWINT]	[BUB1, DSN1, KIF2C]	[ZWILCH]	[INCENP]	[]	[]	[]	[]	[]	[]	50	30	10	10	0	0	0	0	0	0	48.9539	30.3292	10.1746	10.5423	0	0	0	0	0	0	[BUB1, CENPC, CENPM, DSN1, INCENP, KIF2C, NUP133, SPC24, ZWILCH, ZWINT]
KEGG:05014	Amyotrophic lateral sclerosis (ALS)	KEGG_26.12.2019	6.22091e-07	0.000345261	5.14767e-09	5.91982e-07	[-1]	Group098	21.0526	12	None Specific Cluster	[GPX8]	[RAB5A]	[]	[MAPK13]	[]	[BID, MAP2K3]	[]	[BCL2L1, TOMM40]	[SOD1]	[BAX, CYCS, GPX1, MAPK12]	8.33333	8.33333	0	8.33333	0	16.6667	0	16.6667	8.33333	33.3333	8.12928	8.34379	0	8.67366	0	17.1854	0	16.89	8.56842	32.2095	[BAX, BCL2L1, BID, CYCS, GPX1, GPX8, MAP2K3, MAPK12, MAPK13, RAB5A, SOD1, TOMM40]
WP:138	Androgen receptor signaling pathway	WikiPathways_26.12.2019	5.40949e-11	4.66298e-08	5.40949e-11	7.78967e-09	[-1]	Group080	21.978	20	None Specific Cluster	[BAG1, UBE3A]	[AR, KAT2B, KAT7, RNF14]	[SMAD3, ZNF318]	[]	[BMF, NCOA2, ZMIZ1]	[JUN, SRC]	[]	[CARM1, CCND1, NCOR2]	[CAV1]	[PTK2, RELA, TLE5]	10	20	10	0	15	10	0	15	5	15	9.67218	19.8548	10.0671	0	15.6423	10.2236	0	15.0717	5.09734	14.371	[AR, BAG1, BMF, CARM1, CAV1, CCND1, JUN, KAT2B, KAT7, NCOA2, NCOR2, PTK2, RELA, RNF14, SMAD3, SRC, TLE5, UBE3A, ZMIZ1, ZNF318]
WP:138	Androgen receptor signaling pathway	WikiPathways_26.12.2019	2.71776e-09	4.81044e-07	2.71776e-09	1.52195e-07	[-1]	Group05	14.2857	13	None Specific Cluster	[KAT2B, KAT7, RNF14, UBE3A]	[SMAD3]	[]	[BMF, ZMIZ1]	[SRC]	[CAV1]	[CCND1]	[PTK2, RELA]	[]	[TLE5]	30.7692	7.69231	0	15.3846	7.69231	7.69231	7.69231	15.3846	0	7.69231	29.6484	7.65358	0	15.962	8.03422	7.85822	7.8705	15.0943	0	7.87869	[BMF, CAV1, CCND1, KAT2B, KAT7, PTK2, RELA, RNF14, SMAD3, SRC, TLE5, UBE3A, ZMIZ1]
GO:0048645	animal organ formation	GO_BiologicalProcess-EBI-UniProt-GOA_26.12.2019_00h00	5.21516e-08	3.41071e-05	1.65045e-17	3.36692e-15	[3, 4, 5, 6, 7]	Group210	20	15	None Specific Cluster	[DKK1]	[AR]	[GATD3A, GDNF]	[]	[]	[FGFR1, NOG]	[FLG, MEF2C]	[HES1, MESP1, WNT5A]	[NOTCH1]	[CITED2, LONP1, WNT2B]	6.66667	6.66667	13.3333	0	0	13.3333	13.3333	20	6.66667	20	6.44432	6.61437	13.4148	0	0	13.6234	13.8769	20.0837	6.79244	19.1501	[AR, CITED2, DKK1, FGFR1, FLG, GATD3A, GDNF, HES1, LONP1, MEF2C, MESP1, NOG, NOTCH1, WNT2B, WNT5A]
GO:0048645	animal organ formation	GO_BiologicalProcess-EBI-UniProt-GOA_26.12.2019_00h00	5.21516e-08	3.41071e-05	9.70379e-28	2.36772e-25	[3, 4, 5, 6, 7]	Group277	20	15	None Specific Cluster	[DKK1]	[AR]	[GATD3A, GDNF]	[]	[]	[FGFR1, NOG]	[FLG, MEF2C]	[HES1, MESP1, WNT5A]	[NOTCH1]	[CITED2, LONP1, WNT2B]	6.66667	6.66667	13.3333	0	0	13.3333	13.3333	20	6.66667	20	6.44432	6.61437	13.4148	0	0	13.6234	13.8769	20.0837	6.79244	19.1501	[AR, CITED2, DKK1, FGFR1, FLG, GATD3A, GDNF, HES1, LONP1, MEF2C, MESP1, NOG, NOTCH1, WNT2B, WNT5A]
GO:0031100	animal organ regeneration	GO_BiologicalProcess-EBI-UniProt-GOA_26.12.2019_00h00	9.80318e-08	6.1858e-05	9.80318e-08	9.41105e-06	[4, 5, 6]	Group026	15.2	19	None Specific Cluster	[HMOX1]	[CXCL12, MBD4]	[AURKA, UPF2]	[CCN1, NNMT]	[]	[PRMT5]	[]	[CCND1, CEBPB, INTS1, MYC, RHBDF2]	[CDK7, NOTCH1, RPL30, SLC12A9]	[COASY, PTPRU]	5.26316	10.5263	10.5263	10.5263	0	5.26316	0	26.3158	21.0526	10.5263	5.07184	10.4114	10.5578	10.823	0	5.36098	0	26.344	21.3833	10.0477	[AURKA, CCN1, CCND1, CDK7, CEBPB, COASY, CXCL12, HMOX1, INTS1, MBD4, MYC, NNMT, NOTCH1, PRMT5, PTPRU, RHBDF2, RPL30, SLC12A9, UPF2]
GO:0043276	anoikis	GO_BiologicalProcess-EBI-UniProt-GOA_26.12.2019_00h00	1.42248e-08	1.0057e-05	1.42248e-08	1.53628e-06	[5]	Group134	26	13	None Specific Cluster	[]	[ANKRD13C, IKBKG, NTRK2]	[PDK4]	[]	[BMF]	[MYBBP1A, SRC]	[SIK1]	[]	[CAV1, NOTCH1]	[ITGA5, PTK2, TLE5]	0	23.0769	7.69231	0	7.69231	15.3846	7.69231	0	15.3846	23.0769	0	22.8619	7.72785	0	8.0051	15.696	7.99401	0	15.6516	22.0635	[ANKRD13C, BMF, CAV1, IKBKG, ITGA5, MYBBP1A, NOTCH1, NTRK2, PDK4, PTK2, SIK1, SRC, TLE5]
GO:0016999	antibiotic metabolic process	GO_BiologicalProcess-EBI-UniProt-GOA_26.12.2019_00h00	1.20424e-05	0.00508189	1.29543e-16	2.59085e-14	[4]	Group237	11.1111	19	None Specific Cluster	[ABCC2, PRDX6]	[AKR1B10, GNPDA1]	[AKR1C3]	[DLC1, RNASE1]	[CYP1A1]	[]	[]	[GIPC1, LRP5]	[AKR7A2, SOD1]	[ACLY, CYBA, GPX1, PCK2, PRDX2, PRDX5, TIMP1]	10.5263	10.5263	5.26316	10.5263	5.26316	0	0	10.5263	10.5263	36.8421	10.2959	10.5676	5.35813	10.9854	5.55036	0	0	10.6957	10.8521	35.6948	[ABCC2, ACLY, AKR1B10, AKR1C3, AKR7A2, CYBA, CYP1A1, DLC1, GIPC1, GNPDA1, GPX1, LRP5, PCK2, PRDX2, PRDX5, PRDX6, RNASE1, SOD1, TIMP1]
GO:0002479	antigen processing and presentation of exogenous peptide antigen via MHC class I, TAP-dependent	GO_BiologicalProcess-EBI-UniProt-GOA_26.12.2019_00h00	0.00011299	0.0350268	2.61034e-122	7.20454e-120	[6]	Group289	12.9032	12	None Specific Cluster	[PSMA1, PSMA2]	[CHUK, IKBKG]	[HLA-H]	[]	[]	[]	[PSMB9]	[]	[PSMB8, PSMC5]	[CYBA, PSMA6, PSMD9, SEM1]	16.6667	16.6667	8.33333	0	0	0	8.33333	0	16.6667	33.3333	16.3392	16.7704	8.50315	0	0	0	8.79601	0	17.2219	32.3693	[CHUK, CYBA, HLA-H, IKBKG, PSMA1, PSMA2, PSMA6, PSMB8, PSMB9, PSMC5, PSMD9, SEM1]
GO:0002474	antigen processing and presentation of peptide antigen via MHC class I	GO_BiologicalProcess-EBI-UniProt-GOA_26.12.2019_00h00	6.82564e-07	0.00037541	6.5532e-16	1.27132e-13	[4]	Group275	14.7826	17	None Specific Cluster	[IDE, PSMA1, PSMA2, SEC23A, SEC24A, TAPBPL]	[CHUK, IKBKG]	[HLA-H]	[]	[]	[]	[PSMB9]	[]	[PSMB8, PSMC5]	[CYBA, PNKD, PSMA6, PSMD9, SEM1]	35.2941	11.7647	5.88235	0	0	0	5.88235	0	11.7647	29.4118	34.8209	11.9133	6.04042	0	0	0	6.24847	0	12.234	28.7429	[CHUK, CYBA, HLA-H, IDE, IKBKG, PNKD, PSMA1, PSMA2, PSMA6, PSMB8, PSMB9, PSMC5, PSMD9, SEC23A, SEC24A, SEM1, TAPBPL]
GO:0002474	antigen processing and presentation of peptide antigen via MHC class I	GO_BiologicalProcess-EBI-UniProt-GOA_26.12.2019_00h00	6.82564e-07	0.00037541	2.61034e-122	7.20454e-120	[4]	Group289	14.7826	17	None Specific Cluster	[IDE, PSMA1, PSMA2, SEC23A, SEC24A, TAPBPL]	[CHUK, IKBKG]	[HLA-H]	[]	[]	[]	[PSMB9]	[]	[PSMB8, PSMC5]	[CYBA, PNKD, PSMA6, PSMD9, SEM1]	35.2941	11.7647	5.88235	0	0	0	5.88235	0	11.7647	29.4118	34.8209	11.9133	6.04042	0	0	0	6.24847	0	12.234	28.7429	[CHUK, CYBA, HLA-H, IDE, IKBKG, PNKD, PSMA1, PSMA2, PSMA6, PSMB8, PSMB9, PSMC5, PSMD9, SEC23A, SEC24A, SEM1, TAPBPL]
GO:0016209	antioxidant activity	GO_BiologicalProcess-EBI-UniProt-GOA_26.12.2019_00h00	3.40411e-10	2.78796e-07	1.29543e-16	2.59085e-14	[4, 7]	Group237	17.2932	23	None Specific Cluster	[GPX8, PRDX4, PRDX6, SELENOT, SELENOW, TXN2]	[NQO1]	[GSTM2, LRRK2, SESN1]	[DLC1, GSTO1]	[]	[RBM14]	[SOD2-OT1]	[CHST2, LRP5]	[RBM14-RBM4, SOD1]	[GPX1, PRDX2, PRDX5, TIMP1, TXNDC17]	26.087	4.34783	13.0435	8.69565	0	4.34783	4.34783	8.69565	8.69565	21.7391	25.4724	4.35743	13.2562	9.0594	0	4.48742	4.57092	8.82055	8.94948	21.0262	[CHST2, DLC1, GPX1, GPX8, GSTM2, GSTO1, LRP5, LRRK2, NQO1, PRDX2, PRDX4, PRDX5, PRDX6, RBM14, RBM14-RBM4, SELENOT, SELENOW, SESN1, SOD1, SOD2-OT1, TIMP1, TXN2, TXNDC17]
R-HSA:179419	APC:Cdc20 mediated degradation of cell cycle proteins prior to satisfation of the cell cycle checkpoint	REACTOME_Pathways_26.12.2019	1.61779e-06	0.000821836	6.5532e-16	1.27132e-13	[-1]	Group275	17.8082	13	None Specific Cluster	[CDC26, PSMA1, PSMA2, UBB]	[]	[NEK2]	[UBE2D1]	[]	[]	[PSMB9]	[]	[PSMB8, PSMC5]	[ANAPC11, PSMA6, PSMD9, SEM1]	30.7692	0	7.69231	7.69231	0	0	7.69231	0	15.3846	30.7692	30.178	0	7.85253	8.04973	0	0	8.12298	0	15.9041	29.8926	[ANAPC11, CDC26, NEK2, PSMA1, PSMA2, PSMA6, PSMB8, PSMB9, PSMC5, PSMD9, SEM1, UBB, UBE2D1]
R-HSA:179419	APC:Cdc20 mediated degradation of cell cycle proteins prior to satisfation of the cell cycle checkpoint	REACTOME_Pathways_26.12.2019	1.61779e-06	0.000821836	1.57006e-46	4.17637e-44	[-1]	Group286	17.8082	13	None Specific Cluster	[CDC26, PSMA1, PSMA2, UBB]	[]	[NEK2]	[UBE2D1]	[]	[]	[PSMB9]	[]	[PSMB8, PSMC5]	[ANAPC11, PSMA6, PSMD9, SEM1]	30.7692	0	7.69231	7.69231	0	0	7.69231	0	15.3846	30.7692	30.178	0	7.85253	8.04973	0	0	8.12298	0	15.9041	29.8926	[ANAPC11, CDC26, NEK2, PSMA1, PSMA2, PSMA6, PSMB8, PSMB9, PSMC5, PSMD9, SEM1, UBB, UBE2D1]
R-HSA:179419	APC:Cdc20 mediated degradation of cell cycle proteins prior to satisfation of the cell cycle checkpoint	REACTOME_Pathways_26.12.2019	1.61779e-06	0.000821836	2.61034e-122	7.20454e-120	[-1]	Group289	17.8082	13	None Specific Cluster	[CDC26, PSMA1, PSMA2, UBB]	[]	[NEK2]	[UBE2D1]	[]	[]	[PSMB9]	[]	[PSMB8, PSMC5]	[ANAPC11, PSMA6, PSMD9, SEM1]	30.7692	0	7.69231	7.69231	0	0	7.69231	0	15.3846	30.7692	30.178	0	7.85253	8.04973	0	0	8.12298	0	15.9041	29.8926	[ANAPC11, CDC26, NEK2, PSMA1, PSMA2, PSMA6, PSMB8, PSMB9, PSMC5, PSMD9, SEM1, UBB, UBE2D1]
R-HSA:179419	APC:Cdc20 mediated degradation of cell cycle proteins prior to satisfation of the cell cycle checkpoint	REACTOME_Pathways_26.12.2019	2.77493e-07	3.57966e-05	1.60919e-08	8.52872e-07	[-1]	Group62	13.6986	10	None Specific Cluster	[CDC26, UBB]	[]	[PSMA1]	[NEK2]	[]	[PSMB9]	[]	[]	[ANAPC11, PSMC5, PSMD9]	[PSMA6, SEM1]	20	0	10	10	0	10	0	0	30	20	19.1034	0	9.92616	10.2848	0	10.1266	0	0	30.2532	20.3059	[ANAPC11, CDC26, NEK2, PSMA1, PSMA6, PSMB9, PSMC5, PSMD9, SEM1, UBB]
R-HSA:174143	APC/C-mediated degradation of cell cycle proteins	REACTOME_Pathways_26.12.2019	1.99626e-06	0.00100212	1.57006e-46	4.17637e-44	[-1]	Group286	16.2791	14	None Specific Cluster	[CDC26, PSMA1, PSMA2, UBB]	[]	[AURKA, NEK2]	[UBE2D1]	[]	[]	[PSMB9]	[]	[PSMB8, PSMC5]	[ANAPC11, PSMA6, PSMD9, SEM1]	28.5714	0	14.2857	7.14286	0	0	7.14286	0	14.2857	28.5714	27.9808	0	14.5616	7.46365	0	0	7.53156	0	14.7462	27.7162	[ANAPC11, AURKA, CDC26, NEK2, PSMA1, PSMA2, PSMA6, PSMB8, PSMB9, PSMC5, PSMD9, SEM1, UBB, UBE2D1]
R-HSA:174143	APC/C-mediated degradation of cell cycle proteins	REACTOME_Pathways_26.12.2019	1.99626e-06	0.00100212	2.61034e-122	7.20454e-120	[-1]	Group289	16.2791	14	None Specific Cluster	[CDC26, PSMA1, PSMA2, UBB]	[]	[AURKA, NEK2]	[UBE2D1]	[]	[]	[PSMB9]	[]	[PSMB8, PSMC5]	[ANAPC11, PSMA6, PSMD9, SEM1]	28.5714	0	14.2857	7.14286	0	0	7.14286	0	14.2857	28.5714	27.9808	0	14.5616	7.46365	0	0	7.53156	0	14.7462	27.7162	[ANAPC11, AURKA, CDC26, NEK2, PSMA1, PSMA2, PSMA6, PSMB8, PSMB9, PSMC5, PSMD9, SEM1, UBB, UBE2D1]
R-HSA:176409	APC/C:Cdc20 mediated degradation of mitotic proteins	REACTOME_Pathways_26.12.2019	2.22268e-06	0.00110023	6.5532e-16	1.27132e-13	[-1]	Group275	17.3333	13	None Specific Cluster	[CDC26, PSMA1, PSMA2, UBB]	[]	[NEK2]	[UBE2D1]	[]	[]	[PSMB9]	[]	[PSMB8, PSMC5]	[ANAPC11, PSMA6, PSMD9, SEM1]	30.7692	0	7.69231	7.69231	0	0	7.69231	0	15.3846	30.7692	30.178	0	7.85253	8.04973	0	0	8.12298	0	15.9041	29.8926	[ANAPC11, CDC26, NEK2, PSMA1, PSMA2, PSMA6, PSMB8, PSMB9, PSMC5, PSMD9, SEM1, UBB, UBE2D1]
R-HSA:176409	APC/C:Cdc20 mediated degradation of mitotic proteins	REACTOME_Pathways_26.12.2019	2.22268e-06	0.00110023	1.57006e-46	4.17637e-44	[-1]	Group286	17.3333	13	None Specific Cluster	[CDC26, PSMA1, PSMA2, UBB]	[]	[NEK2]	[UBE2D1]	[]	[]	[PSMB9]	[]	[PSMB8, PSMC5]	[ANAPC11, PSMA6, PSMD9, SEM1]	30.7692	0	7.69231	7.69231	0	0	7.69231	0	15.3846	30.7692	30.178	0	7.85253	8.04973	0	0	8.12298	0	15.9041	29.8926	[ANAPC11, CDC26, NEK2, PSMA1, PSMA2, PSMA6, PSMB8, PSMB9, PSMC5, PSMD9, SEM1, UBB, UBE2D1]
R-HSA:176409	APC/C:Cdc20 mediated degradation of mitotic proteins	REACTOME_Pathways_26.12.2019	2.22268e-06	0.00110023	2.61034e-122	7.20454e-120	[-1]	Group289	17.3333	13	None Specific Cluster	[CDC26, PSMA1, PSMA2, UBB]	[]	[NEK2]	[UBE2D1]	[]	[]	[PSMB9]	[]	[PSMB8, PSMC5]	[ANAPC11, PSMA6, PSMD9, SEM1]	30.7692	0	7.69231	7.69231	0	0	7.69231	0	15.3846	30.7692	30.178	0	7.85253	8.04973	0	0	8.12298	0	15.9041	29.8926	[ANAPC11, CDC26, NEK2, PSMA1, PSMA2, PSMA6, PSMB8, PSMB9, PSMC5, PSMD9, SEM1, UBB, UBE2D1]
R-HSA:176409	APC/C:Cdc20 mediated degradation of mitotic proteins	REACTOME_Pathways_26.12.2019	3.59641e-07	4.45954e-05	1.60919e-08	8.52872e-07	[-1]	Group62	13.3333	10	None Specific Cluster	[CDC26, UBB]	[]	[PSMA1]	[NEK2]	[]	[PSMB9]	[]	[]	[ANAPC11, PSMC5, PSMD9]	[PSMA6, SEM1]	20	0	10	10	0	10	0	0	30	20	19.1034	0	9.92616	10.2848	0	10.1266	0	0	30.2532	20.3059	[ANAPC11, CDC26, NEK2, PSMA1, PSMA6, PSMB9, PSMC5, PSMD9, SEM1, UBB]
R-HSA:174154	APC/C:Cdc20 mediated degradation of Securin	REACTOME_Pathways_26.12.2019	3.80019e-06	0.00180129	6.5532e-16	1.27132e-13	[-1]	Group275	17.9104	12	None Specific Cluster	[CDC26, PSMA1, PSMA2, UBB]	[]	[]	[UBE2D1]	[]	[]	[PSMB9]	[]	[PSMB8, PSMC5]	[ANAPC11, PSMA6, PSMD9, SEM1]	33.3333	0	0	8.33333	0	0	8.33333	0	16.6667	33.3333	32.7497	0	0	8.73571	0	0	8.8152	0	17.2594	32.4399	[ANAPC11, CDC26, PSMA1, PSMA2, PSMA6, PSMB8, PSMB9, PSMC5, PSMD9, SEM1, UBB, UBE2D1]
R-HSA:174154	APC/C:Cdc20 mediated degradation of Securin	REACTOME_Pathways_26.12.2019	3.80019e-06	0.00180129	1.57006e-46	4.17637e-44	[-1]	Group286	17.9104	12	None Specific Cluster	[CDC26, PSMA1, PSMA2, UBB]	[]	[]	[UBE2D1]	[]	[]	[PSMB9]	[]	[PSMB8, PSMC5]	[ANAPC11, PSMA6, PSMD9, SEM1]	33.3333	0	0	8.33333	0	0	8.33333	0	16.6667	33.3333	32.7497	0	0	8.73571	0	0	8.8152	0	17.2594	32.4399	[ANAPC11, CDC26, PSMA1, PSMA2, PSMA6, PSMB8, PSMB9, PSMC5, PSMD9, SEM1, UBB, UBE2D1]
R-HSA:174154	APC/C:Cdc20 mediated degradation of Securin	REACTOME_Pathways_26.12.2019	3.80019e-06	0.00180129	2.61034e-122	7.20454e-120	[-1]	Group289	17.9104	12	None Specific Cluster	[CDC26, PSMA1, PSMA2, UBB]	[]	[]	[UBE2D1]	[]	[]	[PSMB9]	[]	[PSMB8, PSMC5]	[ANAPC11, PSMA6, PSMD9, SEM1]	33.3333	0	0	8.33333	0	0	8.33333	0	16.6667	33.3333	32.7497	0	0	8.73571	0	0	8.8152	0	17.2594	32.4399	[ANAPC11, CDC26, PSMA1, PSMA2, PSMA6, PSMB8, PSMB9, PSMC5, PSMD9, SEM1, UBB, UBE2D1]
R-HSA:174154	APC/C:Cdc20 mediated degradation of Securin	REACTOME_Pathways_26.12.2019	1.29768e-06	0.00014534	1.60919e-08	8.52872e-07	[-1]	Group62	13.4328	9	None Specific Cluster	[CDC26, UBB]	[]	[PSMA1]	[]	[]	[PSMB9]	[]	[]	[ANAPC11, PSMC5, PSMD9]	[PSMA6, SEM1]	22.2222	0	11.1111	0	0	11.1111	0	0	33.3333	22.2222	21.2934	0	11.0641	0	0	11.2875	0	0	33.7213	22.6337	[ANAPC11, CDC26, PSMA1, PSMA6, PSMB9, PSMC5, PSMD9, SEM1, UBB]
R-HSA:174178	APC/C:Cdh1 mediated degradation of Cdc20 and other APC/C:Cdh1 targeted proteins in late mitosis/early G1	REACTOME_Pathways_26.12.2019	1.37424e-06	0.000715979	6.5532e-16	1.27132e-13	[-1]	Group275	18.0556	13	None Specific Cluster	[CDC26, PSMA1, PSMA2, UBB]	[]	[AURKA]	[UBE2D1]	[]	[]	[PSMB9]	[]	[PSMB8, PSMC5]	[ANAPC11, PSMA6, PSMD9, SEM1]	30.7692	0	7.69231	7.69231	0	0	7.69231	0	15.3846	30.7692	30.178	0	7.85253	8.04973	0	0	8.12298	0	15.9041	29.8926	[ANAPC11, AURKA, CDC26, PSMA1, PSMA2, PSMA6, PSMB8, PSMB9, PSMC5, PSMD9, SEM1, UBB, UBE2D1]
R-HSA:174178	APC/C:Cdh1 mediated degradation of Cdc20 and other APC/C:Cdh1 targeted proteins in late mitosis/early G1	REACTOME_Pathways_26.12.2019	1.37424e-06	0.000715979	1.57006e-46	4.17637e-44	[-1]	Group286	18.0556	13	None Specific Cluster	[CDC26, PSMA1, PSMA2, UBB]	[]	[AURKA]	[UBE2D1]	[]	[]	[PSMB9]	[]	[PSMB8, PSMC5]	[ANAPC11, PSMA6, PSMD9, SEM1]	30.7692	0	7.69231	7.69231	0	0	7.69231	0	15.3846	30.7692	30.178	0	7.85253	8.04973	0	0	8.12298	0	15.9041	29.8926	[ANAPC11, AURKA, CDC26, PSMA1, PSMA2, PSMA6, PSMB8, PSMB9, PSMC5, PSMD9, SEM1, UBB, UBE2D1]
R-HSA:174178	APC/C:Cdh1 mediated degradation of Cdc20 and other APC/C:Cdh1 targeted proteins in late mitosis/early G1	REACTOME_Pathways_26.12.2019	1.37424e-06	0.000715979	2.61034e-122	7.20454e-120	[-1]	Group289	18.0556	13	None Specific Cluster	[CDC26, PSMA1, PSMA2, UBB]	[]	[AURKA]	[UBE2D1]	[]	[]	[PSMB9]	[]	[PSMB8, PSMC5]	[ANAPC11, PSMA6, PSMD9, SEM1]	30.7692	0	7.69231	7.69231	0	0	7.69231	0	15.3846	30.7692	30.178	0	7.85253	8.04973	0	0	8.12298	0	15.9041	29.8926	[ANAPC11, AURKA, CDC26, PSMA1, PSMA2, PSMA6, PSMB8, PSMB9, PSMC5, PSMD9, SEM1, UBB, UBE2D1]
R-HSA:174178	APC/C:Cdh1 mediated degradation of Cdc20 and other APC/C:Cdh1 targeted proteins in late mitosis/early G1	REACTOME_Pathways_26.12.2019	2.40446e-06	0.000245255	1.60919e-08	8.52872e-07	[-1]	Group62	12.5	9	None Specific Cluster	[CDC26, UBB]	[]	[PSMA1]	[]	[]	[PSMB9]	[]	[]	[ANAPC11, PSMC5, PSMD9]	[PSMA6, SEM1]	22.2222	0	11.1111	0	0	11.1111	0	0	33.3333	22.2222	21.2934	0	11.0641	0	0	11.2875	0	0	33.7213	22.6337	[ANAPC11, CDC26, PSMA1, PSMA6, PSMB9, PSMC5, PSMD9, SEM1, UBB]
R-HSA:188191	APC/C:Cdh1-mediated degradation of Skp2	REACTOME_Reactions_26.12.2019	3.80019e-06	0.00180129	6.5532e-16	1.27132e-13	[-1]	Group275	17.9104	12	None Specific Cluster	[CDC26, PSMA1, PSMA2, UBB]	[]	[]	[UBE2D1]	[]	[]	[PSMB9]	[]	[PSMB8, PSMC5]	[ANAPC11, PSMA6, PSMD9, SEM1]	33.3333	0	0	8.33333	0	0	8.33333	0	16.6667	33.3333	32.7497	0	0	8.73571	0	0	8.8152	0	17.2594	32.4399	[ANAPC11, CDC26, PSMA1, PSMA2, PSMA6, PSMB8, PSMB9, PSMC5, PSMD9, SEM1, UBB, UBE2D1]
R-HSA:188191	APC/C:Cdh1-mediated degradation of Skp2	REACTOME_Reactions_26.12.2019	3.80019e-06	0.00180129	1.57006e-46	4.17637e-44	[-1]	Group286	17.9104	12	None Specific Cluster	[CDC26, PSMA1, PSMA2, UBB]	[]	[]	[UBE2D1]	[]	[]	[PSMB9]	[]	[PSMB8, PSMC5]	[ANAPC11, PSMA6, PSMD9, SEM1]	33.3333	0	0	8.33333	0	0	8.33333	0	16.6667	33.3333	32.7497	0	0	8.73571	0	0	8.8152	0	17.2594	32.4399	[ANAPC11, CDC26, PSMA1, PSMA2, PSMA6, PSMB8, PSMB9, PSMC5, PSMD9, SEM1, UBB, UBE2D1]
R-HSA:188191	APC/C:Cdh1-mediated degradation of Skp2	REACTOME_Reactions_26.12.2019	3.80019e-06	0.00180129	2.61034e-122	7.20454e-120	[-1]	Group289	17.9104	12	None Specific Cluster	[CDC26, PSMA1, PSMA2, UBB]	[]	[]	[UBE2D1]	[]	[]	[PSMB9]	[]	[PSMB8, PSMC5]	[ANAPC11, PSMA6, PSMD9, SEM1]	33.3333	0	0	8.33333	0	0	8.33333	0	16.6667	33.3333	32.7497	0	0	8.73571	0	0	8.8152	0	17.2594	32.4399	[ANAPC11, CDC26, PSMA1, PSMA2, PSMA6, PSMB8, PSMB9, PSMC5, PSMD9, SEM1, UBB, UBE2D1]
R-HSA:188191	APC/C:Cdh1-mediated degradation of Skp2	REACTOME_Reactions_26.12.2019	1.29768e-06	0.00014534	1.60919e-08	8.52872e-07	[-1]	Group62	13.4328	9	None Specific Cluster	[CDC26, UBB]	[]	[PSMA1]	[]	[]	[PSMB9]	[]	[]	[ANAPC11, PSMC5, PSMD9]	[PSMA6, SEM1]	22.2222	0	11.1111	0	0	11.1111	0	0	33.3333	22.2222	21.2934	0	11.0641	0	0	11.2875	0	0	33.7213	22.6337	[ANAPC11, CDC26, PSMA1, PSMA6, PSMB9, PSMC5, PSMD9, SEM1, UBB]
WP:254	Apoptosis	WikiPathways_26.12.2019	5.20867e-05	0.0178657	2.57949e-15	4.79786e-13	[-1]	Group204	13.9535	12	None Specific Cluster	[]	[CHUK, IKBKG, MAP3K1]	[PMAIP1]	[]	[]	[BID, JUN]	[]	[BCL2L1, MYC]	[]	[BAX, BBC3, CYCS, RELA]	0	25	8.33333	0	0	16.6667	0	16.6667	0	33.3333	0	25.0872	8.48004	0	0	17.2238	0	16.9276	0	32.2814	[BAX, BBC3, BCL2L1, BID, CHUK, CYCS, IKBKG, JUN, MAP3K1, MYC, PMAIP1, RELA]
WP:254	Apoptosis	WikiPathways_26.12.2019	5.20867e-05	0.0178657	2.913e-18	6.05904e-16	[-1]	Group215	13.9535	12	None Specific Cluster	[]	[CHUK, IKBKG, MAP3K1]	[PMAIP1]	[]	[]	[BID, JUN]	[]	[BCL2L1, MYC]	[]	[BAX, BBC3, CYCS, RELA]	0	25	8.33333	0	0	16.6667	0	16.6667	0	33.3333	0	25.0872	8.48004	0	0	17.2238	0	16.9276	0	32.2814	[BAX, BBC3, BCL2L1, BID, CHUK, CYCS, IKBKG, JUN, MAP3K1, MYC, PMAIP1, RELA]
KEGG:04210	Apoptosis	KEGG_26.12.2019	5.38289e-10	4.33861e-07	6.21706e-23	1.41749e-20	[-1]	Group232	16.9118	23	None Specific Cluster	[PIK3CB]	[CHUK, CTSO, DDIT3, IKBKG]	[PIK3R3, PMAIP1]	[AKT3, GADD45B, PARP1]	[]	[BID, JUN]	[DAB2IP]	[ACTG1, BCL2L1]	[CTSD]	[BAX, BBC3, CAPN1, CTSB, CYCS, LMNA, RELA]	4.34783	17.3913	8.69565	13.0435	0	8.69565	4.34783	8.69565	4.34783	30.4348	4.22936	17.3638	8.80405	13.5377	0	8.94092	4.55364	8.7872	4.45783	29.3254	[ACTG1, AKT3, BAX, BBC3, BCL2L1, BID, CAPN1, CHUK, CTSB, CTSD, CTSO, CYCS, DAB2IP, DDIT3, GADD45B, IKBKG, JUN, LMNA, PARP1, PIK3CB, PIK3R3, PMAIP1, RELA]
WP:254	Apoptosis	WikiPathways_26.12.2019	5.20867e-05	0.0178657	6.21706e-23	1.41749e-20	[-1]	Group232	13.9535	12	None Specific Cluster	[]	[CHUK, IKBKG, MAP3K1]	[PMAIP1]	[]	[]	[BID, JUN]	[]	[BCL2L1, MYC]	[]	[BAX, BBC3, CYCS, RELA]	0	25	8.33333	0	0	16.6667	0	16.6667	0	33.3333	0	25.0872	8.48004	0	0	17.2238	0	16.9276	0	32.2814	[BAX, BBC3, BCL2L1, BID, CHUK, CYCS, IKBKG, JUN, MAP3K1, MYC, PMAIP1, RELA]
KEGG:04210	Apoptosis	KEGG_26.12.2019	5.38289e-10	4.33861e-07	2.14844e-27	5.17774e-25	[-1]	Group254	16.9118	23	None Specific Cluster	[PIK3CB]	[CHUK, CTSO, DDIT3, IKBKG]	[PIK3R3, PMAIP1]	[AKT3, GADD45B, PARP1]	[]	[BID, JUN]	[DAB2IP]	[ACTG1, BCL2L1]	[CTSD]	[BAX, BBC3, CAPN1, CTSB, CYCS, LMNA, RELA]	4.34783	17.3913	8.69565	13.0435	0	8.69565	4.34783	8.69565	4.34783	30.4348	4.22936	17.3638	8.80405	13.5377	0	8.94092	4.55364	8.7872	4.45783	29.3254	[ACTG1, AKT3, BAX, BBC3, BCL2L1, BID, CAPN1, CHUK, CTSB, CTSD, CTSO, CYCS, DAB2IP, DDIT3, GADD45B, IKBKG, JUN, LMNA, PARP1, PIK3CB, PIK3R3, PMAIP1, RELA]
WP:254	Apoptosis	WikiPathways_26.12.2019	5.20867e-05	0.0178657	2.14844e-27	5.17774e-25	[-1]	Group254	13.9535	12	None Specific Cluster	[]	[CHUK, IKBKG, MAP3K1]	[PMAIP1]	[]	[]	[BID, JUN]	[]	[BCL2L1, MYC]	[]	[BAX, BBC3, CYCS, RELA]	0	25	8.33333	0	0	16.6667	0	16.6667	0	33.3333	0	25.0872	8.48004	0	0	17.2238	0	16.9276	0	32.2814	[BAX, BBC3, BCL2L1, BID, CHUK, CYCS, IKBKG, JUN, MAP3K1, MYC, PMAIP1, RELA]
WP:254	Apoptosis	WikiPathways_26.12.2019	5.20867e-05	0.0178657	6.03196e-18	1.24258e-15	[-1]	Group255	13.9535	12	None Specific Cluster	[]	[CHUK, IKBKG, MAP3K1]	[PMAIP1]	[]	[]	[BID, JUN]	[]	[BCL2L1, MYC]	[]	[BAX, BBC3, CYCS, RELA]	0	25	8.33333	0	0	16.6667	0	16.6667	0	33.3333	0	25.0872	8.48004	0	0	17.2238	0	16.9276	0	32.2814	[BAX, BBC3, BCL2L1, BID, CHUK, CYCS, IKBKG, JUN, MAP3K1, MYC, PMAIP1, RELA]
WP:254	Apoptosis	WikiPathways_26.12.2019	5.20867e-05	0.0178657	7.23339e-31	1.80835e-28	[-1]	Group262	13.9535	12	None Specific Cluster	[]	[CHUK, IKBKG, MAP3K1]	[PMAIP1]	[]	[]	[BID, JUN]	[]	[BCL2L1, MYC]	[]	[BAX, BBC3, CYCS, RELA]	0	25	8.33333	0	0	16.6667	0	16.6667	0	33.3333	0	25.0872	8.48004	0	0	17.2238	0	16.9276	0	32.2814	[BAX, BBC3, BCL2L1, BID, CHUK, CYCS, IKBKG, JUN, MAP3K1, MYC, PMAIP1, RELA]
KEGG:04210	Apoptosis	KEGG_26.12.2019	5.38289e-10	4.33861e-07	1.91826e-127	5.35195e-125	[-1]	Group281	16.9118	23	None Specific Cluster	[PIK3CB]	[CHUK, CTSO, DDIT3, IKBKG]	[PIK3R3, PMAIP1]	[AKT3, GADD45B, PARP1]	[]	[BID, JUN]	[DAB2IP]	[ACTG1, BCL2L1]	[CTSD]	[BAX, BBC3, CAPN1, CTSB, CYCS, LMNA, RELA]	4.34783	17.3913	8.69565	13.0435	0	8.69565	4.34783	8.69565	4.34783	30.4348	4.22936	17.3638	8.80405	13.5377	0	8.94092	4.55364	8.7872	4.45783	29.3254	[ACTG1, AKT3, BAX, BBC3, BCL2L1, BID, CAPN1, CHUK, CTSB, CTSD, CTSO, CYCS, DAB2IP, DDIT3, GADD45B, IKBKG, JUN, LMNA, PARP1, PIK3CB, PIK3R3, PMAIP1, RELA]
R-HSA:109581	Apoptosis	REACTOME_Pathways_26.12.2019	2.95143e-10	2.43493e-07	1.91826e-127	5.35195e-125	[-1]	Group281	15	27	None Specific Cluster	[GAS2, OPA1, PSMA1, PSMA2, UBB]	[FNTA, TJP1, UACA]	[PMAIP1]	[AKT3]	[BMF]	[BID]	[PSMB9]	[BCL2L1, C1QBP]	[HIST1H1C, PSMB8, PSMC5]	[BAX, BBC3, CYCS, LMNA, NMT1, PSMA6, PSMD9, PTK2, SEM1]	18.5185	11.1111	3.7037	3.7037	3.7037	3.7037	3.7037	7.40741	11.1111	33.3333	18.1466	11.1753	3.77749	3.87236	3.91301	3.83622	3.90759	7.54052	11.4761	32.3549	[AKT3, BAX, BBC3, BCL2L1, BID, BMF, C1QBP, CYCS, FNTA, GAS2, HIST1H1C, LMNA, NMT1, OPA1, PMAIP1, PSMA1, PSMA2, PSMA6, PSMB8, PSMB9, PSMC5, PSMD9, PTK2, SEM1, TJP1, UACA, UBB]
WP:254	Apoptosis	WikiPathways_26.12.2019	5.20867e-05	0.0178657	1.91826e-127	5.35195e-125	[-1]	Group281	13.9535	12	None Specific Cluster	[]	[CHUK, IKBKG, MAP3K1]	[PMAIP1]	[]	[]	[BID, JUN]	[]	[BCL2L1, MYC]	[]	[BAX, BBC3, CYCS, RELA]	0	25	8.33333	0	0	16.6667	0	16.6667	0	33.3333	0	25.0872	8.48004	0	0	17.2238	0	16.9276	0	32.2814	[BAX, BBC3, BCL2L1, BID, CHUK, CYCS, IKBKG, JUN, MAP3K1, MYC, PMAIP1, RELA]
KEGG:04210	Apoptosis	KEGG_26.12.2019	5.38289e-10	4.33861e-07	5.02897e-64	1.35279e-61	[-1]	Group282	16.9118	23	None Specific Cluster	[PIK3CB]	[CHUK, CTSO, DDIT3, IKBKG]	[PIK3R3, PMAIP1]	[AKT3, GADD45B, PARP1]	[]	[BID, JUN]	[DAB2IP]	[ACTG1, BCL2L1]	[CTSD]	[BAX, BBC3, CAPN1, CTSB, CYCS, LMNA, RELA]	4.34783	17.3913	8.69565	13.0435	0	8.69565	4.34783	8.69565	4.34783	30.4348	4.22936	17.3638	8.80405	13.5377	0	8.94092	4.55364	8.7872	4.45783	29.3254	[ACTG1, AKT3, BAX, BBC3, BCL2L1, BID, CAPN1, CHUK, CTSB, CTSD, CTSO, CYCS, DAB2IP, DDIT3, GADD45B, IKBKG, JUN, LMNA, PARP1, PIK3CB, PIK3R3, PMAIP1, RELA]
WP:254	Apoptosis	WikiPathways_26.12.2019	5.20867e-05	0.0178657	5.02897e-64	1.35279e-61	[-1]	Group282	13.9535	12	None Specific Cluster	[]	[CHUK, IKBKG, MAP3K1]	[PMAIP1]	[]	[]	[BID, JUN]	[]	[BCL2L1, MYC]	[]	[BAX, BBC3, CYCS, RELA]	0	25	8.33333	0	0	16.6667	0	16.6667	0	33.3333	0	25.0872	8.48004	0	0	17.2238	0	16.9276	0	32.2814	[BAX, BBC3, BCL2L1, BID, CHUK, CYCS, IKBKG, JUN, MAP3K1, MYC, PMAIP1, RELA]
R-HSA:109581	Apoptosis	REACTOME_Pathways_26.12.2019	2.95143e-10	2.43493e-07	2.61034e-122	7.20454e-120	[-1]	Group289	15	27	None Specific Cluster	[GAS2, OPA1, PSMA1, PSMA2, UBB]	[FNTA, TJP1, UACA]	[PMAIP1]	[AKT3]	[BMF]	[BID]	[PSMB9]	[BCL2L1, C1QBP]	[HIST1H1C, PSMB8, PSMC5]	[BAX, BBC3, CYCS, LMNA, NMT1, PSMA6, PSMD9, PTK2, SEM1]	18.5185	11.1111	3.7037	3.7037	3.7037	3.7037	3.7037	7.40741	11.1111	33.3333	18.1466	11.1753	3.77749	3.87236	3.91301	3.83622	3.90759	7.54052	11.4761	32.3549	[AKT3, BAX, BBC3, BCL2L1, BID, BMF, C1QBP, CYCS, FNTA, GAS2, HIST1H1C, LMNA, NMT1, OPA1, PMAIP1, PSMA1, PSMA2, PSMA6, PSMB8, PSMB9, PSMC5, PSMD9, PTK2, SEM1, TJP1, UACA, UBB]
WP:1772	Apoptosis Modulation and Signaling	WikiPathways_26.12.2019	5.88424e-06	0.00267145	6.65157e-24	1.54982e-21	[-1]	Group220	14.8936	14	None Specific Cluster	[MYD88]	[TNFRSF10C]	[PMAIP1]	[]	[BMF]	[BID, BNIP3, JUN]	[]	[BCL2L1]	[TOLLIP]	[BAX, BBC3, CYCS, IRAK1, JPT1]	7.14286	7.14286	7.14286	0	7.14286	21.4286	0	7.14286	7.14286	35.7143	6.96284	7.14657	7.24711	0	7.50711	22.0793	0	7.23324	7.33897	34.4849	[BAX, BBC3, BCL2L1, BID, BMF, BNIP3, CYCS, IRAK1, JPT1, JUN, MYD88, PMAIP1, TNFRSF10C, TOLLIP]
WP:1772	Apoptosis Modulation and Signaling	WikiPathways_26.12.2019	5.88424e-06	0.00267145	2.14844e-27	5.17774e-25	[-1]	Group254	14.8936	14	None Specific Cluster	[MYD88]	[TNFRSF10C]	[PMAIP1]	[]	[BMF]	[BID, BNIP3, JUN]	[]	[BCL2L1]	[TOLLIP]	[BAX, BBC3, CYCS, IRAK1, JPT1]	7.14286	7.14286	7.14286	0	7.14286	21.4286	0	7.14286	7.14286	35.7143	6.96284	7.14657	7.24711	0	7.50711	22.0793	0	7.23324	7.33897	34.4849	[BAX, BBC3, BCL2L1, BID, BMF, BNIP3, CYCS, IRAK1, JPT1, JUN, MYD88, PMAIP1, TNFRSF10C, TOLLIP]
WP:1772	Apoptosis Modulation and Signaling	WikiPathways_26.12.2019	5.88424e-06	0.00267145	1.91826e-127	5.35195e-125	[-1]	Group281	14.8936	14	None Specific Cluster	[MYD88]	[TNFRSF10C]	[PMAIP1]	[]	[BMF]	[BID, BNIP3, JUN]	[]	[BCL2L1]	[TOLLIP]	[BAX, BBC3, CYCS, IRAK1, JPT1]	7.14286	7.14286	7.14286	0	7.14286	21.4286	0	7.14286	7.14286	35.7143	6.96284	7.14657	7.24711	0	7.50711	22.0793	0	7.23324	7.33897	34.4849	[BAX, BBC3, BCL2L1, BID, BMF, BNIP3, CYCS, IRAK1, JPT1, JUN, MYD88, PMAIP1, TNFRSF10C, TOLLIP]
WP:2864	Apoptosis-related network due to altered Notch3 in ovarian cancer	WikiPathways_26.12.2019	3.32923e-07	0.000194094	3.32923e-07	2.92972e-05	[-1]	Group095	22.2222	12	None Specific Cluster	[CUL5, GCLC]	[NQO1]	[CDKN1B]	[IL7R]	[]	[]	[]	[BCL3, IER3, THBS1]	[AXIN1, YBX3]	[JUND, PTK2]	16.6667	8.33333	8.33333	8.33333	0	0	0	25	16.6667	16.6667	16.2077	8.3177	8.43471	8.64653	0	0	0	25.2557	17.0833	16.0544	[AXIN1, BCL3, CDKN1B, CUL5, GCLC, IER3, IL7R, JUND, NQO1, PTK2, THBS1, YBX3]
GO:0008637	apoptotic mitochondrial changes	GO_BiologicalProcess-EBI-UniProt-GOA_26.12.2019_00h00	4.32221e-13	4.0672e-10	1.91826e-127	5.35195e-125	[5]	Group281	17.6471	30	None Specific Cluster	[GCLC, GCLM, HIGD1A, MLLT11, OPA1]	[MFF]	[GDNF, PMAIP1, TMEM14A]	[ERBB4]	[BMF]	[BID, BNIP3, HK2, JUN]	[SOD2-OT1]	[BCL2L1, TMEM158]	[]	[ATG3, ATP5IF1, BAX, BBC3, FIS1, GPX1, LMNA, NMT1, PDCD5, PRELID1, RHOT2, SLC25A4]	16.6667	3.33333	10	3.33333	3.33333	13.3333	3.33333	6.66667	0	40	16.3597	3.35829	10.2166	3.49105	3.52771	13.8339	3.52282	6.79802	0	38.8919	[ATG3, ATP5IF1, BAX, BBC3, BCL2L1, BID, BMF, BNIP3, ERBB4, FIS1, GCLC, GCLM, GDNF, GPX1, HIGD1A, HK2, JUN, LMNA, MFF, MLLT11, NMT1, OPA1, PDCD5, PMAIP1, PRELID1, RHOT2, SLC25A4, SOD2-OT1, TMEM14A, TMEM158]
GO:0019439	aromatic compound catabolic process	GO_BiologicalProcess-EBI-UniProt-GOA_26.12.2019_00h00	7.1365e-28	8.18557e-25	1.89406e-122	5.24656e-120	[4]	Group265	12.7086	99	None Specific Cluster	[ANP32A, HMOX1, MRPL13, MYD88, NUDT15, PAN2, PSMA1, PSMA2, RPL12, RPL27, RPS17, SLIRP, SMG8, UBB, XRN1]	[AKR1B10, DDX6, DIS3L, MBD4, NUDT4, TET2, UGCG, ZC3HAV1]	[EXOSC1, GDNF, INTS6, KYAT1, UPF2]	[DERA, FANCA, LSM6, MLH1, NT5C3A, RPL9, VPS53]	[CYP1A1, KMO, ZFP36L2]	[MAPKAPK2, PTHLH]	[PSMB9, SMG6]	[CNOT3, CPOX, DCP2, DNPH1, LSM7, RNASEH1, RNASEH2C, TNIP1]	[DKK3, EXOSC5, NAGLU, PSMB8, PSMC5, RPL30, RPL34, RPS27, RPS28, SMG9, TREX1, YBX3]	[BAX, CARHSP1, DHX34, DNASE1L2, GPX1, HINT1, KHSRP, LSM4, NBL1, NPM1, NT5C, PABPC4, PNP, POP7, PRDX5, PSMA6, PSMD9, RNASEH2A, RPL14, RPL18A, RPL19, RPL24, RPL29, RPL3, RPL32, RPL35, RPL35A, RPL37, RPL37A, RPS11, RPS19, RPS3, RPS5, RPS9, SEM1, TFPI2, YBX1]	15.1515	8.08081	5.05051	7.07071	3.0303	2.0202	2.0202	8.08081	12.1212	37.3737	14.8523	8.13023	5.15287	7.39519	3.20264	2.09319	2.13214	8.22882	12.5237	36.289	[AKR1B10, ANP32A, BAX, CARHSP1, CNOT3, CPOX, CYP1A1, DCP2, DDX6, DERA, DHX34, DIS3L, DKK3, DNASE1L2, DNPH1, EXOSC1, EXOSC5, FANCA, GDNF, GPX1, HINT1, HMOX1, INTS6, KHSRP, KMO, KYAT1, LSM4, LSM6, LSM7, MAPKAPK2, MBD4, MLH1, MRPL13, MYD88, NAGLU, NBL1, NPM1, NT5C, NT5C3A, NUDT15, NUDT4, PABPC4, PAN2, PNP, POP7, PRDX5, PSMA1, PSMA2, PSMA6, PSMB8, PSMB9, PSMC5, PSMD9, PTHLH, RNASEH1, RNASEH2A, RNASEH…
GO:0019439	aromatic compound catabolic process	GO_BiologicalProcess-EBI-UniProt-GOA_26.12.2019_00h00	7.1365e-28	8.18557e-25	4.40264e-80	1.19752e-77	[4]	Group276	12.7086	99	None Specific Cluster	[ANP32A, HMOX1, MRPL13, MYD88, NUDT15, PAN2, PSMA1, PSMA2, RPL12, RPL27, RPS17, SLIRP, SMG8, UBB, XRN1]	[AKR1B10, DDX6, DIS3L, MBD4, NUDT4, TET2, UGCG, ZC3HAV1]	[EXOSC1, GDNF, INTS6, KYAT1, UPF2]	[DERA, FANCA, LSM6, MLH1, NT5C3A, RPL9, VPS53]	[CYP1A1, KMO, ZFP36L2]	[MAPKAPK2, PTHLH]	[PSMB9, SMG6]	[CNOT3, CPOX, DCP2, DNPH1, LSM7, RNASEH1, RNASEH2C, TNIP1]	[DKK3, EXOSC5, NAGLU, PSMB8, PSMC5, RPL30, RPL34, RPS27, RPS28, SMG9, TREX1, YBX3]	[BAX, CARHSP1, DHX34, DNASE1L2, GPX1, HINT1, KHSRP, LSM4, NBL1, NPM1, NT5C, PABPC4, PNP, POP7, PRDX5, PSMA6, PSMD9, RNASEH2A, RPL14, RPL18A, RPL19, RPL24, RPL29, RPL3, RPL32, RPL35, RPL35A, RPL37, RPL37A, RPS11, RPS19, RPS3, RPS5, RPS9, SEM1, TFPI2, YBX1]	15.1515	8.08081	5.05051	7.07071	3.0303	2.0202	2.0202	8.08081	12.1212	37.3737	14.8523	8.13023	5.15287	7.39519	3.20264	2.09319	2.13214	8.22882	12.5237	36.289	[AKR1B10, ANP32A, BAX, CARHSP1, CNOT3, CPOX, CYP1A1, DCP2, DDX6, DERA, DHX34, DIS3L, DKK3, DNASE1L2, DNPH1, EXOSC1, EXOSC5, FANCA, GDNF, GPX1, HINT1, HMOX1, INTS6, KHSRP, KMO, KYAT1, LSM4, LSM6, LSM7, MAPKAPK2, MBD4, MLH1, MRPL13, MYD88, NAGLU, NBL1, NPM1, NT5C, NT5C3A, NUDT15, NUDT4, PABPC4, PAN2, PNP, POP7, PRDX5, PSMA1, PSMA2, PSMA6, PSMB8, PSMB9, PSMC5, PSMD9, PTHLH, RNASEH1, RNASEH2A, RNASEH…
GO:0019439	aromatic compound catabolic process	GO_BiologicalProcess-EBI-UniProt-GOA_26.12.2019_00h00	7.1365e-28	8.18557e-25	3.9511e-219	1.10631e-216	[4]	Group288	12.7086	99	None Specific Cluster	[ANP32A, HMOX1, MRPL13, MYD88, NUDT15, PAN2, PSMA1, PSMA2, RPL12, RPL27, RPS17, SLIRP, SMG8, UBB, XRN1]	[AKR1B10, DDX6, DIS3L, MBD4, NUDT4, TET2, UGCG, ZC3HAV1]	[EXOSC1, GDNF, INTS6, KYAT1, UPF2]	[DERA, FANCA, LSM6, MLH1, NT5C3A, RPL9, VPS53]	[CYP1A1, KMO, ZFP36L2]	[MAPKAPK2, PTHLH]	[PSMB9, SMG6]	[CNOT3, CPOX, DCP2, DNPH1, LSM7, RNASEH1, RNASEH2C, TNIP1]	[DKK3, EXOSC5, NAGLU, PSMB8, PSMC5, RPL30, RPL34, RPS27, RPS28, SMG9, TREX1, YBX3]	[BAX, CARHSP1, DHX34, DNASE1L2, GPX1, HINT1, KHSRP, LSM4, NBL1, NPM1, NT5C, PABPC4, PNP, POP7, PRDX5, PSMA6, PSMD9, RNASEH2A, RPL14, RPL18A, RPL19, RPL24, RPL29, RPL3, RPL32, RPL35, RPL35A, RPL37, RPL37A, RPS11, RPS19, RPS3, RPS5, RPS9, SEM1, TFPI2, YBX1]	15.1515	8.08081	5.05051	7.07071	3.0303	2.0202	2.0202	8.08081	12.1212	37.3737	14.8523	8.13023	5.15287	7.39519	3.20264	2.09319	2.13214	8.22882	12.5237	36.289	[AKR1B10, ANP32A, BAX, CARHSP1, CNOT3, CPOX, CYP1A1, DCP2, DDX6, DERA, DHX34, DIS3L, DKK3, DNASE1L2, DNPH1, EXOSC1, EXOSC5, FANCA, GDNF, GPX1, HINT1, HMOX1, INTS6, KHSRP, KMO, KYAT1, LSM4, LSM6, LSM7, MAPKAPK2, MBD4, MLH1, MRPL13, MYD88, NAGLU, NBL1, NPM1, NT5C, NT5C3A, NUDT15, NUDT4, PABPC4, PAN2, PNP, POP7, PRDX5, PSMA1, PSMA2, PSMA6, PSMB8, PSMB9, PSMC5, PSMD9, PTHLH, RNASEH1, RNASEH2A, RNASEH…
GO:0019439	aromatic compound catabolic process	GO_BiologicalProcess-EBI-UniProt-GOA_26.12.2019_00h00	7.1365e-28	8.18557e-25	2.61034e-122	7.20454e-120	[4]	Group289	12.7086	99	None Specific Cluster	[ANP32A, HMOX1, MRPL13, MYD88, NUDT15, PAN2, PSMA1, PSMA2, RPL12, RPL27, RPS17, SLIRP, SMG8, UBB, XRN1]	[AKR1B10, DDX6, DIS3L, MBD4, NUDT4, TET2, UGCG, ZC3HAV1]	[EXOSC1, GDNF, INTS6, KYAT1, UPF2]	[DERA, FANCA, LSM6, MLH1, NT5C3A, RPL9, VPS53]	[CYP1A1, KMO, ZFP36L2]	[MAPKAPK2, PTHLH]	[PSMB9, SMG6]	[CNOT3, CPOX, DCP2, DNPH1, LSM7, RNASEH1, RNASEH2C, TNIP1]	[DKK3, EXOSC5, NAGLU, PSMB8, PSMC5, RPL30, RPL34, RPS27, RPS28, SMG9, TREX1, YBX3]	[BAX, CARHSP1, DHX34, DNASE1L2, GPX1, HINT1, KHSRP, LSM4, NBL1, NPM1, NT5C, PABPC4, PNP, POP7, PRDX5, PSMA6, PSMD9, RNASEH2A, RPL14, RPL18A, RPL19, RPL24, RPL29, RPL3, RPL32, RPL35, RPL35A, RPL37, RPL37A, RPS11, RPS19, RPS3, RPS5, RPS9, SEM1, TFPI2, YBX1]	15.1515	8.08081	5.05051	7.07071	3.0303	2.0202	2.0202	8.08081	12.1212	37.3737	14.8523	8.13023	5.15287	7.39519	3.20264	2.09319	2.13214	8.22882	12.5237	36.289	[AKR1B10, ANP32A, BAX, CARHSP1, CNOT3, CPOX, CYP1A1, DCP2, DDX6, DERA, DHX34, DIS3L, DKK3, DNASE1L2, DNPH1, EXOSC1, EXOSC5, FANCA, GDNF, GPX1, HINT1, HMOX1, INTS6, KHSRP, KMO, KYAT1, LSM4, LSM6, LSM7, MAPKAPK2, MBD4, MLH1, MRPL13, MYD88, NAGLU, NBL1, NPM1, NT5C, NT5C3A, NUDT15, NUDT4, PABPC4, PAN2, PNP, POP7, PRDX5, PSMA1, PSMA2, PSMA6, PSMB8, PSMB9, PSMC5, PSMD9, PTHLH, RNASEH1, RNASEH2A, RNASEH…
GO:0048844	artery morphogenesis	GO_BiologicalProcess-EBI-UniProt-GOA_26.12.2019_00h00	2.27315e-08	1.56392e-05	9.70379e-28	2.36772e-25	[5, 6, 7, 8, 9, 10]	Group277	19.7531	16	None Specific Cluster	[TGFBR1]	[]	[GATD3A, PMAIP1]	[TGFB2]	[ZMIZ1]	[NOG]	[]	[HES1, SMAD6, STRA6, TBX2, VEGFA]	[LDLR, LRP1, NOTCH1]	[CITED2, HEY1]	6.25	0	12.5	6.25	6.25	6.25	0	31.25	18.75	12.5	6.01645	0	12.5242	6.41934	6.48674	6.35943	0	31.2505	19.0244	11.9191	[CITED2, GATD3A, HES1, HEY1, LDLR, LRP1, NOG, NOTCH1, PMAIP1, SMAD6, STRA6, TBX2, TGFB2, TGFBR1, VEGFA, ZMIZ1]
WP:2586	Aryl Hydrocarbon Receptor Netpath	WikiPathways_26.12.2019	8.23621e-08	5.23823e-05	2.38334e-11	3.575e-09	[-1]	Group097	25	12	None Specific Cluster	[GCLC]	[AHR, NQO1]	[CDKN1B]	[]	[CYP1A1, CYP1B1]	[SRC]	[]	[KLF6, MYC, NCOR2, VEGFA]	[]	[RELA]	8.33333	16.6667	8.33333	0	16.6667	8.33333	0	33.3333	0	8.33333	8.03031	16.4844	8.35815	0	17.316	8.48809	0	33.3686	0	7.95434	[AHR, CDKN1B, CYP1A1, CYP1B1, GCLC, KLF6, MYC, NCOR2, NQO1, RELA, SRC, VEGFA]
WP:2586	Aryl Hydrocarbon Receptor Netpath	WikiPathways_26.12.2019	4.19858e-09	7.26354e-07	4.19858e-09	2.30922e-07	[-1]	Group07	20.8333	10	None Specific Cluster	[AHR, NQO1]	[]	[GCLC]	[CDKN1B, CYP1B1]	[SRC]	[]	[KLF6, MYC, VEGFA]	[RELA]	[]	[]	20	0	10	20	10	0	30	10	0	0	19.0832	0	9.9157	20.5479	10.3425	0	30.3952	9.71549	0	0	[AHR, CDKN1B, CYP1B1, GCLC, KLF6, MYC, NQO1, RELA, SRC, VEGFA]
WP:2873	Aryl Hydrocarbon Receptor Pathway	WikiPathways_26.12.2019	8.26315e-09	5.99079e-06	2.38334e-11	3.575e-09	[-1]	Group097	27.0833	13	None Specific Cluster	[]	[AHR, NQO1, POLK]	[CDKN1B]	[]	[CYP1A1, CYP1B1, IL1B]	[JUN, JUNB, SRC]	[]	[HES1]	[]	[BAX, JUND]	0	23.0769	7.69231	0	23.0769	23.0769	0	7.69231	0	15.3846	0	22.7321	7.68397	0	23.8789	23.4103	0	7.66926	0	14.6254	[AHR, BAX, CDKN1B, CYP1A1, CYP1B1, HES1, IL1B, JUN, JUNB, JUND, NQO1, POLK, SRC]
R-HSA:6782004	Assembly of the pre-incision complex in TC-NER	REACTOME_Reactions_26.12.2019	3.45359e-09	2.59365e-06	4.10005e-53	1.09471e-50	[-1]	Group287	28.8889	13	None Specific Cluster	[UBB, USP7]	[]	[]	[GTF2H2, HMGN1]	[]	[MNAT1]	[]	[ERCC2, PRPF19]	[CDK7]	[DDB1, GTF2H4, POLR2F, POLR2I, POLR2L]	15.3846	0	0	15.3846	0	7.69231	0	15.3846	7.69231	38.4615	15.0655	0	0	16.0744	0	7.9622	0	15.6506	7.93969	37.3076	[CDK7, DDB1, ERCC2, GTF2H2, GTF2H4, HMGN1, MNAT1, POLR2F, POLR2I, POLR2L, PRPF19, UBB, USP7]
R-HSA:6782004	Assembly of the pre-incision complex in TC-NER	REACTOME_Reactions_26.12.2019	5.57497e-07	6.74572e-05	4.85823e-08	2.42911e-06	[-1]	Group64	17.7778	8	None Specific Cluster	[UBB]	[]	[GTF2H2, HMGN1, USP7]	[]	[MNAT1]	[]	[]	[]	[CDK7, DDB1, GTF2H4]	[]	12.5	0	37.5	0	12.5	0	0	0	37.5	0	11.9491	0	37.2526	0	12.952	0	0	0	37.8464	0	[CDK7, DDB1, GTF2H2, GTF2H4, HMGN1, MNAT1, UBB, USP7]
R-HSA:68867	Assembly of the pre-replicative complex	REACTOME_Pathways_26.12.2019	9.84331e-08	6.19144e-05	4.34238e-12	7.16493e-10	[-1]	Group230	20.5882	14	None Specific Cluster	[MCM4, ORC3, ORC4, PSMA1, PSMA2, UBB]	[]	[]	[]	[]	[]	[PSMB9]	[CDC6]	[PSMB8, PSMC5]	[MCM7, PSMA6, PSMD9, SEM1]	42.8571	0	0	0	0	0	7.14286	7.14286	14.2857	28.5714	42.2961	0	0	0	0	0	7.58985	7.32311	14.8603	27.9306	[CDC6, MCM4, MCM7, ORC3, ORC4, PSMA1, PSMA2, PSMA6, PSMB8, PSMB9, PSMC5, PSMD9, SEM1, UBB]
R-HSA:68867	Assembly of the pre-replicative complex	REACTOME_Pathways_26.12.2019	9.84331e-08	6.19144e-05	1.57006e-46	4.17637e-44	[-1]	Group286	20.5882	14	None Specific Cluster	[MCM4, ORC3, ORC4, PSMA1, PSMA2, UBB]	[]	[]	[]	[]	[]	[PSMB9]	[CDC6]	[PSMB8, PSMC5]	[MCM7, PSMA6, PSMD9, SEM1]	42.8571	0	0	0	0	0	7.14286	7.14286	14.2857	28.5714	42.2961	0	0	0	0	0	7.58985	7.32311	14.8603	27.9306	[CDC6, MCM4, MCM7, ORC3, ORC4, PSMA1, PSMA2, PSMA6, PSMB8, PSMB9, PSMC5, PSMD9, SEM1, UBB]
R-HSA:68867	Assembly of the pre-replicative complex	REACTOME_Pathways_26.12.2019	9.84331e-08	6.19144e-05	2.61034e-122	7.20454e-120	[-1]	Group289	20.5882	14	None Specific Cluster	[MCM4, ORC3, ORC4, PSMA1, PSMA2, UBB]	[]	[]	[]	[]	[]	[PSMB9]	[CDC6]	[PSMB8, PSMC5]	[MCM7, PSMA6, PSMD9, SEM1]	42.8571	0	0	0	0	0	7.14286	7.14286	14.2857	28.5714	42.2961	0	0	0	0	0	7.58985	7.32311	14.8603	27.9306	[CDC6, MCM4, MCM7, ORC3, ORC4, PSMA1, PSMA2, PSMA6, PSMB8, PSMB9, PSMC5, PSMD9, SEM1, UBB]
R-HSA:68867	Assembly of the pre-replicative complex	REACTOME_Pathways_26.12.2019	1.39613e-07	1.95458e-05	1.60919e-08	8.52872e-07	[-1]	Group62	14.7059	10	None Specific Cluster	[MCM4, ORC4, UBB]	[]	[PSMA1]	[]	[]	[PSMB9]	[]	[]	[MCM7, PSMC5, PSMD9]	[PSMA6, SEM1]	30	0	10	0	0	10	0	0	30	20	28.8667	0	9.99947	0	0	10.2014	0	0	30.4766	20.4559	[MCM4, MCM7, ORC4, PSMA1, PSMA6, PSMB9, PSMC5, PSMD9, SEM1, UBB]
WP:3680	Association Between Physico-Chemical Features and Toxicity Associated Pathways	WikiPathways_26.12.2019	9.84331e-08	6.19144e-05	1.48203e-27	3.60132e-25	[-1]	Group258	20.5882	14	None Specific Cluster	[]	[]	[CDKN1B]	[ERBB4]	[]	[CBL, JUN, SRC, TGFA]	[]	[FZD8, MYC]	[AXIN1, SOD1]	[DVL1, GPX1, PFN1, PTK2]	0	0	7.14286	7.14286	0	28.5714	0	14.2857	14.2857	28.5714	0	0	7.18619	7.36667	0	29.1917	0	14.3449	14.5546	27.356	[AXIN1, CBL, CDKN1B, DVL1, ERBB4, FZD8, GPX1, JUN, MYC, PFN1, PTK2, SOD1, SRC, TGFA]
R-HSA:380316	Association of NuMA with microtubules	REACTOME_Reactions_26.12.2019	2.19351e-05	0.00160127	9.69634e-07	3.9755e-05	[-1]	Group54	9.57447	9	None Specific Cluster	[HAUS1]	[CEP78]	[HAUS6]	[NEK2]	[]	[]	[MZT2A, MZT2B, TUBB2A, TUBB6]	[TUBB3]	[]	[]	11.1111	11.1111	11.1111	11.1111	0	0	44.4444	11.1111	0	0	10.6223	10.9684	11.0388	11.4376	0	0	45.117	10.8159	0	0	[CEP78, HAUS1, HAUS6, MZT2A, MZT2B, NEK2, TUBB2A, TUBB3, TUBB6]
R-HSA:156823	Association of phospho-L13a with GAIT element of Ceruloplasmin mRNA	REACTOME_Reactions_26.12.2019	3.98827e-05	0.0141982	4.20122e-36	1.08812e-33	[-1]	Group280	16.9492	10	None Specific Cluster	[RPS17]	[]	[]	[EIF3J]	[]	[]	[]	[]	[RPS27, RPS28]	[EIF3G, RPS11, RPS19, RPS3, RPS5, RPS9]	10	0	0	10	0	0	0	0	20	60	9.88313	0	0	10.545	0	0	0	0	20.8341	58.7379	[EIF3G, EIF3J, RPS11, RPS17, RPS19, RPS27, RPS28, RPS3, RPS5, RPS9]
R-HSA:156823	Association of phospho-L13a with GAIT element of Ceruloplasmin mRNA	REACTOME_Reactions_26.12.2019	3.98827e-05	0.0141982	3.9511e-219	1.10631e-216	[-1]	Group288	16.9492	10	None Specific Cluster	[RPS17]	[]	[]	[EIF3J]	[]	[]	[]	[]	[RPS27, RPS28]	[EIF3G, RPS11, RPS19, RPS3, RPS5, RPS9]	10	0	0	10	0	0	0	0	20	60	9.88313	0	0	10.545	0	0	0	0	20.8341	58.7379	[EIF3G, EIF3J, RPS11, RPS17, RPS19, RPS27, RPS28, RPS3, RPS5, RPS9]
GO:0048708	astrocyte differentiation	GO_BiologicalProcess-EBI-UniProt-GOA_26.12.2019_00h00	3.65483e-06	0.0017397	9.70379e-28	2.36772e-25	[5, 6, 7, 8, 9]	Group277	13.7931	16	None Specific Cluster	[]	[]	[AGER, GATD3A, PMAIP1]	[]	[IL1B]	[ID2, ID4, LIF, NOG, PTHLH, RORA]	[]	[HES1, PRPF19]	[LDLR, LRP1, NOTCH1]	[PRDX5]	0	0	18.75	0	6.25	37.5	0	12.5	18.75	6.25	0	0	18.6161	0	6.42801	37.8111	0	12.387	18.8521	5.90558	[AGER, GATD3A, HES1, ID2, ID4, IL1B, LDLR, LIF, LRP1, NOG, NOTCH1, PMAIP1, PRDX5, PRPF19, PTHLH, RORA]
R-HSA:4608870	Asymmetric localization of PCP proteins	REACTOME_Pathways_26.12.2019	2.29607e-06	0.00113426	2.47252e-13	4.27745e-11	[-1]	Group271	18.75	12	None Specific Cluster	[PSMA1, PSMA2, UBB]	[]	[]	[]	[]	[]	[PSMB9]	[FZD8, WNT5A]	[PSMB8, PSMC5, SCRIB]	[PSMA6, PSMD9, SEM1]	25	0	0	0	0	0	8.33333	16.6667	25	25	24.414	0	0	0	0	0	8.76198	16.9081	25.7329	24.1831	[FZD8, PSMA1, PSMA2, PSMA6, PSMB8, PSMB9, PSMC5, PSMD9, SCRIB, SEM1, UBB, WNT5A]
R-HSA:4608870	Asymmetric localization of PCP proteins	REACTOME_Pathways_26.12.2019	2.29607e-06	0.00113426	2.61034e-122	7.20454e-120	[-1]	Group289	18.75	12	None Specific Cluster	[PSMA1, PSMA2, UBB]	[]	[]	[]	[]	[]	[PSMB9]	[FZD8, WNT5A]	[PSMB8, PSMC5, SCRIB]	[PSMA6, PSMD9, SEM1]	25	0	0	0	0	0	8.33333	16.6667	25	25	24.414	0	0	0	0	0	8.76198	16.9081	25.7329	24.1831	[FZD8, PSMA1, PSMA2, PSMA6, PSMB8, PSMB9, PSMC5, PSMD9, SCRIB, SEM1, UBB, WNT5A]
R-HSA:75083	ATAC spliceosome mediated 3' splice site cleavage, exon ligation	REACTOME_Reactions_26.12.2019	2.40505e-09	1.83265e-06	7.46483e-12	1.21677e-09	[-1]	Group246	26.9231	14	None Specific Cluster	[DDX23, SNRNP35, SRSF6]	[]	[RNPC3]	[]	[]	[]	[]	[SNRPF, SRSF2]	[]	[GTF2F1, POLR2F, POLR2I, POLR2L, SNRNP25, SNRPB, SNRPD1, YBX1]	21.4286	0	7.14286	0	0	0	0	14.2857	0	57.1429	21.3632	0	7.41181	0	0	0	0	14.7952	0	56.4297	[DDX23, GTF2F1, POLR2F, POLR2I, POLR2L, RNPC3, SNRNP25, SNRNP35, SNRPB, SNRPD1, SNRPF, SRSF2, SRSF6, YBX1]
R-HSA:75083	ATAC spliceosome mediated 3' splice site cleavage, exon ligation	REACTOME_Reactions_26.12.2019	2.40505e-09	1.83265e-06	1.2346e-70	3.33343e-68	[-1]	Group283	26.9231	14	None Specific Cluster	[DDX23, SNRNP35, SRSF6]	[]	[RNPC3]	[]	[]	[]	[]	[SNRPF, SRSF2]	[]	[GTF2F1, POLR2F, POLR2I, POLR2L, SNRNP25, SNRPB, SNRPD1, YBX1]	21.4286	0	7.14286	0	0	0	0	14.2857	0	57.1429	21.3632	0	7.41181	0	0	0	0	14.7952	0	56.4297	[DDX23, GTF2F1, POLR2F, POLR2I, POLR2L, RNPC3, SNRNP25, SNRNP35, SNRPB, SNRPD1, SNRPF, SRSF2, SRSF6, YBX1]
R-HSA:75082	ATAC spliceosome mediated Lariat formation,5' splice site cleavage	REACTOME_Reactions_26.12.2019	2.40505e-09	1.83265e-06	7.46483e-12	1.21677e-09	[-1]	Group246	26.9231	14	None Specific Cluster	[DDX23, SNRNP35, SRSF6]	[]	[RNPC3]	[]	[]	[]	[]	[SNRPF, SRSF2]	[]	[GTF2F1, POLR2F, POLR2I, POLR2L, SNRNP25, SNRPB, SNRPD1, YBX1]	21.4286	0	7.14286	0	0	0	0	14.2857	0	57.1429	21.3632	0	7.41181	0	0	0	0	14.7952	0	56.4297	[DDX23, GTF2F1, POLR2F, POLR2I, POLR2L, RNPC3, SNRNP25, SNRNP35, SNRPB, SNRPD1, SNRPF, SRSF2, SRSF6, YBX1]
R-HSA:75082	ATAC spliceosome mediated Lariat formation,5' splice site cleavage	REACTOME_Reactions_26.12.2019	2.40505e-09	1.83265e-06	1.2346e-70	3.33343e-68	[-1]	Group283	26.9231	14	None Specific Cluster	[DDX23, SNRNP35, SRSF6]	[]	[RNPC3]	[]	[]	[]	[]	[SNRPF, SRSF2]	[]	[GTF2F1, POLR2F, POLR2I, POLR2L, SNRNP25, SNRPB, SNRPD1, YBX1]	21.4286	0	7.14286	0	0	0	0	14.2857	0	57.1429	21.3632	0	7.41181	0	0	0	0	14.7952	0	56.4297	[DDX23, GTF2F1, POLR2F, POLR2I, POLR2L, RNPC3, SNRNP25, SNRNP35, SNRPB, SNRPD1, SNRPF, SRSF2, SRSF6, YBX1]
R-HSA:445699	ATP Hydrolysis By Myosin	REACTOME_Reactions_26.12.2019	1.56546e-06	0.000806214	6.92746e-05	0.00145477	[-1]	Group197	32	8	None Specific Cluster	[ITGA1, MYL12B]	[]	[]	[]	[LMOD1]	[CALD1]	[]	[TPM1]	[]	[SORBS3, TLN1, TPM2]	25	0	0	0	12.5	12.5	0	12.5	0	37.5	24.553	0	0	0	13.2361	12.9764	0	12.7533	0	36.4812	[CALD1, ITGA1, LMOD1, MYL12B, SORBS3, TLN1, TPM1, TPM2]
GO:0042773	ATP synthesis coupled electron transport	GO_BiologicalProcess-EBI-UniProt-GOA_26.12.2019_00h00	6.36372e-13	5.93735e-10	4.36476e-22	9.82071e-20	[4, 5, 6, 7]	Group189	22.0183	24	None Specific Cluster	[COA6, COX7A2L, IVNS1ABP]	[AFG1L, COX15]	[]	[]	[]	[BID, UQCRFS1P1]	[]	[NDUFB8, NDUFV1]	[NDUFA1]	[COX4I1, CYC1, CYCS, NDUFA11, NDUFA13, NDUFA3, NDUFA4, NDUFA7, NDUFB11, NDUFB4, NDUFB7, NDUFS6, NDUFS8, UQCR11]	12.5	8.33333	0	0	0	8.33333	0	8.33333	4.16667	58.3333	12.4141	8.49446	0	0	0	8.74788	0	8.59748	4.36158	57.3845	[AFG1L, BID, COA6, COX15, COX4I1, COX7A2L, CYC1, CYCS, IVNS1ABP, NDUFA1, NDUFA11, NDUFA13, NDUFA3, NDUFA4, NDUFA7, NDUFB11, NDUFB4, NDUFB7, NDUFB8, NDUFS6, NDUFS8, NDUFV1, UQCR11, UQCRFS1P1]
GO:0042773	ATP synthesis coupled electron transport	GO_BiologicalProcess-EBI-UniProt-GOA_26.12.2019_00h00	6.36372e-13	5.93735e-10	5.08242e-86	1.3875e-83	[4, 5, 6, 7]	Group285	22.0183	24	None Specific Cluster	[COA6, COX7A2L, IVNS1ABP]	[AFG1L, COX15]	[]	[]	[]	[BID, UQCRFS1P1]	[]	[NDUFB8, NDUFV1]	[NDUFA1]	[COX4I1, CYC1, CYCS, NDUFA11, NDUFA13, NDUFA3, NDUFA4, NDUFA7, NDUFB11, NDUFB4, NDUFB7, NDUFS6, NDUFS8, UQCR11]	12.5	8.33333	0	0	0	8.33333	0	8.33333	4.16667	58.3333	12.4141	8.49446	0	0	0	8.74788	0	8.59748	4.36158	57.3845	[AFG1L, BID, COA6, COX15, COX4I1, COX7A2L, CYC1, CYCS, IVNS1ABP, NDUFA1, NDUFA11, NDUFA13, NDUFA3, NDUFA4, NDUFA7, NDUFB11, NDUFB4, NDUFB7, NDUFB8, NDUFS6, NDUFS8, NDUFV1, UQCR11, UQCRFS1P1]
GO:0043044	ATP-dependent chromatin remodeling	GO_BiologicalProcess-EBI-UniProt-GOA_26.12.2019_00h00	2.33831e-07	0.000139363	2.36765e-16	4.64059e-14	[5, 7]	Group253	16.8421	16	None Specific Cluster	[CENPC, CENPQ, ITGB3BP, SMARCA5]	[CENPM, SMARCC2]	[HJURP]	[]	[]	[ACTL6A]	[]	[RUVBL1, TPM1]	[DMAP1, SMARCB1]	[CENPS, NASP, NPM1, SMARCA4]	25	12.5	6.25	0	0	6.25	0	12.5	12.5	25	24.5422	12.5949	6.38603	0	0	6.48531	0	12.7476	12.934	24.31	[ACTL6A, CENPC, CENPM, CENPQ, CENPS, DMAP1, HJURP, ITGB3BP, NASP, NPM1, RUVBL1, SMARCA4, SMARCA5, SMARCB1, SMARCC2, TPM1]
R-HSA:450408	AUF1 (hnRNP D0) binds and destabilizes mRNA	REACTOME_Pathways_26.12.2019	0.000147568	0.0439754	2.61034e-122	7.20454e-120	[-1]	Group289	16.0714	9	None Specific Cluster	[PSMA1, PSMA2, UBB]	[]	[]	[]	[]	[]	[PSMB9]	[]	[PSMB8, PSMC5]	[PSMA6, PSMD9, SEM1]	33.3333	0	0	0	0	0	11.1111	0	22.2222	33.3333	32.7642	0	0	0	0	0	11.7588	0	23.0228	32.4543	[PSMA1, PSMA2, PSMA6, PSMB8, PSMB9, PSMC5, PSMD9, SEM1, UBB]
R-HSA:5666160	AURKB phosphorylates DIAPH2-2 at kinetochores	REACTOME_Reactions_26.12.2019	4.55297e-13	4.27524e-10	1.57006e-46	4.17637e-44	[-1]	Group286	23.4694	23	None Specific Cluster	[CENPC, CENPQ, ITGB3BP, NUP133, PPP2R5A, SGO1, ZWINT]	[CENPM, DSN1, NUP85, SGO2, SPC24, SPC25, ZW10]	[BUB1, CENPF, KIF2C, NDC80]	[ZWILCH]	[INCENP]	[]	[]	[]	[RPS27]	[CENPS, MAD1L1]	30.4348	30.4348	17.3913	4.34783	4.34783	0	0	0	4.34783	8.69565	29.7515	30.5365	17.6949	4.53483	4.58244	0	0	0	4.47981	8.42	[BUB1, CENPC, CENPF, CENPM, CENPQ, CENPS, DSN1, INCENP, ITGB3BP, KIF2C, MAD1L1, NDC80, NUP133, NUP85, PPP2R5A, RPS27, SGO1, SGO2, SPC24, SPC25, ZW10, ZWILCH, ZWINT]
R-HSA:5666160	AURKB phosphorylates DIAPH2-2 at kinetochores	REACTOME_Reactions_26.12.2019	4.35702e-06	0.000405203	2.69463e-17	1.77846e-15	[-1]	Group65	10.2041	10	None Specific Cluster	[CENPC, CENPM, NUP133, SPC24, ZWINT]	[BUB1, DSN1, KIF2C]	[ZWILCH]	[INCENP]	[]	[]	[]	[]	[]	[]	50	30	10	10	0	0	0	0	0	0	48.9539	30.3292	10.1746	10.5423	0	0	0	0	0	0	[BUB1, CENPC, CENPM, DSN1, INCENP, KIF2C, NUP133, SPC24, ZWILCH, ZWINT]
R-HSA:174084	Autodegradation of Cdh1 by Cdh1:APC/C	REACTOME_Pathways_26.12.2019	1.92771e-06	0.000969639	6.5532e-16	1.27132e-13	[-1]	Group275	19.0476	12	None Specific Cluster	[CDC26, PSMA1, PSMA2, UBB]	[]	[]	[UBE2D1]	[]	[]	[PSMB9]	[]	[PSMB8, PSMC5]	[ANAPC11, PSMA6, PSMD9, SEM1]	33.3333	0	0	8.33333	0	0	8.33333	0	16.6667	33.3333	32.7497	0	0	8.73571	0	0	8.8152	0	17.2594	32.4399	[ANAPC11, CDC26, PSMA1, PSMA2, PSMA6, PSMB8, PSMB9, PSMC5, PSMD9, SEM1, UBB, UBE2D1]
R-HSA:174084	Autodegradation of Cdh1 by Cdh1:APC/C	REACTOME_Pathways_26.12.2019	1.92771e-06	0.000969639	1.57006e-46	4.17637e-44	[-1]	Group286	19.0476	12	None Specific Cluster	[CDC26, PSMA1, PSMA2, UBB]	[]	[]	[UBE2D1]	[]	[]	[PSMB9]	[]	[PSMB8, PSMC5]	[ANAPC11, PSMA6, PSMD9, SEM1]	33.3333	0	0	8.33333	0	0	8.33333	0	16.6667	33.3333	32.7497	0	0	8.73571	0	0	8.8152	0	17.2594	32.4399	[ANAPC11, CDC26, PSMA1, PSMA2, PSMA6, PSMB8, PSMB9, PSMC5, PSMD9, SEM1, UBB, UBE2D1]
R-HSA:174084	Autodegradation of Cdh1 by Cdh1:APC/C	REACTOME_Pathways_26.12.2019	1.92771e-06	0.000969639	2.61034e-122	7.20454e-120	[-1]	Group289	19.0476	12	None Specific Cluster	[CDC26, PSMA1, PSMA2, UBB]	[]	[]	[UBE2D1]	[]	[]	[PSMB9]	[]	[PSMB8, PSMC5]	[ANAPC11, PSMA6, PSMD9, SEM1]	33.3333	0	0	8.33333	0	0	8.33333	0	16.6667	33.3333	32.7497	0	0	8.73571	0	0	8.8152	0	17.2594	32.4399	[ANAPC11, CDC26, PSMA1, PSMA2, PSMA6, PSMB8, PSMB9, PSMC5, PSMD9, SEM1, UBB, UBE2D1]
R-HSA:174084	Autodegradation of Cdh1 by Cdh1:APC/C	REACTOME_Pathways_26.12.2019	7.60736e-07	9.05275e-05	1.60919e-08	8.52872e-07	[-1]	Group62	14.2857	9	None Specific Cluster	[CDC26, UBB]	[]	[PSMA1]	[]	[]	[PSMB9]	[]	[]	[ANAPC11, PSMC5, PSMD9]	[PSMA6, SEM1]	22.2222	0	11.1111	0	0	11.1111	0	0	33.3333	22.2222	21.2934	0	11.0641	0	0	11.2875	0	0	33.7213	22.6337	[ANAPC11, CDC26, PSMA1, PSMA6, PSMB9, PSMC5, PSMD9, SEM1, UBB]
R-HSA:349425	Autodegradation of the E3 ubiquitin ligase COP1	REACTOME_Pathways_26.12.2019	8.13877e-05	0.0265324	2.61034e-122	7.20454e-120	[-1]	Group289	17.3077	9	None Specific Cluster	[PSMA1, PSMA2, UBB]	[]	[]	[]	[]	[]	[PSMB9]	[]	[PSMB8, PSMC5]	[PSMA6, PSMD9, SEM1]	33.3333	0	0	0	0	0	11.1111	0	22.2222	33.3333	32.7642	0	0	0	0	0	11.7588	0	23.0228	32.4543	[PSMA1, PSMA2, PSMA6, PSMB8, PSMB9, PSMC5, PSMD9, SEM1, UBB]
R-HSA:9612973	Autophagy	REACTOME_Pathways_26.12.2019	1.23867e-11	1.0987e-08	1.49383e-15	2.82334e-13	[-1]	Group201	17.8082	26	None Specific Cluster	[CHMP7, HSP90AB1, LAMTOR3, MFN1, RRAGB, TOMM70, UBB]	[PRKAB2, RRAGD]	[ATG12, PCNT, RB1CC1]	[RNASE1]	[]	[SRC, TMEM189-UBE2V1, TUBB2A]	[]	[CHMP4A, TOMM40, TUBB6]	[]	[ATG101, ATG3, LAMTOR2, PLIN3, RPTOR, TOMM6, TUBB3]	26.9231	7.69231	11.5385	3.84615	0	11.5385	0	11.5385	0	26.9231	26.4515	7.757	11.7992	4.03183	0	11.9826	0	11.7766	0	26.2013	[ATG101, ATG12, ATG3, CHMP4A, CHMP7, HSP90AB1, LAMTOR2, LAMTOR3, MFN1, PCNT, PLIN3, PRKAB2, RB1CC1, RNASE1, RPTOR, RRAGB, RRAGD, SRC, TMEM189-UBE2V1, TOMM40, TOMM6, TOMM70, TUBB2A, TUBB3, TUBB6, UBB]
R-HSA:9612973	Autophagy	REACTOME_Pathways_26.12.2019	1.23867e-11	1.0987e-08	1.23867e-11	1.95709e-09	[-1]	Group224	17.8082	26	None Specific Cluster	[CHMP7, HSP90AB1, LAMTOR3, MFN1, RRAGB, TOMM70, UBB]	[PRKAB2, RRAGD]	[ATG12, PCNT, RB1CC1]	[RNASE1]	[]	[SRC, TMEM189-UBE2V1, TUBB2A]	[]	[CHMP4A, TOMM40, TUBB6]	[]	[ATG101, ATG3, LAMTOR2, PLIN3, RPTOR, TOMM6, TUBB3]	26.9231	7.69231	11.5385	3.84615	0	11.5385	0	11.5385	0	26.9231	26.4515	7.757	11.7992	4.03183	0	11.9826	0	11.7766	0	26.2013	[ATG101, ATG12, ATG3, CHMP4A, CHMP7, HSP90AB1, LAMTOR2, LAMTOR3, MFN1, PCNT, PLIN3, PRKAB2, RB1CC1, RNASE1, RPTOR, RRAGB, RRAGD, SRC, TMEM189-UBE2V1, TOMM40, TOMM6, TOMM70, TUBB2A, TUBB3, TUBB6, UBB]
R-HSA:9612973	Autophagy	REACTOME_Pathways_26.12.2019	1.23867e-11	1.0987e-08	2.7603e-46	7.31479e-44	[-1]	Group269	17.8082	26	None Specific Cluster	[CHMP7, HSP90AB1, LAMTOR3, MFN1, RRAGB, TOMM70, UBB]	[PRKAB2, RRAGD]	[ATG12, PCNT, RB1CC1]	[RNASE1]	[]	[SRC, TMEM189-UBE2V1, TUBB2A]	[]	[CHMP4A, TOMM40, TUBB6]	[]	[ATG101, ATG3, LAMTOR2, PLIN3, RPTOR, TOMM6, TUBB3]	26.9231	7.69231	11.5385	3.84615	0	11.5385	0	11.5385	0	26.9231	26.4515	7.757	11.7992	4.03183	0	11.9826	0	11.7766	0	26.2013	[ATG101, ATG12, ATG3, CHMP4A, CHMP7, HSP90AB1, LAMTOR2, LAMTOR3, MFN1, PCNT, PLIN3, PRKAB2, RB1CC1, RNASE1, RPTOR, RRAGB, RRAGD, SRC, TMEM189-UBE2V1, TOMM40, TOMM6, TOMM70, TUBB2A, TUBB3, TUBB6, UBB]
R-HSA:8868660	Auxilin recruits HSPA8:ATP to the clathrin-coated vesicle	REACTOME_Reactions_26.12.2019	1.57128e-09	1.22088e-06	1.38584e-13	2.43908e-11	[-1]	Group278	17.5	21	None Specific Cluster	[EPN2, STAM2, UBB]	[]	[ITSN1, STON1, STON2]	[IL7R]	[SYNJ1]	[ADRB2, ARPC5, CBL, HBEGF, TGFA]	[]	[ACTG1, EPN1, PACSIN2, WNT5A]	[ARPC3, LDLR, SH3GL1]	[ARRB1]	14.2857	0	14.2857	4.7619	4.7619	23.8095	0	19.0476	14.2857	4.7619	13.7233	0	14.2836	4.88077	4.93202	24.1761	0	19.0084	14.4647	4.53117	[ACTG1, ADRB2, ARPC3, ARPC5, ARRB1, CBL, EPN1, EPN2, HBEGF, IL7R, ITSN1, LDLR, PACSIN2, SH3GL1, STAM2, STON1, STON2, SYNJ1, TGFA, UBB, WNT5A]
R-HSA:422475	Axon guidance	REACTOME_Pathways_26.12.2019	2.65324e-34	3.06979e-31	3.9511e-219	1.10631e-216	[-1]	Group288	16.4557	91	None Specific Cluster	[ADAM10, EPHA5, HSP90AB1, ITGA1, MYL12B, PIK3CB, PSENEN, PSMA1, PSMA2, RDX, RPL12, RPL27, RPL39L, RPS17, SIAH1, TIAM1, UBB]	[COL4A3, CXCL12, NUMB]	[ARHGEF28, GDNF, ITSN1, PIK3R3, SRGAP3, TRPC4, UPF2]	[MAPK13, PLXNC1, RPL9]	[]	[ARPC5, ENAH, FGFR1, ITGA2, KCNQ3, PLXNA2, RPS6KA4, SCN5A, SEMA7A, SRC, TUBB2A]	[CDK5, PLXNB1, PSMB9]	[ACTG1, EPHA2, PAK4, RGMB, RPL22L1, RPL26L1, SDC2, SHANK3, TUBB6]	[ARPC3, COL4A2, DLG1, PSMB8, PSMC5, RPL30, RPL34, RPS27, RPS28]	[ABLIM3, AGRN, ARPC1B, ITGA5, MAPK12, PFN1, PSMA6, PSMD9, PTK2, RHOC, RPL14, RPL18A, RPL19, RPL24, RPL29, RPL3, RPL32, RPL35, RPL35A, RPL37, RPL37A, RPS11, RPS19, RPS3, RPS5, RPS9, SEM1, TLN1, TUBB3]	18.6813	3.2967	7.69231	3.2967	0	12.0879	3.2967	9.89011	9.89011	31.8681	18.2827	3.31149	7.8355	3.4424	0	12.5044	3.47373	10.0549	10.2019	30.893	[ABLIM3, ACTG1, ADAM10, AGRN, ARHGEF28, ARPC1B, ARPC3, ARPC5, CDK5, COL4A2, COL4A3, CXCL12, DLG1, ENAH, EPHA2, EPHA5, FGFR1, GDNF, HSP90AB1, ITGA1, ITGA2, ITGA5, ITSN1, KCNQ3, MAPK12, MAPK13, MYL12B, NUMB, PAK4, PFN1, PIK3CB, PIK3R3, PLXNA2, PLXNB1, PLXNC1, PSENEN, PSMA1, PSMA2, PSMA6, PSMB8, PSMB9, PSMC5, PSMD9, PTK2, RDX, RGMB, RHOC, RPL12, RPL14, RPL18A, RPL19, RPL22L1, RPL24, RPL26L1, RPL27, …
R-HSA:5250930	B-WICH recruits histone acetyltransferases	REACTOME_Reactions_26.12.2019	5.51262e-05	0.018798	4.10005e-53	1.09471e-50	[-1]	Group287	24.1379	7	None Specific Cluster	[SMARCA5]	[KAT2B]	[]	[]	[]	[CD3EAP, MYBBP1A]	[]	[]	[]	[POLR2F, POLR2L, TAF1C]	14.2857	14.2857	0	0	0	28.5714	0	0	0	42.8571	14.0607	14.4317	0	0	0	29.7245	0	0	0	41.7831	[CD3EAP, KAT2B, MYBBP1A, POLR2F, POLR2L, SMARCA5, TAF1C]
KEGG:05100	Bacterial invasion of epithelial cells	KEGG_26.12.2019	1.61779e-06	0.000821836	1.32065e-21	2.95826e-19	[-1]	Group244	17.8082	13	None Specific Cluster	[PIK3CB]	[]	[PIK3R3]	[]	[]	[ARPC5, CBL, SRC]	[]	[ACTG1, BCAR1]	[ARPC3, CAV1]	[ARPC1B, ITGA5, PTK2, SHC2]	7.69231	0	7.69231	0	0	23.0769	0	15.3846	15.3846	30.7692	7.48519	0	7.79078	0	0	23.7357	0	15.5517	15.7791	29.6575	[ACTG1, ARPC1B, ARPC3, ARPC5, BCAR1, CAV1, CBL, ITGA5, PIK3CB, PIK3R3, PTK2, SHC2, SRC]
KEGG:05100	Bacterial invasion of epithelial cells	KEGG_26.12.2019	1.61779e-06	0.000821836	6.01311e-11	8.47849e-09	[-1]	Group247	17.8082	13	None Specific Cluster	[PIK3CB]	[]	[PIK3R3]	[]	[]	[ARPC5, CBL, SRC]	[]	[ACTG1, BCAR1]	[ARPC3, CAV1]	[ARPC1B, ITGA5, PTK2, SHC2]	7.69231	0	7.69231	0	0	23.0769	0	15.3846	15.3846	30.7692	7.48519	0	7.79078	0	0	23.7357	0	15.5517	15.7791	29.6575	[ACTG1, ARPC1B, ARPC3, ARPC5, BCAR1, CAV1, CBL, ITGA5, PIK3CB, PIK3R3, PTK2, SHC2, SRC]
KEGG:05100	Bacterial invasion of epithelial cells	KEGG_26.12.2019	1.61779e-06	0.000821836	7.08096e-42	1.86229e-39	[-1]	Group274	17.8082	13	None Specific Cluster	[PIK3CB]	[]	[PIK3R3]	[]	[]	[ARPC5, CBL, SRC]	[]	[ACTG1, BCAR1]	[ARPC3, CAV1]	[ARPC1B, ITGA5, PTK2, SHC2]	7.69231	0	7.69231	0	0	23.0769	0	15.3846	15.3846	30.7692	7.48519	0	7.79078	0	0	23.7357	0	15.5517	15.7791	29.6575	[ACTG1, ARPC1B, ARPC3, ARPC5, BCAR1, CAV1, CBL, ITGA5, PIK3CB, PIK3R3, PTK2, SHC2, SRC]
KEGG:05100	Bacterial invasion of epithelial cells	KEGG_26.12.2019	2.70356e-06	0.00027306	9.09549e-08	4.36584e-06	[-1]	Group45	12.3288	9	None Specific Cluster	[]	[]	[]	[]	[ARPC5, CBL, SRC]	[CAV1]	[BCAR1]	[ARPC1B, ITGA5, PTK2]	[ARPC3]	[]	0	0	0	0	33.3333	11.1111	11.1111	33.3333	11.1111	0	0	0	0	0	34.2862	11.1784	11.1959	32.2077	11.1318	0	[ARPC1B, ARPC3, ARPC5, BCAR1, CAV1, CBL, ITGA5, PTK2, SRC]
R-HSA:8868236	BAR domain proteins recruit dynamin	REACTOME_Reactions_26.12.2019	3.65255e-09	2.73576e-06	1.38584e-13	2.43908e-11	[-1]	Group278	17.5439	20	None Specific Cluster	[EPN2, STAM2, UBB]	[]	[ITSN1, STON1, STON2]	[IL7R]	[]	[ADRB2, ARPC5, CBL, HBEGF, TGFA]	[]	[ACTG1, EPN1, PACSIN2, WNT5A]	[ARPC3, LDLR, SH3GL1]	[ARRB1]	15	0	15	5	0	25	0	20	15	5	14.4353	0	15.0246	5.13398	0	25.4303	0	19.9945	15.2151	4.76624	[ACTG1, ADRB2, ARPC3, ARPC5, ARRB1, CBL, EPN1, EPN2, HBEGF, IL7R, ITSN1, LDLR, PACSIN2, SH3GL1, STAM2, STON1, STON2, TGFA, UBB, WNT5A]
KEGG:05217	Basal cell carcinoma	KEGG_26.12.2019	1.92771e-06	0.000969639	5.97977e-27	1.42917e-24	[-1]	Group242	19.0476	12	None Specific Cluster	[]	[POLK]	[DDB2]	[GADD45B]	[]	[]	[]	[APC2, FZD8, WNT5A]	[AXIN1]	[BAX, DVL1, TCF7, WNT2B, WNT5B]	0	8.33333	8.33333	8.33333	0	0	0	25	8.33333	41.6667	0	8.37361	8.49141	8.70466	0	0	0	25.4255	8.59905	40.4058	[APC2, AXIN1, BAX, DDB2, DVL1, FZD8, GADD45B, POLK, TCF7, WNT2B, WNT5A, WNT5B]
KEGG:05217	Basal cell carcinoma	KEGG_26.12.2019	1.92771e-06	0.000969639	5.02897e-64	1.35279e-61	[-1]	Group282	19.0476	12	None Specific Cluster	[]	[POLK]	[DDB2]	[GADD45B]	[]	[]	[]	[APC2, FZD8, WNT5A]	[AXIN1]	[BAX, DVL1, TCF7, WNT2B, WNT5B]	0	8.33333	8.33333	8.33333	0	0	0	25	8.33333	41.6667	0	8.37361	8.49141	8.70466	0	0	0	25.4255	8.59905	40.4058	[APC2, AXIN1, BAX, DDB2, DVL1, FZD8, GADD45B, POLK, TCF7, WNT2B, WNT5A, WNT5B]
GO:0001099	basal RNA polymerase II transcription machinery binding	GO_MolecularFunction-EBI-UniProt-GOA_26.12.2019_00h00	6.65579e-05	0.0222304	6.65579e-05	0.00153083	[4]	Group022	14.6667	11	None Specific Cluster	[SMYD2]	[AHR, AR, PEX2, ZNF326]	[]	[GTF2E2, ZNHIT6]	[]	[]	[]	[KLF6, RUVBL1]	[]	[EDF1, ELOF1]	9.09091	36.3636	0	18.1818	0	0	0	18.1818	0	18.1818	8.85094	36.338	0	18.8873	0	0	0	18.3893	0	17.5344	[AHR, AR, EDF1, ELOF1, GTF2E2, KLF6, PEX2, RUVBL1, SMYD2, ZNF326, ZNHIT6]
R-HSA:5218855	BCAR1 binds p-7Y-PTK2	REACTOME_Reactions_26.12.2019	1.10896e-06	0.000589968	6.01311e-11	8.47849e-09	[-1]	Group247	71.4286	5	Specific for Cluster #8	[]	[]	[]	[]	[]	[SRC]	[]	[BCAR1, SHB, VEGFA]	[]	[PTK2]	0	0	0	0	0	20	0	60	0	20	0	0	0	0	0	20.4686	0	60.35	0	19.1815	[BCAR1, PTK2, SHB, SRC, VEGFA]
R-HSA:3858494	Beta-catenin independent WNT signaling	REACTOME_Pathways_26.12.2019	2.62377e-07	0.000155327	2.47252e-13	4.27745e-11	[-1]	Group271	13.6986	20	None Specific Cluster	[PSMA1, PSMA2, UBB]	[]	[]	[GNB4, RYK]	[]	[]	[PSMB9]	[FZD8, WNT5A]	[PLCB3, PSMB8, PSMC5, SCRIB]	[DVL1, GNB2, PFN1, PSMA6, PSMD9, SEM1, TCF7, WNT5B]	15	0	0	10	0	0	5	10	20	40	14.6852	0	0	10.4458	0	0	5.27041	10.1704	20.6381	38.7902	[DVL1, FZD8, GNB2, GNB4, PFN1, PLCB3, PSMA1, PSMA2, PSMA6, PSMB8, PSMB9, PSMC5, PSMD9, RYK, SCRIB, SEM1, TCF7, UBB, WNT5A, WNT5B]
R-HSA:3858494	Beta-catenin independent WNT signaling	REACTOME_Pathways_26.12.2019	2.62377e-07	0.000155327	2.61034e-122	7.20454e-120	[-1]	Group289	13.6986	20	None Specific Cluster	[PSMA1, PSMA2, UBB]	[]	[]	[GNB4, RYK]	[]	[]	[PSMB9]	[FZD8, WNT5A]	[PLCB3, PSMB8, PSMC5, SCRIB]	[DVL1, GNB2, PFN1, PSMA6, PSMD9, SEM1, TCF7, WNT5B]	15	0	0	10	0	0	5	10	20	40	14.6852	0	0	10.4458	0	0	5.27041	10.1704	20.6381	38.7902	[DVL1, FZD8, GNB2, GNB4, PFN1, PLCB3, PSMA1, PSMA2, PSMA6, PSMB8, PSMB9, PSMC5, PSMD9, RYK, SCRIB, SEM1, TCF7, UBB, WNT5A, WNT5B]
GO:0070830	bicellular tight junction assembly	GO_BiologicalProcess-EBI-UniProt-GOA_26.12.2019_00h00	6.65579e-05	0.0222304	1.13411e-14	2.07542e-12	[7]	Group194	14.6667	11	None Specific Cluster	[AFDN]	[TJP1]	[PARD6B]	[]	[GJA1]	[SNAI1]	[DAB2IP]	[CBFB, EPHA2, WDR1]	[DLG1]	[ARL2]	9.09091	9.09091	9.09091	0	9.09091	9.09091	9.09091	27.2727	9.09091	9.09091	8.74116	8.97182	9.09803	0	9.42444	9.23947	9.41138	27.2419	9.21336	8.65847	[AFDN, ARL2, CBFB, DAB2IP, DLG1, EPHA2, GJA1, PARD6B, SNAI1, TJP1, WDR1]
R-HSA:6782141	Binding of ERCC1:ERCC4 (ERCC1:XPF) to pre-incision complex in TC-NER	REACTOME_Reactions_26.12.2019	1.84696e-08	1.28549e-05	4.10005e-53	1.09471e-50	[-1]	Group287	25.4902	13	None Specific Cluster	[UBB, USP7]	[]	[]	[GTF2H2, HMGN1]	[]	[MNAT1]	[]	[ERCC2, PRPF19]	[CDK7]	[DDB1, GTF2H4, POLR2F, POLR2I, POLR2L]	15.3846	0	0	15.3846	0	7.69231	0	15.3846	7.69231	38.4615	15.0655	0	0	16.0744	0	7.9622	0	15.6506	7.93969	37.3076	[CDK7, DDB1, ERCC2, GTF2H2, GTF2H4, HMGN1, MNAT1, POLR2F, POLR2I, POLR2L, PRPF19, UBB, USP7]
R-HSA:6782141	Binding of ERCC1:ERCC4 (ERCC1:XPF) to pre-incision complex in TC-NER	REACTOME_Reactions_26.12.2019	1.51241e-06	0.000164853	4.85823e-08	2.42911e-06	[-1]	Group64	15.6863	8	None Specific Cluster	[UBB]	[]	[GTF2H2, HMGN1, USP7]	[]	[MNAT1]	[]	[]	[]	[CDK7, DDB1, GTF2H4]	[]	12.5	0	37.5	0	12.5	0	0	0	37.5	0	11.9491	0	37.2526	0	12.952	0	0	0	37.8464	0	[CDK7, DDB1, GTF2H2, GTF2H4, HMGN1, MNAT1, UBB, USP7]
KEGG:05219	Bladder cancer	KEGG_26.12.2019	0.000495836	0.0183459	9.23135e-23	6.18501e-21	[-1]	Group66	12.1951	5	Specific for Cluster #7	[]	[]	[]	[]	[SRC]	[]	[CCND1, MYC, THBS1, VEGFA]	[]	[]	[]	0	0	0	0	20	0	80	0	0	0	0	0	0	0	20.3314	0	79.6686	0	0	0	[CCND1, MYC, SRC, THBS1, VEGFA]
WP:2828	Bladder Cancer	WikiPathways_26.12.2019	0.000495836	0.0183459	9.23135e-23	6.18501e-21	[-1]	Group66	12.1951	5	Specific for Cluster #7	[]	[]	[]	[]	[SRC]	[]	[CCND1, MYC, THBS1, VEGFA]	[]	[]	[]	0	0	0	0	20	0	80	0	0	0	0	0	0	0	20.3314	0	79.6686	0	0	0	[CCND1, MYC, SRC, THBS1, VEGFA]
GO:0001824	blastocyst development	GO_BiologicalProcess-EBI-UniProt-GOA_26.12.2019_00h00	3.97193e-10	3.23713e-07	3.97193e-10	5.28267e-08	[3, 7, 8]	Group111	17.1642	23	None Specific Cluster	[GABPA, NBN, PHF6, TGFBR1, THOC2]	[COPS2, TJP1]	[NEK2]	[]	[ELF3, ZFP14]	[ACTL6A, JUNB]	[]	[CNOT3, PRPF19, RRP7A]	[SMARCB1]	[ARHGDIG, CITED2, FURIN, NASP, NME1, PEMT, RNASEH2A]	21.7391	8.69565	4.34783	0	8.69565	8.69565	0	13.0435	4.34783	30.4348	21.3054	8.74703	4.43504	0	9.18831	9.00798	0	13.2797	4.49126	29.5454	[ACTL6A, ARHGDIG, CITED2, CNOT3, COPS2, ELF3, FURIN, GABPA, JUNB, NASP, NBN, NEK2, NME1, PEMT, PHF6, PRPF19, RNASEH2A, RRP7A, SMARCB1, TGFBR1, THOC2, TJP1, ZFP14]
GO:0001825	blastocyst formation	GO_BiologicalProcess-EBI-UniProt-GOA_26.12.2019_00h00	5.00063e-05	0.0173022	3.97193e-10	5.28267e-08	[3, 4, 5, 8, 9]	Group111	18.3673	9	None Specific Cluster	[GABPA]	[TJP1]	[]	[]	[]	[ACTL6A, JUNB]	[]	[CNOT3, RRP7A]	[]	[CITED2, FURIN, RNASEH2A]	11.1111	11.1111	0	0	0	22.2222	0	22.2222	0	33.3333	10.8818	11.1689	0	0	0	23.0042	0	22.6087	0	32.3364	[ACTL6A, CITED2, CNOT3, FURIN, GABPA, JUNB, RNASEH2A, RRP7A, TJP1]
GO:0002043	blood vessel endothelial cell proliferation involved in sprouting angiogenesis	GO_BiologicalProcess-EBI-UniProt-GOA_26.12.2019_00h00	1.92292e-05	0.00763398	2.02913e-13	3.55097e-11	[4, 5, 6, 7, 8, 9, 10, 11, 12]	Group240	28	7	None Specific Cluster	[HMOX1, ITGB1BP1]	[]	[]	[BMPER]	[]	[]	[]	[EPHA2, THBS1, VEGFA]	[SEMA4C]	[]	28.5714	0	0	14.2857	0	0	0	42.8571	14.2857	0	27.6339	0	0	14.7422	0	0	0	43.0606	14.5633	0	[BMPER, EPHA2, HMOX1, ITGB1BP1, SEMA4C, THBS1, VEGFA]
GO:0030509	BMP signaling pathway	GO_BiologicalProcess-EBI-UniProt-GOA_26.12.2019_00h00	7.96654e-15	7.93468e-12	5.67381e-21	1.24824e-18	[5, 6, 7, 8, 9, 10, 11, 12]	Group196	17.8947	34	None Specific Cluster	[DKK1, PFDN1, TRIM33, USP15, ZFYVE16]	[SPART]	[GATD3A, TGFB3]	[BMPER, CCN1, TGFB2, UBE2D1]	[BMP6, GDF5, SORL1]	[ID1, INHBA, NOG, RORA]	[]	[CERS1, FST, FSTL3, HES1, INTS1, MIF, RGMB, SMAD6, WNT5A]	[FKBP8, NOTCH1, SCX, SKI]	[MEGF8, NBL1]	14.7059	2.94118	5.88235	11.7647	8.82353	11.7647	0	26.4706	11.7647	5.88235	14.1302	2.90062	5.88285	12.0612	9.14086	11.9486	0	26.4222	11.9148	5.59863	[BMP6, BMPER, CCN1, CERS1, DKK1, FKBP8, FST, FSTL3, GATD3A, GDF5, HES1, ID1, INHBA, INTS1, MEGF8, MIF, NBL1, NOG, NOTCH1, PFDN1, RGMB, RORA, SCX, SKI, SMAD6, SORL1, SPART, TGFB2, TGFB3, TRIM33, UBE2D1, USP15, WNT5A, ZFYVE16]
GO:0030509	BMP signaling pathway	GO_BiologicalProcess-EBI-UniProt-GOA_26.12.2019_00h00	7.96654e-15	7.93468e-12	3.43088e-28	8.40565e-26	[5, 6, 7, 8, 9, 10, 11, 12]	Group267	17.8947	34	None Specific Cluster	[DKK1, PFDN1, TRIM33, USP15, ZFYVE16]	[SPART]	[GATD3A, TGFB3]	[BMPER, CCN1, TGFB2, UBE2D1]	[BMP6, GDF5, SORL1]	[ID1, INHBA, NOG, RORA]	[]	[CERS1, FST, FSTL3, HES1, INTS1, MIF, RGMB, SMAD6, WNT5A]	[FKBP8, NOTCH1, SCX, SKI]	[MEGF8, NBL1]	14.7059	2.94118	5.88235	11.7647	8.82353	11.7647	0	26.4706	11.7647	5.88235	14.1302	2.90062	5.88285	12.0612	9.14086	11.9486	0	26.4222	11.9148	5.59863	[BMP6, BMPER, CCN1, CERS1, DKK1, FKBP8, FST, FSTL3, GATD3A, GDF5, HES1, ID1, INHBA, INTS1, MEGF8, MIF, NBL1, NOG, NOTCH1, PFDN1, RGMB, RORA, SCX, SKI, SMAD6, SORL1, SPART, TGFB2, TGFB3, TRIM33, UBE2D1, USP15, WNT5A, ZFYVE16]
GO:0007589	body fluid secretion	GO_BiologicalProcess-EBI-UniProt-GOA_26.12.2019_00h00	2.25958e-09	1.72406e-06	8.55396e-20	1.8391e-17	[4, 5]	Group239	15.7534	23	None Specific Cluster	[RMRP]	[ASPM, COPS2, MBD4, PARP9]	[C3]	[ERBB4, XBP1]	[]	[HK2, SRC]	[]	[CCND1, NCOR2, P2RY2, UMPS, VEGFA]	[CAV1, CDK7]	[COASY, CYBA, KCNN4, NME1, SLC27A5, SLC29A1]	4.34783	17.3913	4.34783	8.69565	0	8.69565	0	21.7391	8.69565	26.087	4.23016	17.3671	4.40286	9.02686	0	8.94262	0	21.9722	8.91734	25.1408	[ASPM, C3, CAV1, CCND1, CDK7, COASY, COPS2, CYBA, ERBB4, HK2, KCNN4, MBD4, NCOR2, NME1, P2RY2, PARP9, RMRP, SLC27A5, SLC29A1, SRC, UMPS, VEGFA, XBP1]
GO:0098751	bone cell development	GO_BiologicalProcess-EBI-UniProt-GOA_26.12.2019_00h00	0.000127853	0.0387395	1.58427e-06	0.000115652	[4, 5, 6, 7]	Group131	16.3636	9	None Specific Cluster	[]	[LRRK1, MBD4, RNF13, TET2, ZNF385A]	[]	[]	[]	[SRC]	[MEIS1]	[CPOX]	[ATP6AP1]	[]	0	55.5555	0	0	0	11.1111	11.1111	11.1111	11.1111	0	0	54.8373	0	0	0	11.2947	11.5048	11.1005	11.2627	0	[ATP6AP1, CPOX, LRRK1, MBD4, MEIS1, RNF13, SRC, TET2, ZNF385A]
GO:0098751	bone cell development	GO_BiologicalProcess-EBI-UniProt-GOA_26.12.2019_00h00	2.83945e-05	0.00193083	1.16721e-08	6.30295e-07	[4, 5, 6, 7]	Group52	12.7273	7	None Specific Cluster	[MBD4, RNF13, ZNF385A]	[]	[]	[]	[SRC]	[MEIS1]	[]	[CPOX]	[ATP6AP1]	[]	42.8571	0	0	0	14.2857	14.2857	0	14.2857	14.2857	0	41.5621	0	0	0	15.0168	14.6879	0	14.1065	14.6267	0	[ATP6AP1, CPOX, MBD4, MEIS1, RNF13, SRC, ZNF385A]
GO:0060444	branching involved in mammary gland duct morphogenesis	GO_BiologicalProcess-EBI-UniProt-GOA_26.12.2019_00h00	4.69181e-05	0.0162806	8.55396e-20	1.8391e-17	[5, 6, 7, 8, 9, 10]	Group239	21.0526	8	None Specific Cluster	[]	[AR, MBD4]	[KDM5B]	[]	[]	[SRC]	[]	[EPHA2, LRP5, WNT5A]	[CDK7]	[]	0	25	12.5	0	0	12.5	0	37.5	12.5	0	0	24.6694	12.5082	0	0	12.7027	0	37.4529	12.6668	0	[AR, CDK7, EPHA2, KDM5B, LRP5, MBD4, SRC, WNT5A]
KEGG:05224	Breast cancer	KEGG_26.12.2019	1.45423e-11	1.28263e-08	5.97977e-27	1.42917e-24	[-1]	Group242	17.6871	26	None Specific Cluster	[CSNK1A1, PIK3CB]	[POLK]	[DDB2, PIK3R3]	[AKT3, GADD45B]	[]	[FGF5, FGFR1, JUN]	[]	[APC2, CCND1, FZD8, HES1, LRP5, MYC, WNT5A]	[AXIN1, NOTCH1]	[BAX, DVL1, HEY1, SHC2, TCF7, WNT2B, WNT5B]	7.69231	3.84615	7.69231	7.69231	0	11.5385	0	26.9231	7.69231	26.9231	7.48316	3.84031	7.78868	7.98428	0	11.8646	0	27.2082	7.88741	25.9433	[AKT3, APC2, AXIN1, BAX, CCND1, CSNK1A1, DDB2, DVL1, FGF5, FGFR1, FZD8, GADD45B, HES1, HEY1, JUN, LRP5, MYC, NOTCH1, PIK3CB, PIK3R3, POLK, SHC2, TCF7, WNT2B, WNT5A, WNT5B]
KEGG:05224	Breast cancer	KEGG_26.12.2019	1.45423e-11	1.28263e-08	5.02897e-64	1.35279e-61	[-1]	Group282	17.6871	26	None Specific Cluster	[CSNK1A1, PIK3CB]	[POLK]	[DDB2, PIK3R3]	[AKT3, GADD45B]	[]	[FGF5, FGFR1, JUN]	[]	[APC2, CCND1, FZD8, HES1, LRP5, MYC, WNT5A]	[AXIN1, NOTCH1]	[BAX, DVL1, HEY1, SHC2, TCF7, WNT2B, WNT5B]	7.69231	3.84615	7.69231	7.69231	0	11.5385	0	26.9231	7.69231	26.9231	7.48316	3.84031	7.78868	7.98428	0	11.8646	0	27.2082	7.88741	25.9433	[AKT3, APC2, AXIN1, BAX, CCND1, CSNK1A1, DDB2, DVL1, FGF5, FGFR1, FZD8, GADD45B, HES1, HEY1, JUN, LRP5, MYC, NOTCH1, PIK3CB, PIK3R3, POLK, SHC2, TCF7, WNT2B, WNT5A, WNT5B]
WP:4262	Breast cancer pathway	WikiPathways_26.12.2019	1.1745e-11	1.04413e-08	5.97977e-27	1.42917e-24	[-1]	Group242	17.1975	27	None Specific Cluster	[CSNK1A1, NBN]	[POLK]	[DDB2, PIK3R3]	[AKT3, GADD45B, PARP1]	[]	[FGF5, FGFR1, JUN]	[]	[APC2, CCND1, FZD8, HES1, LRP5, MYC, WNT5A]	[AXIN1, NOTCH1]	[BAX, DVL1, HEY1, SHC2, TCF7, WNT2B, WNT5B]	7.40741	3.7037	7.40741	11.1111	0	11.1111	0	25.9259	7.40741	25.9259	7.19589	3.69289	7.48968	11.5167	0	11.4092	0	26.1637	7.58462	24.9474	[AKT3, APC2, AXIN1, BAX, CCND1, CSNK1A1, DDB2, DVL1, FGF5, FGFR1, FZD8, GADD45B, HES1, HEY1, JUN, LRP5, MYC, NBN, NOTCH1, PARP1, PIK3R3, POLK, SHC2, TCF7, WNT2B, WNT5A, WNT5B]
WP:4262	Breast cancer pathway	WikiPathways_26.12.2019	1.1745e-11	1.04413e-08	5.02897e-64	1.35279e-61	[-1]	Group282	17.1975	27	None Specific Cluster	[CSNK1A1, NBN]	[POLK]	[DDB2, PIK3R3]	[AKT3, GADD45B, PARP1]	[]	[FGF5, FGFR1, JUN]	[]	[APC2, CCND1, FZD8, HES1, LRP5, MYC, WNT5A]	[AXIN1, NOTCH1]	[BAX, DVL1, HEY1, SHC2, TCF7, WNT2B, WNT5B]	7.40741	3.7037	7.40741	11.1111	0	11.1111	0	25.9259	7.40741	25.9259	7.19589	3.69289	7.48968	11.5167	0	11.4092	0	26.1637	7.58462	24.9474	[AKT3, APC2, AXIN1, BAX, CCND1, CSNK1A1, DDB2, DVL1, FGF5, FGFR1, FZD8, GADD45B, HES1, HEY1, JUN, LRP5, MYC, NBN, NOTCH1, PARP1, PIK3R3, POLK, SHC2, TCF7, WNT2B, WNT5A, WNT5B]
GO:0006501	C-terminal protein lipidation	GO_BiologicalProcess-EBI-UniProt-GOA_26.12.2019_00h00	0.00105396	0.0284568	0.00820281	0.0164056	[7, 8, 9]	Group32	23.0769	3	Specific for Cluster #2	[]	[ASPM, ATG12, C3]	[]	[]	[]	[]	[]	[]	[]	[]	0	100	0	0	0	0	0	0	0	0	0	100	0	0	0	0	0	0	0	0	[ASPM, ATG12, C3]
R-HSA:5621481	C-type lectin receptors (CLRs)	REACTOME_Pathways_26.12.2019	3.92537e-08	2.61822e-05	6.5532e-16	1.27132e-13	[-1]	Group275	14.6853	21	None Specific Cluster	[PSMA1, PSMA2, UBB]	[CHUK, IKBKG]	[]	[UBE2D1, UBE2D2]	[IL1B]	[SRC, TMEM189-UBE2V1]	[PSMB9]	[UBE2M]	[CARD11, PSMB8, PSMC5]	[CDC34, ICAM3, PSMA6, PSMD9, RELA, SEM1]	14.2857	9.52381	0	9.52381	4.7619	9.52381	4.7619	4.7619	14.2857	28.5714	13.8891	9.50372	0	9.87945	4.99159	9.78724	4.98467	4.80949	14.6394	27.5154	[CARD11, CDC34, CHUK, ICAM3, IKBKG, IL1B, PSMA1, PSMA2, PSMA6, PSMB8, PSMB9, PSMC5, PSMD9, RELA, SEM1, SRC, TMEM189-UBE2V1, UBB, UBE2D1, UBE2D2, UBE2M]
R-HSA:5621481	C-type lectin receptors (CLRs)	REACTOME_Pathways_26.12.2019	3.92537e-08	2.61822e-05	2.61034e-122	7.20454e-120	[-1]	Group289	14.6853	21	None Specific Cluster	[PSMA1, PSMA2, UBB]	[CHUK, IKBKG]	[]	[UBE2D1, UBE2D2]	[IL1B]	[SRC, TMEM189-UBE2V1]	[PSMB9]	[UBE2M]	[CARD11, PSMB8, PSMC5]	[CDC34, ICAM3, PSMA6, PSMD9, RELA, SEM1]	14.2857	9.52381	0	9.52381	4.7619	9.52381	4.7619	4.7619	14.2857	28.5714	13.8891	9.50372	0	9.87945	4.99159	9.78724	4.98467	4.80949	14.6394	27.5154	[CARD11, CDC34, CHUK, ICAM3, IKBKG, IL1B, PSMA1, PSMA2, PSMA6, PSMB8, PSMB9, PSMC5, PSMD9, RELA, SEM1, SRC, TMEM189-UBE2V1, UBB, UBE2D1, UBE2D2, UBE2M]
R-HSA:445704	Calcium Binds Caldesmon	REACTOME_Reactions_26.12.2019	1.56546e-06	0.000806214	6.92746e-05	0.00145477	[-1]	Group197	32	8	None Specific Cluster	[ITGA1, MYL12B]	[]	[]	[]	[LMOD1]	[CALD1]	[]	[TPM1]	[]	[SORBS3, TLN1, TPM2]	25	0	0	0	12.5	12.5	0	12.5	0	37.5	24.553	0	0	0	13.2361	12.9764	0	12.7533	0	36.4812	[CALD1, ITGA1, LMOD1, MYL12B, SORBS3, TLN1, TPM1, TPM2]
GO:0048593	camera-type eye morphogenesis	GO_BiologicalProcess-EBI-UniProt-GOA_26.12.2019_00h00	1.56791e-06	0.000804338	1.56791e-06	0.000116025	[6, 7, 8, 9]	Group045	12.7517	19	None Specific Cluster	[MAN2A1]	[NTRK2]	[AHI1, PHACTR4]	[HMGN1]	[]	[]	[MEIS1]	[EPHA2, LRP5, STRA6, TBX2, VEGFA, WNT5A]	[NAGLU, NR2F2, SKI]	[BAX, CITED2, GDF11, WNT2B]	5.26316	5.26316	10.5263	5.26316	0	0	5.26316	31.5789	15.7895	21.0526	5.09972	5.23429	10.6159	5.44123	0	0	5.49074	31.7866	16.1256	20.2059	[AHI1, BAX, CITED2, EPHA2, GDF11, HMGN1, LRP5, MAN2A1, MEIS1, NAGLU, NR2F2, NTRK2, PHACTR4, SKI, STRA6, TBX2, VEGFA, WNT2B, WNT5A]
R-HSA:72737	Cap-dependent Translation Initiation	REACTOME_Pathways_26.12.2019	1.44033e-16	1.48498e-13	3.9511e-219	1.10631e-216	[-1]	Group288	24.3697	29	None Specific Cluster	[RPL12, RPL27, RPL39L, RPS17]	[]	[]	[EIF3J, RPL9]	[]	[]	[]	[RPL22L1, RPL26L1]	[RPL30, RPL34, RPS27, RPS28]	[EIF3G, RPL14, RPL18A, RPL19, RPL24, RPL29, RPL3, RPL32, RPL35, RPL35A, RPL37, RPL37A, RPS11, RPS19, RPS3, RPS5, RPS9]	13.7931	0	0	6.89655	0	0	0	6.89655	13.7931	58.6207	13.6673	0	0	7.29129	0	0	0	7.09905	14.4056	57.5367	[EIF3G, EIF3J, RPL12, RPL14, RPL18A, RPL19, RPL22L1, RPL24, RPL26L1, RPL27, RPL29, RPL3, RPL30, RPL32, RPL34, RPL35, RPL35A, RPL37, RPL37A, RPL39L, RPL9, RPS11, RPS17, RPS19, RPS27, RPS28, RPS3, RPS5, RPS9]
R-HSA:72737	Cap-dependent Translation Initiation	REACTOME_Pathways_26.12.2019	7.32064e-08	1.0981e-05	1.18468e-13	7.58197e-12	[-1]	Group67	10.9244	13	None Specific Cluster	[RPL12, RPL27]	[]	[EIF3J, RPL9]	[]	[]	[]	[RPL26L1]	[]	[RPL30, RPS11, RPS9]	[EIF3G, RPL18A, RPL19, RPL29, RPL32]	15.3846	0	15.3846	0	0	0	7.69231	0	23.0769	38.4615	14.6818	0	15.2574	0	0	0	7.79489	0	23.2509	39.015	[EIF3G, EIF3J, RPL12, RPL18A, RPL19, RPL26L1, RPL27, RPL29, RPL30, RPL32, RPL9, RPS11, RPS9]
R-HSA:77077	Capping complex formation	REACTOME_Reactions_26.12.2019	1.50753e-08	1.0613e-05	4.10005e-53	1.09471e-50	[-1]	Group287	37.037	10	None Specific Cluster	[]	[RNMT]	[]	[GTF2H2]	[]	[MNAT1]	[]	[ERCC2]	[CDK7]	[GTF2F1, GTF2H4, POLR2F, POLR2I, POLR2L]	0	10	0	10	0	10	0	10	10	50	0	10.0667	0	10.4646	0	10.367	0	10.1887	10.3377	48.5753	[CDK7, ERCC2, GTF2F1, GTF2H2, GTF2H4, MNAT1, POLR2F, POLR2I, POLR2L, RNMT]
GO:1901505	carbohydrate derivative transmembrane transporter activity	GO_BiologicalProcess-EBI-UniProt-GOA_26.12.2019_00h00	7.13382e-05	0.0233989	2.36366e-08	2.45821e-06	[6]	Group183	15.873	10	None Specific Cluster	[SLC35A3]	[SLC19A1]	[]	[]	[]	[]	[SLC29A3]	[APC2, SLC35C1]	[SLC29A2]	[SLC25A4, SLC25A6, SLC29A1, SLC37A1]	10	10	0	0	0	0	10	20	10	40	9.80689	10.0657	0	0	0	0	10.5588	20.3755	10.3367	38.8565	[APC2, SLC19A1, SLC25A4, SLC25A6, SLC29A1, SLC29A2, SLC29A3, SLC35A3, SLC35C1, SLC37A1]
GO:1901264	carbohydrate derivative transport	GO_BiologicalProcess-EBI-UniProt-GOA_26.12.2019_00h00	1.3391e-07	8.28901e-05	2.36366e-08	2.45821e-06	[5]	Group183	15.6522	18	None Specific Cluster	[GLTP, SLC35A3]	[ASPM, SLC19A1]	[C3]	[]	[GJA1]	[]	[SLC29A3]	[APC2, P2RY2, SLC35C1]	[PSAP, SLC29A2]	[CYBA, GUK1, SLC25A4, SLC25A6, SLC29A1, SLC37A1]	11.1111	11.1111	5.55556	0	5.55556	0	5.55556	16.6667	11.1111	33.3333	10.86	11.1466	5.65168	0	5.85444	0	5.84633	16.9226	11.4466	32.2718	[APC2, ASPM, C3, CYBA, GJA1, GLTP, GUK1, P2RY2, PSAP, SLC19A1, SLC25A4, SLC25A6, SLC29A1, SLC29A2, SLC29A3, SLC35A3, SLC35C1, SLC37A1]
GO:0003206	cardiac chamber morphogenesis	GO_BiologicalProcess-EBI-UniProt-GOA_26.12.2019_00h00	9.33762e-07	0.00050143	9.70379e-28	2.36772e-25	[3, 4, 5, 6, 7, 8]	Group277	12.2093	21	None Specific Cluster	[BAG1, COL11A1, TGFBR1]	[MBD4]	[GATD3A]	[CCN1, TGFB2]	[]	[ID2, NOG]	[MEF2C]	[HES1, MESP1, RARA, SMAD6, TBX2, TPM1, WNT5A]	[NOTCH1]	[CITED2, HEY1, PPP1R13L]	14.2857	4.7619	4.7619	9.52381	0	9.52381	4.7619	33.3333	4.7619	14.2857	13.8317	4.73223	4.7988	9.83863	0	9.7468	4.96408	33.5273	4.85963	13.7008	[BAG1, CCN1, CITED2, COL11A1, GATD3A, HES1, HEY1, ID2, MBD4, MEF2C, MESP1, NOG, NOTCH1, PPP1R13L, RARA, SMAD6, TBX2, TGFB2, TGFBR1, TPM1, WNT5A]
GO:0003279	cardiac septum development	GO_BiologicalProcess-EBI-UniProt-GOA_26.12.2019_00h00	3.38958e-05	0.0124737	9.70379e-28	2.36772e-25	[3, 4, 6, 7, 8]	Group277	11.5942	16	None Specific Cluster	[BAG1, TGFBR1]	[]	[GATD3A]	[CCN1, TGFB2]	[]	[ID2, NOG]	[]	[HES1, RARA, SMAD6, STRA6, TBX2, WNT5A]	[NOTCH1]	[CITED2, HEY1]	12.5	0	6.25	12.5	0	12.5	0	37.5	6.25	12.5	12.0796	0	6.28637	12.8885	0	12.7682	0	37.646	6.36606	11.9653	[BAG1, CCN1, CITED2, GATD3A, HES1, HEY1, ID2, NOG, NOTCH1, RARA, SMAD6, STRA6, TBX2, TGFB2, TGFBR1, WNT5A]
GO:0140101	catalytic activity, acting on a tRNA	GO_MolecularFunction-EBI-UniProt-GOA_26.12.2019_00h00	4.41633e-05	0.0155455	1.3721e-11	2.09932e-09	[3]	Group172	11.3475	16	None Specific Cluster	[METTL8, PTRHD1, RARS, TRMT10C, TRMT1L, TYW3]	[PUS10]	[]	[NT5C3A]	[]	[MARS]	[]	[DUS3L, FARSA, PUS1]	[]	[EARS2, POP7, PTRH1, QTRT1]	37.5	6.25	0	6.25	0	6.25	0	18.75	0	25	36.9708	6.3244	0	6.57443	0	6.51307	0	19.2033	0	24.414	[DUS3L, EARS2, FARSA, MARS, METTL8, NT5C3A, POP7, PTRH1, PTRHD1, PUS1, PUS10, QTRT1, RARS, TRMT10C, TRMT1L, TYW3]
GO:0140101	catalytic activity, acting on a tRNA	GO_MolecularFunction-EBI-UniProt-GOA_26.12.2019_00h00	4.41633e-05	0.0155455	1.06614e-33	2.71866e-31	[3]	Group235	11.3475	16	None Specific Cluster	[METTL8, PTRHD1, RARS, TRMT10C, TRMT1L, TYW3]	[PUS10]	[]	[NT5C3A]	[]	[MARS]	[]	[DUS3L, FARSA, PUS1]	[]	[EARS2, POP7, PTRH1, QTRT1]	37.5	6.25	0	6.25	0	6.25	0	18.75	0	25	36.9708	6.3244	0	6.57443	0	6.51307	0	19.2033	0	24.414	[DUS3L, EARS2, FARSA, MARS, METTL8, NT5C3A, POP7, PTRH1, PTRHD1, PUS1, PUS10, QTRT1, RARS, TRMT10C, TRMT1L, TYW3]
R-HSA:6814885	CBCAP complex binds 7-methylguanosine cap of snRNA	REACTOME_Reactions_26.12.2019	6.11113e-06	0.00276223	4.10005e-53	1.09471e-50	[-1]	Group287	17.1429	12	None Specific Cluster	[INTS12, SNAPC1]	[RPAP2]	[INTS6]	[GTF2E2]	[]	[]	[]	[ELL2, INTS1]	[CDK7]	[GTF2F1, POLR2F, POLR2I, POLR2L]	16.6667	8.33333	8.33333	8.33333	0	0	0	16.6667	8.33333	33.3333	16.3559	8.39373	8.51181	8.72557	0	0	0	16.991	8.61971	32.4023	[CDK7, ELL2, GTF2E2, GTF2F1, INTS1, INTS12, INTS6, POLR2F, POLR2I, POLR2L, RPAP2, SNAPC1]
R-HSA:183089	CBL binds and ubiquitinates phosphorylated Sprouty	REACTOME_Reactions_26.12.2019	0.000124934	0.038105	2.4303e-11	3.62115e-09	[-1]	Group259	33.3333	5	Specific for Cluster #6	[UBB]	[]	[]	[]	[]	[CBL, HBEGF, TGFA]	[]	[SPRY2]	[]	[]	20	0	0	0	0	60	0	20	0	0	19.1944	0	0	0	0	60.8658	0	19.9398	0	0	[CBL, HBEGF, SPRY2, TGFA, UBB]
R-HSA:183089	CBL binds and ubiquitinates phosphorylated Sprouty	REACTOME_Reactions_26.12.2019	0.000124934	0.038105	1.38584e-13	2.43908e-11	[-1]	Group278	33.3333	5	Specific for Cluster #6	[UBB]	[]	[]	[]	[]	[CBL, HBEGF, TGFA]	[]	[SPRY2]	[]	[]	20	0	0	0	0	60	0	20	0	0	19.1944	0	0	0	0	60.8658	0	19.9398	0	0	[CBL, HBEGF, SPRY2, TGFA, UBB]
R-HSA:183051	CBL ubiquitinates Sprouty	REACTOME_Reactions_26.12.2019	0.000124934	0.038105	2.4303e-11	3.62115e-09	[-1]	Group259	33.3333	5	Specific for Cluster #6	[UBB]	[]	[]	[]	[]	[CBL, HBEGF, TGFA]	[]	[SPRY2]	[]	[]	20	0	0	0	0	60	0	20	0	0	19.1944	0	0	0	0	60.8658	0	19.9398	0	0	[CBL, HBEGF, SPRY2, TGFA, UBB]
R-HSA:183051	CBL ubiquitinates Sprouty	REACTOME_Reactions_26.12.2019	0.000124934	0.038105	1.38584e-13	2.43908e-11	[-1]	Group278	33.3333	5	Specific for Cluster #6	[UBB]	[]	[]	[]	[]	[CBL, HBEGF, TGFA]	[]	[SPRY2]	[]	[]	20	0	0	0	0	60	0	20	0	0	19.1944	0	0	0	0	60.8658	0	19.9398	0	0	[CBL, HBEGF, SPRY2, TGFA, UBB]
R-HSA:182986	CBL-mediated ubiquitination of CIN85	REACTOME_Reactions_26.12.2019	1.04379e-05	0.00450915	2.4303e-11	3.62115e-09	[-1]	Group259	30.4348	7	None Specific Cluster	[STAM2, UBB]	[]	[]	[]	[]	[CBL, HBEGF, TGFA]	[]	[EPN1]	[SH3GL1]	[]	28.5714	0	0	0	0	42.8571	0	14.2857	14.2857	0	27.5335	0	0	0	0	43.6547	0	14.3014	14.5104	0	[CBL, EPN1, HBEGF, SH3GL1, STAM2, TGFA, UBB]
R-HSA:182986	CBL-mediated ubiquitination of CIN85	REACTOME_Reactions_26.12.2019	1.04379e-05	0.00450915	1.38584e-13	2.43908e-11	[-1]	Group278	30.4348	7	None Specific Cluster	[STAM2, UBB]	[]	[]	[]	[]	[CBL, HBEGF, TGFA]	[]	[EPN1]	[SH3GL1]	[]	28.5714	0	0	0	0	42.8571	0	14.2857	14.2857	0	27.5335	0	0	0	0	43.6547	0	14.3014	14.5104	0	[CBL, EPN1, HBEGF, SH3GL1, STAM2, TGFA, UBB]
R-HSA:6797616	CCNK:CDK12 binds RNA Pol II at DNA repair genes	REACTOME_Reactions_26.12.2019	4.83971e-06	0.00223595	4.10005e-53	1.09471e-50	[-1]	Group287	21.2766	10	None Specific Cluster	[SUPT16H]	[]	[]	[GTF2H2]	[]	[MNAT1]	[]	[ERCC2]	[CDK7]	[GTF2F1, GTF2H4, POLR2F, POLR2I, POLR2L]	10	0	0	10	0	10	0	10	10	50	9.8333	0	0	10.4918	0	10.3939	0	10.2152	10.3645	48.7014	[CDK7, ERCC2, GTF2F1, GTF2H2, GTF2H4, MNAT1, POLR2F, POLR2I, POLR2L, SUPT16H]
R-HSA:174184	Cdc20:Phospho-APC/C mediated degradation of Cyclin A	REACTOME_Pathways_26.12.2019	8.26598e-06	0.00362877	6.5532e-16	1.27132e-13	[-1]	Group275	16.6667	12	None Specific Cluster	[CDC26, PSMA1, PSMA2, UBB]	[]	[]	[UBE2D1]	[]	[]	[PSMB9]	[]	[PSMB8, PSMC5]	[ANAPC11, PSMA6, PSMD9, SEM1]	33.3333	0	0	8.33333	0	0	8.33333	0	16.6667	33.3333	32.7497	0	0	8.73571	0	0	8.8152	0	17.2594	32.4399	[ANAPC11, CDC26, PSMA1, PSMA2, PSMA6, PSMB8, PSMB9, PSMC5, PSMD9, SEM1, UBB, UBE2D1]
R-HSA:174184	Cdc20:Phospho-APC/C mediated degradation of Cyclin A	REACTOME_Pathways_26.12.2019	8.26598e-06	0.00362877	1.57006e-46	4.17637e-44	[-1]	Group286	16.6667	12	None Specific Cluster	[CDC26, PSMA1, PSMA2, UBB]	[]	[]	[UBE2D1]	[]	[]	[PSMB9]	[]	[PSMB8, PSMC5]	[ANAPC11, PSMA6, PSMD9, SEM1]	33.3333	0	0	8.33333	0	0	8.33333	0	16.6667	33.3333	32.7497	0	0	8.73571	0	0	8.8152	0	17.2594	32.4399	[ANAPC11, CDC26, PSMA1, PSMA2, PSMA6, PSMB8, PSMB9, PSMC5, PSMD9, SEM1, UBB, UBE2D1]
R-HSA:174184	Cdc20:Phospho-APC/C mediated degradation of Cyclin A	REACTOME_Pathways_26.12.2019	8.26598e-06	0.00362877	2.61034e-122	7.20454e-120	[-1]	Group289	16.6667	12	None Specific Cluster	[CDC26, PSMA1, PSMA2, UBB]	[]	[]	[UBE2D1]	[]	[]	[PSMB9]	[]	[PSMB8, PSMC5]	[ANAPC11, PSMA6, PSMD9, SEM1]	33.3333	0	0	8.33333	0	0	8.33333	0	16.6667	33.3333	32.7497	0	0	8.73571	0	0	8.8152	0	17.2594	32.4399	[ANAPC11, CDC26, PSMA1, PSMA2, PSMA6, PSMB8, PSMB9, PSMC5, PSMD9, SEM1, UBB, UBE2D1]
R-HSA:174184	Cdc20:Phospho-APC/C mediated degradation of Cyclin A	REACTOME_Pathways_26.12.2019	2.40446e-06	0.000245255	1.60919e-08	8.52872e-07	[-1]	Group62	12.5	9	None Specific Cluster	[CDC26, UBB]	[]	[PSMA1]	[]	[]	[PSMB9]	[]	[]	[ANAPC11, PSMC5, PSMD9]	[PSMA6, SEM1]	22.2222	0	11.1111	0	0	11.1111	0	0	33.3333	22.2222	21.2934	0	11.0641	0	0	11.2875	0	0	33.7213	22.6337	[ANAPC11, CDC26, PSMA1, PSMA6, PSMB9, PSMC5, PSMD9, SEM1, UBB]
R-HSA:5666129	CDC42:GTP recruits DIAPH2-2 to kinetochores	REACTOME_Reactions_26.12.2019	4.55297e-13	4.27524e-10	1.57006e-46	4.17637e-44	[-1]	Group286	23.4694	23	None Specific Cluster	[CENPC, CENPQ, ITGB3BP, NUP133, PPP2R5A, SGO1, ZWINT]	[CENPM, DSN1, NUP85, SGO2, SPC24, SPC25, ZW10]	[BUB1, CENPF, KIF2C, NDC80]	[ZWILCH]	[INCENP]	[]	[]	[]	[RPS27]	[CENPS, MAD1L1]	30.4348	30.4348	17.3913	4.34783	4.34783	0	0	0	4.34783	8.69565	29.7515	30.5365	17.6949	4.53483	4.58244	0	0	0	4.47981	8.42	[BUB1, CENPC, CENPF, CENPM, CENPQ, CENPS, DSN1, INCENP, ITGB3BP, KIF2C, MAD1L1, NDC80, NUP133, NUP85, PPP2R5A, RPS27, SGO1, SGO2, SPC24, SPC25, ZW10, ZWILCH, ZWINT]
R-HSA:5666129	CDC42:GTP recruits DIAPH2-2 to kinetochores	REACTOME_Reactions_26.12.2019	4.35702e-06	0.000405203	2.69463e-17	1.77846e-15	[-1]	Group65	10.2041	10	None Specific Cluster	[CENPC, CENPM, NUP133, SPC24, ZWINT]	[BUB1, DSN1, KIF2C]	[ZWILCH]	[INCENP]	[]	[]	[]	[]	[]	[]	50	30	10	10	0	0	0	0	0	0	48.9539	30.3292	10.1746	10.5423	0	0	0	0	0	0	[BUB1, CENPC, CENPM, DSN1, INCENP, KIF2C, NUP133, SPC24, ZWILCH, ZWINT]
R-HSA:69017	CDK-mediated phosphorylation and removal of Cdc6	REACTOME_Pathways_26.12.2019	1.37424e-06	0.000715979	6.5532e-16	1.27132e-13	[-1]	Group275	18.0556	13	None Specific Cluster	[CDC26, PSMA1, PSMA2, UBB]	[]	[]	[UBE2D1]	[]	[]	[PSMB9]	[CDC6]	[PSMB8, PSMC5]	[ANAPC11, PSMA6, PSMD9, SEM1]	30.7692	0	0	7.69231	0	0	7.69231	7.69231	15.3846	30.7692	30.1826	0	0	8.05094	0	0	8.1242	7.83868	15.9065	29.8971	[ANAPC11, CDC26, CDC6, PSMA1, PSMA2, PSMA6, PSMB8, PSMB9, PSMC5, PSMD9, SEM1, UBB, UBE2D1]
R-HSA:69017	CDK-mediated phosphorylation and removal of Cdc6	REACTOME_Pathways_26.12.2019	1.37424e-06	0.000715979	1.57006e-46	4.17637e-44	[-1]	Group286	18.0556	13	None Specific Cluster	[CDC26, PSMA1, PSMA2, UBB]	[]	[]	[UBE2D1]	[]	[]	[PSMB9]	[CDC6]	[PSMB8, PSMC5]	[ANAPC11, PSMA6, PSMD9, SEM1]	30.7692	0	0	7.69231	0	0	7.69231	7.69231	15.3846	30.7692	30.1826	0	0	8.05094	0	0	8.1242	7.83868	15.9065	29.8971	[ANAPC11, CDC26, CDC6, PSMA1, PSMA2, PSMA6, PSMB8, PSMB9, PSMC5, PSMD9, SEM1, UBB, UBE2D1]
R-HSA:69017	CDK-mediated phosphorylation and removal of Cdc6	REACTOME_Pathways_26.12.2019	1.37424e-06	0.000715979	2.61034e-122	7.20454e-120	[-1]	Group289	18.0556	13	None Specific Cluster	[CDC26, PSMA1, PSMA2, UBB]	[]	[]	[UBE2D1]	[]	[]	[PSMB9]	[CDC6]	[PSMB8, PSMC5]	[ANAPC11, PSMA6, PSMD9, SEM1]	30.7692	0	0	7.69231	0	0	7.69231	7.69231	15.3846	30.7692	30.1826	0	0	8.05094	0	0	8.1242	7.83868	15.9065	29.8971	[ANAPC11, CDC26, CDC6, PSMA1, PSMA2, PSMA6, PSMB8, PSMB9, PSMC5, PSMD9, SEM1, UBB, UBE2D1]
R-HSA:69017	CDK-mediated phosphorylation and removal of Cdc6	REACTOME_Pathways_26.12.2019	2.40446e-06	0.000245255	1.60919e-08	8.52872e-07	[-1]	Group62	12.5	9	None Specific Cluster	[CDC26, UBB]	[]	[PSMA1]	[]	[]	[PSMB9]	[]	[]	[ANAPC11, PSMC5, PSMD9]	[PSMA6, SEM1]	22.2222	0	11.1111	0	0	11.1111	0	0	33.3333	22.2222	21.2934	0	11.0641	0	0	11.2875	0	0	33.7213	22.6337	[ANAPC11, CDC26, PSMA1, PSMA6, PSMB9, PSMC5, PSMD9, SEM1, UBB]
R-HSA:2468287	CDK1 phosphorylates CDCA5 (Sororin) at centromeres	REACTOME_Reactions_26.12.2019	3.87102e-14	3.75102e-11	1.57006e-46	4.17637e-44	[-1]	Group286	21.6	27	None Specific Cluster	[CENPC, CENPQ, ITGB3BP, NUP133, PPP2R5A, SGO1, ZWINT]	[CENPM, DSN1, NUP85, SGO2, SMC1A, SPC24, SPC25, ZW10]	[BUB1, CENPF, KIF2C, NDC80]	[ZWILCH]	[INCENP]	[TUBB2A]	[]	[TUBB6]	[RPS27]	[CENPS, MAD1L1, TUBB3]	25.9259	29.6296	14.8148	3.7037	3.7037	3.7037	0	3.7037	3.7037	11.1111	25.3247	29.7062	15.0621	3.86008	3.90061	3.82405	0	3.75831	3.81325	10.7508	[BUB1, CENPC, CENPF, CENPM, CENPQ, CENPS, DSN1, INCENP, ITGB3BP, KIF2C, MAD1L1, NDC80, NUP133, NUP85, PPP2R5A, RPS27, SGO1, SGO2, SMC1A, SPC24, SPC25, TUBB2A, TUBB3, TUBB6, ZW10, ZWILCH, ZWINT]
R-HSA:2468287	CDK1 phosphorylates CDCA5 (Sororin) at centromeres	REACTOME_Reactions_26.12.2019	1.68163e-08	2.79151e-06	2.69463e-17	1.77846e-15	[-1]	Group65	11.2	14	None Specific Cluster	[CENPC, CENPM, NUP133, SPC24, ZWINT]	[BUB1, DSN1, KIF2C, SMC1A]	[ZWILCH]	[INCENP]	[]	[]	[TUBB2A, TUBB6]	[TUBB3]	[]	[]	35.7143	28.5714	7.14286	7.14286	0	0	14.2857	7.14286	0	0	34.7507	28.7063	7.22263	7.48359	0	0	14.7599	7.07679	0	0	[BUB1, CENPC, CENPM, DSN1, INCENP, KIF2C, NUP133, SMC1A, SPC24, TUBB2A, TUBB3, TUBB6, ZWILCH, ZWINT]
R-HSA:6797606	CDK12 phosphorylates RNA Pol II CTD at DNA repair genes	REACTOME_Reactions_26.12.2019	4.83971e-06	0.00223595	4.10005e-53	1.09471e-50	[-1]	Group287	21.2766	10	None Specific Cluster	[SUPT16H]	[]	[]	[GTF2H2]	[]	[MNAT1]	[]	[ERCC2]	[CDK7]	[GTF2F1, GTF2H4, POLR2F, POLR2I, POLR2L]	10	0	0	10	0	10	0	10	10	50	9.8333	0	0	10.4918	0	10.3939	0	10.2152	10.3645	48.7014	[CDK7, ERCC2, GTF2F1, GTF2H2, GTF2H4, MNAT1, POLR2F, POLR2I, POLR2L, SUPT16H]
R-HSA:6797712	CDK12 stimulates expression of DNA repair genes	REACTOME_Reactions_26.12.2019	2.11187e-05	0.00827854	4.10005e-53	1.09471e-50	[-1]	Group287	18.1818	10	None Specific Cluster	[SUPT16H]	[]	[]	[GTF2H2]	[]	[MNAT1]	[]	[ERCC2]	[CDK7]	[GTF2F1, GTF2H4, POLR2F, POLR2I, POLR2L]	10	0	0	10	0	10	0	10	10	50	9.8333	0	0	10.4918	0	10.3939	0	10.2152	10.3645	48.7014	[CDK7, ERCC2, GTF2F1, GTF2H2, GTF2H4, MNAT1, POLR2F, POLR2I, POLR2L, SUPT16H]
R-HSA:68827	CDT1 association with the CDC6:ORC:origin complex	REACTOME_Pathways_26.12.2019	9.22092e-07	0.000496085	2.61034e-122	7.20454e-120	[-1]	Group289	20.339	12	None Specific Cluster	[ORC3, ORC4, PSMA1, PSMA2, UBB]	[]	[]	[]	[]	[]	[PSMB9]	[CDC6]	[PSMB8, PSMC5]	[PSMA6, PSMD9, SEM1]	41.6667	0	0	0	0	0	8.33333	8.33333	16.6667	25	40.9998	0	0	0	0	0	8.82869	8.51841	17.2859	24.3672	[CDC6, ORC3, ORC4, PSMA1, PSMA2, PSMA6, PSMB8, PSMB9, PSMC5, PSMD9, SEM1, UBB]
GO:0033627	cell adhesion mediated by integrin	GO_BiologicalProcess-EBI-UniProt-GOA_26.12.2019_00h00	2.64808e-06	0.00129226	2.64808e-06	0.000164181	[3]	Group110	15.9091	14	None Specific Cluster	[ADAM9, ITGB1BP1]	[]	[]	[TGFB2]	[CYP1B1]	[ITGA2, LIF, PLAU, PODXL, SERPINE1]	[]	[CPOX, EPHA2]	[]	[ICAM1, ITGA5, PTK2]	14.2857	0	0	7.14286	7.14286	35.7143	0	14.2857	0	21.4286	13.8127	0	0	7.36882	7.44619	36.5002	0	14.3491	0	20.523	[ADAM9, CPOX, CYP1B1, EPHA2, ICAM1, ITGA2, ITGA5, ITGB1BP1, LIF, PLAU, PODXL, PTK2, SERPINE1, TGFB2]
KEGG:04110	Cell cycle	KEGG_26.12.2019	1.2007e-11	1.06622e-08	2.34657e-21	5.23284e-19	[-1]	Group229	19.3548	24	None Specific Cluster	[ANAPC13, CDC26, MCM4, ORC3, ORC4]	[CDC25C, SMC1A, WEE1]	[BUB1, CDKN1B, SMAD3, TGFB3]	[GADD45B, TGFB2]	[]	[]	[CDKN2D]	[CCND1, CCND3, CDC6, MYC, PKMYT1]	[CDK7]	[ANAPC11, MAD1L1, MCM7]	20.8333	12.5	16.6667	8.33333	0	0	4.16667	20.8333	4.16667	12.5	20.2652	12.4799	16.874	8.64889	0	0	4.36379	21.0522	4.27198	12.0441	[ANAPC11, ANAPC13, BUB1, CCND1, CCND3, CDC25C, CDC26, CDC6, CDK7, CDKN1B, CDKN2D, GADD45B, MAD1L1, MCM4, MCM7, MYC, ORC3, ORC4, PKMYT1, SMAD3, SMC1A, TGFB2, TGFB3, WEE1]
WP:179	Cell Cycle	WikiPathways_26.12.2019	5.59426e-11	4.80547e-08	2.34657e-21	5.23284e-19	[-1]	Group229	18.8525	23	None Specific Cluster	[ANAPC13, MCM4, ORC3, ORC4]	[CDC25C, SMC1A, WEE1]	[BUB1, CDKN1B, SMAD3, TGFB3]	[GADD45B, TGFB2]	[]	[]	[CDKN2D]	[CCND1, CCND3, CDC6, MYC, PKMYT1]	[CDK7]	[ANAPC11, MAD1L1, MCM7]	17.3913	13.0435	17.3913	8.69565	0	0	4.34783	21.7391	4.34783	13.0435	16.897	13.0071	17.5868	9.01424	0	0	4.54813	21.9414	4.45244	12.5528	[ANAPC11, ANAPC13, BUB1, CCND1, CCND3, CDC25C, CDC6, CDK7, CDKN1B, CDKN2D, GADD45B, MAD1L1, MCM4, MCM7, MYC, ORC3, ORC4, PKMYT1, SMAD3, SMC1A, TGFB2, TGFB3, WEE1]
KEGG:04110	Cell cycle	KEGG_26.12.2019	1.2007e-11	1.06622e-08	2.61034e-122	7.20454e-120	[-1]	Group289	19.3548	24	None Specific Cluster	[ANAPC13, CDC26, MCM4, ORC3, ORC4]	[CDC25C, SMC1A, WEE1]	[BUB1, CDKN1B, SMAD3, TGFB3]	[GADD45B, TGFB2]	[]	[]	[CDKN2D]	[CCND1, CCND3, CDC6, MYC, PKMYT1]	[CDK7]	[ANAPC11, MAD1L1, MCM7]	20.8333	12.5	16.6667	8.33333	0	0	4.16667	20.8333	4.16667	12.5	20.2652	12.4799	16.874	8.64889	0	0	4.36379	21.0522	4.27198	12.0441	[ANAPC11, ANAPC13, BUB1, CCND1, CCND3, CDC25C, CDC26, CDC6, CDK7, CDKN1B, CDKN2D, GADD45B, MAD1L1, MCM4, MCM7, MYC, ORC3, ORC4, PKMYT1, SMAD3, SMC1A, TGFB2, TGFB3, WEE1]
WP:179	Cell Cycle	WikiPathways_26.12.2019	5.59426e-11	4.80547e-08	2.61034e-122	7.20454e-120	[-1]	Group289	18.8525	23	None Specific Cluster	[ANAPC13, MCM4, ORC3, ORC4]	[CDC25C, SMC1A, WEE1]	[BUB1, CDKN1B, SMAD3, TGFB3]	[GADD45B, TGFB2]	[]	[]	[CDKN2D]	[CCND1, CCND3, CDC6, MYC, PKMYT1]	[CDK7]	[ANAPC11, MAD1L1, MCM7]	17.3913	13.0435	17.3913	8.69565	0	0	4.34783	21.7391	4.34783	13.0435	16.897	13.0071	17.5868	9.01424	0	0	4.54813	21.9414	4.45244	12.5528	[ANAPC11, ANAPC13, BUB1, CCND1, CCND3, CDC25C, CDC6, CDK7, CDKN1B, CDKN2D, GADD45B, MAD1L1, MCM4, MCM7, MYC, ORC3, ORC4, PKMYT1, SMAD3, SMC1A, TGFB2, TGFB3, WEE1]
R-HSA:69620	Cell Cycle Checkpoints	REACTOME_Pathways_26.12.2019	2.02157e-19	2.19745e-16	1.57006e-46	4.17637e-44	[-1]	Group286	16.7235	49	None Specific Cluster	[CDC26, CENPC, CENPQ, ITGB3BP, MCM4, NBN, NUP133, ORC3, ORC4, PPP2R5A, PSMA1, PSMA2, SGO1, TOPBP1, UBB, UIMC1, ZWINT]	[CDC25C, CENPM, DSN1, NUP85, SGO2, SPC24, SPC25, WEE1, ZNF385A, ZW10]	[BUB1, CDKN1B, CENPF, KIF2C, NDC80]	[UBE2D1, ZWILCH]	[INCENP]	[]	[PSMB9]	[CDC6, PKMYT1]	[PSMB8, PSMC5, RPS27]	[ANAPC11, CENPS, HIST2H4B, MAD1L1, MCM7, PSMA6, PSMD9, SEM1]	34.6939	20.4082	10.2041	4.08163	2.04082	0	2.04082	4.08163	6.12245	16.3265	34.0539	20.5603	10.4248	4.27463	2.15976	0	2.15676	4.16193	6.33415	15.8738	[ANAPC11, BUB1, CDC25C, CDC26, CDC6, CDKN1B, CENPC, CENPF, CENPM, CENPQ, CENPS, DSN1, HIST2H4B, INCENP, ITGB3BP, KIF2C, MAD1L1, MCM4, MCM7, NBN, NDC80, NUP133, NUP85, ORC3, ORC4, PKMYT1, PPP2R5A, PSMA1, PSMA2, PSMA6, PSMB8, PSMB9, PSMC5, PSMD9, RPS27, SEM1, SGO1, SGO2, SPC24, SPC25, TOPBP1, UBB, UBE2D1, UIMC1, WEE1, ZNF385A, ZW10, ZWILCH, ZWINT]
R-HSA:69620	Cell Cycle Checkpoints	REACTOME_Pathways_26.12.2019	2.02157e-19	2.19745e-16	2.61034e-122	7.20454e-120	[-1]	Group289	16.7235	49	None Specific Cluster	[CDC26, CENPC, CENPQ, ITGB3BP, MCM4, NBN, NUP133, ORC3, ORC4, PPP2R5A, PSMA1, PSMA2, SGO1, TOPBP1, UBB, UIMC1, ZWINT]	[CDC25C, CENPM, DSN1, NUP85, SGO2, SPC24, SPC25, WEE1, ZNF385A, ZW10]	[BUB1, CDKN1B, CENPF, KIF2C, NDC80]	[UBE2D1, ZWILCH]	[INCENP]	[]	[PSMB9]	[CDC6, PKMYT1]	[PSMB8, PSMC5, RPS27]	[ANAPC11, CENPS, HIST2H4B, MAD1L1, MCM7, PSMA6, PSMD9, SEM1]	34.6939	20.4082	10.2041	4.08163	2.04082	0	2.04082	4.08163	6.12245	16.3265	34.0539	20.5603	10.4248	4.27463	2.15976	0	2.15676	4.16193	6.33415	15.8738	[ANAPC11, BUB1, CDC25C, CDC26, CDC6, CDKN1B, CENPC, CENPF, CENPM, CENPQ, CENPS, DSN1, HIST2H4B, INCENP, ITGB3BP, KIF2C, MAD1L1, MCM4, MCM7, NBN, NDC80, NUP133, NUP85, ORC3, ORC4, PKMYT1, PPP2R5A, PSMA1, PSMA2, PSMA6, PSMB8, PSMB9, PSMC5, PSMD9, RPS27, SEM1, SGO1, SGO2, SPC24, SPC25, TOPBP1, UBB, UBE2D1, UIMC1, WEE1, ZNF385A, ZW10, ZWILCH, ZWINT]
GO:0002042	cell migration involved in sprouting angiogenesis	GO_BiologicalProcess-EBI-UniProt-GOA_26.12.2019_00h00	5.15885e-05	0.0177464	2.02913e-13	3.55097e-11	[5, 6, 7, 8, 9, 10, 11, 12]	Group240	15.0685	11	None Specific Cluster	[HMOX1, ITGB1BP1, MMRN2]	[]	[PIK3R3]	[AKT3]	[]	[]	[]	[HDAC7, THBS1, VEGFA]	[CARD10, NOTCH1]	[NR4A1]	27.2727	0	9.09091	9.09091	0	0	0	27.2727	18.1818	9.09091	26.495	0	9.19224	9.42309	0	0	0	27.524	18.6175	8.74813	[AKT3, CARD10, HDAC7, HMOX1, ITGB1BP1, MMRN2, NOTCH1, NR4A1, PIK3R3, THBS1, VEGFA]
GO:0007043	cell-cell junction assembly	GO_BiologicalProcess-EBI-UniProt-GOA_26.12.2019_00h00	2.01793e-09	1.55178e-06	1.13411e-14	2.07542e-12	[5]	Group194	14.7059	25	None Specific Cluster	[AFDN]	[TJP1]	[PARD6B]	[]	[GJA1, IL1B]	[ADRB2, SNAI1, TMX2-CTNND1]	[DAB2IP, TLN2]	[ACTG1, CBFB, CLDN11, EPB41L3, EPHA2, HDAC7, SMAD6, WDR1]	[CAV1, DLG1]	[ARL2, PTPRU, RHOC, TLN1, ZNF703]	4	4	4	0	8	12	8	32	8	20	3.85812	3.95993	4.01564	0	8.31941	12.2342	8.30788	32.0636	8.13308	19.1081	[ACTG1, ADRB2, AFDN, ARL2, CAV1, CBFB, CLDN11, DAB2IP, DLG1, EPB41L3, EPHA2, GJA1, HDAC7, IL1B, PARD6B, PTPRU, RHOC, SMAD6, SNAI1, TJP1, TLN1, TLN2, TMX2-CTNND1, WDR1, ZNF703]
GO:0045216	cell-cell junction organization	GO_BiologicalProcess-EBI-UniProt-GOA_26.12.2019_00h00	1.13411e-14	1.12503e-11	1.13411e-14	2.07542e-12	[4]	Group194	15.5378	39	None Specific Cluster	[ADAM10, AFDN, RDX, TGFBR1]	[NUMB, TJP1]	[PARD6B, SMAD3, TGFB3]	[TGFB2]	[BMP6, GJA1, IL1B]	[ADRB2, PVR, SNAI1, SRC, TMX2-CTNND1]	[DAB2IP, TLN2]	[ACTG1, CAMSAP3, CBFB, CLDN11, EPB41L3, EPHA2, HDAC7, LIMS1, SMAD6, VEGFA, WDR1]	[CAV1, DLG1]	[ARL2, PTPRU, RHOC, SLC52A2, TLN1, ZNF703]	10.2564	5.12821	7.69231	2.5641	7.69231	12.8205	5.12821	28.2051	5.12821	15.3846	9.90256	5.08194	7.73014	2.64142	8.00747	13.0839	5.33092	28.2896	5.21875	14.7133	[ACTG1, ADAM10, ADRB2, AFDN, ARL2, BMP6, CAMSAP3, CAV1, CBFB, CLDN11, DAB2IP, DLG1, EPB41L3, EPHA2, GJA1, HDAC7, IL1B, LIMS1, NUMB, PARD6B, PTPRU, PVR, RDX, RHOC, SLC52A2, SMAD3, SMAD6, SNAI1, SRC, TGFB2, TGFB3, TGFBR1, TJP1, TLN1, TLN2, TMX2-CTNND1, VEGFA, WDR1, ZNF703]
GO:0007044	cell-substrate junction assembly	GO_BiologicalProcess-EBI-UniProt-GOA_26.12.2019_00h00	5.24537e-09	3.86584e-06	1.2576e-18	2.62838e-16	[5]	Group226	15.7143	22	None Specific Cluster	[EPHA5, ITGB1BP1]	[]	[PMAIP1, SMAD3]	[DLC1, RNASE1]	[TESK2]	[INHBA, ITGA2, SRC]	[]	[ACTG1, CAMSAP3, LIMS1, THBS1, VEGFA]	[LRP1]	[ITGA5, MMP14, PPM1F, PTK2, RHOD, TLN1]	9.09091	0	9.09091	9.09091	4.54545	13.6364	0	22.7273	4.54545	27.2727	8.8276	0	9.188	9.41875	4.75882	13.9963	0	22.9261	4.65224	26.2323	[ACTG1, CAMSAP3, DLC1, EPHA5, INHBA, ITGA2, ITGA5, ITGB1BP1, LIMS1, LRP1, MMP14, PMAIP1, PPM1F, PTK2, RHOD, RNASE1, SMAD3, SRC, TESK2, THBS1, TLN1, VEGFA]
GO:0006081	cellular aldehyde metabolic process	GO_BiologicalProcess-EBI-UniProt-GOA_26.12.2019_00h00	4.04527e-10	3.2888e-07	4.04527e-10	5.33975e-08	[3]	Group103	22.2222	18	None Specific Cluster	[GLO1]	[ALDH3A2, GNPDA1]	[AKR1C3]	[]	[BMP6, CYP1B1]	[PNKP, PTHLH]	[]	[]	[AKR7A2, DKK3, GLYCTK, RDH11]	[HAGH, HYI, PNKD, PRDX5, RELA, TPI1]	5.55556	11.1111	5.55556	0	11.1111	11.1111	0	0	22.2222	33.3333	5.39861	11.0821	5.61902	0	11.6412	11.4128	0	0	22.761	32.0853	[AKR1C3, AKR7A2, ALDH3A2, BMP6, CYP1B1, DKK3, GLO1, GLYCTK, GNPDA1, HAGH, HYI, PNKD, PNKP, PRDX5, PTHLH, RDH11, RELA, TPI1]
GO:0022411	cellular component disassembly	GO_BiologicalProcess-EBI-UniProt-GOA_26.12.2019_00h00	4.7992e-33	5.54307e-30	6.21206e-113	1.70832e-110	[3]	Group284	14.7103	99	None Specific Cluster	[ADAM10, CAPZB, CHMP5, CHMP7, CSNK1A1, DKK1, LIMA1, MRPL13, MRPL47, MRPS33, RDX, SUPT16H, TGFBR1, TRMT112, VTA1]	[ASPM, CTSO, MRRF, SMARCC2, TET2, TOP2A, TPX2]	[ATG12, C3, KIF2C, MRPS31, NCAPG, PMAIP1, RB1CC1, TGFB3]	[TRIM58, VPS53]	[LMOD1, MAP1A, SYNJ1]	[ABCE1, ADRB2, BNIP3, HK2, MICAL2, MRPL52, PLK3, PTHLH]	[CDK5, HIST3H2A]	[APC2, CAMSAP3, CLEC11A, GADD45GIP1, INTS1, MRPL17, MRPL55, MRPL57, MRPS25, MYC, TMEM173, USP30, WDR1]	[AXIN1, CAV1, CDK7, EPS8, LRP1, MCOLN1, MRPL2, MRPS7, PEX14, PPP1R9B, SEMA4C, SH3GL1, SMARCB1, TEX264]	[ATG3, ATP5IF1, AURKAIP1, BAX, CAPN1, DVL1, FIS1, FURIN, GPR137, GRWD1, HDGFL2, MELTF, MID1IP1, MMP14, MRPL14, MRPL27, MRPL28, MRPL4, MRPL53, MRPL54, MRPS34, PDPN, PRDX5, SMARCA4, TIMP1, TMSB10, TSPO]	15.1515	7.07071	8.08081	2.0202	3.0303	8.08081	2.0202	13.1313	14.1414	27.2727	14.7791	7.07889	8.20397	2.1025	3.18686	8.33151	2.12163	13.3059	14.5389	26.3507	[ABCE1, ADAM10, ADRB2, APC2, ASPM, ATG12, ATG3, ATP5IF1, AURKAIP1, AXIN1, BAX, BNIP3, C3, CAMSAP3, CAPN1, CAPZB, CAV1, CDK5, CDK7, CHMP5, CHMP7, CLEC11A, CSNK1A1, CTSO, DKK1, DVL1, EPS8, FIS1, FURIN, GADD45GIP1, GPR137, GRWD1, HDGFL2, HIST3H2A, HK2, INTS1, KIF2C, LIMA1, LMOD1, LRP1, MAP1A, MCOLN1, MELTF, MICAL2, MID1IP1, MMP14, MRPL13, MRPL14, MRPL17, MRPL2, MRPL27, MRPL28, MRPL4, MRPL47, MRPL52,…
GO:1990748	cellular detoxification	GO_BiologicalProcess-EBI-UniProt-GOA_26.12.2019_00h00	1.17215e-12	1.08424e-09	1.29543e-16	2.59085e-14	[2, 5]	Group237	17.5758	29	None Specific Cluster	[DHFR, GABPA, GPX8, PRDX4, PRDX6, SELENOT, SELENOW, TXN2]	[AKR1B10, NQO1]	[GSTM2, LRRK2, SESN1]	[DLC1, GSTO1]	[]	[RBM14]	[SOD2-OT1]	[BANF1, CHST2, LRP5]	[RBM14-RBM4, RDH11, SOD1]	[GPX1, LONP1, PRDX2, PRDX5, TIMP1, TXNDC17]	27.5862	6.89655	10.3448	6.89655	0	3.44828	3.44828	10.3448	10.3448	20.6897	26.9681	6.91993	10.5259	7.19351	0	3.56319	3.62948	10.5058	10.6593	20.0347	[AKR1B10, BANF1, CHST2, DHFR, DLC1, GABPA, GPX1, GPX8, GSTM2, GSTO1, LONP1, LRP5, LRRK2, NQO1, PRDX2, PRDX4, PRDX5, PRDX6, RBM14, RBM14-RBM4, RDH11, SELENOT, SELENOW, SESN1, SOD1, SOD2-OT1, TIMP1, TXN2, TXNDC17]
GO:0001678	cellular glucose homeostasis	GO_BiologicalProcess-EBI-UniProt-GOA_26.12.2019_00h00	8.13265e-18	8.57181e-15	9.36812e-19	1.96731e-16	[4, 6, 7]	Group241	20.2186	37	None Specific Cluster	[EPHA5, GCLC, GCLM, NDUFAF2, OPA1, RMRP, SELENOT, TIAM1]	[HOOK3, TJP1, ZNF236]	[AGER, PMAIP1]	[RNASE1, XBP1]	[]	[ADRB2, HK1, HK2, HKDC1]	[HMGCR, MAP4K2]	[LRP5]	[KLF7, LRP1, SMARCB1]	[ARRB1, CYBA, FIS1, ICAM1, LGALS1, NME1, PCK2, PHPT1, RAB11B, SLC29A1, SMARCA4, TRA2B]	21.6216	8.10811	5.40541	5.40541	0	10.8108	5.40541	2.7027	8.10811	32.4324	21.1845	8.15381	5.51234	5.65078	0	11.1961	5.70219	2.7509	8.37333	31.4761	[ADRB2, AGER, ARRB1, CYBA, EPHA5, FIS1, GCLC, GCLM, HK1, HK2, HKDC1, HMGCR, HOOK3, ICAM1, KLF7, LGALS1, LRP1, LRP5, MAP4K2, NDUFAF2, NME1, OPA1, PCK2, PHPT1, PMAIP1, RAB11B, RMRP, RNASE1, SELENOT, SLC29A1, SMARCA4, SMARCB1, TIAM1, TJP1, TRA2B, XBP1, ZNF236]
GO:0042398	cellular modified amino acid biosynthetic process	GO_BiologicalProcess-EBI-UniProt-GOA_26.12.2019_00h00	9.37044e-05	0.029798	7.38363e-10	9.1557e-08	[5]	Group184	15.3846	10	None Specific Cluster	[DHFR, GABPA, GCLC, GCLM, SLC7A11]	[CHKB]	[]	[]	[]	[]	[]	[CHST2]	[]	[CNDP2, GSS, HAGH]	50	10	0	0	0	0	0	10	0	30	49.8165	10.2262	0	0	0	0	0	10.3502	0	29.6071	[CHKB, CHST2, CNDP2, DHFR, GABPA, GCLC, GCLM, GSS, HAGH, SLC7A11]
GO:0042398	cellular modified amino acid biosynthetic process	GO_BiologicalProcess-EBI-UniProt-GOA_26.12.2019_00h00	9.37044e-05	0.029798	5.51523e-10	7.00434e-08	[5]	Group203	15.3846	10	None Specific Cluster	[DHFR, GABPA, GCLC, GCLM, SLC7A11]	[CHKB]	[]	[]	[]	[]	[]	[CHST2]	[]	[CNDP2, GSS, HAGH]	50	10	0	0	0	0	0	10	0	30	49.8165	10.2262	0	0	0	0	0	10.3502	0	29.6071	[CHKB, CHST2, CNDP2, DHFR, GABPA, GCLC, GCLM, GSS, HAGH, SLC7A11]
GO:0044270	cellular nitrogen compound catabolic process	GO_BiologicalProcess-EBI-UniProt-GOA_26.12.2019_00h00	1.30215e-27	1.48965e-24	1.89406e-122	5.24656e-120	[4]	Group265	12.8137	97	None Specific Cluster	[ANP32A, HMOX1, MRPL13, MYD88, NUDT15, PAN2, PSMA1, PSMA2, RPL12, RPL27, RPS17, SLIRP, SMG8, UBB, XRN1]	[AKR1B10, DDX6, DIS3L, MBD4, NUDT4, TET2, UGCG, ZC3HAV1]	[EXOSC1, GDNF, INTS6, KYAT1, UPF2]	[DERA, LSM6, MLH1, NT5C3A, RPL9, VPS53]	[KMO, ZFP36L2]	[MAPKAPK2, PTHLH]	[PSMB9, SMG6]	[CNOT3, CPOX, DCP2, DNPH1, LSM7, RNASEH1, RNASEH2C, TNIP1]	[DKK3, EXOSC5, NAGLU, PSMB8, PSMC5, RPL30, RPL34, RPS27, RPS28, SMG9, TREX1, YBX3]	[BAX, CARHSP1, DHX34, DNASE1L2, GPX1, HINT1, KHSRP, LSM4, NBL1, NPM1, NT5C, PABPC4, PNP, POP7, PRDX5, PSMA6, PSMD9, RNASEH2A, RPL14, RPL18A, RPL19, RPL24, RPL29, RPL3, RPL32, RPL35, RPL35A, RPL37, RPL37A, RPS11, RPS19, RPS3, RPS5, RPS9, SEM1, TFPI2, YBX1]	15.4639	8.24742	5.15464	6.18557	2.06186	2.06186	2.06186	8.24742	12.3711	38.1443	15.1746	8.30666	5.2647	6.47629	2.18143	2.13862	2.17841	8.4074	12.7954	37.0765	[AKR1B10, ANP32A, BAX, CARHSP1, CNOT3, CPOX, DCP2, DDX6, DERA, DHX34, DIS3L, DKK3, DNASE1L2, DNPH1, EXOSC1, EXOSC5, GDNF, GPX1, HINT1, HMOX1, INTS6, KHSRP, KMO, KYAT1, LSM4, LSM6, LSM7, MAPKAPK2, MBD4, MLH1, MRPL13, MYD88, NAGLU, NBL1, NPM1, NT5C, NT5C3A, NUDT15, NUDT4, PABPC4, PAN2, PNP, POP7, PRDX5, PSMA1, PSMA2, PSMA6, PSMB8, PSMB9, PSMC5, PSMD9, PTHLH, RNASEH1, RNASEH2A, RNASEH2C, RPL12, RPL1…
GO:0044270	cellular nitrogen compound catabolic process	GO_BiologicalProcess-EBI-UniProt-GOA_26.12.2019_00h00	1.30215e-27	1.48965e-24	4.40264e-80	1.19752e-77	[4]	Group276	12.8137	97	None Specific Cluster	[ANP32A, HMOX1, MRPL13, MYD88, NUDT15, PAN2, PSMA1, PSMA2, RPL12, RPL27, RPS17, SLIRP, SMG8, UBB, XRN1]	[AKR1B10, DDX6, DIS3L, MBD4, NUDT4, TET2, UGCG, ZC3HAV1]	[EXOSC1, GDNF, INTS6, KYAT1, UPF2]	[DERA, LSM6, MLH1, NT5C3A, RPL9, VPS53]	[KMO, ZFP36L2]	[MAPKAPK2, PTHLH]	[PSMB9, SMG6]	[CNOT3, CPOX, DCP2, DNPH1, LSM7, RNASEH1, RNASEH2C, TNIP1]	[DKK3, EXOSC5, NAGLU, PSMB8, PSMC5, RPL30, RPL34, RPS27, RPS28, SMG9, TREX1, YBX3]	[BAX, CARHSP1, DHX34, DNASE1L2, GPX1, HINT1, KHSRP, LSM4, NBL1, NPM1, NT5C, PABPC4, PNP, POP7, PRDX5, PSMA6, PSMD9, RNASEH2A, RPL14, RPL18A, RPL19, RPL24, RPL29, RPL3, RPL32, RPL35, RPL35A, RPL37, RPL37A, RPS11, RPS19, RPS3, RPS5, RPS9, SEM1, TFPI2, YBX1]	15.4639	8.24742	5.15464	6.18557	2.06186	2.06186	2.06186	8.24742	12.3711	38.1443	15.1746	8.30666	5.2647	6.47629	2.18143	2.13862	2.17841	8.4074	12.7954	37.0765	[AKR1B10, ANP32A, BAX, CARHSP1, CNOT3, CPOX, DCP2, DDX6, DERA, DHX34, DIS3L, DKK3, DNASE1L2, DNPH1, EXOSC1, EXOSC5, GDNF, GPX1, HINT1, HMOX1, INTS6, KHSRP, KMO, KYAT1, LSM4, LSM6, LSM7, MAPKAPK2, MBD4, MLH1, MRPL13, MYD88, NAGLU, NBL1, NPM1, NT5C, NT5C3A, NUDT15, NUDT4, PABPC4, PAN2, PNP, POP7, PRDX5, PSMA1, PSMA2, PSMA6, PSMB8, PSMB9, PSMC5, PSMD9, PTHLH, RNASEH1, RNASEH2A, RNASEH2C, RPL12, RPL1…
GO:0044270	cellular nitrogen compound catabolic process	GO_BiologicalProcess-EBI-UniProt-GOA_26.12.2019_00h00	1.30215e-27	1.48965e-24	3.9511e-219	1.10631e-216	[4]	Group288	12.8137	97	None Specific Cluster	[ANP32A, HMOX1, MRPL13, MYD88, NUDT15, PAN2, PSMA1, PSMA2, RPL12, RPL27, RPS17, SLIRP, SMG8, UBB, XRN1]	[AKR1B10, DDX6, DIS3L, MBD4, NUDT4, TET2, UGCG, ZC3HAV1]	[EXOSC1, GDNF, INTS6, KYAT1, UPF2]	[DERA, LSM6, MLH1, NT5C3A, RPL9, VPS53]	[KMO, ZFP36L2]	[MAPKAPK2, PTHLH]	[PSMB9, SMG6]	[CNOT3, CPOX, DCP2, DNPH1, LSM7, RNASEH1, RNASEH2C, TNIP1]	[DKK3, EXOSC5, NAGLU, PSMB8, PSMC5, RPL30, RPL34, RPS27, RPS28, SMG9, TREX1, YBX3]	[BAX, CARHSP1, DHX34, DNASE1L2, GPX1, HINT1, KHSRP, LSM4, NBL1, NPM1, NT5C, PABPC4, PNP, POP7, PRDX5, PSMA6, PSMD9, RNASEH2A, RPL14, RPL18A, RPL19, RPL24, RPL29, RPL3, RPL32, RPL35, RPL35A, RPL37, RPL37A, RPS11, RPS19, RPS3, RPS5, RPS9, SEM1, TFPI2, YBX1]	15.4639	8.24742	5.15464	6.18557	2.06186	2.06186	2.06186	8.24742	12.3711	38.1443	15.1746	8.30666	5.2647	6.47629	2.18143	2.13862	2.17841	8.4074	12.7954	37.0765	[AKR1B10, ANP32A, BAX, CARHSP1, CNOT3, CPOX, DCP2, DDX6, DERA, DHX34, DIS3L, DKK3, DNASE1L2, DNPH1, EXOSC1, EXOSC5, GDNF, GPX1, HINT1, HMOX1, INTS6, KHSRP, KMO, KYAT1, LSM4, LSM6, LSM7, MAPKAPK2, MBD4, MLH1, MRPL13, MYD88, NAGLU, NBL1, NPM1, NT5C, NT5C3A, NUDT15, NUDT4, PABPC4, PAN2, PNP, POP7, PRDX5, PSMA1, PSMA2, PSMA6, PSMB8, PSMB9, PSMC5, PSMD9, PTHLH, RNASEH1, RNASEH2A, RNASEH2C, RPL12, RPL1…
GO:0044270	cellular nitrogen compound catabolic process	GO_BiologicalProcess-EBI-UniProt-GOA_26.12.2019_00h00	1.30215e-27	1.48965e-24	2.61034e-122	7.20454e-120	[4]	Group289	12.8137	97	None Specific Cluster	[ANP32A, HMOX1, MRPL13, MYD88, NUDT15, PAN2, PSMA1, PSMA2, RPL12, RPL27, RPS17, SLIRP, SMG8, UBB, XRN1]	[AKR1B10, DDX6, DIS3L, MBD4, NUDT4, TET2, UGCG, ZC3HAV1]	[EXOSC1, GDNF, INTS6, KYAT1, UPF2]	[DERA, LSM6, MLH1, NT5C3A, RPL9, VPS53]	[KMO, ZFP36L2]	[MAPKAPK2, PTHLH]	[PSMB9, SMG6]	[CNOT3, CPOX, DCP2, DNPH1, LSM7, RNASEH1, RNASEH2C, TNIP1]	[DKK3, EXOSC5, NAGLU, PSMB8, PSMC5, RPL30, RPL34, RPS27, RPS28, SMG9, TREX1, YBX3]	[BAX, CARHSP1, DHX34, DNASE1L2, GPX1, HINT1, KHSRP, LSM4, NBL1, NPM1, NT5C, PABPC4, PNP, POP7, PRDX5, PSMA6, PSMD9, RNASEH2A, RPL14, RPL18A, RPL19, RPL24, RPL29, RPL3, RPL32, RPL35, RPL35A, RPL37, RPL37A, RPS11, RPS19, RPS3, RPS5, RPS9, SEM1, TFPI2, YBX1]	15.4639	8.24742	5.15464	6.18557	2.06186	2.06186	2.06186	8.24742	12.3711	38.1443	15.1746	8.30666	5.2647	6.47629	2.18143	2.13862	2.17841	8.4074	12.7954	37.0765	[AKR1B10, ANP32A, BAX, CARHSP1, CNOT3, CPOX, DCP2, DDX6, DERA, DHX34, DIS3L, DKK3, DNASE1L2, DNPH1, EXOSC1, EXOSC5, GDNF, GPX1, HINT1, HMOX1, INTS6, KHSRP, KMO, KYAT1, LSM4, LSM6, LSM7, MAPKAPK2, MBD4, MLH1, MRPL13, MYD88, NAGLU, NBL1, NPM1, NT5C, NT5C3A, NUDT15, NUDT4, PABPC4, PAN2, PNP, POP7, PRDX5, PSMA1, PSMA2, PSMA6, PSMB8, PSMB9, PSMC5, PSMD9, PTHLH, RNASEH1, RNASEH2A, RNASEH2C, RPL12, RPL1…
GO:0098869	cellular oxidant detoxification	GO_BiologicalProcess-EBI-UniProt-GOA_26.12.2019_00h00	5.41038e-11	4.65834e-08	1.29543e-16	2.59085e-14	[3, 6]	Group237	17.3611	25	None Specific Cluster	[DHFR, GABPA, GPX8, PRDX4, PRDX6, SELENOT, SELENOW, TXN2]	[NQO1]	[GSTM2, LRRK2, SESN1]	[DLC1, GSTO1]	[]	[RBM14]	[SOD2-OT1]	[CHST2, LRP5]	[RBM14-RBM4, SOD1]	[GPX1, PRDX2, PRDX5, TIMP1, TXNDC17]	32	4	12	8	0	4	4	8	8	20	31.3052	4.0164	12.2187	8.35038	0	4.13622	4.21318	8.13022	8.24907	19.3806	[CHST2, DHFR, DLC1, GABPA, GPX1, GPX8, GSTM2, GSTO1, LRP5, LRRK2, NQO1, PRDX2, PRDX4, PRDX5, PRDX6, RBM14, RBM14-RBM4, SELENOT, SELENOW, SESN1, SOD1, SOD2-OT1, TIMP1, TXN2, TXNDC17]
GO:0043624	cellular protein complex disassembly	GO_BiologicalProcess-EBI-UniProt-GOA_26.12.2019_00h00	4.65922e-21	5.18105e-18	9.69652e-24	2.24959e-21	[5]	Group169	18.6047	48	None Specific Cluster	[CAPZB, LIMA1, MRPL13, MRPL47, MRPS33, RDX, TRMT112]	[MRRF, TPX2]	[KIF2C, MRPS31, NCAPG]	[]	[LMOD1, MAP1A, SYNJ1]	[ABCE1, MICAL2, MRPL52, PTHLH]	[]	[APC2, CAMSAP3, CLEC11A, GADD45GIP1, MRPL17, MRPL55, MRPL57, MRPS25, WDR1]	[EPS8, MRPL2, MRPS7, PEX14, PPP1R9B, SEMA4C, SH3GL1]	[AURKAIP1, GPR137, HDGFL2, MID1IP1, MRPL14, MRPL27, MRPL28, MRPL4, MRPL53, MRPL54, MRPS34, PRDX5, TMSB10]	14.5833	4.16667	6.25	0	6.25	8.33333	0	18.75	14.5833	27.0833	14.2154	4.16871	6.34103	0	6.56852	8.58615	0	18.9867	14.9833	26.1502	[ABCE1, APC2, AURKAIP1, CAMSAP3, CAPZB, CLEC11A, EPS8, GADD45GIP1, GPR137, HDGFL2, KIF2C, LIMA1, LMOD1, MAP1A, MICAL2, MID1IP1, MRPL13, MRPL14, MRPL17, MRPL2, MRPL27, MRPL28, MRPL4, MRPL47, MRPL52, MRPL53, MRPL54, MRPL55, MRPL57, MRPS25, MRPS31, MRPS33, MRPS34, MRPS7, MRRF, NCAPG, PEX14, PPP1R9B, PRDX5, PTHLH, RDX, SEMA4C, SH3GL1, SYNJ1, TMSB10, TPX2, TRMT112, WDR1]
GO:0043624	cellular protein complex disassembly	GO_BiologicalProcess-EBI-UniProt-GOA_26.12.2019_00h00	4.65922e-21	5.18105e-18	6.21206e-113	1.70832e-110	[5]	Group284	18.6047	48	None Specific Cluster	[CAPZB, LIMA1, MRPL13, MRPL47, MRPS33, RDX, TRMT112]	[MRRF, TPX2]	[KIF2C, MRPS31, NCAPG]	[]	[LMOD1, MAP1A, SYNJ1]	[ABCE1, MICAL2, MRPL52, PTHLH]	[]	[APC2, CAMSAP3, CLEC11A, GADD45GIP1, MRPL17, MRPL55, MRPL57, MRPS25, WDR1]	[EPS8, MRPL2, MRPS7, PEX14, PPP1R9B, SEMA4C, SH3GL1]	[AURKAIP1, GPR137, HDGFL2, MID1IP1, MRPL14, MRPL27, MRPL28, MRPL4, MRPL53, MRPL54, MRPS34, PRDX5, TMSB10]	14.5833	4.16667	6.25	0	6.25	8.33333	0	18.75	14.5833	27.0833	14.2154	4.16871	6.34103	0	6.56852	8.58615	0	18.9867	14.9833	26.1502	[ABCE1, APC2, AURKAIP1, CAMSAP3, CAPZB, CLEC11A, EPS8, GADD45GIP1, GPR137, HDGFL2, KIF2C, LIMA1, LMOD1, MAP1A, MICAL2, MID1IP1, MRPL13, MRPL14, MRPL17, MRPL2, MRPL27, MRPL28, MRPL4, MRPL47, MRPL52, MRPL53, MRPL54, MRPL55, MRPL57, MRPS25, MRPS31, MRPS33, MRPS34, MRPS7, MRRF, NCAPG, PEX14, PPP1R9B, PRDX5, PTHLH, RDX, SEMA4C, SH3GL1, SYNJ1, TMSB10, TPX2, TRMT112, WDR1]
GO:0034622	cellular protein-containing complex assembly	GO_BiologicalProcess-EBI-UniProt-GOA_26.12.2019_00h00	2.26923e-58	2.67315e-55	2.26923e-58	6.08153e-56	[5]	Group033	14.1866	184	None Specific Cluster	[ANKRD27, ARFGEF1, CAPZB, CENPC, CENPQ, CEP192, COA6, COX7A2L, CPSF7, DDX23, DHX29, GCFC2, HSP90AB1, ITGB3BP, IVNS1ABP, JMY, MCM4, MDN1, MRPL13, NDUFAF2, ORC3, PCYT1A, PTBP2, RBMX, RDX, RPL12, SMARCA5, SNURF, SRSF10, SRSF6, STRAP, TAPBPL, TERF1, TIAM1, TMSB15B, UBB, UQCC2, VBP1, VTA1]	[ATPAF1, CENPJ, CENPM, COX15, KAT2B, MSRB2, MZT1, RNMT, SENP6, STAG3L5P-PVRIG2P-PILRB, TPX2]	[CDKN1B, CENPF, COLEC12, DDB2, GDNF, HJURP, INTS6, KYAT1, MED7, NCAPG, SMAD3, TOGARAM1]	[COA5, EIF3J, GTF2H2, NAP1L4, NT5C3A, PARP1, PRPF39, RICTOR, RNASE1, SRP19, WASHC5, ZNHIT6]	[LMOD1, SYNJ1, ZFP36L2]	[ADRB2, ANGPTL4, ARPC5, CDC42EP4, CXCL8, DUSP2, MNAT1, PRMT5, RRS1, SRC, STX1A]	[ANGPTL2, PIP4P1, SSH3]	[ADRM1, CAMSAP3, CHMP4A, ERCC2, KLF6, MYADM, NDUFB8, NDUFV1, PMEPA1, PRPF19, RRP7A, RUVBL1, SMAD6, SNRPF, SSH1, TBCA, TNIP1]	[ARPC3, ARPIN-AP3S2, AXIN1, CD2BP2, CDK7, DKK3, DLG1, DMAC1, DNAAF5, EPS8, FDPS, H1FX, HIST1H1C, IPO4, MMAB, MRPS7, NDUFA1, NDUFAF8, PSMC5, RPS27, RPS28, SMARCB1]	[ACP2, ARL2, ARPC1B, ATP5F1D, CENPS, COA4, CORO1B, CPSF6, CYBA, DDB1, DDX3X, EIF3G, GRWD1, GTF2H4, HDGFL2, HIST1H3E, ICAM1, LONP1, LSM4, MCM7, MID1IP1, NASP, NDRG1, NDUFA11, NDUFA13, NDUFA3, NDUFA7, NDUFAF3, NDUFB11, NDUFB4, NDUFB7, NDUFS6, NDUFS8, NPM1, PFDN6, PFN1, PSMD9, PTK2, RABAC1, RAD54L, RPL24, RPL3, RPS19, RPS3, RPS5, RRP7BP, SEM1, SMARCA4, SNRPB, SNRPD1, SRSF9, TAF1C, TMSB10, TUBB3]	21.1957	5.97826	6.52174	6.52174	1.63043	5.97826	1.63043	9.23913	11.9565	29.3478	20.7432	6.00504	6.64311	6.80994	1.72036	6.18419	1.71798	9.39306	12.3334	28.4497	[ACP2, ADRB2, ADRM1, ANGPTL2, ANGPTL4, ANKRD27, ARFGEF1, ARL2, ARPC1B, ARPC3, ARPC5, ARPIN-AP3S2, ATP5F1D, ATPAF1, AXIN1, CAMSAP3, CAPZB, CD2BP2, CDC42EP4, CDK7, CDKN1B, CENPC, CENPF, CENPJ, CENPM, CENPQ, CENPS, CEP192, CHMP4A, COA4, COA5, COA6, COLEC12, CORO1B, COX15, COX7A2L, CPSF6, CPSF7, CXCL8, CYBA, DDB1, DDB2, DDX23, DDX3X, DHX29, DKK3, DLG1, DMAC1, DNAAF5, DUSP2, EIF3G, EIF3J, EPS8, ERCC2,…
GO:0045333	cellular respiration	GO_BiologicalProcess-EBI-UniProt-GOA_26.12.2019_00h00	1.14707e-18	1.22851e-15	4.36476e-22	9.82071e-20	[4, 5]	Group189	18.6667	42	None Specific Cluster	[COA6, COX7A2L, IDE, IVNS1ABP, MTFR1, NDUFAF2]	[AFG1L, COX15, GPD2, POLG2]	[]	[]	[]	[BID, BNIP3, MYBBP1A, UQCRFS1P1]	[]	[APC2, MYC, NDUFB8, NDUFV1, RHBDF2, SLC25A22]	[ETFB, IDH3G, LDLR, NDUFA1, TREX1]	[ATP5F1D, COX4I1, CYC1, CYCS, NDUFA11, NDUFA13, NDUFA3, NDUFA4, NDUFA7, NDUFB11, NDUFB4, NDUFB7, NDUFS6, NDUFS8, PRELID1, SHMT2, UQCR11]	14.2857	9.52381	0	0	0	9.52381	0	14.2857	11.9048	40.4762	14.0595	9.62031	0	0	0	9.90731	0	14.6055	12.3491	39.4583	[AFG1L, APC2, ATP5F1D, BID, BNIP3, COA6, COX15, COX4I1, COX7A2L, CYC1, CYCS, ETFB, GPD2, IDE, IDH3G, IVNS1ABP, LDLR, MTFR1, MYBBP1A, MYC, NDUFA1, NDUFA11, NDUFA13, NDUFA3, NDUFA4, NDUFA7, NDUFAF2, NDUFB11, NDUFB4, NDUFB7, NDUFB8, NDUFS6, NDUFS8, NDUFV1, POLG2, PRELID1, RHBDF2, SHMT2, SLC25A22, TREX1, UQCR11, UQCRFS1P1]
GO:0045333	cellular respiration	GO_BiologicalProcess-EBI-UniProt-GOA_26.12.2019_00h00	1.14707e-18	1.22851e-15	5.08242e-86	1.3875e-83	[4, 5]	Group285	18.6667	42	None Specific Cluster	[COA6, COX7A2L, IDE, IVNS1ABP, MTFR1, NDUFAF2]	[AFG1L, COX15, GPD2, POLG2]	[]	[]	[]	[BID, BNIP3, MYBBP1A, UQCRFS1P1]	[]	[APC2, MYC, NDUFB8, NDUFV1, RHBDF2, SLC25A22]	[ETFB, IDH3G, LDLR, NDUFA1, TREX1]	[ATP5F1D, COX4I1, CYC1, CYCS, NDUFA11, NDUFA13, NDUFA3, NDUFA4, NDUFA7, NDUFB11, NDUFB4, NDUFB7, NDUFS6, NDUFS8, PRELID1, SHMT2, UQCR11]	14.2857	9.52381	0	0	0	9.52381	0	14.2857	11.9048	40.4762	14.0595	9.62031	0	0	0	9.90731	0	14.6055	12.3491	39.4583	[AFG1L, APC2, ATP5F1D, BID, BNIP3, COA6, COX15, COX4I1, COX7A2L, CYC1, CYCS, ETFB, GPD2, IDE, IDH3G, IVNS1ABP, LDLR, MTFR1, MYBBP1A, MYC, NDUFA1, NDUFA11, NDUFA13, NDUFA3, NDUFA4, NDUFA7, NDUFAF2, NDUFB11, NDUFB4, NDUFB7, NDUFB8, NDUFS6, NDUFS8, NDUFV1, POLG2, PRELID1, RHBDF2, SHMT2, SLC25A22, TREX1, UQCR11, UQCRFS1P1]
GO:0034198	cellular response to amino acid starvation	GO_BiologicalProcess-EBI-UniProt-GOA_26.12.2019_00h00	0.000127853	0.0387395	2.14131e-17	4.34687e-15	[5, 6, 7]	Group190	16.3636	9	None Specific Cluster	[BMT2, EIF2AK4, RRAGB]	[RRAGD]	[SESN1, SESN3]	[]	[]	[]	[WDR59]	[]	[SLC12A9]	[FASN]	33.3333	11.1111	22.2222	0	0	0	11.1111	0	11.1111	11.1111	32.5053	11.121	22.5549	0	0	0	11.6659	0	11.4204	10.7326	[BMT2, EIF2AK4, FASN, RRAGB, RRAGD, SESN1, SESN3, SLC12A9, WDR59]
GO:0034198	cellular response to amino acid starvation	GO_BiologicalProcess-EBI-UniProt-GOA_26.12.2019_00h00	0.000127853	0.0387395	2.7603e-46	7.31479e-44	[5, 6, 7]	Group269	16.3636	9	None Specific Cluster	[BMT2, EIF2AK4, RRAGB]	[RRAGD]	[SESN1, SESN3]	[]	[]	[]	[WDR59]	[]	[SLC12A9]	[FASN]	33.3333	11.1111	22.2222	0	0	0	11.1111	0	11.1111	11.1111	32.5053	11.121	22.5549	0	0	0	11.6659	0	11.4204	10.7326	[BMT2, EIF2AK4, FASN, RRAGB, RRAGD, SESN1, SESN3, SLC12A9, WDR59]
GO:0071230	cellular response to amino acid stimulus	GO_BiologicalProcess-EBI-UniProt-GOA_26.12.2019_00h00	1.10665e-09	8.69828e-07	6.81325e-25	1.61474e-22	[5, 6]	Group146	22.3684	17	None Specific Cluster	[GCLC, GCLM, LAMTOR3, OPA1, RRAGB]	[NTRK2, RRAGD]	[SESN1, SESN3]	[XBP1]	[]	[]	[]	[BCL2L1, CEBPB]	[]	[CASTOR1, CYBA, DNMT1, LAMTOR2, RPTOR]	29.4118	11.7647	11.7647	5.88235	0	0	0	11.7647	0	29.4118	29.0162	11.9127	12.0803	6.19185	0	0	0	12.0572	0	28.7417	[BCL2L1, CASTOR1, CEBPB, CYBA, DNMT1, GCLC, GCLM, LAMTOR2, LAMTOR3, NTRK2, OPA1, RPTOR, RRAGB, RRAGD, SESN1, SESN3, XBP1]
GO:0071230	cellular response to amino acid stimulus	GO_BiologicalProcess-EBI-UniProt-GOA_26.12.2019_00h00	1.10665e-09	8.69828e-07	2.7603e-46	7.31479e-44	[5, 6]	Group269	22.3684	17	None Specific Cluster	[GCLC, GCLM, LAMTOR3, OPA1, RRAGB]	[NTRK2, RRAGD]	[SESN1, SESN3]	[XBP1]	[]	[]	[]	[BCL2L1, CEBPB]	[]	[CASTOR1, CYBA, DNMT1, LAMTOR2, RPTOR]	29.4118	11.7647	11.7647	5.88235	0	0	0	11.7647	0	29.4118	29.0162	11.9127	12.0803	6.19185	0	0	0	12.0572	0	28.7417	[BCL2L1, CASTOR1, CEBPB, CYBA, DNMT1, GCLC, GCLM, LAMTOR2, LAMTOR3, NTRK2, OPA1, RPTOR, RRAGB, RRAGD, SESN1, SESN3, XBP1]
GO:0071773	cellular response to BMP stimulus	GO_BiologicalProcess-EBI-UniProt-GOA_26.12.2019_00h00	1.75429e-15	1.77358e-12	5.67381e-21	1.24824e-18	[4, 6]	Group196	17.734	36	None Specific Cluster	[DKK1, PFDN1, TRIM33, USP15, ZFYVE16]	[SPART]	[GATD3A, TGFB3]	[BMPER, CCN1, TGFB2, UBE2D1]	[BMP6, GDF5, SORL1]	[ID1, INHBA, NOG, RORA]	[]	[CERS1, FST, FSTL3, HES1, INTS1, MIF, RGMB, SMAD6, WNT5A]	[FKBP8, NOTCH1, SCX, SKI]	[ADAMTS7, MEGF8, NBL1, SPINT2]	13.8889	2.77778	5.55556	11.1111	8.33333	11.1111	0	25	11.1111	11.1111	13.3811	2.74684	5.57095	11.4217	8.65623	11.3151	0	25.0213	11.2831	10.6036	[ADAMTS7, BMP6, BMPER, CCN1, CERS1, DKK1, FKBP8, FST, FSTL3, GATD3A, GDF5, HES1, ID1, INHBA, INTS1, MEGF8, MIF, NBL1, NOG, NOTCH1, PFDN1, RGMB, RORA, SCX, SKI, SMAD6, SORL1, SPART, SPINT2, TGFB2, TGFB3, TRIM33, UBE2D1, USP15, WNT5A, ZFYVE16]
GO:0071773	cellular response to BMP stimulus	GO_BiologicalProcess-EBI-UniProt-GOA_26.12.2019_00h00	1.75429e-15	1.77358e-12	3.43088e-28	8.40565e-26	[4, 6]	Group267	17.734	36	None Specific Cluster	[DKK1, PFDN1, TRIM33, USP15, ZFYVE16]	[SPART]	[GATD3A, TGFB3]	[BMPER, CCN1, TGFB2, UBE2D1]	[BMP6, GDF5, SORL1]	[ID1, INHBA, NOG, RORA]	[]	[CERS1, FST, FSTL3, HES1, INTS1, MIF, RGMB, SMAD6, WNT5A]	[FKBP8, NOTCH1, SCX, SKI]	[ADAMTS7, MEGF8, NBL1, SPINT2]	13.8889	2.77778	5.55556	11.1111	8.33333	11.1111	0	25	11.1111	11.1111	13.3811	2.74684	5.57095	11.4217	8.65623	11.3151	0	25.0213	11.2831	10.6036	[ADAMTS7, BMP6, BMPER, CCN1, CERS1, DKK1, FKBP8, FST, FSTL3, GATD3A, GDF5, HES1, ID1, INHBA, INTS1, MEGF8, MIF, NBL1, NOG, NOTCH1, PFDN1, RGMB, RORA, SCX, SKI, SMAD6, SORL1, SPART, SPINT2, TGFB2, TGFB3, TRIM33, UBE2D1, USP15, WNT5A, ZFYVE16]
GO:0071276	cellular response to cadmium ion	GO_BiologicalProcess-EBI-UniProt-GOA_26.12.2019_00h00	2.45055e-05	0.00943461	4.10411e-12	6.81282e-10	[6]	Group216	20	9	None Specific Cluster	[HMOX1]	[CHUK]	[AKR1C3]	[]	[]	[JUN, MT1E, MT1F, MT1X]	[]	[MT2A]	[SOD1]	[]	11.1111	11.1111	11.1111	0	0	44.4444	0	11.1111	11.1111	0	10.6518	10.9329	11.0867	0	0	45.0361	0	11.0654	11.2272	0	[AKR1C3, CHUK, HMOX1, JUN, MT1E, MT1F, MT1X, MT2A, SOD1]
GO:0071322	cellular response to carbohydrate stimulus	GO_BiologicalProcess-EBI-UniProt-GOA_26.12.2019_00h00	8.88265e-17	9.20242e-14	9.36812e-19	1.96731e-16	[5]	Group241	20	35	None Specific Cluster	[EPHA5, GCLC, GCLM, NDUFAF2, OPA1, RMRP, SELENOT, TIAM1]	[TJP1, ZNF236]	[AGER, COLEC12, PMAIP1]	[MAPK13, RNASE1, XBP1]	[]	[ADRB2]	[HMGCR]	[LRP5, MYC]	[KLF7, LRP1, SMARCB1]	[ARRB1, CYBA, FIS1, ICAM1, LGALS1, NME1, PCK2, PHPT1, RAB11B, SLC29A1, SMARCA4, TRA2B]	22.8571	5.71429	8.57143	8.57143	0	2.85714	2.85714	5.71429	8.57143	34.2857	22.4492	5.76039	8.76214	8.98219	0	2.96612	3.02131	5.83025	8.87321	33.3552	[ADRB2, AGER, ARRB1, COLEC12, CYBA, EPHA5, FIS1, GCLC, GCLM, HMGCR, ICAM1, KLF7, LGALS1, LRP1, LRP5, MAPK13, MYC, NDUFAF2, NME1, OPA1, PCK2, PHPT1, PMAIP1, RAB11B, RMRP, RNASE1, SELENOT, SLC29A1, SMARCA4, SMARCB1, TIAM1, TJP1, TRA2B, XBP1, ZNF236]
GO:0036294	cellular response to decreased oxygen levels	GO_BiologicalProcess-EBI-UniProt-GOA_26.12.2019_00h00	9.77335e-17	1.01154e-13	2.61034e-122	7.20454e-120	[5]	Group289	15.5709	45	None Specific Cluster	[GABPA, HIGD1A, HMOX1, OPA1, P4HB, PSAT1, PSMA1, PSMA2, SUV39H2, UBB, VTA1]	[]	[LIMD1, PLAG1, PMAIP1, USP19]	[CCN1]	[]	[ANKRD1, BNIP3, CBL, INHBA, PLK3, PPARD, RORA, SRC]	[PSMB9, PTGIS]	[EPAS1, MYC, PGK1, VEGFA]	[NOTCH1, PSMB8, PSMC5]	[BBC3, CITED2, ICAM1, IRAK1, LMNA, NDRG1, PSMA6, PSMD9, SEM1, SLC29A1, TIMP1, TMBIM6]	24.4444	0	8.88889	2.22222	0	17.7778	4.44444	8.88889	6.66667	26.6667	23.8904	0	9.0421	2.3173	0	18.3653	4.67676	9.0248	6.86754	25.8157	[ANKRD1, BBC3, BNIP3, CBL, CCN1, CITED2, EPAS1, GABPA, HIGD1A, HMOX1, ICAM1, INHBA, IRAK1, LIMD1, LMNA, MYC, NDRG1, NOTCH1, OPA1, P4HB, PGK1, PLAG1, PLK3, PMAIP1, PPARD, PSAT1, PSMA1, PSMA2, PSMA6, PSMB8, PSMB9, PSMC5, PSMD9, PTGIS, RORA, SEM1, SLC29A1, SRC, SUV39H2, TIMP1, TMBIM6, UBB, USP19, VEGFA, VTA1]
GO:0071398	cellular response to fatty acid	GO_BiologicalProcess-EBI-UniProt-GOA_26.12.2019_00h00	2.59445e-06	0.00126869	1.78925e-05	0.000769376	[5, 6]	Group128	17.1053	13	None Specific Cluster	[RMRP, XRCC5]	[]	[AKR1C3, PDK4]	[]	[]	[ADRB2, ID3, INHBA, SRC]	[]	[P2RY6, RANBP1]	[LDLR]	[CHPT1, NME1]	15.3846	0	15.3846	0	0	30.7692	0	15.3846	7.69231	15.3846	14.9004	0	15.5087	0	0	31.4997	0	15.4791	7.85267	14.7594	[ADRB2, AKR1C3, CHPT1, ID3, INHBA, LDLR, NME1, P2RY6, PDK4, RANBP1, RMRP, SRC, XRCC5]
GO:0042149	cellular response to glucose starvation	GO_BiologicalProcess-EBI-UniProt-GOA_26.12.2019_00h00	0.000140761	0.0420877	0.000140761	0.000844568	[5, 6, 7]	Group036	18.1818	8	None Specific Cluster	[GABPA, HIGD1A]	[]	[PMAIP1, SESN1, SESN3]	[XBP1]	[]	[MYBBP1A]	[SLC2A1]	[]	[]	[]	25	0	37.5	12.5	0	12.5	12.5	0	0	0	24.0294	0	37.5157	12.8193	0	12.6996	12.9359	0	0	0	[GABPA, HIGD1A, MYBBP1A, PMAIP1, SESN1, SESN3, SLC2A1, XBP1]
GO:0071333	cellular response to glucose stimulus	GO_BiologicalProcess-EBI-UniProt-GOA_26.12.2019_00h00	6.96489e-16	7.09722e-13	9.36812e-19	1.96731e-16	[5, 7, 8]	Group241	20.6452	32	None Specific Cluster	[EPHA5, GCLC, GCLM, NDUFAF2, OPA1, RMRP, SELENOT, TIAM1]	[TJP1, ZNF236]	[AGER, PMAIP1]	[RNASE1, XBP1]	[]	[ADRB2]	[HMGCR]	[LRP5]	[KLF7, LRP1, SMARCB1]	[ARRB1, CYBA, FIS1, ICAM1, LGALS1, NME1, PCK2, PHPT1, RAB11B, SLC29A1, SMARCA4, TRA2B]	25	6.25	6.25	6.25	0	3.125	3.125	3.125	9.375	37.5	24.6234	6.31829	6.40717	6.56808	0	3.25339	3.31392	3.19746	9.73259	36.5857	[ADRB2, AGER, ARRB1, CYBA, EPHA5, FIS1, GCLC, GCLM, HMGCR, ICAM1, KLF7, LGALS1, LRP1, LRP5, NDUFAF2, NME1, OPA1, PCK2, PHPT1, PMAIP1, RAB11B, RMRP, RNASE1, SELENOT, SLC29A1, SMARCA4, SMARCB1, TIAM1, TJP1, TRA2B, XBP1, ZNF236]
GO:0071371	cellular response to gonadotropin stimulus	GO_BiologicalProcess-EBI-UniProt-GOA_26.12.2019_00h00	1.42833e-05	0.00589902	2.06232e-06	0.000140238	[5, 6]	Group127	29.1667	7	None Specific Cluster	[EPHA5, GCLC, GCLM]	[]	[]	[CCN1]	[]	[INHBA]	[HMGCS1]	[]	[NOTCH1]	[]	42.8571	0	0	14.2857	0	14.2857	14.2857	0	14.2857	0	41.3527	0	0	14.7073	0	14.57	14.8411	0	14.5289	0	[CCN1, EPHA5, GCLC, GCLM, HMGCS1, INHBA, NOTCH1]
R-HSA:3371556	Cellular response to heat stress	REACTOME_Pathways_26.12.2019	7.33354e-05	0.0239807	2.32862e-23	5.3791e-21	[-1]	Group243	13.4831	12	None Specific Cluster	[BAG1, HSP90AB1, HSPA13, HSPA4L, NUP133]	[NUP85]	[NUP188, NUP50]	[]	[]	[MAPKAPK2]	[]	[CAMK2B]	[NUP62]	[RPTOR]	41.6667	8.33333	16.6667	0	0	8.33333	0	8.33333	8.33333	8.33333	40.8215	8.37974	16.9952	0	0	8.62973	0	8.48136	8.60534	8.08707	[BAG1, CAMK2B, HSP90AB1, HSPA13, HSPA4L, MAPKAPK2, NUP133, NUP188, NUP50, NUP62, NUP85, RPTOR]
R-HSA:3371556	Cellular response to heat stress	REACTOME_Pathways_26.12.2019	7.33354e-05	0.0239807	4.10005e-53	1.09471e-50	[-1]	Group287	13.4831	12	None Specific Cluster	[BAG1, HSP90AB1, HSPA13, HSPA4L, NUP133]	[NUP85]	[NUP188, NUP50]	[]	[]	[MAPKAPK2]	[]	[CAMK2B]	[NUP62]	[RPTOR]	41.6667	8.33333	16.6667	0	0	8.33333	0	8.33333	8.33333	8.33333	40.8215	8.37974	16.9952	0	0	8.62973	0	8.48136	8.60534	8.08707	[BAG1, CAMK2B, HSP90AB1, HSPA13, HSPA4L, MAPKAPK2, NUP133, NUP188, NUP50, NUP62, NUP85, RPTOR]
R-HSA:1234174	Cellular response to hypoxia	REACTOME_Pathways_26.12.2019	7.07269e-09	5.15599e-06	2.61034e-122	7.20454e-120	[-1]	Group289	21.3333	16	None Specific Cluster	[HIGD1A, PSMA1, PSMA2, UBB]	[]	[LIMD1]	[UBE2D1, UBE2D2]	[]	[]	[PSMB9]	[EPAS1, VEGFA]	[PSMB8, PSMC5]	[CITED2, PSMA6, PSMD9, SEM1]	25	0	6.25	12.5	0	0	6.25	12.5	12.5	25	24.3913	0	6.34677	13.0123	0	0	6.56537	12.6693	12.8545	24.1605	[CITED2, EPAS1, HIGD1A, LIMD1, PSMA1, PSMA2, PSMA6, PSMB8, PSMB9, PSMC5, PSMD9, SEM1, UBB, UBE2D1, UBE2D2, VEGFA]
GO:0071353	cellular response to interleukin-4	GO_BiologicalProcess-EBI-UniProt-GOA_26.12.2019_00h00	7.09914e-06	0.00318041	7.09914e-06	0.000383354	[6]	Group053	23.0769	9	None Specific Cluster	[HSP90AB1]	[]	[PARP14]	[XBP1]	[]	[]	[KEAP1]	[IL4R]	[]	[FASN, MCM7, RPL3, TCF7]	11.1111	0	11.1111	11.1111	0	0	11.1111	11.1111	0	44.4444	10.8868	0	11.3312	11.6158	0	0	11.7215	11.3096	0	43.1351	[FASN, HSP90AB1, IL4R, KEAP1, MCM7, PARP14, RPL3, TCF7, XBP1]
GO:0071453	cellular response to oxygen levels	GO_BiologicalProcess-EBI-UniProt-GOA_26.12.2019_00h00	6.69603e-18	7.08439e-15	2.61034e-122	7.20454e-120	[4]	Group289	15.4088	49	None Specific Cluster	[GABPA, HIGD1A, HMOX1, OPA1, P4HB, PSAT1, PSMA1, PSMA2, SUV39H2, UBB, VTA1]	[ATP6V1A]	[LIMD1, PLAG1, PMAIP1, USP19]	[CCN1]	[]	[ANKRD1, BNIP3, CBL, INHBA, PLK3, PPARD, RORA, SRC]	[PSMB9, PTGIS]	[EPAS1, MYC, PGK1, VEGFA]	[ATP6AP1, CAV1, NOTCH1, PSMB8, PSMC5]	[BBC3, CITED2, FASN, ICAM1, IRAK1, LMNA, NDRG1, PSMA6, PSMD9, SEM1, SLC29A1, TIMP1, TMBIM6]	22.449	2.04082	8.16327	2.04082	0	16.3265	4.08163	8.16327	10.2041	26.5306	21.9261	2.04588	8.29864	2.12676	0	16.8553	4.29223	8.28276	10.5048	25.6675	[ANKRD1, ATP6AP1, ATP6V1A, BBC3, BNIP3, CAV1, CBL, CCN1, CITED2, EPAS1, FASN, GABPA, HIGD1A, HMOX1, ICAM1, INHBA, IRAK1, LIMD1, LMNA, MYC, NDRG1, NOTCH1, OPA1, P4HB, PGK1, PLAG1, PLK3, PMAIP1, PPARD, PSAT1, PSMA1, PSMA2, PSMA6, PSMB8, PSMB9, PSMC5, PSMD9, PTGIS, RORA, SEM1, SLC29A1, SRC, SUV39H2, TIMP1, TMBIM6, UBB, USP19, VEGFA, VTA1]
GO:0036120	cellular response to platelet-derived growth factor stimulus	GO_BiologicalProcess-EBI-UniProt-GOA_26.12.2019_00h00	6.97032e-05	0.0229324	6.97032e-05	0.00132436	[4, 6]	Group035	23.3333	7	None Specific Cluster	[RDX]	[]	[]	[CCN1]	[]	[CBL, MARS, SRC]	[]	[MYC]	[]	[CORO1B]	14.2857	0	0	14.2857	0	42.8571	0	14.2857	0	14.2857	13.7601	0	0	14.6816	0	43.6337	0	14.2945	0	13.63	[CBL, CCN1, CORO1B, MARS, MYC, RDX, SRC]
GO:0009267	cellular response to starvation	GO_BiologicalProcess-EBI-UniProt-GOA_26.12.2019_00h00	2.04715e-13	1.94274e-10	2.14131e-17	4.34687e-15	[4, 5, 6]	Group190	17.0213	32	None Specific Cluster	[BMT2, DSC3, EIF2AK4, GABPA, HIGD1A, RRAGB]	[ASPM, RRAGD]	[AKR1C3, C3, DSC2, LRRK2, PDK4, PMAIP1, SESN1, SESN3]	[XBP1]	[]	[INHBA, JUN, MARS, MYBBP1A, RIPOR1]	[SLC2A1, WDR59]	[DCXR]	[GAS2L1, SLC12A9]	[FASN, MAX, RPTOR, SLC39A4, WNT2B]	18.75	6.25	25	3.125	0	15.625	6.25	3.125	6.25	15.625	18.1905	6.22349	25.2442	3.23477	0	16.0229	6.5284	3.14948	6.39104	15.0153	[AKR1C3, ASPM, BMT2, C3, DCXR, DSC2, DSC3, EIF2AK4, FASN, GABPA, GAS2L1, HIGD1A, INHBA, JUN, LRRK2, MARS, MAX, MYBBP1A, PDK4, PMAIP1, RIPOR1, RPTOR, RRAGB, RRAGD, SESN1, SESN3, SLC12A9, SLC2A1, SLC39A4, WDR59, WNT2B, XBP1]
GO:0035924	cellular response to vascular endothelial growth factor stimulus	GO_BiologicalProcess-EBI-UniProt-GOA_26.12.2019_00h00	4.0371e-07	0.000232537	2.25859e-09	2.66513e-07	[6]	Group145	17.2414	15	None Specific Cluster	[ITGB1BP1]	[]	[PBK]	[]	[]	[MAP2K3, MAPKAPK2, SPHK1]	[DAB2IP]	[SPRY2, VEGFA, WDR1]	[CDK7, NOTCH1]	[CADM4, CD63, NR4A1, RELA]	6.66667	0	6.66667	0	0	20	6.66667	20	13.3333	26.6667	6.46194	0	6.72576	0	0	20.491	6.9574	20.1387	13.622	25.6032	[CADM4, CD63, CDK7, DAB2IP, ITGB1BP1, MAP2K3, MAPKAPK2, NOTCH1, NR4A1, PBK, RELA, SPHK1, SPRY2, VEGFA, WDR1]
GO:0071294	cellular response to zinc ion	GO_BiologicalProcess-EBI-UniProt-GOA_26.12.2019_00h00	5.51262e-05	0.018798	4.10411e-12	6.81282e-10	[6]	Group216	24.1379	7	None Specific Cluster	[]	[]	[]	[PARP1]	[]	[MT1E, MT1F, MT1X]	[]	[MT2A]	[]	[MELTF, TSPO]	0	0	0	14.2857	0	42.8571	0	14.2857	0	28.5714	0	0	0	14.7007	0	43.6906	0	14.3132	0	27.2955	[MELTF, MT1E, MT1F, MT1X, MT2A, PARP1, TSPO]
R-HSA:8953897	Cellular responses to external stimuli	REACTOME_Pathways_26.12.2019	2.04454e-49	2.39415e-46	3.9511e-219	1.10631e-216	[-1]	Group288	18.2796	119	None Specific Cluster	[BAG1, BMT2, CAPZB, CDC26, CHMP7, DNAJA1, EIF2AK1, EIF2AK4, GPX8, HIGD1A, HSP90AB1, HSPA13, HSPA4L, LAMTOR3, NBN, NUP133, P4HB, PRDX6, PSMA1, PSMA2, RPL12, RPL27, RPL39L, RPS17, RRAGB, SUZ12, TERF1, TXN2, UBB]	[AR, ATP6V1A, DDIT3, NUP85, PRKAB2, RRAGD]	[ATG12, CDKN1B, LIMD1, NUP188, NUP50, RB1CC1, SESN1]	[RPL9, UBE2D1, UBE2D2]	[ETS2]	[CBX2, CXCL8, EHMT1, HMGA2, ID1, JUN, MAP2K3, MAPKAPK2, MT1E, MT1F, MT1X, TUBB2A]	[CDKN2D, PSMB9, WDR59]	[CAMK2B, CEBPB, CHMP4A, EPAS1, MT2A, PHC2, RPL22L1, RPL26L1, TCIRG1, TRIB3, TUBB6, VEGFA]	[HIST1H1C, NUP62, PSMB8, PSMC5, RPL30, RPL34, RPS27, RPS28, SOD1]	[ANAPC11, ATG101, ATG3, ATP6V0E2, CASTOR1, CITED2, CYBA, CYCS, ERF, GPX1, HIST1H3E, HIST2H4B, LAMTOR2, PRDX2, PRDX5, PSMA6, PSMD9, RELA, RPL14, RPL18A, RPL19, RPL24, RPL29, RPL3, RPL32, RPL35, RPL35A, RPL37, RPL37A, RPS11, RPS19, RPS3, RPS5, RPS9, RPTOR, SEM1, TUBB3]	24.3697	5.04202	5.88235	2.52101	0.840336	10.084	2.52101	10.084	7.56303	31.0924	23.9196	5.07947	6.00942	2.64014	0.889288	10.462	2.66417	10.2821	7.82434	30.2294	[ANAPC11, AR, ATG101, ATG12, ATG3, ATP6V0E2, ATP6V1A, BAG1, BMT2, CAMK2B, CAPZB, CASTOR1, CBX2, CDC26, CDKN1B, CDKN2D, CEBPB, CHMP4A, CHMP7, CITED2, CXCL8, CYBA, CYCS, DDIT3, DNAJA1, EHMT1, EIF2AK1, EIF2AK4, EPAS1, ERF, ETS2, GPX1, GPX8, HIGD1A, HIST1H1C, HIST1H3E, HIST2H4B, HMGA2, HSP90AB1, HSPA13, HSPA4L, ID1, JUN, LAMTOR2, LAMTOR3, LIMD1, MAP2K3, MAPKAPK2, MT1E, MT1F, MT1X, MT2A, NBN, NUP133, …
R-HSA:2262752	Cellular responses to stress	REACTOME_Pathways_26.12.2019	2.32805e-45	2.71917e-42	3.9511e-219	1.10631e-216	[-1]	Group288	18.4615	108	None Specific Cluster	[BAG1, BMT2, CAPZB, CDC26, DNAJA1, EIF2AK1, EIF2AK4, GPX8, HIGD1A, HSP90AB1, HSPA13, HSPA4L, LAMTOR3, NBN, NUP133, P4HB, PRDX6, PSMA1, PSMA2, RPL12, RPL27, RPL39L, RPS17, RRAGB, SUZ12, TERF1, TXN2, UBB]	[AR, ATP6V1A, DDIT3, NUP85, RRAGD]	[CDKN1B, LIMD1, NUP188, NUP50, SESN1]	[RPL9, UBE2D1, UBE2D2]	[ETS2]	[CBX2, CXCL8, EHMT1, HMGA2, ID1, JUN, MAP2K3, MAPKAPK2, TUBB2A]	[CDKN2D, PSMB9, WDR59]	[CAMK2B, CEBPB, EPAS1, PHC2, RPL22L1, RPL26L1, TCIRG1, TRIB3, TUBB6, VEGFA]	[HIST1H1C, NUP62, PSMB8, PSMC5, RPL30, RPL34, RPS27, RPS28, SOD1]	[ANAPC11, ATP6V0E2, CASTOR1, CITED2, CYBA, CYCS, ERF, GPX1, HIST1H3E, HIST2H4B, LAMTOR2, PRDX2, PRDX5, PSMA6, PSMD9, RELA, RPL14, RPL18A, RPL19, RPL24, RPL29, RPL3, RPL32, RPL35, RPL35A, RPL37, RPL37A, RPS11, RPS19, RPS3, RPS5, RPS9, RPTOR, SEM1, TUBB3]	25.9259	4.62963	4.62963	2.77778	0.925926	8.33333	2.77778	9.25926	8.33333	32.4074	25.4773	4.66957	4.73526	2.91251	0.981029	8.65598	2.93901	9.4524	8.63152	31.5454	[ANAPC11, AR, ATP6V0E2, ATP6V1A, BAG1, BMT2, CAMK2B, CAPZB, CASTOR1, CBX2, CDC26, CDKN1B, CDKN2D, CEBPB, CITED2, CXCL8, CYBA, CYCS, DDIT3, DNAJA1, EHMT1, EIF2AK1, EIF2AK4, EPAS1, ERF, ETS2, GPX1, GPX8, HIGD1A, HIST1H1C, HIST1H3E, HIST2H4B, HMGA2, HSP90AB1, HSPA13, HSPA4L, ID1, JUN, LAMTOR2, LAMTOR3, LIMD1, MAP2K3, MAPKAPK2, NBN, NUP133, NUP188, NUP50, NUP62, NUP85, P4HB, PHC2, PRDX2, PRDX5, PRDX6…
R-HSA:2559583	Cellular Senescence	REACTOME_Pathways_26.12.2019	4.62588e-08	3.04846e-05	4.62588e-08	4.7184e-06	[-1]	Group072	12.6263	25	None Specific Cluster	[CDC26, NBN, SUZ12, TERF1, UBB]	[]	[CDKN1B]	[UBE2D1]	[ETS2]	[CBX2, CXCL8, EHMT1, HMGA2, ID1, JUN, MAP2K3, MAPKAPK2]	[CDKN2D]	[CEBPB, PHC2]	[HIST1H1C]	[ANAPC11, ERF, HIST1H3E, HIST2H4B, RELA]	20	0	4	4	4	32	4	8	4	20	19.3775	0	4.03373	4.13503	4.17845	32.7715	4.17266	8.05202	4.08486	19.1942	[ANAPC11, CBX2, CDC26, CDKN1B, CDKN2D, CEBPB, CXCL8, EHMT1, ERF, ETS2, HIST1H1C, HIST1H3E, HIST2H4B, HMGA2, ID1, JUN, MAP2K3, MAPKAPK2, NBN, PHC2, RELA, SUZ12, TERF1, UBB, UBE2D1]
GO:0006882	cellular zinc ion homeostasis	GO_BiologicalProcess-EBI-UniProt-GOA_26.12.2019_00h00	0.000140761	0.0420877	4.10411e-12	6.81282e-10	[7, 8, 9, 10]	Group216	18.1818	8	None Specific Cluster	[]	[]	[SLC39A10]	[SLC30A5]	[]	[MT1E, MT1F, MT1X]	[]	[MT2A]	[]	[SLC39A13, SLC39A4]	0	0	12.5	12.5	0	37.5	0	12.5	0	25	0	0	12.542	12.857	0	38.2109	0	12.518	0	23.8721	[MT1E, MT1F, MT1X, MT2A, SLC30A5, SLC39A10, SLC39A13, SLC39A4]
GO:0034080	CENP-A containing nucleosome assembly	GO_BiologicalProcess-EBI-UniProt-GOA_26.12.2019_00h00	1.36121e-07	8.39867e-05	2.36765e-16	4.64059e-14	[5, 6, 7, 8, 9, 10]	Group253	30.303	10	None Specific Cluster	[CENPC, CENPQ, ITGB3BP, SMARCA5]	[CENPM]	[HJURP]	[]	[]	[]	[]	[RUVBL1]	[]	[CENPS, NASP, NPM1]	40	10	10	0	0	0	0	10	0	30	39.6917	10.1848	10.328	0	0	0	0	10.3083	0	29.4872	[CENPC, CENPM, CENPQ, CENPS, HJURP, ITGB3BP, NASP, NPM1, RUVBL1, SMARCA5]
KEGG:05230	Central carbon metabolism in cancer	KEGG_26.12.2019	8.2696e-07	0.000449039	5.26781e-10	6.74279e-08	[-1]	Group213	18.8406	13	None Specific Cluster	[PIK3CB]	[]	[GLS, PIK3R3]	[AKT3]	[]	[FGFR1, HK1, HK2, HKDC1, PGAM4]	[SLC2A1]	[LDHA, MYC, SLC16A3]	[]	[]	7.69231	0	15.3846	7.69231	0	38.4615	7.69231	23.0769	0	0	7.33846	0	15.2761	7.82988	0	38.784	7.90113	22.8703	0	0	[AKT3, FGFR1, GLS, HK1, HK2, HKDC1, LDHA, MYC, PGAM4, PIK3CB, PIK3R3, SLC16A3, SLC2A1]
GO:0034508	centromere complex assembly	GO_BiologicalProcess-EBI-UniProt-GOA_26.12.2019_00h00	6.22812e-09	4.56521e-06	2.36765e-16	4.64059e-14	[5, 6, 7]	Group253	27.6596	13	None Specific Cluster	[CENPC, CENPQ, ITGB3BP, SMARCA5, SNURF]	[CENPM, SENP6]	[CENPF, HJURP]	[]	[]	[]	[]	[RUVBL1]	[]	[CENPS, NASP, NPM1]	38.4615	15.3846	15.3846	0	0	0	0	7.69231	0	23.0769	38.0376	15.6165	15.8362	0	0	0	0	7.90296	0	22.6067	[CENPC, CENPF, CENPM, CENPQ, CENPS, HJURP, ITGB3BP, NASP, NPM1, RUVBL1, SENP6, SMARCA5, SNURF]
R-HSA:8866858	CFTR F508del is degraded by the 26S proteasome	REACTOME_Reactions_26.12.2019	5.90703e-05	0.0199067	2.61034e-122	7.20454e-120	[-1]	Group289	18	9	None Specific Cluster	[PSMA1, PSMA2, UBB]	[]	[]	[]	[]	[]	[PSMB9]	[]	[PSMB8, PSMC5]	[PSMA6, PSMD9, SEM1]	33.3333	0	0	0	0	0	11.1111	0	22.2222	33.3333	32.7642	0	0	0	0	0	11.7588	0	23.0228	32.4543	[PSMA1, PSMA2, PSMA6, PSMB8, PSMB9, PSMC5, PSMD9, SEM1, UBB]
R-HSA:191273	Cholesterol biosynthesis	REACTOME_Pathways_26.12.2019	1.49157e-14	1.47814e-11	1.89889e-27	4.59532e-25	[-1]	Group273	56	14	Specific for Cluster #7	[]	[]	[]	[]	[]	[]	[ACAT2, DHCR7, HMGCR, HMGCS1, HSD17B7, IDI1, MSMO1, MVK, TM7SF2]	[]	[CYP51A1, EBP, FDPS, MVD, NSDHL]	[]	0	0	0	0	0	0	64.2857	0	35.7143	0	0	0	0	0	0	0	64.7724	0	35.2276	0	[ACAT2, CYP51A1, DHCR7, EBP, FDPS, HMGCR, HMGCS1, HSD17B7, IDI1, MSMO1, MVD, MVK, NSDHL, TM7SF2]
R-HSA:191273	Cholesterol biosynthesis	REACTOME_Pathways_26.12.2019	1.0232e-07	1.48364e-05	7.53746e-10	4.4471e-08	[-1]	Group63	28	7	Specific for Cluster #6	[]	[]	[]	[]	[]	[ACAT2, EBP, FDPS, HMGCR, MSMO1, MVD, TM7SF2]	[]	[]	[]	[]	0	0	0	0	0	100	0	0	0	0	0	0	0	0	0	100	0	0	0	0	[ACAT2, EBP, FDPS, HMGCR, MSMO1, MVD, TM7SF2]
WP:197	Cholesterol Biosynthesis Pathway	WikiPathways_26.12.2019	7.93129e-12	7.0985e-09	1.89889e-27	4.59532e-25	[-1]	Group273	66.6667	10	Specific for Cluster #7	[]	[]	[]	[]	[]	[]	[DHCR7, HMGCR, HMGCS1, IDI1, MSMO1, MVK]	[]	[CYP51A1, FDPS, MVD, NSDHL]	[]	0	0	0	0	0	0	60	0	40	0	0	0	0	0	0	0	60.5093	0	39.4907	0	[CYP51A1, DHCR7, FDPS, HMGCR, HMGCS1, IDI1, MSMO1, MVD, MVK, NSDHL]
WP:197	Cholesterol Biosynthesis Pathway	WikiPathways_26.12.2019	7.90519e-05	0.00458501	7.53746e-10	4.4471e-08	[-1]	Group63	26.6667	4	Specific for Cluster #6	[]	[]	[]	[]	[]	[FDPS, HMGCR, MSMO1, MVD]	[]	[]	[]	[]	0	0	0	0	0	100	0	0	0	0	0	0	0	0	0	100	0	0	0	0	[FDPS, HMGCR, MSMO1, MVD]
GO:0008203	cholesterol metabolic process	GO_BiologicalProcess-EBI-UniProt-GOA_26.12.2019_00h00	4.67887e-16	4.78649e-13	1.89889e-27	4.59532e-25	[5, 6]	Group273	17.9612	37	None Specific Cluster	[CUZD1, DIPK2A, LEPR, LIMA1]	[PARP9]	[]	[SLBP]	[ABCA1]	[ADRB2, PPARD]	[ACAT2, DHCR7, HMGCR, HMGCS1, HSD17B7, HSD17B7P2, IDI1, INSIG1, MSMO1, MVK, PHETA1, PIP4P1, TM7SF2]	[LRP5, OSBP2]	[CYP51A1, EBP, FDPS, LDLR, MVD, NSDHL, SOD1]	[ACLY, FASN, HDLBP, LEPROT, SLC27A5, STARD3]	10.8108	2.7027	0	2.7027	2.7027	5.4054	35.1351	5.4054	18.9189	16.2162	10.3409	2.65344	0	2.75835	2.78731	5.46521	36.1848	5.37124	19.0742	15.3646	[ABCA1, ACAT2, ACLY, ADRB2, CUZD1, CYP51A1, DHCR7, DIPK2A, EBP, FASN, FDPS, HDLBP, HMGCR, HMGCS1, HSD17B7, HSD17B7P2, IDI1, INSIG1, LDLR, LEPR, LEPROT, LIMA1, LRP5, MSMO1, MVD, MVK, NSDHL, OSBP2, PARP9, PHETA1, PIP4P1, PPARD, SLBP, SLC27A5, SOD1, STARD3, TM7SF2]
GO:0008203	cholesterol metabolic process	GO_BiologicalProcess-EBI-UniProt-GOA_26.12.2019_00h00	2.904e-07	3.68809e-05	7.53746e-10	4.4471e-08	[5, 6]	Group63	7.76699	16	None Specific Cluster	[DIPK2A]	[]	[LIMA1]	[ABCA1]	[]	[ACAT2, EBP, FDPS, HMGCR, INSIG1, LDLR, MSMO1, MVD, TM7SF2]	[PPARD]	[FASN]	[]	[ACLY, LEPROT]	6.25	0	6.25	6.25	0	56.25	6.25	6.25	0	12.5	5.92993	0	6.16241	6.38507	0	56.5815	6.29666	6.03798	0	12.6064	[ABCA1, ACAT2, ACLY, DIPK2A, EBP, FASN, FDPS, HMGCR, INSIG1, LDLR, LEPROT, LIMA1, MSMO1, MVD, PPARD, TM7SF2]
WP:4718	Cholesterol metabolism (includes both Bloch and Kandutsch-Russell pathways)	WikiPathways_26.12.2019	3.18215e-12	2.88621e-09	1.89889e-27	4.59532e-25	[-1]	Group273	34.0426	16	None Specific Cluster	[]	[]	[ELOVL2]	[]	[ABCA1]	[]	[DHCR7, HMGCR, HMGCS1, HSD17B7, IDI1, MSMO1, MVK, TM7SF2]	[]	[CYP51A1, EBP, FDPS, MVD, NSDHL]	[FASN]	0	0	6.25	0	6.25	0	50	0	31.25	6.25	0	0	6.12502	0	6.34476	0	50.6878	0	31.0133	5.8291	[ABCA1, CYP51A1, DHCR7, EBP, ELOVL2, FASN, FDPS, HMGCR, HMGCS1, HSD17B7, IDI1, MSMO1, MVD, MVK, NSDHL, TM7SF2]
WP:4718	Cholesterol metabolism (includes both Bloch and Kandutsch-Russell pathways)	WikiPathways_26.12.2019	7.90522e-07	9.32816e-05	7.53746e-10	4.4471e-08	[-1]	Group63	17.0213	8	Specific for Cluster #6	[]	[]	[]	[ABCA1]	[]	[EBP, FDPS, HMGCR, MSMO1, MVD, TM7SF2]	[]	[FASN]	[]	[]	0	0	0	12.5	0	75	0	12.5	0	0	0	0	0	12.7334	0	75.2253	0	12.0413	0	0	[ABCA1, EBP, FASN, FDPS, HMGCR, MSMO1, MVD, TM7SF2]
GO:0031497	chromatin assembly	GO_BiologicalProcess-EBI-UniProt-GOA_26.12.2019_00h00	2.01793e-09	1.55178e-06	2.36765e-16	4.64059e-14	[4, 5, 7]	Group253	14.7059	25	None Specific Cluster	[CENPC, CENPQ, ITGB3BP, SMARCA5, SMCHD1]	[CENPM, GATAD1, KAT2B, PEX2, S100A4]	[HJURP, KYAT1]	[NAP1L4]	[]	[HMGA2]	[]	[RUVBL1]	[H1FX, HIST1H1C, IPO4]	[CENPS, GRWD1, HIST1H3E, MCM7, NASP, NPM1, RAD54L]	20	20	8	4	0	4	0	4	12	28	19.6292	20.1472	8.17224	4.18874	0	4.14965	0	4.0783	12.4138	27.2209	[CENPC, CENPM, CENPQ, CENPS, GATAD1, GRWD1, H1FX, HIST1H1C, HIST1H3E, HJURP, HMGA2, IPO4, ITGB3BP, KAT2B, KYAT1, MCM7, NAP1L4, NASP, NPM1, PEX2, RAD54L, RUVBL1, S100A4, SMARCA5, SMCHD1]
GO:0006333	chromatin assembly or disassembly	GO_BiologicalProcess-EBI-UniProt-GOA_26.12.2019_00h00	4.70162e-12	4.24086e-09	2.36765e-16	4.64059e-14	[4, 6]	Group253	15.6566	31	None Specific Cluster	[CENPC, CENPQ, ITGB3BP, SMARCA5, SMCHD1, SUPT16H, SUV39H2]	[CENPM, GATAD1, KAT2B, PEX2, S100A4, SMARCC2]	[HJURP, KYAT1]	[NAP1L4]	[]	[HMGA2]	[HIST3H2A]	[RUVBL1]	[H1FX, HIST1H1C, IPO4, SMARCB1]	[CENPS, GRWD1, HIST1H3E, MCM7, NASP, NPM1, RAD54L, SMARCA4]	22.5806	19.3548	6.45161	3.22581	0	3.22581	3.22581	3.22581	12.9032	25.8065	22.138	19.4761	6.58337	3.37435	0	3.34286	3.40506	3.28539	13.3336	25.0612	[CENPC, CENPM, CENPQ, CENPS, GATAD1, GRWD1, H1FX, HIST1H1C, HIST1H3E, HIST3H2A, HJURP, HMGA2, IPO4, ITGB3BP, KAT2B, KYAT1, MCM7, NAP1L4, NASP, NPM1, PEX2, RAD54L, RUVBL1, S100A4, SMARCA4, SMARCA5, SMARCB1, SMARCC2, SMCHD1, SUPT16H, SUV39H2]
WP:4216	Chromosomal and microsatellite instability in colorectal cancer	WikiPathways_26.12.2019	8.09406e-14	7.7622e-11	2.913e-18	6.05904e-16	[-1]	Group215	28.3784	21	None Specific Cluster	[CSNK1A1, TGFBR1]	[MSH2, POLK]	[DDB2, PMAIP1, SMAD3, TGFB3]	[AKT3, GADD45B, MLH1, TGFB2]	[]	[JUN]	[]	[APC2, CCND1, MYC]	[AXIN1]	[BAX, BBC3, CYCS, TCF7]	9.52381	9.52381	19.0476	19.0476	0	4.7619	0	14.2857	4.7619	19.0476	9.2278	9.4713	19.2091	19.6915	0	4.87693	0	14.3792	4.86314	18.281	[AKT3, APC2, AXIN1, BAX, BBC3, CCND1, CSNK1A1, CYCS, DDB2, GADD45B, JUN, MLH1, MSH2, MYC, PMAIP1, POLK, SMAD3, TCF7, TGFB2, TGFB3, TGFBR1]
WP:4216	Chromosomal and microsatellite instability in colorectal cancer	WikiPathways_26.12.2019	8.09406e-14	7.7622e-11	5.02897e-64	1.35279e-61	[-1]	Group282	28.3784	21	None Specific Cluster	[CSNK1A1, TGFBR1]	[MSH2, POLK]	[DDB2, PMAIP1, SMAD3, TGFB3]	[AKT3, GADD45B, MLH1, TGFB2]	[]	[JUN]	[]	[APC2, CCND1, MYC]	[AXIN1]	[BAX, BBC3, CYCS, TCF7]	9.52381	9.52381	19.0476	19.0476	0	4.7619	0	14.2857	4.7619	19.0476	9.2278	9.4713	19.2091	19.6915	0	4.87693	0	14.3792	4.86314	18.281	[AKT3, APC2, AXIN1, BAX, BBC3, CCND1, CSNK1A1, CYCS, DDB2, GADD45B, JUN, MLH1, MSH2, MYC, PMAIP1, POLK, SMAD3, TCF7, TGFB2, TGFB3, TGFBR1]
WP:4216	Chromosomal and microsatellite instability in colorectal cancer	WikiPathways_26.12.2019	8.57706e-13	1.58676e-10	9.23135e-23	6.18501e-21	[-1]	Group66	20.2703	15	None Specific Cluster	[MSH2]	[SMAD3]	[AKT3, CSNK1A1, GADD45B, MLH1, TGFB2, TGFBR1]	[]	[]	[AXIN1]	[APC2, CCND1, MYC]	[BBC3, CYCS]	[TCF7]	[]	6.66667	6.66667	40	0	0	6.66667	20	13.3333	6.66667	0	6.4079	6.61666	39.9547	0	0	6.79357	20.4126	13.0493	6.76527	0	[AKT3, APC2, AXIN1, BBC3, CCND1, CSNK1A1, CYCS, GADD45B, MLH1, MSH2, MYC, SMAD3, TCF7, TGFB2, TGFBR1]
GO:0098687	chromosomal region	GO_CellularComponent-EBI-UniProt-GOA_26.12.2019_00h00	1.39279e-30	1.60588e-27	1.57006e-46	4.17637e-44	[2, 5, 6]	Group286	17.226	77	None Specific Cluster	[CENPC, CENPQ, CSNK1A1, ESCO2, ITGB3BP, LIG4, MCM4, NBN, NUP133, ORC3, ORC4, PHF6, PPP2R5A, SGO1, SKA3, SMCHD1, SUGT1, SUV39H2, TERF1, THOC2, XRCC5, ZWINT]	[CENPM, CRYBG1, DCLRE1A, DSN1, KAT2B, MSH2, NUP85, PPP1R12A, SGO2, SMC1A, SPC24, SPC25, TET2, ZW10]	[AURKA, BUB1, CENPF, EZH1, HJURP, KIF2C, KYAT1, LRIF1, NCAPG, NDC80, NEK2, STON1]	[DLC1, FBXO28, PARP1, RIF1, ZWILCH]	[INCENP, STAG3]	[SNAI1]	[KIF22, SMG6]	[CEBPB, PMEPA1, SLC25A15]	[CDK7, MMAB, MXD1, RPS27, ZNF276]	[CENPS, DDB1, DNMT1, KCNN4, KDM4B, MAD1L1, MCM7, NME1, NUDCD2, RAD54L, TFPI2]	28.5714	18.1818	15.5844	6.49351	2.5974	1.2987	2.5974	3.8961	6.49351	14.2857	27.9034	18.2253	15.8414	6.76636	2.73496	1.34064	2.73117	3.95278	6.68426	13.8197	[AURKA, BUB1, CDK7, CEBPB, CENPC, CENPF, CENPM, CENPQ, CENPS, CRYBG1, CSNK1A1, DCLRE1A, DDB1, DLC1, DNMT1, DSN1, ESCO2, EZH1, FBXO28, HJURP, INCENP, ITGB3BP, KAT2B, KCNN4, KDM4B, KIF22, KIF2C, KYAT1, LIG4, LRIF1, MAD1L1, MCM4, MCM7, MMAB, MSH2, MXD1, NBN, NCAPG, NDC80, NEK2, NME1, NUDCD2, NUP133, NUP85, ORC3, ORC4, PARP1, PHF6, PMEPA1, PPP1R12A, PPP2R5A, RAD54L, RIF1, RPS27, SGO1, SGO2, SKA3, SLC…
R-HSA:73886	Chromosome Maintenance	REACTOME_Pathways_26.12.2019	0.000147651	0.0438522	2.36765e-16	4.64059e-14	[-1]	Group253	11.8182	13	None Specific Cluster	[CENPC, CENPQ, ITGB3BP, SMARCA5, TERF1]	[CENPM, PRIM2]	[HJURP, LIG1]	[]	[]	[]	[]	[RUVBL1]	[]	[CENPS, HIST2H4B, NPM1]	38.4615	15.3846	15.3846	0	0	0	0	7.69231	0	23.0769	38.0376	15.6165	15.8362	0	0	0	0	7.90296	0	22.6067	[CENPC, CENPM, CENPQ, CENPS, HIST2H4B, HJURP, ITGB3BP, LIG1, NPM1, PRIM2, RUVBL1, SMARCA5, TERF1]
GO:0051304	chromosome separation	GO_BiologicalProcess-EBI-UniProt-GOA_26.12.2019_00h00	2.14598e-09	1.64382e-06	1.06282e-34	2.72083e-32	[3, 4]	Group270	17.2131	21	None Specific Cluster	[CDC26]	[CRYBG1, TOP2A, TOP2B, ZW10]	[BUB1, CENPF, DLGAP5, NDC80]	[MLH1]	[]	[DUSP1]	[]	[CDC6, CRIP2]	[CDK7, MXD1, RPS27]	[ANAPC11, CENPS, KCNN4, MAD1L1, TLE5]	4.7619	19.0476	19.0476	4.7619	0	4.7619	0	9.52381	14.2857	23.8095	4.63279	19.0202	19.2877	4.94303	0	4.8969	0	9.62541	14.6492	22.9448	[ANAPC11, BUB1, CDC26, CDC6, CDK7, CENPF, CENPS, CRIP2, CRYBG1, DLGAP5, DUSP1, KCNN4, MAD1L1, MLH1, MXD1, NDC80, RPS27, TLE5, TOP2A, TOP2B, ZW10]
GO:0000775	chromosome, centromeric region	GO_CellularComponent-EBI-UniProt-GOA_26.12.2019_00h00	1.75189e-25	1.99014e-22	1.57006e-46	4.17637e-44	[3, 6, 7]	Group286	20.7843	53	None Specific Cluster	[CENPC, CENPQ, CSNK1A1, ESCO2, ITGB3BP, NUP133, PHF6, PPP2R5A, SGO1, SKA3, SUGT1, SUV39H2, ZWINT]	[CENPM, CRYBG1, DSN1, KAT2B, NUP85, PPP1R12A, SGO2, SMC1A, SPC24, SPC25, TET2, ZW10]	[AURKA, BUB1, CENPF, HJURP, KIF2C, NCAPG, NDC80, NEK2]	[DLC1, FBXO28, ZWILCH]	[INCENP, STAG3]	[SNAI1]	[KIF22]	[CEBPB, PMEPA1]	[CDK7, MXD1, RPS27, ZNF276]	[CENPS, DNMT1, KCNN4, KDM4B, MAD1L1, NUDCD2, RAD54L]	24.5283	22.6415	15.0943	5.66038	3.77358	1.88679	1.88679	3.77358	7.54717	13.2075	23.9139	22.6569	15.3171	5.88815	3.96664	1.9444	1.98057	3.82194	7.75561	12.7549	[AURKA, BUB1, CDK7, CEBPB, CENPC, CENPF, CENPM, CENPQ, CENPS, CRYBG1, CSNK1A1, DLC1, DNMT1, DSN1, ESCO2, FBXO28, HJURP, INCENP, ITGB3BP, KAT2B, KCNN4, KDM4B, KIF22, KIF2C, MAD1L1, MXD1, NCAPG, NDC80, NEK2, NUDCD2, NUP133, NUP85, PHF6, PMEPA1, PPP1R12A, PPP2R5A, RAD54L, RPS27, SGO1, SGO2, SKA3, SMC1A, SNAI1, SPC24, SPC25, STAG3, SUGT1, SUV39H2, TET2, ZNF276, ZW10, ZWILCH, ZWINT]
GO:0000781	chromosome, telomeric region	GO_CellularComponent-EBI-UniProt-GOA_26.12.2019_00h00	4.62588e-08	3.04846e-05	1.57006e-46	4.17637e-44	[3, 6, 7]	Group286	12.6263	25	None Specific Cluster	[LIG4, MCM4, NBN, ORC3, ORC4, SMCHD1, TERF1, THOC2, XRCC5]	[DCLRE1A, MSH2]	[EZH1, KYAT1, LRIF1, STON1]	[PARP1, RIF1]	[]	[]	[SMG6]	[SLC25A15]	[MMAB]	[DDB1, MCM7, NME1, RAD54L, TFPI2]	36	8	16	8	0	0	4	4	4	20	35.3326	8.05887	16.3445	8.37747	0	0	4.22685	4.0783	4.13792	19.4435	[DCLRE1A, DDB1, EZH1, KYAT1, LIG4, LRIF1, MCM4, MCM7, MMAB, MSH2, NBN, NME1, ORC3, ORC4, PARP1, RAD54L, RIF1, SLC25A15, SMCHD1, SMG6, STON1, TERF1, TFPI2, THOC2, XRCC5]
KEGG:05220	Chronic myeloid leukemia	KEGG_26.12.2019	1.50104e-12	1.38096e-09	1.48203e-27	3.60132e-25	[-1]	Group258	26.3158	20	None Specific Cluster	[PIK3CB, TGFBR1]	[CHUK, IKBKG, POLK]	[CDKN1B, DDB2, PIK3R3, SMAD3, TGFB3]	[AKT3, GADD45B, TGFB2]	[]	[CBL]	[]	[BCL2L1, CCND1, MYC]	[]	[BAX, RELA, SHC2]	10	15	25	15	0	5	0	15	0	15	9.69494	14.9261	25.2269	15.5162	0	5.12381	0	15.1072	0	14.4048	[AKT3, BAX, BCL2L1, CBL, CCND1, CDKN1B, CHUK, DDB2, GADD45B, IKBKG, MYC, PIK3CB, PIK3R3, POLK, RELA, SHC2, SMAD3, TGFB2, TGFB3, TGFBR1]
KEGG:05220	Chronic myeloid leukemia	KEGG_26.12.2019	1.50104e-12	1.38096e-09	7.23339e-31	1.80835e-28	[-1]	Group262	26.3158	20	None Specific Cluster	[PIK3CB, TGFBR1]	[CHUK, IKBKG, POLK]	[CDKN1B, DDB2, PIK3R3, SMAD3, TGFB3]	[AKT3, GADD45B, TGFB2]	[]	[CBL]	[]	[BCL2L1, CCND1, MYC]	[]	[BAX, RELA, SHC2]	10	15	25	15	0	5	0	15	0	15	9.69494	14.9261	25.2269	15.5162	0	5.12381	0	15.1072	0	14.4048	[AKT3, BAX, BCL2L1, CBL, CCND1, CDKN1B, CHUK, DDB2, GADD45B, IKBKG, MYC, PIK3CB, PIK3R3, POLK, RELA, SHC2, SMAD3, TGFB2, TGFB3, TGFBR1]
KEGG:05220	Chronic myeloid leukemia	KEGG_26.12.2019	1.50104e-12	1.38096e-09	5.02897e-64	1.35279e-61	[-1]	Group282	26.3158	20	None Specific Cluster	[PIK3CB, TGFBR1]	[CHUK, IKBKG, POLK]	[CDKN1B, DDB2, PIK3R3, SMAD3, TGFB3]	[AKT3, GADD45B, TGFB2]	[]	[CBL]	[]	[BCL2L1, CCND1, MYC]	[]	[BAX, RELA, SHC2]	10	15	25	15	0	5	0	15	0	15	9.69494	14.9261	25.2269	15.5162	0	5.12381	0	15.1072	0	14.4048	[AKT3, BAX, BCL2L1, CBL, CCND1, CDKN1B, CHUK, DDB2, GADD45B, IKBKG, MYC, PIK3CB, PIK3R3, POLK, RELA, SHC2, SMAD3, TGFB2, TGFB3, TGFBR1]
KEGG:05220	Chronic myeloid leukemia	KEGG_26.12.2019	3.93012e-08	6.13099e-06	9.23135e-23	6.18501e-21	[-1]	Group66	14.4737	11	None Specific Cluster	[]	[CHUK, SMAD3]	[AKT3, GADD45B, TGFB2, TGFBR1]	[CDKN1B]	[CBL]	[]	[CCND1, MYC]	[RELA]	[]	[]	0	18.1818	36.3636	9.09091	9.09091	0	18.1818	9.09091	0	0	0	17.9196	36.0692	9.34311	9.40539	0	18.4275	8.83523	0	0	[AKT3, CBL, CCND1, CDKN1B, CHUK, GADD45B, MYC, RELA, SMAD3, TGFB2, TGFBR1]
R-HSA:8867756	CLASP proteins and cargo are recruited to the nascent clathrin-coated pit	REACTOME_Reactions_26.12.2019	1.07495e-07	6.71844e-05	1.38584e-13	2.43908e-11	[-1]	Group278	17.7778	16	None Specific Cluster	[EPN2, STAM2, UBB]	[]	[ITSN1, STON1, STON2]	[IL7R]	[]	[ADRB2, CBL, HBEGF, TGFA]	[]	[EPN1, WNT5A]	[LDLR, SH3GL1]	[ARRB1]	18.75	0	18.75	6.25	0	25	0	12.5	12.5	6.25	18.0791	0	18.8172	6.42993	0	25.4797	0	12.5208	12.7038	5.96937	[ADRB2, ARRB1, CBL, EPN1, EPN2, HBEGF, IL7R, ITSN1, LDLR, SH3GL1, STAM2, STON1, STON2, TGFA, UBB, WNT5A]
R-HSA:983169	Class I MHC mediated antigen processing & presentation	REACTOME_Pathways_26.12.2019	1.21434e-12	1.12083e-09	6.5532e-16	1.27132e-13	[-1]	Group275	12.0643	45	None Specific Cluster	[ANAPC13, CDC26, CUL5, KLHL3, MEX3C, MYD88, PSMA1, PSMA2, RBBP6, SEC23A, SEC24A, SIAH1, UBA6, UBB, UBE3A]	[CBLB, CHUK, HECTD2, IKBKG, RNF14]	[TLR1]	[FBXO30, FBXO9, SEC61G, UBE2D1, UBE2D2, UBE3C]	[DTX3L]	[TMEM189-UBE2V1]	[KEAP1, PSMB9]	[ASB1, UBE2F, UBE2M]	[HECTD3, PSMB8, PSMC5]	[ANAPC11, CDC34, CYBA, MIB2, PSMA6, PSMD9, SEM1, TRIM11]	33.3333	11.1111	2.22222	13.3333	2.22222	2.22222	4.44444	6.66667	6.66667	17.7778	32.562	11.1404	2.25943	13.897	2.34049	2.29455	4.67449	6.76531	6.8642	17.2021	[ANAPC11, ANAPC13, ASB1, CBLB, CDC26, CDC34, CHUK, CUL5, CYBA, DTX3L, FBXO30, FBXO9, HECTD2, HECTD3, IKBKG, KEAP1, KLHL3, MEX3C, MIB2, MYD88, PSMA1, PSMA2, PSMA6, PSMB8, PSMB9, PSMC5, PSMD9, RBBP6, RNF14, SEC23A, SEC24A, SEC61G, SEM1, SIAH1, TLR1, TMEM189-UBE2V1, TRIM11, UBA6, UBB, UBE2D1, UBE2D2, UBE2F, UBE2M, UBE3A, UBE3C]
R-HSA:983169	Class I MHC mediated antigen processing & presentation	REACTOME_Pathways_26.12.2019	1.21434e-12	1.12083e-09	2.61034e-122	7.20454e-120	[-1]	Group289	12.0643	45	None Specific Cluster	[ANAPC13, CDC26, CUL5, KLHL3, MEX3C, MYD88, PSMA1, PSMA2, RBBP6, SEC23A, SEC24A, SIAH1, UBA6, UBB, UBE3A]	[CBLB, CHUK, HECTD2, IKBKG, RNF14]	[TLR1]	[FBXO30, FBXO9, SEC61G, UBE2D1, UBE2D2, UBE3C]	[DTX3L]	[TMEM189-UBE2V1]	[KEAP1, PSMB9]	[ASB1, UBE2F, UBE2M]	[HECTD3, PSMB8, PSMC5]	[ANAPC11, CDC34, CYBA, MIB2, PSMA6, PSMD9, SEM1, TRIM11]	33.3333	11.1111	2.22222	13.3333	2.22222	2.22222	4.44444	6.66667	6.66667	17.7778	32.562	11.1404	2.25943	13.897	2.34049	2.29455	4.67449	6.76531	6.8642	17.2021	[ANAPC11, ANAPC13, ASB1, CBLB, CDC26, CDC34, CHUK, CUL5, CYBA, DTX3L, FBXO30, FBXO9, HECTD2, HECTD3, IKBKG, KEAP1, KLHL3, MEX3C, MIB2, MYD88, PSMA1, PSMA2, PSMA6, PSMB8, PSMB9, PSMC5, PSMD9, RBBP6, RNF14, SEC23A, SEC24A, SEC61G, SEM1, SIAH1, TLR1, TMEM189-UBE2V1, TRIM11, UBA6, UBB, UBE2D1, UBE2D2, UBE2F, UBE2M, UBE3A, UBE3C]
R-HSA:8868659	Clathrin recruits auxilins to the clathrin-coated vesicle	REACTOME_Reactions_26.12.2019	1.34102e-09	1.04868e-06	1.38584e-13	2.43908e-11	[-1]	Group278	17.6471	21	None Specific Cluster	[EPN2, STAM2, UBB]	[]	[ITSN1, STON1, STON2]	[IL7R]	[SYNJ1]	[ADRB2, ARPC5, CBL, HBEGF, TGFA]	[]	[ACTG1, EPN1, PACSIN2, WNT5A]	[ARPC3, LDLR, SH3GL1]	[ARRB1]	14.2857	0	14.2857	4.7619	4.7619	23.8095	0	19.0476	14.2857	4.7619	13.7233	0	14.2836	4.88077	4.93202	24.1761	0	19.0084	14.4647	4.53117	[ACTG1, ADRB2, ARPC3, ARPC5, ARRB1, CBL, EPN1, EPN2, HBEGF, IL7R, ITSN1, LDLR, PACSIN2, SH3GL1, STAM2, STON1, STON2, SYNJ1, TGFA, UBB, WNT5A]
R-HSA:8868071	Clathrin recruits PIK3C2A	REACTOME_Reactions_26.12.2019	1.2614e-07	7.84589e-05	1.38584e-13	2.43908e-11	[-1]	Group278	17.5824	16	None Specific Cluster	[EPN2, STAM2, UBB]	[]	[ITSN1, STON1, STON2]	[IL7R]	[]	[ADRB2, CBL, HBEGF, TGFA]	[]	[EPN1, WNT5A]	[LDLR, SH3GL1]	[ARRB1]	18.75	0	18.75	6.25	0	25	0	12.5	12.5	6.25	18.0791	0	18.8172	6.42993	0	25.4797	0	12.5208	12.7038	5.96937	[ADRB2, ARRB1, CBL, EPN1, EPN2, HBEGF, IL7R, ITSN1, LDLR, SH3GL1, STAM2, STON1, STON2, TGFA, UBB, WNT5A]
R-HSA:8868072	Clathrin-associated PIK3C2A phosphorylates PI(4)P to PI(3,4)P2	REACTOME_Reactions_26.12.2019	1.2614e-07	7.84589e-05	1.38584e-13	2.43908e-11	[-1]	Group278	17.5824	16	None Specific Cluster	[EPN2, STAM2, UBB]	[]	[ITSN1, STON1, STON2]	[IL7R]	[]	[ADRB2, CBL, HBEGF, TGFA]	[]	[EPN1, WNT5A]	[LDLR, SH3GL1]	[ARRB1]	18.75	0	18.75	6.25	0	25	0	12.5	12.5	6.25	18.0791	0	18.8172	6.42993	0	25.4797	0	12.5208	12.7038	5.96937	[ADRB2, ARRB1, CBL, EPN1, EPN2, HBEGF, IL7R, ITSN1, LDLR, SH3GL1, STAM2, STON1, STON2, TGFA, UBB, WNT5A]
R-HSA:72160	Cleavage at the 3'-Splice Site and Exon Ligation	REACTOME_Reactions_26.12.2019	1.19134e-10	1.00549e-07	1.2346e-70	3.33343e-68	[-1]	Group283	16.1491	26	None Specific Cluster	[CPSF7, CWC15, DDX23, DNAJC8, GCFC2, PPWD1, RBMX, SNURF, SRSF3, SRSF6]	[]	[]	[]	[]	[]	[]	[PRPF19, SNRPF, SRSF2]	[CD2BP2]	[DHX38, GTF2F1, HNRNPH1, POLR2F, POLR2I, POLR2L, SNRPB, SNRPD1, SRSF9, TRA2B, U2AF1L5, YBX1]	38.4615	0	0	0	0	0	0	11.5385	3.84615	46.1538	38.3774	0	0	0	0	0	0	11.9603	4.04506	45.6172	[CD2BP2, CPSF7, CWC15, DDX23, DHX38, DNAJC8, GCFC2, GTF2F1, HNRNPH1, POLR2F, POLR2I, POLR2L, PPWD1, PRPF19, RBMX, SNRPB, SNRPD1, SNRPF, SNURF, SRSF2, SRSF3, SRSF6, SRSF9, TRA2B, U2AF1L5, YBX1]
R-HSA:72180	Cleavage of mRNA at the 3'-end	REACTOME_Reactions_26.12.2019	4.1225e-06	0.000387515	3.10054e-13	1.95334e-11	[-1]	Group57	13.7931	8	None Specific Cluster	[THOC2]	[]	[CPSF7, SRSF3, SRSF6]	[]	[]	[]	[SRSF2]	[DHX38, SRSF9]	[]	[U2AF1L5]	12.5	0	37.5	0	0	0	12.5	25	0	12.5	12.079	0	37.6576	0	0	0	12.826	24.5981	0	12.8393	[CPSF7, DHX38, SRSF2, SRSF3, SRSF6, SRSF9, THOC2, U2AF1L5]
R-HSA:5607764	CLEC7A (Dectin-1) signaling	REACTOME_Pathways_26.12.2019	3.94257e-10	3.21713e-07	6.5532e-16	1.27132e-13	[-1]	Group275	19.802	20	None Specific Cluster	[PSMA1, PSMA2, UBB]	[CHUK, IKBKG]	[]	[UBE2D1, UBE2D2]	[IL1B]	[SRC, TMEM189-UBE2V1]	[PSMB9]	[UBE2M]	[CARD11, PSMB8, PSMC5]	[CDC34, PSMA6, PSMD9, RELA, SEM1]	15	10	0	10	5	10	5	5	15	25	14.5566	9.9605	0	10.3543	5.2315	10.2576	5.22425	5.04065	15.343	24.0316	[CARD11, CDC34, CHUK, IKBKG, IL1B, PSMA1, PSMA2, PSMA6, PSMB8, PSMB9, PSMC5, PSMD9, RELA, SEM1, SRC, TMEM189-UBE2V1, UBB, UBE2D1, UBE2D2, UBE2M]
R-HSA:5607764	CLEC7A (Dectin-1) signaling	REACTOME_Pathways_26.12.2019	3.94257e-10	3.21713e-07	2.61034e-122	7.20454e-120	[-1]	Group289	19.802	20	None Specific Cluster	[PSMA1, PSMA2, UBB]	[CHUK, IKBKG]	[]	[UBE2D1, UBE2D2]	[IL1B]	[SRC, TMEM189-UBE2V1]	[PSMB9]	[UBE2M]	[CARD11, PSMB8, PSMC5]	[CDC34, PSMA6, PSMD9, RELA, SEM1]	15	10	0	10	5	10	5	5	15	25	14.5566	9.9605	0	10.3543	5.2315	10.2576	5.22425	5.04065	15.343	24.0316	[CARD11, CDC34, CHUK, IKBKG, IL1B, PSMA1, PSMA2, PSMA6, PSMB8, PSMB9, PSMC5, PSMD9, RELA, SEM1, SRC, TMEM189-UBE2V1, UBB, UBE2D1, UBE2D2, UBE2M]
GO:0051188	cofactor biosynthetic process	GO_BiologicalProcess-EBI-UniProt-GOA_26.12.2019_00h00	2.71449e-19	2.94522e-16	2.71449e-19	5.78186e-17	[4]	Group048	16.6102	49	None Specific Cluster	[DHFR, ELOVL7, GABPA, GCLC, GCLM, ISCA1, PPT2-EGFL8, PSAT1, RFK, SLC7A11]	[COX15, PARP9, SLC25A38]	[COQ5, ELOVL2, PDK4, PDP1, PLAG1, TPK1]	[GLRX3, NNMT, PTS]	[CYP1A1, KMO]	[PNKP, RAPH1]	[PTGIS]	[CHST2, CPOX, GIPC1, SLC25A1]	[ACSF3, EBP, MMAB, SOD1]	[ACLY, ATP5IF1, BOLA2B, CNDP2, COASY, CYBA, FASN, GSS, HAGH, HMBS, NUBP2, PRDX2, SLC27A5, TSPO]	20.4082	6.12245	12.2449	6.12245	4.08163	4.08163	2.04082	8.16326	8.16326	28.5714	19.9557	6.14468	12.4622	6.38761	4.30312	4.21866	2.14858	8.29227	8.41348	27.6737	[ACLY, ACSF3, ATP5IF1, BOLA2B, CHST2, CNDP2, COASY, COQ5, COX15, CPOX, CYBA, CYP1A1, DHFR, EBP, ELOVL2, ELOVL7, FASN, GABPA, GCLC, GCLM, GIPC1, GLRX3, GSS, HAGH, HMBS, ISCA1, KMO, MMAB, NNMT, NUBP2, PARP9, PDK4, PDP1, PLAG1, PNKP, PPT2-EGFL8, PRDX2, PSAT1, PTGIS, PTS, RAPH1, RFK, SLC25A1, SLC25A38, SLC27A5, SLC7A11, SOD1, TPK1, TSPO]
GO:0032964	collagen biosynthetic process	GO_BiologicalProcess-EBI-UniProt-GOA_26.12.2019_00h00	2.29607e-06	0.00113426	2.29607e-06	0.000146948	[3]	Group030	18.75	12	None Specific Cluster	[]	[SUCO]	[TGFB3]	[]	[]	[CCN2, ITGA2, PPARD]	[EMILIN1, RCAN3]	[SERPINH1]	[RCN3, SCX]	[P3H4, SLC52A2]	0	8.33333	8.33333	0	0	25	16.6667	8.33333	16.6667	16.6667	0	8.19829	8.31361	0	0	25.3286	17.1999	8.29771	16.838	15.8239	[CCN2, EMILIN1, ITGA2, P3H4, PPARD, RCAN3, RCN3, SCX, SERPINH1, SLC52A2, SUCO, TGFB3]
R-HSA:1442490	Collagen degradation	REACTOME_Pathways_26.12.2019	0.00372521	0.0484277	0.00372521	0.0260764	[-1]	Group04	7.8125	5	None Specific Cluster	[ADAM10, ADAM9, COL11A1]	[]	[]	[]	[]	[]	[]	[FURIN]	[]	[CTSB]	60	0	0	0	0	0	0	20	0	20	59.0415	0	0	0	0	0	0	20.0391	0	20.9194	[ADAM10, ADAM9, COL11A1, CTSB, FURIN]
KEGG:05210	Colorectal cancer	KEGG_26.12.2019	2.20527e-14	2.16337e-11	3.2904e-23	7.53501e-21	[-1]	Group214	26.7442	23	None Specific Cluster	[PIK3CB, TGFBR1]	[MSH2, POLK]	[DDB2, PIK3R3, PMAIP1, SMAD3, TGFB3]	[AKT3, GADD45B, MLH1, TGFB2]	[]	[JUN, TGFA]	[]	[APC2, CCND1, MYC]	[AXIN1]	[BAX, BBC3, CYCS, TCF7]	8.69565	8.69565	21.7391	17.3913	0	8.69565	0	13.0435	4.34783	17.3913	8.41345	8.63546	21.8923	17.9537	0	8.89308	0	13.1103	4.43397	16.6677	[AKT3, APC2, AXIN1, BAX, BBC3, CCND1, CYCS, DDB2, GADD45B, JUN, MLH1, MSH2, MYC, PIK3CB, PIK3R3, PMAIP1, POLK, SMAD3, TCF7, TGFA, TGFB2, TGFB3, TGFBR1]
KEGG:05210	Colorectal cancer	KEGG_26.12.2019	2.20527e-14	2.16337e-11	7.23339e-31	1.80835e-28	[-1]	Group262	26.7442	23	None Specific Cluster	[PIK3CB, TGFBR1]	[MSH2, POLK]	[DDB2, PIK3R3, PMAIP1, SMAD3, TGFB3]	[AKT3, GADD45B, MLH1, TGFB2]	[]	[JUN, TGFA]	[]	[APC2, CCND1, MYC]	[AXIN1]	[BAX, BBC3, CYCS, TCF7]	8.69565	8.69565	21.7391	17.3913	0	8.69565	0	13.0435	4.34783	17.3913	8.41345	8.63546	21.8923	17.9537	0	8.89308	0	13.1103	4.43397	16.6677	[AKT3, APC2, AXIN1, BAX, BBC3, CCND1, CYCS, DDB2, GADD45B, JUN, MLH1, MSH2, MYC, PIK3CB, PIK3R3, PMAIP1, POLK, SMAD3, TCF7, TGFA, TGFB2, TGFB3, TGFBR1]
KEGG:05210	Colorectal cancer	KEGG_26.12.2019	2.20527e-14	2.16337e-11	5.02897e-64	1.35279e-61	[-1]	Group282	26.7442	23	None Specific Cluster	[PIK3CB, TGFBR1]	[MSH2, POLK]	[DDB2, PIK3R3, PMAIP1, SMAD3, TGFB3]	[AKT3, GADD45B, MLH1, TGFB2]	[]	[JUN, TGFA]	[]	[APC2, CCND1, MYC]	[AXIN1]	[BAX, BBC3, CYCS, TCF7]	8.69565	8.69565	21.7391	17.3913	0	8.69565	0	13.0435	4.34783	17.3913	8.41345	8.63546	21.8923	17.9537	0	8.89308	0	13.1103	4.43397	16.6677	[AKT3, APC2, AXIN1, BAX, BBC3, CCND1, CYCS, DDB2, GADD45B, JUN, MLH1, MSH2, MYC, PIK3CB, PIK3R3, PMAIP1, POLK, SMAD3, TCF7, TGFA, TGFB2, TGFB3, TGFBR1]
KEGG:05210	Colorectal cancer	KEGG_26.12.2019	1.11169e-10	2.0455e-08	9.23135e-23	6.18501e-21	[-1]	Group66	16.2791	14	None Specific Cluster	[MSH2]	[SMAD3]	[AKT3, GADD45B, MLH1, TGFB2, TGFBR1]	[]	[]	[AXIN1]	[APC2, CCND1, MYC]	[BBC3, CYCS]	[TCF7]	[]	7.14286	7.14286	35.7143	0	0	7.14286	21.4286	14.2857	7.14286	0	6.86505	7.0887	35.671	0	0	7.27824	21.8688	13.9803	7.24792	0	[AKT3, APC2, AXIN1, BBC3, CCND1, CYCS, GADD45B, MLH1, MSH2, MYC, SMAD3, TCF7, TGFB2, TGFBR1]
CN228601	Combined oxidative phosphorylation deficiency	CLINVAR_Human-diseases_26.12.2019	3.82277e-05	0.013762	3.82277e-05	0.0011086	[-1]	Group000	21.6216	8	None Specific Cluster	[TRMT10C, TXN2]	[]	[]	[]	[]	[]	[]	[C1QBP, MICOS13]	[MRPS7]	[EARS2, LYRM4, MRPS34]	25	0	0	0	0	0	0	25	12.5	37.5	24.6813	0	0	0	0	0	0	25.6398	13.0073	36.6717	[C1QBP, EARS2, LYRM4, MICOS13, MRPS34, MRPS7, TRMT10C, TXN2]
R-HSA:6799198	Complex I biogenesis	REACTOME_Pathways_26.12.2019	5.35659e-09	3.9371e-06	5.08242e-86	1.3875e-83	[-1]	Group285	25.4545	14	Specific for Cluster #10	[NDUFAF2]	[]	[]	[]	[]	[]	[]	[NDUFB8, NDUFV1]	[NDUFA1]	[NDUFA11, NDUFA13, NDUFA3, NDUFA7, NDUFAF3, NDUFB11, NDUFB4, NDUFB7, NDUFS6, NDUFS8]	7.14286	0	0	0	0	0	0	14.2857	7.14286	71.4286	7.12398	0	0	0	0	0	0	14.8013	7.50882	70.5659	[NDUFA1, NDUFA11, NDUFA13, NDUFA3, NDUFA7, NDUFAF2, NDUFAF3, NDUFB11, NDUFB4, NDUFB7, NDUFB8, NDUFS6, NDUFS8, NDUFV1]
R-HSA:163217	Complex I oxidises NADH to NAD+, reduces CoQ to QH2	REACTOME_Reactions_26.12.2019	3.75274e-08	2.51433e-05	5.08242e-86	1.3875e-83	[-1]	Group285	26.6667	12	Specific for Cluster #10	[]	[]	[]	[]	[]	[]	[]	[NDUFB8, NDUFV1]	[NDUFA1]	[NDUFA11, NDUFA13, NDUFA3, NDUFA7, NDUFB11, NDUFB4, NDUFB7, NDUFS6, NDUFS8]	0	0	0	0	0	0	0	16.6667	8.33333	75	0	0	0	0	0	0	0	17.247	8.74956	74.0034	[NDUFA1, NDUFA11, NDUFA13, NDUFA3, NDUFA7, NDUFB11, NDUFB4, NDUFB7, NDUFB8, NDUFS6, NDUFS8, NDUFV1]
GO:0000793	condensed chromosome	GO_CellularComponent-EBI-UniProt-GOA_26.12.2019_00h00	1.06633e-20	1.18042e-17	1.57006e-46	4.17637e-44	[5, 6]	Group286	17.8832	49	None Specific Cluster	[CCDC36, CENPC, CSNK1A1, ITGB3BP, LIG4, NUP133, PHF6, SGO1, SKA3, SMARCA5, TOPBP1, ZWINT]	[CENPM, CRYBG1, DSN1, NUP85, SGO2, SMC1A, SPC24, SPC25, TOP2A, ZW10]	[AURKA, BUB1, CENPF, HJURP, KIF2C, LRIF1, NCAPG, NDC80, NEK2]	[FBXO28, MLH1, RIF1, ZWILCH]	[INCENP, STAG3]	[RRS1]	[]	[CEBPB, PES1, PMEPA1]	[CDK7, MXD1, ZNF276]	[CENPS, MAD1L1, NUDCD2, P3H4, RAD54L]	24.4898	20.4082	18.3673	8.16326	4.08163	2.04082	0	6.12245	6.12245	10.2041	23.8361	20.3876	18.6069	8.47743	4.28322	2.09958	0	6.19045	6.28094	9.83776	[AURKA, BUB1, CCDC36, CDK7, CEBPB, CENPC, CENPF, CENPM, CENPS, CRYBG1, CSNK1A1, DSN1, FBXO28, HJURP, INCENP, ITGB3BP, KIF2C, LIG4, LRIF1, MAD1L1, MLH1, MXD1, NCAPG, NDC80, NEK2, NUDCD2, NUP133, NUP85, P3H4, PES1, PHF6, PMEPA1, RAD54L, RIF1, RRS1, SGO1, SGO2, SKA3, SMARCA5, SMC1A, SPC24, SPC25, STAG3, TOP2A, TOPBP1, ZNF276, ZW10, ZWILCH, ZWINT]
GO:0000777	condensed chromosome kinetochore	GO_CellularComponent-EBI-UniProt-GOA_26.12.2019_00h00	6.86322e-17	7.11716e-14	1.57006e-46	4.17637e-44	[4, 5, 6, 7, 8, 9]	Group286	24	30	None Specific Cluster	[CENPC, CSNK1A1, ITGB3BP, NUP133, PHF6, SGO1, SKA3, ZWINT]	[CENPM, DSN1, NUP85, SGO2, SMC1A, SPC24, SPC25, ZW10]	[BUB1, CENPF, HJURP, KIF2C, NDC80, NEK2]	[FBXO28, ZWILCH]	[INCENP]	[]	[]	[]	[MXD1, ZNF276]	[CENPS, MAD1L1, NUDCD2]	26.6667	26.6667	20	6.66667	3.33333	0	0	0	6.66667	10	26.0181	26.7047	20.3102	6.9401	3.50649	0	0	0	6.8559	9.66449	[BUB1, CENPC, CENPF, CENPM, CENPS, CSNK1A1, DSN1, FBXO28, HJURP, INCENP, ITGB3BP, KIF2C, MAD1L1, MXD1, NDC80, NEK2, NUDCD2, NUP133, NUP85, PHF6, SGO1, SGO2, SKA3, SMC1A, SPC24, SPC25, ZNF276, ZW10, ZWILCH, ZWINT]
GO:0000777	condensed chromosome kinetochore	GO_CellularComponent-EBI-UniProt-GOA_26.12.2019_00h00	1.94677e-13	3.6794e-11	2.69463e-17	1.77846e-15	[4, 5, 6, 7, 8, 9]	Group65	15.2	19	None Specific Cluster	[CENPC, CENPM, NUP133, PHF6, SKA3, SPC24, ZWINT]	[BUB1, DSN1, KIF2C, SMC1A]	[CSNK1A1, ZWILCH]	[HJURP, INCENP, NEK2]	[]	[MXD1]	[]	[]	[ZNF276]	[NUDCD2]	36.8421	21.0526	10.5263	15.7895	0	5.26316	0	0	5.26316	5.26316	35.6817	21.0538	10.5945	16.4659	0	5.40419	0	0	5.38167	5.41826	[BUB1, CENPC, CENPM, CSNK1A1, DSN1, HJURP, INCENP, KIF2C, MXD1, NEK2, NUDCD2, NUP133, PHF6, SKA3, SMC1A, SPC24, ZNF276, ZWILCH, ZWINT]
GO:0000940	condensed chromosome outer kinetochore	GO_CellularComponent-EBI-UniProt-GOA_26.12.2019_00h00	8.58017e-05	0.0275423	8.58017e-05	0.00154443	[2, 5, 6, 7, 8, 9, 10]	Group020	35.7143	5	Specific for Cluster #3	[NUP133, SKA3]	[]	[BUB1, CENPF, NDC80]	[]	[]	[]	[]	[]	[]	[]	40	0	60	0	0	0	0	0	0	0	39.0436	0	60.9564	0	0	0	0	0	0	0	[BUB1, CENPF, NDC80, NUP133, SKA3]
GO:0000779	condensed chromosome, centromeric region	GO_CellularComponent-EBI-UniProt-GOA_26.12.2019_00h00	3.506e-20	3.8566e-17	1.57006e-46	4.17637e-44	[4, 6, 7, 8]	Group286	24.3243	36	None Specific Cluster	[CENPC, CSNK1A1, ITGB3BP, NUP133, PHF6, SGO1, SKA3, ZWINT]	[CENPM, CRYBG1, DSN1, NUP85, SGO2, SMC1A, SPC24, SPC25, ZW10]	[AURKA, BUB1, CENPF, HJURP, KIF2C, NCAPG, NDC80, NEK2]	[FBXO28, ZWILCH]	[INCENP]	[]	[]	[CEBPB]	[CDK7, MXD1, ZNF276]	[CENPS, MAD1L1, NUDCD2, RAD54L]	22.2222	25	22.2222	5.55556	2.77778	0	0	2.77778	8.33333	11.1111	21.6572	25.0072	22.5414	5.77686	2.91876	0	0	2.81228	8.56016	10.7262	[AURKA, BUB1, CDK7, CEBPB, CENPC, CENPF, CENPM, CENPS, CRYBG1, CSNK1A1, DSN1, FBXO28, HJURP, INCENP, ITGB3BP, KIF2C, MAD1L1, MXD1, NCAPG, NDC80, NEK2, NUDCD2, NUP133, NUP85, PHF6, RAD54L, SGO1, SGO2, SKA3, SMC1A, SPC24, SPC25, ZNF276, ZW10, ZWILCH, ZWINT]
GO:0000779	condensed chromosome, centromeric region	GO_CellularComponent-EBI-UniProt-GOA_26.12.2019_00h00	4.32187e-14	8.21155e-12	2.69463e-17	1.77846e-15	[4, 6, 7, 8]	Group65	14.1892	21	None Specific Cluster	[CENPC, CENPM, NUP133, PHF6, SKA3, SPC24, ZWINT]	[BUB1, DSN1, KIF2C, NCAPG, SMC1A]	[CSNK1A1, ZWILCH]	[HJURP, INCENP, NEK2]	[]	[MXD1]	[]	[]	[CDK7, ZNF276]	[NUDCD2]	33.3333	23.8095	9.52381	14.2857	0	4.76191	0	0	9.52381	4.76191	32.2488	23.7853	9.57517	14.8817	0	4.88425	0	0	9.7278	4.89697	[BUB1, CDK7, CENPC, CENPM, CSNK1A1, DSN1, HJURP, INCENP, KIF2C, MXD1, NCAPG, NEK2, NUDCD2, NUP133, PHF6, SKA3, SMC1A, SPC24, ZNF276, ZWILCH, ZWINT]
GO:0000780	condensed nuclear chromosome, centromeric region	GO_CellularComponent-EBI-UniProt-GOA_26.12.2019_00h00	3.82277e-05	0.013762	1.06282e-34	2.72083e-32	[5, 7, 8, 9]	Group270	21.6216	8	None Specific Cluster	[CENPC]	[CRYBG1, DSN1]	[AURKA, BUB1, NDC80]	[]	[]	[]	[]	[]	[CDK7]	[RAD54L]	12.5	25	37.5	0	0	0	0	0	12.5	12.5	12.1657	24.9735	37.9872	0	0	0	0	0	12.8229	12.0506	[AURKA, BUB1, CDK7, CENPC, CRYBG1, DSN1, NDC80, RAD54L]
R-HSA:2894862	Constitutive Signaling by NOTCH1 HD+PEST Domain Mutants	REACTOME_Pathways_26.12.2019	7.5905e-07	0.000414441	1.9192e-12	3.20506e-10	[-1]	Group261	20.6897	12	None Specific Cluster	[ADAM10, PSENEN, UBB]	[KAT2B]	[]	[]	[NEURL1B]	[]	[]	[HDAC7, HES1, MYC, NCOR2]	[NOTCH1]	[HEY1, MIB2]	25	8.33333	0	0	8.33333	0	0	33.3333	8.33333	16.6667	24.4002	8.34801	0	0	8.76916	0	0	33.797	8.57276	16.1129	[ADAM10, HDAC7, HES1, HEY1, KAT2B, MIB2, MYC, NCOR2, NEURL1B, NOTCH1, PSENEN, UBB]
R-HSA:2894862	Constitutive Signaling by NOTCH1 HD+PEST Domain Mutants	REACTOME_Pathways_26.12.2019	7.5905e-07	0.000414441	2.61034e-122	7.20454e-120	[-1]	Group289	20.6897	12	None Specific Cluster	[ADAM10, PSENEN, UBB]	[KAT2B]	[]	[]	[NEURL1B]	[]	[]	[HDAC7, HES1, MYC, NCOR2]	[NOTCH1]	[HEY1, MIB2]	25	8.33333	0	0	8.33333	0	0	33.3333	8.33333	16.6667	24.4002	8.34801	0	0	8.76916	0	0	33.797	8.57276	16.1129	[ADAM10, HDAC7, HES1, HEY1, KAT2B, MIB2, MYC, NCOR2, NEURL1B, NOTCH1, PSENEN, UBB]
R-HSA:2894862	Constitutive Signaling by NOTCH1 HD+PEST Domain Mutants	REACTOME_Pathways_26.12.2019	4.1225e-06	0.000387515	1.6624e-08	8.6445e-07	[-1]	Group60	13.7931	8	None Specific Cluster	[ADAM10, KAT2B, UBB]	[]	[PSENEN]	[]	[]	[]	[MYC]	[HDAC7, HEY1]	[MIB2]	[]	37.5	0	12.5	0	0	0	12.5	25	12.5	0	36.6154	0	12.6837	0	0	0	12.96	24.8551	12.8858	0	[ADAM10, HDAC7, HEY1, KAT2B, MIB2, MYC, PSENEN, UBB]
R-HSA:2644606	Constitutive Signaling by NOTCH1 PEST Domain Mutants	REACTOME_Pathways_26.12.2019	7.5905e-07	0.000414441	1.9192e-12	3.20506e-10	[-1]	Group261	20.6897	12	None Specific Cluster	[ADAM10, PSENEN, UBB]	[KAT2B]	[]	[]	[NEURL1B]	[]	[]	[HDAC7, HES1, MYC, NCOR2]	[NOTCH1]	[HEY1, MIB2]	25	8.33333	0	0	8.33333	0	0	33.3333	8.33333	16.6667	24.4002	8.34801	0	0	8.76916	0	0	33.797	8.57276	16.1129	[ADAM10, HDAC7, HES1, HEY1, KAT2B, MIB2, MYC, NCOR2, NEURL1B, NOTCH1, PSENEN, UBB]
R-HSA:2644606	Constitutive Signaling by NOTCH1 PEST Domain Mutants	REACTOME_Pathways_26.12.2019	7.5905e-07	0.000414441	2.61034e-122	7.20454e-120	[-1]	Group289	20.6897	12	None Specific Cluster	[ADAM10, PSENEN, UBB]	[KAT2B]	[]	[]	[NEURL1B]	[]	[]	[HDAC7, HES1, MYC, NCOR2]	[NOTCH1]	[HEY1, MIB2]	25	8.33333	0	0	8.33333	0	0	33.3333	8.33333	16.6667	24.4002	8.34801	0	0	8.76916	0	0	33.797	8.57276	16.1129	[ADAM10, HDAC7, HES1, HEY1, KAT2B, MIB2, MYC, NCOR2, NEURL1B, NOTCH1, PSENEN, UBB]
R-HSA:2644606	Constitutive Signaling by NOTCH1 PEST Domain Mutants	REACTOME_Pathways_26.12.2019	4.1225e-06	0.000387515	1.6624e-08	8.6445e-07	[-1]	Group60	13.7931	8	None Specific Cluster	[ADAM10, KAT2B, UBB]	[]	[PSENEN]	[]	[]	[]	[MYC]	[HDAC7, HEY1]	[MIB2]	[]	37.5	0	12.5	0	0	0	12.5	25	12.5	0	36.6154	0	12.6837	0	0	0	12.96	24.8551	12.8858	0	[ADAM10, HDAC7, HEY1, KAT2B, MIB2, MYC, PSENEN, UBB]
R-HSA:6811434	COPI-dependent Golgi-to-ER retrograde traffic	REACTOME_Pathways_26.12.2019	1.08778e-05	0.00465571	5.83301e-07	4.72474e-05	[-1]	Group233	14.1414	14	None Specific Cluster	[]	[ARFGAP2, ZW10]	[KIF11, KIF15, KIF20B, KIF2C]	[]	[]	[COPE, TUBB2A]	[COPZ2, KIF22]	[TUBB6]	[KIF3C]	[KIF1C, TUBB3]	0	14.2857	28.5714	0	0	14.2857	14.2857	7.14286	7.14286	14.2857	0	14.1013	28.5993	0	0	14.5219	14.7921	7.13614	7.24045	13.6088	[ARFGAP2, COPE, COPZ2, KIF11, KIF15, KIF1C, KIF20B, KIF22, KIF2C, KIF3C, TUBB2A, TUBB3, TUBB6, ZW10]
WP:3286	Copper homeostasis	WikiPathways_26.12.2019	0.000110387	0.0343305	4.10411e-12	6.81282e-10	[-1]	Group216	16.6667	9	None Specific Cluster	[ADAM10, ADAM9]	[]	[]	[]	[]	[JUN, MT1E, MT1F, MT1X]	[]	[CCND1, MT2A]	[SOD1]	[]	22.2222	0	0	0	0	44.4444	0	22.2222	11.1111	0	21.3682	0	0	0	0	45.1726	0	22.198	11.2612	0	[ADAM10, ADAM9, CCND1, JUN, MT1E, MT1F, MT1X, MT2A, SOD1]
WP:2355	Corticotropin-releasing hormone signaling pathway	WikiPathways_26.12.2019	5.17609e-06	0.002381	5.17609e-06	0.000284685	[-1]	Group085	15.0538	14	None Specific Cluster	[]	[]	[]	[PARP1]	[GJA1, NCOA2]	[CXCL8, FOSB, FOSL1, JUNB]	[]	[]	[]	[ARRB1, FOSL2, GNB2, JUND, NR4A1, PTK2, RELA]	0	0	0	7.14286	14.2857	28.5714	0	0	0	50	0	0	0	7.41715	14.9901	29.3917	0	0	0	48.2011	[ARRB1, CXCL8, FOSB, FOSL1, FOSL2, GJA1, GNB2, JUNB, JUND, NCOA2, NR4A1, PARP1, PTK2, RELA]
R-HSA:8949613	Cristae formation	REACTOME_Pathways_26.12.2019	9.44144e-06	0.00410703	1.04307e-15	1.99227e-13	[-1]	Group198	25.8065	8	Specific for Cluster #10	[ATP5MF]	[]	[]	[]	[]	[]	[]	[MICOS13]	[CHCHD6]	[ATP5F1D, ATP5MC2, ATP5ME, DNAJC11, TMEM11]	12.5	0	0	0	0	0	0	12.5	12.5	62.5	12.4292	0	0	0	0	0	0	12.9119	13.1007	61.5582	[ATP5F1D, ATP5MC2, ATP5ME, ATP5MF, CHCHD6, DNAJC11, MICOS13, TMEM11]
R-HSA:8949613	Cristae formation	REACTOME_Pathways_26.12.2019	9.44144e-06	0.00410703	1.2367e-28	3.05466e-26	[-1]	Group205	25.8065	8	Specific for Cluster #10	[ATP5MF]	[]	[]	[]	[]	[]	[]	[MICOS13]	[CHCHD6]	[ATP5F1D, ATP5MC2, ATP5ME, DNAJC11, TMEM11]	12.5	0	0	0	0	0	0	12.5	12.5	62.5	12.4292	0	0	0	0	0	0	12.9119	13.1007	61.5582	[ATP5F1D, ATP5MC2, ATP5ME, ATP5MF, CHCHD6, DNAJC11, MICOS13, TMEM11]
R-HSA:8949613	Cristae formation	REACTOME_Pathways_26.12.2019	9.44144e-06	0.00410703	4.6668e-13	7.98023e-11	[-1]	Group206	25.8065	8	Specific for Cluster #10	[ATP5MF]	[]	[]	[]	[]	[]	[]	[MICOS13]	[CHCHD6]	[ATP5F1D, ATP5MC2, ATP5ME, DNAJC11, TMEM11]	12.5	0	0	0	0	0	0	12.5	12.5	62.5	12.4292	0	0	0	0	0	0	12.9119	13.1007	61.5582	[ATP5F1D, ATP5MC2, ATP5ME, ATP5MF, CHCHD6, DNAJC11, MICOS13, TMEM11]
R-HSA:8949613	Cristae formation	REACTOME_Pathways_26.12.2019	9.44144e-06	0.00410703	7.15905e-18	1.46761e-15	[-1]	Group263	25.8065	8	Specific for Cluster #10	[ATP5MF]	[]	[]	[]	[]	[]	[]	[MICOS13]	[CHCHD6]	[ATP5F1D, ATP5MC2, ATP5ME, DNAJC11, TMEM11]	12.5	0	0	0	0	0	0	12.5	12.5	62.5	12.4292	0	0	0	0	0	0	12.9119	13.1007	61.5582	[ATP5F1D, ATP5MC2, ATP5ME, ATP5MF, CHCHD6, DNAJC11, MICOS13, TMEM11]
R-HSA:5218822	CRK binds BCAR1 and or PXN	REACTOME_Reactions_26.12.2019	6.26766e-06	0.00282045	6.01311e-11	8.47849e-09	[-1]	Group247	55.5556	5	Specific for Cluster #8	[]	[]	[]	[]	[]	[SRC]	[]	[BCAR1, SHB, VEGFA]	[]	[PTK2]	0	0	0	0	0	20	0	60	0	20	0	0	0	0	0	20.4686	0	60.35	0	19.1815	[BCAR1, PTK2, SHB, SRC, VEGFA]
R-HSA:69656	Cyclin A:Cdk2-associated events at S phase entry	REACTOME_Pathways_26.12.2019	1.19196e-10	1.00482e-07	2.61034e-122	7.20454e-120	[-1]	Group289	22.3529	19	None Specific Cluster	[PSMA1, PSMA2, UBB]	[WEE1]	[CDKN1B, CKS1B]	[AKT3]	[CABLES1]	[MNAT1]	[PSMB9]	[CCND1, MYC]	[CDK7, PSMB8, PSMC5]	[MAX, PSMA6, PSMD9, SEM1]	15.7895	5.26316	10.5263	5.26316	5.26316	5.26316	5.26316	10.5263	15.7895	21.0526	15.3149	5.23968	10.6268	5.44683	5.50402	5.39599	5.49639	10.6064	16.1422	20.2267	[AKT3, CABLES1, CCND1, CDK7, CDKN1B, CKS1B, MAX, MNAT1, MYC, PSMA1, PSMA2, PSMA6, PSMB8, PSMB9, PSMC5, PSMD9, SEM1, UBB, WEE1]
R-HSA:69202	Cyclin E associated events during G1/S transition	REACTOME_Pathways_26.12.2019	7.6631e-11	6.55195e-08	2.61034e-122	7.20454e-120	[-1]	Group289	22.8916	19	None Specific Cluster	[PSMA1, PSMA2, UBB]	[WEE1]	[CDKN1B, CKS1B]	[AKT3]	[CABLES1]	[MNAT1]	[PSMB9]	[CCND1, MYC]	[CDK7, PSMB8, PSMC5]	[MAX, PSMA6, PSMD9, SEM1]	15.7895	5.26316	10.5263	5.26316	5.26316	5.26316	5.26316	10.5263	15.7895	21.0526	15.3149	5.23968	10.6268	5.44683	5.50402	5.39599	5.49639	10.6064	16.1422	20.2267	[AKT3, CABLES1, CCND1, CDK7, CDKN1B, CKS1B, MAX, MNAT1, MYC, PSMA1, PSMA2, PSMA6, PSMB8, PSMB9, PSMC5, PSMD9, SEM1, UBB, WEE1]
GO:0097472	cyclin-dependent protein kinase activity	GO_BiologicalProcess-EBI-UniProt-GOA_26.12.2019_00h00	6.92917e-13	6.45798e-10	1.04076e-15	1.99826e-13	[4, 5, 8, 9]	Group217	17.341	30	None Specific Cluster	[HSP90AB1]	[CDC25C, CKS2, KAT2B, S100A4]	[AGER, CCNG2, CDKN1B, CKS1B, COLEC12]	[CCN1, CCNYL1, GTF2H2, IPO7]	[]	[MNAT1, SRC]	[CDK5, CDKN2D]	[CCND1, CCND3, CCNQ, CDC6, CDKN3, PKMYT1, SERTAD1]	[CDK7, NR2F2, SLC12A9]	[CERS2, RPL3]	3.33333	13.3333	16.6667	13.3333	0	6.66667	6.66667	23.3333	10	6.66667	3.19899	13.1336	16.648	13.6528	0	6.76271	6.88853	23.2625	10.1154	6.33745	[AGER, CCN1, CCND1, CCND3, CCNG2, CCNQ, CCNYL1, CDC25C, CDC6, CDK5, CDK7, CDKN1B, CDKN2D, CDKN3, CERS2, CKS1B, CKS2, COLEC12, GTF2H2, HSP90AB1, IPO7, KAT2B, MNAT1, NR2F2, PKMYT1, RPL3, S100A4, SERTAD1, SLC12A9, SRC]
GO:0016538	cyclin-dependent protein serine/threonine kinase regulator activity	GO_BiologicalProcess-EBI-UniProt-GOA_26.12.2019_00h00	2.79096e-10	2.30533e-07	3.54453e-20	7.69163e-18	[6, 7, 8, 9, 10, 11, 12]	Group180	24.2857	17	None Specific Cluster	[]	[CKS2, KAT2B, S100A4]	[CCNG2, CDKN1B, CKS1B, COLEC12]	[CCN1, CCNYL1]	[]	[MNAT1]	[CDKN2D]	[CCND1, CCND3, CCNQ]	[SLC12A9]	[CERS2, RPL3]	0	17.6471	23.5294	11.7647	0	5.88235	5.88235	17.6471	5.88235	11.7647	0	17.4341	23.5725	12.0823	0	5.98475	6.0961	17.6456	5.96784	11.2168	[CCN1, CCND1, CCND3, CCNG2, CCNQ, CCNYL1, CDKN1B, CDKN2D, CERS2, CKS1B, CKS2, COLEC12, KAT2B, MNAT1, RPL3, S100A4, SLC12A9]
GO:0016538	cyclin-dependent protein serine/threonine kinase regulator activity	GO_BiologicalProcess-EBI-UniProt-GOA_26.12.2019_00h00	2.79096e-10	2.30533e-07	1.04076e-15	1.99826e-13	[6, 7, 8, 9, 10, 11, 12]	Group217	24.2857	17	None Specific Cluster	[]	[CKS2, KAT2B, S100A4]	[CCNG2, CDKN1B, CKS1B, COLEC12]	[CCN1, CCNYL1]	[]	[MNAT1]	[CDKN2D]	[CCND1, CCND3, CCNQ]	[SLC12A9]	[CERS2, RPL3]	0	17.6471	23.5294	11.7647	0	5.88235	5.88235	17.6471	5.88235	11.7647	0	17.4341	23.5725	12.0823	0	5.98475	6.0961	17.6456	5.96784	11.2168	[CCN1, CCND1, CCND3, CCNG2, CCNQ, CCNYL1, CDKN1B, CDKN2D, CERS2, CKS1B, CKS2, COLEC12, KAT2B, MNAT1, RPL3, S100A4, SLC12A9]
KEGG:00270	Cysteine and methionine metabolism	KEGG_26.12.2019	7.20044e-06	0.00320419	7.38363e-10	9.1557e-08	[-1]	Group184	20.4082	10	None Specific Cluster	[GCLC, GCLM, PSAT1]	[KYAT3]	[KYAT1]	[]	[]	[MTAP]	[]	[CBS, LDHA]	[]	[DNMT1, GSS]	30	10	10	0	0	10	0	20	0	20	29.4609	10.0795	10.2212	0	0	10.3801	0	20.4034	0	19.4548	[CBS, DNMT1, GCLC, GCLM, GSS, KYAT1, KYAT3, LDHA, MTAP, PSAT1]
GO:0004197	cysteine-type endopeptidase activity	GO_BiologicalProcess-EBI-UniProt-GOA_26.12.2019_00h00	2.14499e-16	2.20934e-13	2.06439e-40	5.4087e-38	[8, 9]	Group264	12.5551	57	None Specific Cluster	[DNAJA1, NBN, USP15, USP7]	[COL4A3, COPS2, CTSO, GNPDA1, SENP2, SENP6, USP34, USP40, USP46]	[ARHGEF28, PMAIP1, SMAD3]	[CCN1, DLC1, F3, VPS53]	[]	[BID, CCN2, CD3EAP, ENAH, INHBA, PRR7, SRC]	[CDKN2D, GRAMD4, PSMB9]	[CRIP2, MYC, THBS1, USP30, VEGFA]	[CTSD, PSAP]	[ARRB1, BAX, BBC3, CAPN1, CAPN15, CTSB, CYCS, DDX3X, FASN, FIS1, GPX1, NDUFA13, NR4A1, PDCD5, PPM1F, PRDX5, QTRT1, RPS3, SLC52A2, TLE5]	7.01754	15.7895	5.26316	7.01754	0	12.2807	5.26316	8.77193	3.50877	35.0877	6.85284	15.8258	5.34947	7.31175	0	12.6761	5.53371	8.89872	3.61152	33.9401	[ARHGEF28, ARRB1, BAX, BBC3, BID, CAPN1, CAPN15, CCN1, CCN2, CD3EAP, CDKN2D, COL4A3, COPS2, CRIP2, CTSB, CTSD, CTSO, CYCS, DDX3X, DLC1, DNAJA1, ENAH, F3, FASN, FIS1, GNPDA1, GPX1, GRAMD4, INHBA, MYC, NBN, NDUFA13, NR4A1, PDCD5, PMAIP1, PPM1F, PRDX5, PRR7, PSAP, PSMB9, QTRT1, RPS3, SENP2, SENP6, SLC52A2, SMAD3, SRC, THBS1, TLE5, USP15, USP30, USP34, USP40, USP46, USP7, VEGFA, VPS53]
GO:0002753	cytoplasmic pattern recognition receptor signaling pathway	GO_BiologicalProcess-EBI-UniProt-GOA_26.12.2019_00h00	1.69788e-09	1.31586e-06	3.67738e-11	5.36898e-09	[4, 5, 6, 7, 8, 9, 10, 11, 12]	Group208	21.7949	17	None Specific Cluster	[MRPL13, UBB, USP15]	[DDX58, DDX60, IFIH1, IKBKG, TIFA]	[ARHGEF28, CYLD]	[RIOK3]	[]	[]	[MXD3]	[C1QBP, IRAK2]	[]	[IRAK1, NPLOC4, RELA]	17.6471	29.4118	11.7647	5.88235	0	0	5.88235	11.7647	0	17.6471	17.2349	29.4828	11.959	6.12969	0	0	6.18546	11.9362	0	17.0719	[ARHGEF28, C1QBP, CYLD, DDX58, DDX60, IFIH1, IKBKG, IRAK1, IRAK2, MRPL13, MXD3, NPLOC4, RELA, RIOK3, TIFA, UBB, USP15]
WP:477	Cytoplasmic Ribosomal Proteins	WikiPathways_26.12.2019	8.51451e-15	8.47194e-12	4.20122e-36	1.08812e-33	[-1]	Group280	26.3736	24	Specific for Cluster #10	[RPL12, RPL27, RPS17]	[]	[]	[RPL9]	[]	[]	[]	[]	[RPL30, RPL34, RPS27, RPS28]	[RPL14, RPL18A, RPL19, RPL24, RPL29, RPL3, RPL32, RPL35, RPL35A, RPL37, RPL37A, RPS11, RPS19, RPS3, RPS5, RPS9]	12.5	0	0	4.16667	0	0	0	0	16.6667	66.6667	12.4318	0	0	4.42143	0	0	0	0	17.4711	65.6756	[RPL12, RPL14, RPL18A, RPL19, RPL24, RPL27, RPL29, RPL3, RPL30, RPL32, RPL34, RPL35, RPL35A, RPL37, RPL37A, RPL9, RPS11, RPS17, RPS19, RPS27, RPS28, RPS3, RPS5, RPS9]
WP:477	Cytoplasmic Ribosomal Proteins	WikiPathways_26.12.2019	8.51451e-15	8.47194e-12	3.9511e-219	1.10631e-216	[-1]	Group288	26.3736	24	Specific for Cluster #10	[RPL12, RPL27, RPS17]	[]	[]	[RPL9]	[]	[]	[]	[]	[RPL30, RPL34, RPS27, RPS28]	[RPL14, RPL18A, RPL19, RPL24, RPL29, RPL3, RPL32, RPL35, RPL35A, RPL37, RPL37A, RPS11, RPS19, RPS3, RPS5, RPS9]	12.5	0	0	4.16667	0	0	0	0	16.6667	66.6667	12.4318	0	0	4.42143	0	0	0	0	17.4711	65.6756	[RPL12, RPL14, RPL18A, RPL19, RPL24, RPL27, RPL29, RPL3, RPL30, RPL32, RPL34, RPL35, RPL35A, RPL37, RPL37A, RPL9, RPS11, RPS17, RPS19, RPS27, RPS28, RPS3, RPS5, RPS9]
WP:477	Cytoplasmic Ribosomal Proteins	WikiPathways_26.12.2019	2.21213e-06	0.000232273	1.18468e-13	7.58197e-12	[-1]	Group67	10.989	10	None Specific Cluster	[RPL12, RPL27]	[]	[RPL9]	[]	[]	[]	[]	[]	[RPL30, RPS11, RPS9]	[RPL18A, RPL19, RPL29, RPL32]	20	0	10	0	0	0	0	0	30	40	19.1235	0	9.93664	0	0	0	0	0	30.2851	40.6547	[RPL12, RPL18A, RPL19, RPL27, RPL29, RPL30, RPL32, RPL9, RPS11, RPS9]
GO:0002181	cytoplasmic translation	GO_BiologicalProcess-EBI-UniProt-GOA_26.12.2019_00h00	1.82041e-08	1.26882e-05	3.9511e-219	1.10631e-216	[6, 7, 8]	Group288	15.3285	21	None Specific Cluster	[DHX29, VTA1]	[RNF13, ZNF385A]	[INTS6]	[EIF3J, RPL9]	[]	[]	[]	[RPL22L1, RPL26L1]	[PSMC5, RPL30, RPS28, YBX3]	[EIF3G, NDRG1, RPL18A, RPL19, RPL24, RPL29, RPL32, RPL35A]	9.52381	9.52381	4.7619	9.52381	0	0	0	9.52381	19.0476	38.0952	9.32592	9.57201	4.85333	9.95043	0	0	0	9.68809	19.6594	36.9508	[DHX29, EIF3G, EIF3J, INTS6, NDRG1, PSMC5, RNF13, RPL18A, RPL19, RPL22L1, RPL24, RPL26L1, RPL29, RPL30, RPL32, RPL35A, RPL9, RPS28, VTA1, YBX3, ZNF385A]
GO:0061640	cytoskeleton-dependent cytokinesis	GO_BiologicalProcess-EBI-UniProt-GOA_26.12.2019_00h00	1.06278e-08	7.59888e-06	1.06278e-08	1.17969e-06	[4, 5]	Group125	15.7895	21	None Specific Cluster	[CHMP5, CHMP7, DCDC1, MAP9, SON, ZFYVE26]	[CRYBG1]	[KIF20B]	[WASHC5]	[CIT, INCENP, NUSAP1]	[]	[ANGPTL2, DAB2IP]	[CHMP4A, CRIP2, WDR1]	[CDK7, NUP62]	[RHOC, TLE5]	28.5714	4.7619	4.7619	4.7619	14.2857	0	9.52381	14.2857	9.52381	9.52381	27.6146	4.72388	4.79033	4.91063	14.8866	0	9.91063	14.3435	9.70211	9.11778	[ANGPTL2, CDK7, CHMP4A, CHMP5, CHMP7, CIT, CRIP2, CRYBG1, DAB2IP, DCDC1, INCENP, KIF20B, MAP9, NUP62, NUSAP1, RHOC, SON, TLE5, WASHC5, WDR1, ZFYVE26]
GO:0022625	cytosolic large ribosomal subunit	GO_CellularComponent-EBI-UniProt-GOA_26.12.2019_00h00	2.733e-13	2.58815e-10	3.9511e-219	1.10631e-216	[4, 5, 6, 7, 8]	Group288	28.5714	20	None Specific Cluster	[MRPL13, RPL12, RPL27, RPL39L]	[]	[]	[RPL9]	[]	[]	[]	[RPL26L1]	[RPL30, RPL34]	[POP7, RPL14, RPL18A, RPL19, RPL24, RPL29, RPL3, RPL32, RPL35, RPL35A, RPL37, RPL37A]	20	0	0	5	0	0	0	5	10	60	19.9002	0	0	5.3082	0	0	0	5.16825	10.4876	59.1358	[MRPL13, POP7, RPL12, RPL14, RPL18A, RPL19, RPL24, RPL26L1, RPL27, RPL29, RPL3, RPL30, RPL32, RPL34, RPL35, RPL35A, RPL37, RPL37A, RPL39L, RPL9]
GO:0022626	cytosolic ribosome	GO_CellularComponent-EBI-UniProt-GOA_26.12.2019_00h00	9.5569e-18	1.00539e-14	2.08687e-86	5.71801e-84	[3, 4, 5, 6]	Group266	23.7037	32	None Specific Cluster	[DHX29, EIF2AK4, MRPL13, RPL12, RPL27, RPL39L, RPS17]	[]	[]	[RPL9]	[]	[]	[]	[RPL26L1]	[DKK3, RPL30, RPL34, RPS27, RPS28]	[DDX3X, POP7, RPL14, RPL18A, RPL19, RPL24, RPL29, RPL3, RPL32, RPL35, RPL35A, RPL37, RPL37A, RPS11, RPS19, RPS3, RPS5, RPS9]	21.875	0	0	3.125	0	0	0	3.125	15.625	56.25	21.7353	0	0	3.31298	0	0	0	3.22563	16.3639	55.3621	[DDX3X, DHX29, DKK3, EIF2AK4, MRPL13, POP7, RPL12, RPL14, RPL18A, RPL19, RPL24, RPL26L1, RPL27, RPL29, RPL3, RPL30, RPL32, RPL34, RPL35, RPL35A, RPL37, RPL37A, RPL39L, RPL9, RPS11, RPS17, RPS19, RPS27, RPS28, RPS3, RPS5, RPS9]
GO:0022626	cytosolic ribosome	GO_CellularComponent-EBI-UniProt-GOA_26.12.2019_00h00	9.5569e-18	1.00539e-14	4.20122e-36	1.08812e-33	[3, 4, 5, 6]	Group280	23.7037	32	None Specific Cluster	[DHX29, EIF2AK4, MRPL13, RPL12, RPL27, RPL39L, RPS17]	[]	[]	[RPL9]	[]	[]	[]	[RPL26L1]	[DKK3, RPL30, RPL34, RPS27, RPS28]	[DDX3X, POP7, RPL14, RPL18A, RPL19, RPL24, RPL29, RPL3, RPL32, RPL35, RPL35A, RPL37, RPL37A, RPS11, RPS19, RPS3, RPS5, RPS9]	21.875	0	0	3.125	0	0	0	3.125	15.625	56.25	21.7353	0	0	3.31298	0	0	0	3.22563	16.3639	55.3621	[DDX3X, DHX29, DKK3, EIF2AK4, MRPL13, POP7, RPL12, RPL14, RPL18A, RPL19, RPL24, RPL26L1, RPL27, RPL29, RPL3, RPL30, RPL32, RPL34, RPL35, RPL35A, RPL37, RPL37A, RPL39L, RPL9, RPS11, RPS17, RPS19, RPS27, RPS28, RPS3, RPS5, RPS9]
GO:0022626	cytosolic ribosome	GO_CellularComponent-EBI-UniProt-GOA_26.12.2019_00h00	9.5569e-18	1.00539e-14	3.9511e-219	1.10631e-216	[3, 4, 5, 6]	Group288	23.7037	32	None Specific Cluster	[DHX29, EIF2AK4, MRPL13, RPL12, RPL27, RPL39L, RPS17]	[]	[]	[RPL9]	[]	[]	[]	[RPL26L1]	[DKK3, RPL30, RPL34, RPS27, RPS28]	[DDX3X, POP7, RPL14, RPL18A, RPL19, RPL24, RPL29, RPL3, RPL32, RPL35, RPL35A, RPL37, RPL37A, RPS11, RPS19, RPS3, RPS5, RPS9]	21.875	0	0	3.125	0	0	0	3.125	15.625	56.25	21.7353	0	0	3.31298	0	0	0	3.22563	16.3639	55.3621	[DDX3X, DHX29, DKK3, EIF2AK4, MRPL13, POP7, RPL12, RPL14, RPL18A, RPL19, RPL24, RPL26L1, RPL27, RPL29, RPL3, RPL30, RPL32, RPL34, RPL35, RPL35A, RPL37, RPL37A, RPL39L, RPL9, RPS11, RPS17, RPS19, RPS27, RPS28, RPS3, RPS5, RPS9]
R-HSA:1834949	Cytosolic sensors of pathogen-associated DNA	REACTOME_Pathways_26.12.2019	1.2348e-05	0.00517382	3.67738e-11	5.36898e-09	[-1]	Group208	17.4603	11	None Specific Cluster	[MYD88, UBB, XRCC5]	[CHUK, IKBKG]	[CRCP]	[]	[]	[]	[]	[TMEM173]	[TREX1]	[POLR2F, POLR2L, RELA]	27.2727	18.1818	9.09091	0	0	0	0	9.09091	9.09091	27.2727	26.8864	18.3972	9.32801	0	0	0	0	9.31016	9.44625	26.632	[CHUK, CRCP, IKBKG, MYD88, POLR2F, POLR2L, RELA, TMEM173, TREX1, UBB, XRCC5]
GO:0022627	cytosolic small ribosomal subunit	GO_CellularComponent-EBI-UniProt-GOA_26.12.2019_00h00	1.05286e-05	0.0045273	7.83948e-36	2.02259e-33	[4, 5, 6, 7, 8]	Group218	17.7419	11	None Specific Cluster	[DHX29, RPS17]	[]	[]	[]	[]	[]	[]	[]	[DKK3, RPS27, RPS28]	[DDX3X, RPS11, RPS19, RPS3, RPS5, RPS9]	18.1818	0	0	0	0	0	0	0	27.2727	54.5455	18.0094	0	0	0	0	0	0	0	28.4734	53.5171	[DDX3X, DHX29, DKK3, RPS11, RPS17, RPS19, RPS27, RPS28, RPS3, RPS5, RPS9]
GO:0022627	cytosolic small ribosomal subunit	GO_CellularComponent-EBI-UniProt-GOA_26.12.2019_00h00	1.05286e-05	0.0045273	4.20122e-36	1.08812e-33	[4, 5, 6, 7, 8]	Group280	17.7419	11	None Specific Cluster	[DHX29, RPS17]	[]	[]	[]	[]	[]	[]	[]	[DKK3, RPS27, RPS28]	[DDX3X, RPS11, RPS19, RPS3, RPS5, RPS9]	18.1818	0	0	0	0	0	0	0	27.2727	54.5455	18.0094	0	0	0	0	0	0	0	28.4734	53.5171	[DDX3X, DHX29, DKK3, RPS11, RPS17, RPS19, RPS27, RPS28, RPS3, RPS5, RPS9]
GO:0022627	cytosolic small ribosomal subunit	GO_CellularComponent-EBI-UniProt-GOA_26.12.2019_00h00	1.05286e-05	0.0045273	3.9511e-219	1.10631e-216	[4, 5, 6, 7, 8]	Group288	17.7419	11	None Specific Cluster	[DHX29, RPS17]	[]	[]	[]	[]	[]	[]	[]	[DKK3, RPS27, RPS28]	[DDX3X, RPS11, RPS19, RPS3, RPS5, RPS9]	18.1818	0	0	0	0	0	0	0	27.2727	54.5455	18.0094	0	0	0	0	0	0	0	28.4734	53.5171	[DDX3X, DHX29, DKK3, RPS11, RPS17, RPS19, RPS27, RPS28, RPS3, RPS5, RPS9]
R-HSA:168928	DDX58/IFIH1-mediated induction of interferon-alpha/beta	REACTOME_Pathways_26.12.2019	5.86882e-07	0.000326893	6.03196e-18	1.24258e-15	[-1]	Group255	17.9487	14	None Specific Cluster	[UBB]	[CHUK, DDX58, IFIH1, IKBKG, MAP3K1]	[AGER, ATG12, CYLD, TAX1BP1]	[UBE2D1, UBE2D2]	[]	[]	[]	[]	[]	[PIN1, RELA]	7.14286	35.7143	28.5714	14.2857	0	0	0	0	0	14.2857	6.9395	35.6131	28.8913	14.8084	0	0	0	0	0	13.7477	[AGER, ATG12, CHUK, CYLD, DDX58, IFIH1, IKBKG, MAP3K1, PIN1, RELA, TAX1BP1, UBB, UBE2D1, UBE2D2]
R-HSA:168928	DDX58/IFIH1-mediated induction of interferon-alpha/beta	REACTOME_Pathways_26.12.2019	5.86882e-07	0.000326893	2.2012e-22	4.9747e-20	[-1]	Group260	17.9487	14	None Specific Cluster	[UBB]	[CHUK, DDX58, IFIH1, IKBKG, MAP3K1]	[AGER, ATG12, CYLD, TAX1BP1]	[UBE2D1, UBE2D2]	[]	[]	[]	[]	[]	[PIN1, RELA]	7.14286	35.7143	28.5714	14.2857	0	0	0	0	0	14.2857	6.9395	35.6131	28.8913	14.8084	0	0	0	0	0	13.7477	[AGER, ATG12, CHUK, CYLD, DDX58, IFIH1, IKBKG, MAP3K1, PIN1, RELA, TAX1BP1, UBB, UBE2D1, UBE2D2]
R-HSA:168928	DDX58/IFIH1-mediated induction of interferon-alpha/beta	REACTOME_Pathways_26.12.2019	5.86882e-07	0.000326893	2.6097e-23	6.00232e-21	[-1]	Group279	17.9487	14	None Specific Cluster	[UBB]	[CHUK, DDX58, IFIH1, IKBKG, MAP3K1]	[AGER, ATG12, CYLD, TAX1BP1]	[UBE2D1, UBE2D2]	[]	[]	[]	[]	[]	[PIN1, RELA]	7.14286	35.7143	28.5714	14.2857	0	0	0	0	0	14.2857	6.9395	35.6131	28.8913	14.8084	0	0	0	0	0	13.7477	[AGER, ATG12, CHUK, CYLD, DDX58, IFIH1, IKBKG, MAP3K1, PIN1, RELA, TAX1BP1, UBB, UBE2D1, UBE2D2]
R-HSA:168928	DDX58/IFIH1-mediated induction of interferon-alpha/beta	REACTOME_Pathways_26.12.2019	0.000268547	0.0115475	0.00146767	0.0161443	[-1]	Group58	8.97436	7	Specific for Cluster #2	[UBB]	[ATG12, CHUK, CYLD, IFIH1, TAX1BP1]	[]	[]	[]	[]	[]	[RELA]	[]	[]	14.2857	71.4286	0	0	0	0	0	14.2857	0	0	13.9254	71.8954	0	0	0	0	0	14.1792	0	0	[ATG12, CHUK, CYLD, IFIH1, RELA, TAX1BP1, UBB]
R-HSA:429914	Deadenylation-dependent mRNA decay	REACTOME_Pathways_26.12.2019	2.48947e-05	0.00955958	2.48947e-05	0.000896211	[-1]	Group079	17.8571	10	None Specific Cluster	[PAN2, XRN1]	[DDX6]	[EXOSC1]	[LSM6]	[]	[]	[]	[CNOT3, DCP2, LSM7]	[EXOSC5]	[LSM4]	20	10	10	10	0	0	0	30	10	10	19.4264	9.96953	10.1098	10.3637	0	0	0	30.2713	10.2379	9.62134	[CNOT3, DCP2, DDX6, EXOSC1, EXOSC5, LSM4, LSM6, LSM7, PAN2, XRN1]
R-HSA:73887	Death Receptor Signalling	REACTOME_Pathways_26.12.2019	3.52433e-06	0.00168111	3.52433e-06	0.000204411	[-1]	Group136	12.5874	18	None Specific Cluster	[ARHGEF37, ITGB3BP, MYD88, PSENEN, TIAM1, UBB]	[CHUK, IKBKG]	[CYLD, ITSN1, TAX1BP1]	[]	[]	[]	[FGD4]	[ARHGEF10, SPPL2B]	[]	[ARHGDIA, IRAK1, RELA, RTN4R]	33.3333	11.1111	16.6667	0	0	0	5.55556	11.1111	0	22.2222	32.8017	11.2224	17.0704	0	0	0	5.88612	11.3585	0	21.6609	[ARHGDIA, ARHGEF10, ARHGEF37, CHUK, CYLD, FGD4, IKBKG, IRAK1, ITGB3BP, ITSN1, MYD88, PSENEN, RELA, RTN4R, SPPL2B, TAX1BP1, TIAM1, UBB]
R-HSA:5607761	Dectin-1 mediated noncanonical NF-kB signaling	REACTOME_Pathways_26.12.2019	1.11542e-06	0.000592286	2.61034e-122	7.20454e-120	[-1]	Group289	20	12	None Specific Cluster	[PSMA1, PSMA2, UBB]	[CHUK]	[]	[]	[]	[]	[PSMB9]	[UBE2M]	[PSMB8, PSMC5]	[PSMA6, PSMD9, RELA, SEM1]	25	8.33333	0	0	0	0	8.33333	8.33333	16.6667	33.3333	24.5658	8.40468	0	0	0	0	8.81646	8.5066	17.2619	32.4446	[CHUK, PSMA1, PSMA2, PSMA6, PSMB8, PSMB9, PSMC5, PSMD9, RELA, SEM1, UBB, UBE2M]
R-HSA:174255	Degradation multiubiquitinated Cyclin A	REACTOME_Reactions_26.12.2019	8.26598e-06	0.00362877	6.5532e-16	1.27132e-13	[-1]	Group275	16.6667	12	None Specific Cluster	[CDC26, PSMA1, PSMA2, UBB]	[]	[]	[UBE2D1]	[]	[]	[PSMB9]	[]	[PSMB8, PSMC5]	[ANAPC11, PSMA6, PSMD9, SEM1]	33.3333	0	0	8.33333	0	0	8.33333	0	16.6667	33.3333	32.7497	0	0	8.73571	0	0	8.8152	0	17.2594	32.4399	[ANAPC11, CDC26, PSMA1, PSMA2, PSMA6, PSMB8, PSMB9, PSMC5, PSMD9, SEM1, UBB, UBE2D1]
R-HSA:174255	Degradation multiubiquitinated Cyclin A	REACTOME_Reactions_26.12.2019	8.26598e-06	0.00362877	1.57006e-46	4.17637e-44	[-1]	Group286	16.6667	12	None Specific Cluster	[CDC26, PSMA1, PSMA2, UBB]	[]	[]	[UBE2D1]	[]	[]	[PSMB9]	[]	[PSMB8, PSMC5]	[ANAPC11, PSMA6, PSMD9, SEM1]	33.3333	0	0	8.33333	0	0	8.33333	0	16.6667	33.3333	32.7497	0	0	8.73571	0	0	8.8152	0	17.2594	32.4399	[ANAPC11, CDC26, PSMA1, PSMA2, PSMA6, PSMB8, PSMB9, PSMC5, PSMD9, SEM1, UBB, UBE2D1]
R-HSA:174255	Degradation multiubiquitinated Cyclin A	REACTOME_Reactions_26.12.2019	8.26598e-06	0.00362877	2.61034e-122	7.20454e-120	[-1]	Group289	16.6667	12	None Specific Cluster	[CDC26, PSMA1, PSMA2, UBB]	[]	[]	[UBE2D1]	[]	[]	[PSMB9]	[]	[PSMB8, PSMC5]	[ANAPC11, PSMA6, PSMD9, SEM1]	33.3333	0	0	8.33333	0	0	8.33333	0	16.6667	33.3333	32.7497	0	0	8.73571	0	0	8.8152	0	17.2594	32.4399	[ANAPC11, CDC26, PSMA1, PSMA2, PSMA6, PSMB8, PSMB9, PSMC5, PSMD9, SEM1, UBB, UBE2D1]
R-HSA:174255	Degradation multiubiquitinated Cyclin A	REACTOME_Reactions_26.12.2019	2.40446e-06	0.000245255	1.60919e-08	8.52872e-07	[-1]	Group62	12.5	9	None Specific Cluster	[CDC26, UBB]	[]	[PSMA1]	[]	[]	[PSMB9]	[]	[]	[ANAPC11, PSMC5, PSMD9]	[PSMA6, SEM1]	22.2222	0	11.1111	0	0	11.1111	0	0	33.3333	22.2222	21.2934	0	11.0641	0	0	11.2875	0	0	33.7213	22.6337	[ANAPC11, CDC26, PSMA1, PSMA6, PSMB9, PSMC5, PSMD9, SEM1, UBB]
R-HSA:4641257	Degradation of AXIN	REACTOME_Pathways_26.12.2019	2.11187e-05	0.00827854	2.47252e-13	4.27745e-11	[-1]	Group271	18.1818	10	None Specific Cluster	[PSMA1, PSMA2, UBB]	[]	[]	[]	[]	[]	[PSMB9]	[]	[AXIN1, PSMB8, PSMC5]	[PSMA6, PSMD9, SEM1]	30	0	0	0	0	0	10	0	30	30	29.3819	0	0	0	0	0	10.5449	0	30.9692	29.104	[AXIN1, PSMA1, PSMA2, PSMA6, PSMB8, PSMB9, PSMC5, PSMD9, SEM1, UBB]
R-HSA:4641257	Degradation of AXIN	REACTOME_Pathways_26.12.2019	2.11187e-05	0.00827854	2.61034e-122	7.20454e-120	[-1]	Group289	18.1818	10	None Specific Cluster	[PSMA1, PSMA2, UBB]	[]	[]	[]	[]	[]	[PSMB9]	[]	[AXIN1, PSMB8, PSMC5]	[PSMA6, PSMD9, SEM1]	30	0	0	0	0	0	10	0	30	30	29.3819	0	0	0	0	0	10.5449	0	30.9692	29.104	[AXIN1, PSMA1, PSMA2, PSMA6, PSMB8, PSMB9, PSMC5, PSMD9, SEM1, UBB]
R-HSA:195253	Degradation of beta-catenin by the destruction complex	REACTOME_Pathways_26.12.2019	2.13165e-07	0.000128325	2.47252e-13	4.27745e-11	[-1]	Group271	18.0723	15	None Specific Cluster	[CSNK1A1, PPP2R5A, PSMA1, PSMA2, UBB]	[]	[]	[]	[]	[TLE3]	[PSMB9]	[]	[AXIN1, PSMB8, PSMC5]	[PSMA6, PSMD9, SEM1, TCF7, TLE5]	33.3333	0	0	0	0	6.66667	6.66667	0	20	33.3333	32.7902	0	0	0	0	6.93191	7.06088	0	20.7369	32.48	[AXIN1, CSNK1A1, PPP2R5A, PSMA1, PSMA2, PSMA6, PSMB8, PSMB9, PSMC5, PSMD9, SEM1, TCF7, TLE3, TLE5, UBB]
R-HSA:195253	Degradation of beta-catenin by the destruction complex	REACTOME_Pathways_26.12.2019	2.13165e-07	0.000128325	2.61034e-122	7.20454e-120	[-1]	Group289	18.0723	15	None Specific Cluster	[CSNK1A1, PPP2R5A, PSMA1, PSMA2, UBB]	[]	[]	[]	[]	[TLE3]	[PSMB9]	[]	[AXIN1, PSMB8, PSMC5]	[PSMA6, PSMD9, SEM1, TCF7, TLE5]	33.3333	0	0	0	0	6.66667	6.66667	0	20	33.3333	32.7902	0	0	0	0	6.93191	7.06088	0	20.7369	32.48	[AXIN1, CSNK1A1, PPP2R5A, PSMA1, PSMA2, PSMA6, PSMB8, PSMB9, PSMC5, PSMD9, SEM1, TCF7, TLE3, TLE5, UBB]
R-HSA:4641258	Degradation of DVL	REACTOME_Pathways_26.12.2019	2.92347e-05	0.0110215	2.47252e-13	4.27745e-11	[-1]	Group271	17.5439	10	None Specific Cluster	[PSMA1, PSMA2, UBB]	[]	[]	[]	[]	[]	[PSMB9]	[]	[PSMB8, PSMC5]	[DVL1, PSMA6, PSMD9, SEM1]	30	0	0	0	0	0	10	0	20	40	29.5658	0	0	0	0	0	10.6109	0	20.7753	39.0481	[DVL1, PSMA1, PSMA2, PSMA6, PSMB8, PSMB9, PSMC5, PSMD9, SEM1, UBB]
R-HSA:4641258	Degradation of DVL	REACTOME_Pathways_26.12.2019	2.92347e-05	0.0110215	2.61034e-122	7.20454e-120	[-1]	Group289	17.5439	10	None Specific Cluster	[PSMA1, PSMA2, UBB]	[]	[]	[]	[]	[]	[PSMB9]	[]	[PSMB8, PSMC5]	[DVL1, PSMA6, PSMD9, SEM1]	30	0	0	0	0	0	10	0	20	40	29.5658	0	0	0	0	0	10.6109	0	20.7753	39.0481	[DVL1, PSMA1, PSMA2, PSMA6, PSMB8, PSMB9, PSMC5, PSMD9, SEM1, UBB]
R-HSA:5610780	Degradation of GLI1 by the proteasome	REACTOME_Pathways_26.12.2019	4.63441e-05	0.0161278	2.61034e-122	7.20454e-120	[-1]	Group289	16.6667	10	None Specific Cluster	[PSMA1, PSMA2, UBB]	[NUMB]	[]	[]	[]	[]	[PSMB9]	[]	[PSMB8, PSMC5]	[PSMA6, PSMD9, SEM1]	30	10	0	0	0	0	10	0	20	30	29.4617	10.0797	0	0	0	0	10.5735	0	20.7021	29.183	[NUMB, PSMA1, PSMA2, PSMA6, PSMB8, PSMB9, PSMC5, PSMD9, SEM1, UBB]
R-HSA:5610783	Degradation of GLI2 by the proteasome	REACTOME_Pathways_26.12.2019	4.63441e-05	0.0161278	2.47252e-13	4.27745e-11	[-1]	Group271	16.6667	10	None Specific Cluster	[CSNK1A1, PSMA1, PSMA2, UBB]	[]	[]	[]	[]	[]	[PSMB9]	[]	[PSMB8, PSMC5]	[PSMA6, PSMD9, SEM1]	40	0	0	0	0	0	10	0	20	30	39.3843	0	0	0	0	0	10.601	0	20.7559	29.2588	[CSNK1A1, PSMA1, PSMA2, PSMA6, PSMB8, PSMB9, PSMC5, PSMD9, SEM1, UBB]
R-HSA:5610783	Degradation of GLI2 by the proteasome	REACTOME_Pathways_26.12.2019	4.63441e-05	0.0161278	2.61034e-122	7.20454e-120	[-1]	Group289	16.6667	10	None Specific Cluster	[CSNK1A1, PSMA1, PSMA2, UBB]	[]	[]	[]	[]	[]	[PSMB9]	[]	[PSMB8, PSMC5]	[PSMA6, PSMD9, SEM1]	40	0	0	0	0	0	10	0	20	30	39.3843	0	0	0	0	0	10.601	0	20.7559	29.2588	[CSNK1A1, PSMA1, PSMA2, PSMA6, PSMB8, PSMB9, PSMC5, PSMD9, SEM1, UBB]
R-HSA:174058	Degradation of multiubiquitinated Cdh1	REACTOME_Reactions_26.12.2019	1.92771e-06	0.000969639	6.5532e-16	1.27132e-13	[-1]	Group275	19.0476	12	None Specific Cluster	[CDC26, PSMA1, PSMA2, UBB]	[]	[]	[UBE2D1]	[]	[]	[PSMB9]	[]	[PSMB8, PSMC5]	[ANAPC11, PSMA6, PSMD9, SEM1]	33.3333	0	0	8.33333	0	0	8.33333	0	16.6667	33.3333	32.7497	0	0	8.73571	0	0	8.8152	0	17.2594	32.4399	[ANAPC11, CDC26, PSMA1, PSMA2, PSMA6, PSMB8, PSMB9, PSMC5, PSMD9, SEM1, UBB, UBE2D1]
R-HSA:174058	Degradation of multiubiquitinated Cdh1	REACTOME_Reactions_26.12.2019	1.92771e-06	0.000969639	1.57006e-46	4.17637e-44	[-1]	Group286	19.0476	12	None Specific Cluster	[CDC26, PSMA1, PSMA2, UBB]	[]	[]	[UBE2D1]	[]	[]	[PSMB9]	[]	[PSMB8, PSMC5]	[ANAPC11, PSMA6, PSMD9, SEM1]	33.3333	0	0	8.33333	0	0	8.33333	0	16.6667	33.3333	32.7497	0	0	8.73571	0	0	8.8152	0	17.2594	32.4399	[ANAPC11, CDC26, PSMA1, PSMA2, PSMA6, PSMB8, PSMB9, PSMC5, PSMD9, SEM1, UBB, UBE2D1]
R-HSA:174058	Degradation of multiubiquitinated Cdh1	REACTOME_Reactions_26.12.2019	1.92771e-06	0.000969639	2.61034e-122	7.20454e-120	[-1]	Group289	19.0476	12	None Specific Cluster	[CDC26, PSMA1, PSMA2, UBB]	[]	[]	[UBE2D1]	[]	[]	[PSMB9]	[]	[PSMB8, PSMC5]	[ANAPC11, PSMA6, PSMD9, SEM1]	33.3333	0	0	8.33333	0	0	8.33333	0	16.6667	33.3333	32.7497	0	0	8.73571	0	0	8.8152	0	17.2594	32.4399	[ANAPC11, CDC26, PSMA1, PSMA2, PSMA6, PSMB8, PSMB9, PSMC5, PSMD9, SEM1, UBB, UBE2D1]
R-HSA:174058	Degradation of multiubiquitinated Cdh1	REACTOME_Reactions_26.12.2019	7.60736e-07	9.05275e-05	1.60919e-08	8.52872e-07	[-1]	Group62	14.2857	9	None Specific Cluster	[CDC26, UBB]	[]	[PSMA1]	[]	[]	[PSMB9]	[]	[]	[ANAPC11, PSMC5, PSMD9]	[PSMA6, SEM1]	22.2222	0	11.1111	0	0	11.1111	0	0	33.3333	22.2222	21.2934	0	11.0641	0	0	11.2875	0	0	33.7213	22.6337	[ANAPC11, CDC26, PSMA1, PSMA6, PSMB9, PSMC5, PSMD9, SEM1, UBB]
R-HSA:174105	Degradation of multiubiquitinated cell cycle proteins	REACTOME_Reactions_26.12.2019	1.16385e-06	0.00061335	6.5532e-16	1.27132e-13	[-1]	Group275	18.3099	13	None Specific Cluster	[CDC26, PSMA1, PSMA2, UBB]	[]	[AURKA]	[UBE2D1]	[]	[]	[PSMB9]	[]	[PSMB8, PSMC5]	[ANAPC11, PSMA6, PSMD9, SEM1]	30.7692	0	7.69231	7.69231	0	0	7.69231	0	15.3846	30.7692	30.178	0	7.85253	8.04973	0	0	8.12298	0	15.9041	29.8926	[ANAPC11, AURKA, CDC26, PSMA1, PSMA2, PSMA6, PSMB8, PSMB9, PSMC5, PSMD9, SEM1, UBB, UBE2D1]
R-HSA:174105	Degradation of multiubiquitinated cell cycle proteins	REACTOME_Reactions_26.12.2019	1.16385e-06	0.00061335	1.57006e-46	4.17637e-44	[-1]	Group286	18.3099	13	None Specific Cluster	[CDC26, PSMA1, PSMA2, UBB]	[]	[AURKA]	[UBE2D1]	[]	[]	[PSMB9]	[]	[PSMB8, PSMC5]	[ANAPC11, PSMA6, PSMD9, SEM1]	30.7692	0	7.69231	7.69231	0	0	7.69231	0	15.3846	30.7692	30.178	0	7.85253	8.04973	0	0	8.12298	0	15.9041	29.8926	[ANAPC11, AURKA, CDC26, PSMA1, PSMA2, PSMA6, PSMB8, PSMB9, PSMC5, PSMD9, SEM1, UBB, UBE2D1]
R-HSA:174105	Degradation of multiubiquitinated cell cycle proteins	REACTOME_Reactions_26.12.2019	1.16385e-06	0.00061335	2.61034e-122	7.20454e-120	[-1]	Group289	18.3099	13	None Specific Cluster	[CDC26, PSMA1, PSMA2, UBB]	[]	[AURKA]	[UBE2D1]	[]	[]	[PSMB9]	[]	[PSMB8, PSMC5]	[ANAPC11, PSMA6, PSMD9, SEM1]	30.7692	0	7.69231	7.69231	0	0	7.69231	0	15.3846	30.7692	30.178	0	7.85253	8.04973	0	0	8.12298	0	15.9041	29.8926	[ANAPC11, AURKA, CDC26, PSMA1, PSMA2, PSMA6, PSMB8, PSMB9, PSMC5, PSMD9, SEM1, UBB, UBE2D1]
R-HSA:174105	Degradation of multiubiquitinated cell cycle proteins	REACTOME_Reactions_26.12.2019	2.13427e-06	0.000226233	1.60919e-08	8.52872e-07	[-1]	Group62	12.6761	9	None Specific Cluster	[CDC26, UBB]	[]	[PSMA1]	[]	[]	[PSMB9]	[]	[]	[ANAPC11, PSMC5, PSMD9]	[PSMA6, SEM1]	22.2222	0	11.1111	0	0	11.1111	0	0	33.3333	22.2222	21.2934	0	11.0641	0	0	11.2875	0	0	33.7213	22.6337	[ANAPC11, CDC26, PSMA1, PSMA6, PSMB9, PSMC5, PSMD9, SEM1, UBB]
R-HSA:174202	Degradation of multiubiquitinated Securin	REACTOME_Reactions_26.12.2019	3.80019e-06	0.00180129	6.5532e-16	1.27132e-13	[-1]	Group275	17.9104	12	None Specific Cluster	[CDC26, PSMA1, PSMA2, UBB]	[]	[]	[UBE2D1]	[]	[]	[PSMB9]	[]	[PSMB8, PSMC5]	[ANAPC11, PSMA6, PSMD9, SEM1]	33.3333	0	0	8.33333	0	0	8.33333	0	16.6667	33.3333	32.7497	0	0	8.73571	0	0	8.8152	0	17.2594	32.4399	[ANAPC11, CDC26, PSMA1, PSMA2, PSMA6, PSMB8, PSMB9, PSMC5, PSMD9, SEM1, UBB, UBE2D1]
R-HSA:174202	Degradation of multiubiquitinated Securin	REACTOME_Reactions_26.12.2019	3.80019e-06	0.00180129	1.57006e-46	4.17637e-44	[-1]	Group286	17.9104	12	None Specific Cluster	[CDC26, PSMA1, PSMA2, UBB]	[]	[]	[UBE2D1]	[]	[]	[PSMB9]	[]	[PSMB8, PSMC5]	[ANAPC11, PSMA6, PSMD9, SEM1]	33.3333	0	0	8.33333	0	0	8.33333	0	16.6667	33.3333	32.7497	0	0	8.73571	0	0	8.8152	0	17.2594	32.4399	[ANAPC11, CDC26, PSMA1, PSMA2, PSMA6, PSMB8, PSMB9, PSMC5, PSMD9, SEM1, UBB, UBE2D1]
R-HSA:174202	Degradation of multiubiquitinated Securin	REACTOME_Reactions_26.12.2019	3.80019e-06	0.00180129	2.61034e-122	7.20454e-120	[-1]	Group289	17.9104	12	None Specific Cluster	[CDC26, PSMA1, PSMA2, UBB]	[]	[]	[UBE2D1]	[]	[]	[PSMB9]	[]	[PSMB8, PSMC5]	[ANAPC11, PSMA6, PSMD9, SEM1]	33.3333	0	0	8.33333	0	0	8.33333	0	16.6667	33.3333	32.7497	0	0	8.73571	0	0	8.8152	0	17.2594	32.4399	[ANAPC11, CDC26, PSMA1, PSMA2, PSMA6, PSMB8, PSMB9, PSMC5, PSMD9, SEM1, UBB, UBE2D1]
R-HSA:174202	Degradation of multiubiquitinated Securin	REACTOME_Reactions_26.12.2019	1.29768e-06	0.00014534	1.60919e-08	8.52872e-07	[-1]	Group62	13.4328	9	None Specific Cluster	[CDC26, UBB]	[]	[PSMA1]	[]	[]	[PSMB9]	[]	[]	[ANAPC11, PSMC5, PSMD9]	[PSMA6, SEM1]	22.2222	0	11.1111	0	0	11.1111	0	0	33.3333	22.2222	21.2934	0	11.0641	0	0	11.2875	0	0	33.7213	22.6337	[ANAPC11, CDC26, PSMA1, PSMA6, PSMB9, PSMC5, PSMD9, SEM1, UBB]
R-HSA:2130282	Degradation of ubiquitinated beta catenin by the proteasome	REACTOME_Reactions_26.12.2019	4.46587e-06	0.00209449	2.47252e-13	4.27745e-11	[-1]	Group271	17.6471	12	None Specific Cluster	[CSNK1A1, PPP2R5A, PSMA1, PSMA2, UBB]	[]	[]	[]	[]	[]	[PSMB9]	[]	[AXIN1, PSMB8, PSMC5]	[PSMA6, PSMD9, SEM1]	41.6667	0	0	0	0	0	8.33333	0	25	25	40.9489	0	0	0	0	0	8.81771	0	25.8966	24.3369	[AXIN1, CSNK1A1, PPP2R5A, PSMA1, PSMA2, PSMA6, PSMB8, PSMB9, PSMC5, PSMD9, SEM1, UBB]
R-HSA:2130282	Degradation of ubiquitinated beta catenin by the proteasome	REACTOME_Reactions_26.12.2019	4.46587e-06	0.00209449	2.61034e-122	7.20454e-120	[-1]	Group289	17.6471	12	None Specific Cluster	[CSNK1A1, PPP2R5A, PSMA1, PSMA2, UBB]	[]	[]	[]	[]	[]	[PSMB9]	[]	[AXIN1, PSMB8, PSMC5]	[PSMA6, PSMD9, SEM1]	41.6667	0	0	0	0	0	8.33333	0	25	25	40.9489	0	0	0	0	0	8.81771	0	25.8966	24.3369	[AXIN1, CSNK1A1, PPP2R5A, PSMA1, PSMA2, PSMA6, PSMB8, PSMB9, PSMC5, PSMD9, SEM1, UBB]
R-HSA:180573	Degradation of ubiquitinated CD4	REACTOME_Reactions_26.12.2019	8.13877e-05	0.0265324	2.61034e-122	7.20454e-120	[-1]	Group289	17.3077	9	None Specific Cluster	[PSMA1, PSMA2, UBB]	[]	[]	[]	[]	[]	[PSMB9]	[]	[PSMB8, PSMC5]	[PSMA6, PSMD9, SEM1]	33.3333	0	0	0	0	0	11.1111	0	22.2222	33.3333	32.7642	0	0	0	0	0	11.7588	0	23.0228	32.4543	[PSMA1, PSMA2, PSMA6, PSMB8, PSMB9, PSMC5, PSMD9, SEM1, UBB]
R-HSA:187574	Degradation of ubiquitinated p27/p21 by the 26S proteasome	REACTOME_Reactions_26.12.2019	4.49683e-06	0.00210452	2.61034e-122	7.20454e-120	[-1]	Group289	19.2982	11	None Specific Cluster	[PSMA1, PSMA2, UBB]	[]	[CDKN1B, CKS1B]	[]	[]	[]	[PSMB9]	[]	[PSMB8, PSMC5]	[PSMA6, PSMD9, SEM1]	27.2727	0	18.1818	0	0	0	9.09091	0	18.1818	27.2727	26.6952	0	18.5234	0	0	0	9.58067	0	18.7582	26.4426	[CDKN1B, CKS1B, PSMA1, PSMA2, PSMA6, PSMB8, PSMB9, PSMC5, PSMD9, SEM1, UBB]
GO:0060997	dendritic spine morphogenesis	GO_BiologicalProcess-EBI-UniProt-GOA_26.12.2019_00h00	3.17514e-05	0.0118115	4.18175e-08	4.3072e-06	[4, 5, 6, 7, 8, 9, 10, 11, 12, 13]	Group158	13.6842	13	None Specific Cluster	[ADAM10, OPA1, TIAM1, UBE3A]	[TET2]	[LRRK2]	[CAPRIN2, RPL9]	[]	[]	[ANGPTL2, CDK5]	[CAMK2B, SHANK3]	[]	[DVL1]	30.7692	7.69231	7.69231	15.3846	0	0	15.3846	15.3846	0	7.69231	29.8003	7.64665	7.75422	15.8979	0	0	16.0426	15.4788	0	7.37959	[ADAM10, ANGPTL2, CAMK2B, CAPRIN2, CDK5, DVL1, LRRK2, OPA1, RPL9, SHANK3, TET2, TIAM1, UBE3A]
R-HSA:6814554	Dephosphorylation and dissociation of RNA polymerase II at 3' end of snRNA gene	REACTOME_Reactions_26.12.2019	3.22341e-06	0.00155046	4.10005e-53	1.09471e-50	[-1]	Group287	18.1818	12	None Specific Cluster	[INTS12, SNAPC1]	[RPAP2]	[INTS6]	[GTF2E2]	[]	[]	[]	[ELL2, INTS1]	[CDK7]	[GTF2F1, POLR2F, POLR2I, POLR2L]	16.6667	8.33333	8.33333	8.33333	0	0	0	16.6667	8.33333	33.3333	16.3559	8.39373	8.51181	8.72557	0	0	0	16.991	8.61971	32.4023	[CDK7, ELL2, GTF2E2, GTF2F1, INTS1, INTS12, INTS6, POLR2F, POLR2I, POLR2L, RPAP2, SNAPC1]
R-HSA:8862803	Deregulated CDK5 triggers multiple neurodegenerative pathways in Alzheimer's disease models	REACTOME_Pathways_26.12.2019	9.07115e-05	0.028937	9.07115e-05	0.0015421	[-1]	Group137	27.2727	6	None Specific Cluster	[]	[CDC25C]	[]	[]	[]	[JUN]	[CDK5]	[]	[]	[CAPN1, LMNA, PRDX2]	0	16.6667	0	0	0	16.6667	16.6667	0	0	50	0	16.7391	0	0	0	17.2384	17.5592	0	0	48.4633	[CAPN1, CDC25C, CDK5, JUN, LMNA, PRDX2]
GO:0098754	detoxification	GO_BiologicalProcess-EBI-UniProt-GOA_26.12.2019_00h00	5.57606e-15	5.56491e-12	1.29543e-16	2.59085e-14	[1, 4]	Group237	17.5879	35	None Specific Cluster	[ABCC2, DHFR, GABPA, GPX8, PRDX4, PRDX6, SELENOT, SELENOW, TXN2]	[AKR1B10, NQO1]	[GSTM2, LRRK2, SESN1]	[DLC1, GSTO1]	[SLC22A5]	[MT1E, MT1F, MT1X, RBM14]	[SOD2-OT1]	[BANF1, CHST2, LRP5, MT2A]	[RBM14-RBM4, RDH11, SOD1]	[GPX1, LONP1, PRDX2, PRDX5, TIMP1, TXNDC17]	25.7143	5.71429	8.57143	5.71429	2.85714	11.4286	2.85714	11.4286	8.57143	17.1429	25.0329	5.70966	8.68496	5.93538	2.99885	11.76	2.9947	11.5578	8.79506	16.5307	[ABCC2, AKR1B10, BANF1, CHST2, DHFR, DLC1, GABPA, GPX1, GPX8, GSTM2, GSTO1, LONP1, LRP5, LRRK2, MT1E, MT1F, MT1X, MT2A, NQO1, PRDX2, PRDX4, PRDX5, PRDX6, RBM14, RBM14-RBM4, RDH11, SELENOT, SELENOW, SESN1, SLC22A5, SOD1, SOD2-OT1, TIMP1, TXN2, TXNDC17]
R-HSA:3299685	Detoxification of Reactive Oxygen Species	REACTOME_Pathways_26.12.2019	4.49946e-07	0.000256019	1.29543e-16	2.59085e-14	[-1]	Group237	27.027	10	None Specific Cluster	[GPX8, P4HB, PRDX6, TXN2]	[]	[]	[]	[]	[]	[]	[]	[SOD1]	[CYBA, CYCS, GPX1, PRDX2, PRDX5]	40	0	0	0	0	0	0	0	10	50	39.9731	0	0	0	0	0	0	0	10.5331	49.4937	[CYBA, CYCS, GPX1, GPX8, P4HB, PRDX2, PRDX5, PRDX6, SOD1, TXN2]
R-HSA:3299685	Detoxification of Reactive Oxygen Species	REACTOME_Pathways_26.12.2019	1.85226e-06	0.000200044	1.85226e-06	6.85337e-05	[-1]	Group28	18.9189	7	None Specific Cluster	[PRDX6, TXN2]	[]	[GPX8]	[]	[]	[]	[]	[CYBA, CYCS, PRDX5]	[]	[GPX1]	28.5714	0	14.2857	0	0	0	0	42.8571	0	14.2857	27.9454	0	14.5205	0	0	0	0	42.6819	0	14.8522	[CYBA, CYCS, GPX1, GPX8, PRDX5, PRDX6, TXN2]
GO:0046545	development of primary female sexual characteristics	GO_BiologicalProcess-EBI-UniProt-GOA_26.12.2019_00h00	3.04366e-12	2.76668e-09	3.54591e-20	7.65917e-18	[4, 5, 6]	Group177	19.685	25	None Specific Cluster	[GAS2, PLEKHA1, TGFBR1, TIPARP, TXN2, UBB, UBE3A]	[DMRTA1]	[]	[FANCA, KITLG]	[]	[INHBA, SRC]	[]	[BCL2L1, CEBPB, FST, MIF, MYC, REXO1, VEGFA]	[NUPR1, SOD1]	[ARRB1, BAX, ICAM1, MMP14]	28	4	0	8	0	8	0	28	8	16	27.3263	4.00676	0	8.33034	0	8.25259	0	28.3875	8.22927	15.4673	[ARRB1, BAX, BCL2L1, CEBPB, DMRTA1, FANCA, FST, GAS2, ICAM1, INHBA, KITLG, MIF, MMP14, MYC, NUPR1, PLEKHA1, REXO1, SOD1, SRC, TGFBR1, TIPARP, TXN2, UBB, UBE3A, VEGFA]
C1260899	Diamond-Blackfan anemia	CLINVAR_Human-diseases_26.12.2019	2.43077e-06	0.00119837	3.9511e-219	1.10631e-216	[-1]	Group288	36.8421	7	None Specific Cluster	[RPL27, RPS17]	[]	[]	[]	[]	[]	[]	[]	[RPS27, RPS28]	[RPL35, RPL35A, RPS19]	28.5714	0	0	0	0	0	0	0	28.5714	42.8571	28.2499	0	0	0	0	0	0	0	29.776	41.9741	[RPL27, RPL35, RPL35A, RPS17, RPS19, RPS27, RPS28]
WP:2848	Differentiation Pathway	WikiPathways_26.12.2019	8.26315e-09	5.99079e-06	3.43088e-28	8.40565e-26	[-1]	Group267	27.0833	13	None Specific Cluster	[DKK1]	[]	[TGFB3]	[KITLG]	[GDF5]	[IL11, INHBA, NOG]	[]	[FST, VEGFA, WNT5A]	[FLT3LG, NOTCH1]	[WNT2B]	7.69231	0	7.69231	7.69231	7.69231	23.0769	0	23.0769	15.3846	7.69231	7.36807	0	7.66889	7.86148	7.94402	23.3643	0	22.9626	15.5322	7.29837	[DKK1, FLT3LG, FST, GDF5, IL11, INHBA, KITLG, NOG, NOTCH1, TGFB3, VEGFA, WNT2B, WNT5A]
R-HSA:3906995	Diseases associated with O-glycosylation of proteins	REACTOME_Pathways_26.12.2019	3.01001e-05	0.0112875	3.01001e-05	0.000963202	[-1]	Group077	15.942	11	None Specific Cluster	[ADAMTS17, B3GLCT, C1GALT1C1]	[C1GALT1, POMGNT1]	[]	[]	[]	[ADAMTS15]	[]	[THBS1]	[GALNT12, NOTCH1]	[ADAMTS7, POMT1]	27.2727	18.1818	0	0	0	9.09091	0	9.09091	18.1818	18.1818	26.6958	18.2668	0	0	0	9.40587	0	9.24416	18.7586	17.6288	[ADAMTS15, ADAMTS17, ADAMTS7, B3GLCT, C1GALT1, C1GALT1C1, GALNT12, NOTCH1, POMGNT1, POMT1, THBS1]
R-HSA:77085	Dissociation of transcript with 5'-GMP from GT	REACTOME_Reactions_26.12.2019	1.50753e-08	1.0613e-05	4.10005e-53	1.09471e-50	[-1]	Group287	37.037	10	None Specific Cluster	[]	[RNMT]	[]	[GTF2H2]	[]	[MNAT1]	[]	[ERCC2]	[CDK7]	[GTF2F1, GTF2H4, POLR2F, POLR2I, POLR2L]	0	10	0	10	0	10	0	10	10	50	0	10.0667	0	10.4646	0	10.367	0	10.1887	10.3377	48.5753	[CDK7, ERCC2, GTF2F1, GTF2H2, GTF2H4, MNAT1, POLR2F, POLR2I, POLR2L, RNMT]
R-HSA:8871193	Dissociation of AAK1 and dephosphorylation of AP-2 mu2	REACTOME_Reactions_26.12.2019	3.01855e-10	2.48427e-07	1.38584e-13	2.43908e-11	[-1]	Group278	18.1818	22	None Specific Cluster	[EPN2, STAM2, UBB]	[RAB5A]	[ITSN1, STON1, STON2]	[IL7R]	[SYNJ1]	[ADRB2, ARPC5, CBL, HBEGF, TGFA]	[]	[ACTG1, EPN1, PACSIN2, WNT5A]	[ARPC3, LDLR, SH3GL1]	[ARRB1]	13.6364	4.54545	13.6364	4.54545	4.54545	22.7273	0	18.1818	13.6364	4.54545	13.1079	4.48459	13.643	4.66189	4.71083	23.0919	0	18.1559	13.816	4.32796	[ACTG1, ADRB2, ARPC3, ARPC5, ARRB1, CBL, EPN1, EPN2, HBEGF, IL7R, ITSN1, LDLR, PACSIN2, RAB5A, SH3GL1, STAM2, STON1, STON2, SYNJ1, TGFA, UBB, WNT5A]
R-HSA:8869438	Dissociation of clathrin-associated proteins	REACTOME_Reactions_26.12.2019	2.55512e-10	2.11564e-07	1.38584e-13	2.43908e-11	[-1]	Group278	18.3333	22	None Specific Cluster	[EPN2, STAM2, UBB]	[RAB5A]	[ITSN1, STON1, STON2]	[IL7R]	[SYNJ1]	[ADRB2, ARPC5, CBL, HBEGF, TGFA]	[]	[ACTG1, EPN1, PACSIN2, WNT5A]	[ARPC3, LDLR, SH3GL1]	[ARRB1]	13.6364	4.54545	13.6364	4.54545	4.54545	22.7273	0	18.1818	13.6364	4.54545	13.1079	4.48459	13.643	4.66189	4.71083	23.0919	0	18.1559	13.816	4.32796	[ACTG1, ADRB2, ARPC3, ARPC5, ARRB1, CBL, EPN1, EPN2, HBEGF, IL7R, ITSN1, LDLR, PACSIN2, RAB5A, SH3GL1, STAM2, STON1, STON2, SYNJ1, TGFA, UBB, WNT5A]
R-HSA:156826	Dissociation of L13a from the 60s ribosomal subunit	REACTOME_Reactions_26.12.2019	9.8594e-15	9.80025e-12	3.9511e-219	1.10631e-216	[-1]	Group288	35.8491	19	None Specific Cluster	[RPL12, RPL27, RPL39L]	[]	[]	[RPL9]	[]	[]	[]	[RPL22L1, RPL26L1]	[RPL30, RPL34]	[RPL14, RPL18A, RPL19, RPL24, RPL29, RPL3, RPL32, RPL35, RPL35A, RPL37, RPL37A]	15.7895	0	0	5.26316	0	0	0	10.5263	10.5263	57.8947	15.6669	0	0	5.57202	0	0	0	10.8502	11.0088	56.902	[RPL12, RPL14, RPL18A, RPL19, RPL22L1, RPL24, RPL26L1, RPL27, RPL29, RPL3, RPL30, RPL32, RPL34, RPL35, RPL35A, RPL37, RPL37A, RPL39L, RPL9]
R-HSA:156826	Dissociation of L13a from the 60s ribosomal subunit	REACTOME_Reactions_26.12.2019	1.64443e-07	2.26932e-05	1.18468e-13	7.58197e-12	[-1]	Group67	16.9811	9	None Specific Cluster	[RPL12, RPL27]	[]	[RPL9]	[]	[]	[]	[RPL26L1]	[]	[RPL30]	[RPL18A, RPL19, RPL29, RPL32]	22.2222	0	11.1111	0	0	0	11.1111	0	11.1111	44.4444	21.2571	0	11.0452	0	0	0	11.2859	0	11.2213	45.1904	[RPL12, RPL18A, RPL19, RPL26L1, RPL27, RPL29, RPL30, RPL32, RPL9]
R-HSA:74992	Dissociation of PTRF:Polymerase I/Nascent Pre rRNA Complex:TTF-I:Sal Box	REACTOME_Reactions_26.12.2019	1.86683e-07	0.000112943	4.10005e-53	1.09471e-50	[-1]	Group287	29.4118	10	None Specific Cluster	[]	[TTF1]	[]	[GTF2H2]	[]	[CD3EAP, MNAT1]	[]	[ERCC2]	[CDK7]	[GTF2H4, POLR2F, POLR2L, TAF1C]	0	10	0	10	0	20	0	10	10	40	0	10.0015	0	10.3969	0	20.5997	0	10.1227	10.2707	38.6086	[CD3EAP, CDK7, ERCC2, GTF2H2, GTF2H4, MNAT1, POLR2F, POLR2L, TAF1C, TTF1]
R-HSA:195146	Dissociation of Rho GTP:GDP from GDI complex	REACTOME_Reactions_26.12.2019	0.000153963	0.0454192	2.07566e-08	2.2002e-06	[-1]	Group182	25	6	Specific for Cluster #10	[]	[]	[RHOU]	[]	[]	[]	[]	[]	[]	[ARHGDIA, ARHGDIG, RHOC, RHOD, RHOT2]	0	0	16.6667	0	0	0	0	0	0	83.3333	0	0	17.3658	0	0	0	0	0	0	82.6342	[ARHGDIA, ARHGDIG, RHOC, RHOD, RHOT2, RHOU]
GO:0016101	diterpenoid metabolic process	GO_BiologicalProcess-EBI-UniProt-GOA_26.12.2019_00h00	8.10855e-08	5.16515e-05	1.66955e-09	1.98676e-07	[6, 7]	Group166	14.094	21	None Specific Cluster	[PAN2, PNPLA4]	[AKR1B10, ALDH3A2, HBP1]	[AKR1C3, CRCP, DHRS9, NAPEPLD, PMAIP1, RAB11FIP1]	[]	[CYP1A1, CYP1B1]	[PPARD]	[]	[APC2, SDC2, STRA6]	[LRP1, RDH11]	[AGRN, RARRES2]	9.52381	14.2857	28.5714	0	9.52381	4.7619	0	14.2857	9.52381	9.52381	9.19832	14.1616	28.7216	0	9.91734	4.86135	0	14.3333	9.69522	9.11131	[AGRN, AKR1B10, AKR1C3, ALDH3A2, APC2, CRCP, CYP1A1, CYP1B1, DHRS9, HBP1, LRP1, NAPEPLD, PAN2, PMAIP1, PNPLA4, PPARD, RAB11FIP1, RARRES2, RDH11, SDC2, STRA6]
WP:707	DNA Damage Response	WikiPathways_26.12.2019	2.18548e-10	1.81832e-07	2.913e-18	6.05904e-16	[-1]	Group215	24.6377	17	None Specific Cluster	[NBN, RRM2B]	[CDC25C, SMC1A]	[CDKN1B, DDB2, PMAIP1, SESN1]	[GADD45B]	[]	[BID]	[CDK5]	[CCND1, CCND3, MYC]	[]	[BAX, BBC3, CYCS]	11.7647	11.7647	23.5294	5.88235	0	5.88235	5.88235	17.6471	0	17.6471	11.4254	11.7269	23.7837	6.09525	0	6.03837	6.15072	17.8037	0	16.976	[BAX, BBC3, BID, CCND1, CCND3, CDC25C, CDK5, CDKN1B, CYCS, DDB2, GADD45B, MYC, NBN, PMAIP1, RRM2B, SESN1, SMC1A]
WP:707	DNA Damage Response	WikiPathways_26.12.2019	2.18548e-10	1.81832e-07	2.14844e-27	5.17774e-25	[-1]	Group254	24.6377	17	None Specific Cluster	[NBN, RRM2B]	[CDC25C, SMC1A]	[CDKN1B, DDB2, PMAIP1, SESN1]	[GADD45B]	[]	[BID]	[CDK5]	[CCND1, CCND3, MYC]	[]	[BAX, BBC3, CYCS]	11.7647	11.7647	23.5294	5.88235	0	5.88235	5.88235	17.6471	0	17.6471	11.4254	11.7269	23.7837	6.09525	0	6.03837	6.15072	17.8037	0	16.976	[BAX, BBC3, BID, CCND1, CCND3, CDC25C, CDK5, CDKN1B, CYCS, DDB2, GADD45B, MYC, NBN, PMAIP1, RRM2B, SESN1, SMC1A]
WP:707	DNA Damage Response	WikiPathways_26.12.2019	2.18548e-10	1.81832e-07	5.02897e-64	1.35279e-61	[-1]	Group282	24.6377	17	None Specific Cluster	[NBN, RRM2B]	[CDC25C, SMC1A]	[CDKN1B, DDB2, PMAIP1, SESN1]	[GADD45B]	[]	[BID]	[CDK5]	[CCND1, CCND3, MYC]	[]	[BAX, BBC3, CYCS]	11.7647	11.7647	23.5294	5.88235	0	5.88235	5.88235	17.6471	0	17.6471	11.4254	11.7269	23.7837	6.09525	0	6.03837	6.15072	17.8037	0	16.976	[BAX, BBC3, BID, CCND1, CCND3, CDC25C, CDK5, CDKN1B, CYCS, DDB2, GADD45B, MYC, NBN, PMAIP1, RRM2B, SESN1, SMC1A]
WP:707	DNA Damage Response	WikiPathways_26.12.2019	1.38638e-08	2.32911e-06	4.15374e-10	2.49224e-08	[-1]	Group59	15.942	11	None Specific Cluster	[]	[SMC1A]	[GADD45B, RRM2B]	[CDKN1B]	[]	[CDK5]	[BID, CCND1, CCND3, MYC]	[BBC3, CYCS]	[]	[]	0	9.09091	18.1818	9.09091	0	9.09091	36.3636	18.1818	0	0	0	8.95422	18.0234	9.33729	0	9.19364	36.832	17.6595	0	0	[BBC3, BID, CCND1, CCND3, CDK5, CDKN1B, CYCS, GADD45B, MYC, RRM2B, SMC1A]
WP:707	DNA Damage Response	WikiPathways_26.12.2019	1.38638e-08	2.32911e-06	9.23135e-23	6.18501e-21	[-1]	Group66	15.942	11	None Specific Cluster	[]	[SMC1A]	[GADD45B, RRM2B]	[CDKN1B]	[]	[CDK5]	[BID, CCND1, CCND3, MYC]	[BBC3, CYCS]	[]	[]	0	9.09091	18.1818	9.09091	0	9.09091	36.3636	18.1818	0	0	0	8.95422	18.0234	9.33729	0	9.19364	36.832	17.6595	0	0	[BBC3, BID, CCND1, CCND3, CDK5, CDKN1B, CYCS, GADD45B, MYC, RRM2B, SMC1A]
WP:710	DNA Damage Response (only ATM dependent)	WikiPathways_26.12.2019	2.88249e-13	2.72395e-10	5.97977e-27	1.42917e-24	[-1]	Group242	21.7391	25	None Specific Cluster	[PIK3CB]	[MAP3K1]	[CCNG2, CDKN1B, PIK3R3, PMAIP1, SMAD3]	[AKT3]	[]	[FOSL1, JUN, PLAU]	[SOD2-OT1]	[CCND1, CCND3, MYC, WNT5A]	[AXIN1, LDLR]	[BAX, BBC3, DVL1, PCK2, TCF7, WNT2B, WNT5B]	4	4	20	4	0	12	4	16	8	28	3.88465	3.98716	20.2162	4.14479	0	12.3183	4.1825	16.142	8.189	26.9353	[AKT3, AXIN1, BAX, BBC3, CCND1, CCND3, CCNG2, CDKN1B, DVL1, FOSL1, JUN, LDLR, MAP3K1, MYC, PCK2, PIK3CB, PIK3R3, PLAU, PMAIP1, SMAD3, SOD2-OT1, TCF7, WNT2B, WNT5A, WNT5B]
WP:710	DNA Damage Response (only ATM dependent)	WikiPathways_26.12.2019	2.88249e-13	2.72395e-10	5.02897e-64	1.35279e-61	[-1]	Group282	21.7391	25	None Specific Cluster	[PIK3CB]	[MAP3K1]	[CCNG2, CDKN1B, PIK3R3, PMAIP1, SMAD3]	[AKT3]	[]	[FOSL1, JUN, PLAU]	[SOD2-OT1]	[CCND1, CCND3, MYC, WNT5A]	[AXIN1, LDLR]	[BAX, BBC3, DVL1, PCK2, TCF7, WNT2B, WNT5B]	4	4	20	4	0	12	4	16	8	28	3.88465	3.98716	20.2162	4.14479	0	12.3183	4.1825	16.142	8.189	26.9353	[AKT3, AXIN1, BAX, BBC3, CCND1, CCND3, CCNG2, CDKN1B, DVL1, FOSL1, JUN, LDLR, MAP3K1, MYC, PCK2, PIK3CB, PIK3R3, PLAU, PMAIP1, SMAD3, SOD2-OT1, TCF7, WNT2B, WNT5A, WNT5B]
WP:4016	DNA IR-damage and cellular response via ATR	WikiPathways_26.12.2019	1.28479e-06	0.000673229	1.28479e-06	0.000100213	[-1]	Group006	16.8675	14	None Specific Cluster	[NBN, TOPBP1, UIMC1, XRCC5]	[CDC25C, DCLRE1A, IKBKG, MSH2, SMARCC2, SMC1A]	[]	[FANCA, MLH1, PARP1]	[]	[]	[]	[]	[]	[SEM1]	28.5714	42.8571	0	21.4286	0	0	0	0	0	7.14286	27.875	42.9159	0	22.3063	0	0	0	0	0	6.90283	[CDC25C, DCLRE1A, FANCA, IKBKG, MLH1, MSH2, NBN, PARP1, SEM1, SMARCC2, SMC1A, TOPBP1, UIMC1, XRCC5]
GO:0006306	DNA methylation	GO_BiologicalProcess-EBI-UniProt-GOA_26.12.2019_00h00	1.16901e-05	0.000900135	1.16901e-05	0.000315632	[4, 5, 6, 7, 8, 9]	Group23	10.3448	9	None Specific Cluster	[]	[METTL4]	[PARP1]	[]	[EHMT1]	[DMAP1]	[CDKN3, GATAD2A, MYC, PRMT5]	[DNMT1]	[]	[]	0	11.1111	11.1111	0	11.1111	11.1111	44.4444	11.1111	0	0	0	10.8905	10.9603	0	11.4321	11.1816	44.7965	10.739	0	0	[CDKN3, DMAP1, DNMT1, EHMT1, GATAD2A, METTL4, MYC, PARP1, PRMT5]
R-HSA:6785732	DNA nucleases bind monoubiquitinated ID2 complex	REACTOME_Reactions_26.12.2019	0.000133262	0.040245	1.82946e-07	1.6648e-05	[-1]	Group140	21.2121	7	None Specific Cluster	[UBB]	[DCLRE1A, FANCL, WDR48]	[]	[FANCA]	[]	[]	[]	[]	[]	[CENPS, FAAP20]	14.2857	42.8571	0	14.2857	0	0	0	0	0	28.5714	14.0307	43.2029	0	14.9703	0	0	0	0	0	27.796	[CENPS, DCLRE1A, FAAP20, FANCA, FANCL, UBB, WDR48]
R-HSA:6782211	DNA polymerases delta, epsilon or kappa bind the TC-NER site	REACTOME_Reactions_26.12.2019	6.60795e-08	4.24231e-05	4.10005e-53	1.09471e-50	[-1]	Group287	21.2121	14	None Specific Cluster	[UBB, USP7]	[POLK]	[]	[GTF2H2, HMGN1]	[]	[MNAT1]	[]	[ERCC2, PRPF19]	[CDK7]	[DDB1, GTF2H4, POLR2F, POLR2I, POLR2L]	14.2857	7.14286	0	14.2857	0	7.14286	0	14.2857	7.14286	35.7143	13.9843	7.17667	0	14.9208	0	7.39077	0	14.5274	7.36989	34.6301	[CDK7, DDB1, ERCC2, GTF2H2, GTF2H4, HMGN1, MNAT1, POLK, POLR2F, POLR2I, POLR2L, PRPF19, UBB, USP7]
R-HSA:6782211	DNA polymerases delta, epsilon or kappa bind the TC-NER site	REACTOME_Reactions_26.12.2019	1.10298e-05	0.000882388	4.85823e-08	2.42911e-06	[-1]	Group64	12.1212	8	None Specific Cluster	[UBB]	[]	[GTF2H2, HMGN1, USP7]	[]	[MNAT1]	[]	[]	[]	[CDK7, DDB1, GTF2H4]	[]	12.5	0	37.5	0	12.5	0	0	0	37.5	0	11.9491	0	37.2526	0	12.952	0	0	0	37.8464	0	[CDK7, DDB1, GTF2H2, GTF2H4, HMGN1, MNAT1, UBB, USP7]
R-HSA:69306	DNA Replication	REACTOME_Pathways_26.12.2019	1.26904e-07	7.88073e-05	4.34238e-12	7.16493e-10	[-1]	Group230	14.9606	19	None Specific Cluster	[CDC26, MCM4, ORC3, ORC4, PSMA1, PSMA2, UBB]	[PRIM2]	[LIG1]	[UBE2D1]	[]	[]	[PSMB9]	[CDC6]	[PSMB8, PSMC5]	[ANAPC11, MCM7, PSMA6, PSMD9, SEM1]	36.8421	5.26316	5.26316	5.26316	0	0	5.26316	5.26316	10.5263	26.3158	36.2498	5.3152	5.38997	5.52533	0	0	5.57561	5.37966	10.9166	25.6478	[ANAPC11, CDC26, CDC6, LIG1, MCM4, MCM7, ORC3, ORC4, PRIM2, PSMA1, PSMA2, PSMA6, PSMB8, PSMB9, PSMC5, PSMD9, SEM1, UBB, UBE2D1]
R-HSA:69306	DNA Replication	REACTOME_Pathways_26.12.2019	1.26904e-07	7.88073e-05	1.57006e-46	4.17637e-44	[-1]	Group286	14.9606	19	None Specific Cluster	[CDC26, MCM4, ORC3, ORC4, PSMA1, PSMA2, UBB]	[PRIM2]	[LIG1]	[UBE2D1]	[]	[]	[PSMB9]	[CDC6]	[PSMB8, PSMC5]	[ANAPC11, MCM7, PSMA6, PSMD9, SEM1]	36.8421	5.26316	5.26316	5.26316	0	0	5.26316	5.26316	10.5263	26.3158	36.2498	5.3152	5.38997	5.52533	0	0	5.57561	5.37966	10.9166	25.6478	[ANAPC11, CDC26, CDC6, LIG1, MCM4, MCM7, ORC3, ORC4, PRIM2, PSMA1, PSMA2, PSMA6, PSMB8, PSMB9, PSMC5, PSMD9, SEM1, UBB, UBE2D1]
R-HSA:69306	DNA Replication	REACTOME_Pathways_26.12.2019	1.26904e-07	7.88073e-05	2.61034e-122	7.20454e-120	[-1]	Group289	14.9606	19	None Specific Cluster	[CDC26, MCM4, ORC3, ORC4, PSMA1, PSMA2, UBB]	[PRIM2]	[LIG1]	[UBE2D1]	[]	[]	[PSMB9]	[CDC6]	[PSMB8, PSMC5]	[ANAPC11, MCM7, PSMA6, PSMD9, SEM1]	36.8421	5.26316	5.26316	5.26316	0	0	5.26316	5.26316	10.5263	26.3158	36.2498	5.3152	5.38997	5.52533	0	0	5.57561	5.37966	10.9166	25.6478	[ANAPC11, CDC26, CDC6, LIG1, MCM4, MCM7, ORC3, ORC4, PRIM2, PSMA1, PSMA2, PSMA6, PSMB8, PSMB9, PSMC5, PSMD9, SEM1, UBB, UBE2D1]
R-HSA:69002	DNA Replication Pre-Initiation	REACTOME_Pathways_26.12.2019	2.94815e-07	0.000173351	4.34238e-12	7.16493e-10	[-1]	Group230	17.6471	15	None Specific Cluster	[MCM4, ORC3, ORC4, PSMA1, PSMA2, UBB]	[PRIM2]	[]	[]	[]	[]	[PSMB9]	[CDC6]	[PSMB8, PSMC5]	[MCM7, PSMA6, PSMD9, SEM1]	40	6.66667	0	0	0	0	6.66667	6.66667	13.3333	26.6667	39.4423	6.74718	0	0	0	0	7.07775	6.829	13.8577	26.0461	[CDC6, MCM4, MCM7, ORC3, ORC4, PRIM2, PSMA1, PSMA2, PSMA6, PSMB8, PSMB9, PSMC5, PSMD9, SEM1, UBB]
R-HSA:69002	DNA Replication Pre-Initiation	REACTOME_Pathways_26.12.2019	2.94815e-07	0.000173351	1.57006e-46	4.17637e-44	[-1]	Group286	17.6471	15	None Specific Cluster	[MCM4, ORC3, ORC4, PSMA1, PSMA2, UBB]	[PRIM2]	[]	[]	[]	[]	[PSMB9]	[CDC6]	[PSMB8, PSMC5]	[MCM7, PSMA6, PSMD9, SEM1]	40	6.66667	0	0	0	0	6.66667	6.66667	13.3333	26.6667	39.4423	6.74718	0	0	0	0	7.07775	6.829	13.8577	26.0461	[CDC6, MCM4, MCM7, ORC3, ORC4, PRIM2, PSMA1, PSMA2, PSMA6, PSMB8, PSMB9, PSMC5, PSMD9, SEM1, UBB]
R-HSA:69002	DNA Replication Pre-Initiation	REACTOME_Pathways_26.12.2019	2.94815e-07	0.000173351	2.61034e-122	7.20454e-120	[-1]	Group289	17.6471	15	None Specific Cluster	[MCM4, ORC3, ORC4, PSMA1, PSMA2, UBB]	[PRIM2]	[]	[]	[]	[]	[PSMB9]	[CDC6]	[PSMB8, PSMC5]	[MCM7, PSMA6, PSMD9, SEM1]	40	6.66667	0	0	0	0	6.66667	6.66667	13.3333	26.6667	39.4423	6.74718	0	0	0	0	7.07775	6.829	13.8577	26.0461	[CDC6, MCM4, MCM7, ORC3, ORC4, PRIM2, PSMA1, PSMA2, PSMA6, PSMB8, PSMB9, PSMC5, PSMD9, SEM1, UBB]
GO:0034724	DNA replication-independent nucleosome organization	GO_BiologicalProcess-EBI-UniProt-GOA_26.12.2019_00h00	5.48643e-10	4.41657e-07	2.36765e-16	4.64059e-14	[5, 6, 7]	Group253	29.7872	14	None Specific Cluster	[CENPC, CENPQ, ITGB3BP, SMARCA5, SUPT16H]	[CENPM]	[HJURP, KYAT1]	[]	[]	[]	[]	[RUVBL1]	[IPO4]	[CENPS, NASP, NPM1, RAD54L]	35.7143	7.14286	14.2857	0	0	0	0	7.14286	7.14286	28.5714	35.3031	7.24694	14.6978	0	0	0	0	7.33482	7.44204	27.9753	[CENPC, CENPM, CENPQ, CENPS, HJURP, IPO4, ITGB3BP, KYAT1, NASP, NPM1, RAD54L, RUVBL1, SMARCA5, SUPT16H]
GO:0006354	DNA-templated transcription, elongation	GO_BiologicalProcess-EBI-UniProt-GOA_26.12.2019_00h00	4.44263e-08	2.93658e-05	4.10005e-53	1.09471e-50	[6, 7, 8, 9, 10]	Group287	14.5833	21	None Specific Cluster	[SUPT16H]	[PEX2, ZNF326]	[]	[GTF2H2, HMGN1]	[]	[CD3EAP, MNAT1]	[]	[ADRM1, ELL2, ERCC2]	[CDK7, DMAP1, MLLT1]	[ELOF1, GTF2F1, GTF2H4, POLR2F, POLR2I, POLR2L, RABAC1, TAF1C]	4.7619	9.52381	0	9.52381	0	9.52381	0	14.2857	14.2857	38.0952	4.65038	9.54619	0	9.92359	0	9.83098	0	14.4929	14.7048	36.8511	[ADRM1, CD3EAP, CDK7, DMAP1, ELL2, ELOF1, ERCC2, GTF2F1, GTF2H2, GTF2H4, HMGN1, MLLT1, MNAT1, PEX2, POLR2F, POLR2I, POLR2L, RABAC1, SUPT16H, TAF1C, ZNF326]
GO:0006353	DNA-templated transcription, termination	GO_BiologicalProcess-EBI-UniProt-GOA_26.12.2019_00h00	7.31035e-12	6.55738e-09	9.7903e-17	1.96785e-14	[6, 7, 8, 9, 10]	Group202	20.7207	23	None Specific Cluster	[CPSF7]	[TTF1, TTF2]	[COLEC12, PBK]	[GTF2H2, MTERF1, SLBP]	[]	[CD3EAP, MNAT1, PRMT5]	[]	[ERCC2, SNRPF]	[CDK7, PDAP1]	[GTF2H4, HDLBP, LSM10, POLR2F, POLR2L, RABAC1, SNRPB, TAF1C]	4.34783	8.69565	8.69565	13.0435	0	13.0435	0	8.69565	8.69565	34.7826	4.23435	8.69217	8.81445	13.5537	0	13.4272	0	8.79758	8.92618	33.5543	[CD3EAP, CDK7, COLEC12, CPSF7, ERCC2, GTF2H2, GTF2H4, HDLBP, LSM10, MNAT1, MTERF1, PBK, PDAP1, POLR2F, POLR2L, PRMT5, RABAC1, SLBP, SNRPB, SNRPF, TAF1C, TTF1, TTF2]
GO:0006353	DNA-templated transcription, termination	GO_BiologicalProcess-EBI-UniProt-GOA_26.12.2019_00h00	7.31035e-12	6.55738e-09	4.10005e-53	1.09471e-50	[6, 7, 8, 9, 10]	Group287	20.7207	23	None Specific Cluster	[CPSF7]	[TTF1, TTF2]	[COLEC12, PBK]	[GTF2H2, MTERF1, SLBP]	[]	[CD3EAP, MNAT1, PRMT5]	[]	[ERCC2, SNRPF]	[CDK7, PDAP1]	[GTF2H4, HDLBP, LSM10, POLR2F, POLR2L, RABAC1, SNRPB, TAF1C]	4.34783	8.69565	8.69565	13.0435	0	13.0435	0	8.69565	8.69565	34.7826	4.23435	8.69217	8.81445	13.5537	0	13.4272	0	8.79758	8.92618	33.5543	[CD3EAP, CDK7, COLEC12, CPSF7, ERCC2, GTF2H2, GTF2H4, HDLBP, LSM10, MNAT1, MTERF1, PBK, PDAP1, POLR2F, POLR2L, PRMT5, RABAC1, SLBP, SNRPB, SNRPF, TAF1C, TTF1, TTF2]
R-HSA:5218811	DOCK180:ELMO binds CRK	REACTOME_Reactions_26.12.2019	3.60249e-05	0.0131131	6.01311e-11	8.47849e-09	[-1]	Group247	41.6667	5	Specific for Cluster #8	[]	[]	[]	[]	[]	[SRC]	[]	[BCAR1, SHB, VEGFA]	[]	[PTK2]	0	0	0	0	0	20	0	60	0	20	0	0	0	0	0	20.4686	0	60.35	0	19.1815	[BCAR1, PTK2, SHB, SRC, VEGFA]
R-HSA:5218839	DOCK180:ELMO exchanges GTP for GDP, activating RAC1	REACTOME_Reactions_26.12.2019	5.68234e-05	0.01932	6.01311e-11	8.47849e-09	[-1]	Group247	38.4615	5	Specific for Cluster #8	[]	[]	[]	[]	[]	[SRC]	[]	[BCAR1, SHB, VEGFA]	[]	[PTK2]	0	0	0	0	0	20	0	60	0	20	0	0	0	0	0	20.4686	0	60.35	0	19.1815	[BCAR1, PTK2, SHB, SRC, VEGFA]
R-HSA:75096	Docking of the TAP:EJC Complex with the NPC	REACTOME_Reactions_26.12.2019	8.26598e-06	0.00362877	2.32862e-23	5.3791e-21	[-1]	Group243	16.6667	12	None Specific Cluster	[NUP133, SRSF3, SRSF6, THOC2]	[NUP85]	[NUP188, NUP50]	[]	[]	[]	[]	[SRSF2]	[NUP62]	[DHX38, SRSF9, U2AF1L5]	33.3333	8.33333	16.6667	0	0	0	0	8.33333	8.33333	25	32.8609	8.43201	17.1013	0	0	0	0	8.53427	8.65902	24.4125	[DHX38, NUP133, NUP188, NUP50, NUP62, NUP85, SRSF2, SRSF3, SRSF6, SRSF9, THOC2, U2AF1L5]
R-HSA:75096	Docking of the TAP:EJC Complex with the NPC	REACTOME_Reactions_26.12.2019	8.26598e-06	0.00362877	1.2346e-70	3.33343e-68	[-1]	Group283	16.6667	12	None Specific Cluster	[NUP133, SRSF3, SRSF6, THOC2]	[NUP85]	[NUP188, NUP50]	[]	[]	[]	[]	[SRSF2]	[NUP62]	[DHX38, SRSF9, U2AF1L5]	33.3333	8.33333	16.6667	0	0	0	0	8.33333	8.33333	25	32.8609	8.43201	17.1013	0	0	0	0	8.53427	8.65902	24.4125	[DHX38, NUP133, NUP188, NUP50, NUP62, NUP85, SRSF2, SRSF3, SRSF6, SRSF9, THOC2, U2AF1L5]
R-HSA:75096	Docking of the TAP:EJC Complex with the NPC	REACTOME_Reactions_26.12.2019	8.26598e-06	0.00362877	4.10005e-53	1.09471e-50	[-1]	Group287	16.6667	12	None Specific Cluster	[NUP133, SRSF3, SRSF6, THOC2]	[NUP85]	[NUP188, NUP50]	[]	[]	[]	[]	[SRSF2]	[NUP62]	[DHX38, SRSF9, U2AF1L5]	33.3333	8.33333	16.6667	0	0	0	0	8.33333	8.33333	25	32.8609	8.43201	17.1013	0	0	0	0	8.53427	8.65902	24.4125	[DHX38, NUP133, NUP188, NUP50, NUP62, NUP85, SRSF2, SRSF3, SRSF6, SRSF9, THOC2, U2AF1L5]
GO:0006303	double-strand break repair via nonhomologous end joining	GO_BiologicalProcess-EBI-UniProt-GOA_26.12.2019_00h00	2.06993e-10	1.72632e-07	1.24567e-15	2.36677e-13	[7, 8, 9]	Group157	19.4444	21	None Specific Cluster	[LIG4, NBN, SMCHD1, UIMC1, XRCC5]	[DCLRE1A, PARP9, POLG2, POLK]	[DEPDC1B, LRIF1]	[MLH1, RIF1]	[DTX3L]	[ANGPTL4, HMGA2, PNKP]	[ANGPTL2]	[PRPF19]	[]	[NME1, SLC27A5]	23.8095	19.0476	9.52381	9.52381	4.7619	14.2857	4.7619	4.7619	0	9.52381	23.0767	18.9485	9.60752	9.8488	4.9761	14.6353	4.96921	4.79457	0	9.14334	[ANGPTL2, ANGPTL4, DCLRE1A, DEPDC1B, DTX3L, HMGA2, LIG4, LRIF1, MLH1, NBN, NME1, PARP9, PNKP, POLG2, POLK, PRPF19, RIF1, SLC27A5, SMCHD1, UIMC1, XRCC5]
R-HSA:2173788	Downregulation of TGF-beta receptor signaling	REACTOME_Pathways_26.12.2019	2.55065e-05	0.0097435	2.78005e-21	6.14392e-19	[-1]	Group227	26.9231	7	None Specific Cluster	[STRAP, TGFBR1, UBB, USP15]	[]	[BAMBI, SMAD3]	[]	[]	[]	[]	[PMEPA1]	[]	[]	57.1429	0	28.5714	0	0	0	0	14.2857	0	0	56.1759	0	29.2347	0	0	0	0	14.5894	0	0	[BAMBI, PMEPA1, SMAD3, STRAP, TGFBR1, UBB, USP15]
R-HSA:2173788	Downregulation of TGF-beta receptor signaling	REACTOME_Pathways_26.12.2019	2.55065e-05	0.0097435	3.43088e-28	8.40565e-26	[-1]	Group267	26.9231	7	None Specific Cluster	[STRAP, TGFBR1, UBB, USP15]	[]	[BAMBI, SMAD3]	[]	[]	[]	[]	[PMEPA1]	[]	[]	57.1429	0	28.5714	0	0	0	0	14.2857	0	0	56.1759	0	29.2347	0	0	0	0	14.5894	0	0	[BAMBI, PMEPA1, SMAD3, STRAP, TGFBR1, UBB, USP15]
R-HSA:2173788	Downregulation of TGF-beta receptor signaling	REACTOME_Pathways_26.12.2019	2.99493e-06	0.000299493	2.11732e-09	1.20687e-07	[-1]	Group51	23.0769	6	None Specific Cluster	[STRAP, UBB, USP15]	[SMAD3]	[TGFBR1]	[]	[]	[]	[PMEPA1]	[]	[]	[]	50	16.6667	16.6667	0	0	0	16.6667	0	0	0	48.9107	16.8347	16.9427	0	0	0	17.3118	0	0	0	[PMEPA1, SMAD3, STRAP, TGFBR1, UBB, USP15]
R-HSA:1168372	Downstream signaling events of B Cell Receptor (BCR)	REACTOME_Pathways_26.12.2019	7.13706e-06	0.00319027	2.61034e-122	7.20454e-120	[-1]	Group289	15.6627	13	None Specific Cluster	[PSMA1, PSMA2, UBB]	[CHUK, IKBKG]	[]	[]	[]	[]	[PSMB9]	[]	[CARD11, PSMB8, PSMC5]	[PSMA6, PSMD9, RELA, SEM1]	23.0769	15.3846	0	0	0	0	7.69231	0	23.0769	30.7692	22.6352	15.4884	0	0	0	0	8.12359	0	23.858	29.8948	[CARD11, CHUK, IKBKG, PSMA1, PSMA2, PSMA6, PSMB8, PSMB9, PSMC5, PSMD9, RELA, SEM1, UBB]
R-HSA:202424	Downstream TCR signaling	REACTOME_Pathways_26.12.2019	1.02754e-08	7.35716e-06	6.5532e-16	1.27132e-13	[-1]	Group275	18.3673	18	None Specific Cluster	[PIK3CB, PSMA1, PSMA2, UBB]	[CHUK, IKBKG]	[]	[UBE2D1, UBE2D2]	[]	[TMEM189-UBE2V1]	[PSMB9]	[]	[CARD11, PSMB8, PSMC5]	[CDC34, PSMA6, PSMD9, RELA, SEM1]	22.2222	11.1111	0	11.1111	0	5.55556	5.55556	0	16.6667	27.7778	21.6977	11.1351	0	11.5753	0	5.73365	5.84033	0	17.1523	26.8655	[CARD11, CDC34, CHUK, IKBKG, PIK3CB, PSMA1, PSMA2, PSMA6, PSMB8, PSMB9, PSMC5, PSMD9, RELA, SEM1, TMEM189-UBE2V1, UBB, UBE2D1, UBE2D2]
R-HSA:202424	Downstream TCR signaling	REACTOME_Pathways_26.12.2019	1.02754e-08	7.35716e-06	2.61034e-122	7.20454e-120	[-1]	Group289	18.3673	18	None Specific Cluster	[PIK3CB, PSMA1, PSMA2, UBB]	[CHUK, IKBKG]	[]	[UBE2D1, UBE2D2]	[]	[TMEM189-UBE2V1]	[PSMB9]	[]	[CARD11, PSMB8, PSMC5]	[CDC34, PSMA6, PSMD9, RELA, SEM1]	22.2222	11.1111	0	11.1111	0	5.55556	5.55556	0	16.6667	27.7778	21.6977	11.1351	0	11.5753	0	5.73365	5.84033	0	17.1523	26.8655	[CARD11, CDC34, CHUK, IKBKG, PIK3CB, PSMA1, PSMA2, PSMA6, PSMB8, PSMB9, PSMC5, PSMD9, RELA, SEM1, TMEM189-UBE2V1, UBB, UBE2D1, UBE2D2]
R-HSA:6782135	Dual incision in TC-NER	REACTOME_Pathways_26.12.2019	6.60795e-08	4.24231e-05	4.10005e-53	1.09471e-50	[-1]	Group287	21.2121	14	None Specific Cluster	[UBB, USP7]	[POLK]	[]	[GTF2H2, HMGN1]	[]	[MNAT1]	[]	[ERCC2, PRPF19]	[CDK7]	[DDB1, GTF2H4, POLR2F, POLR2I, POLR2L]	14.2857	7.14286	0	14.2857	0	7.14286	0	14.2857	7.14286	35.7143	13.9843	7.17667	0	14.9208	0	7.39077	0	14.5274	7.36989	34.6301	[CDK7, DDB1, ERCC2, GTF2H2, GTF2H4, HMGN1, MNAT1, POLK, POLR2F, POLR2I, POLR2L, PRPF19, UBB, USP7]
R-HSA:6782135	Dual incision in TC-NER	REACTOME_Pathways_26.12.2019	1.10298e-05	0.000882388	4.85823e-08	2.42911e-06	[-1]	Group64	12.1212	8	None Specific Cluster	[UBB]	[]	[GTF2H2, HMGN1, USP7]	[]	[MNAT1]	[]	[]	[]	[CDK7, DDB1, GTF2H4]	[]	12.5	0	37.5	0	12.5	0	0	0	37.5	0	11.9491	0	37.2526	0	12.952	0	0	0	37.8464	0	[CDK7, DDB1, GTF2H2, GTF2H4, HMGN1, MNAT1, UBB, USP7]
R-HSA:8868661	Dynamin-mediated GTP hydrolysis promotes vesicle scission	REACTOME_Reactions_26.12.2019	9.71546e-10	7.65579e-07	1.38584e-13	2.43908e-11	[-1]	Group278	17.9487	21	None Specific Cluster	[EPN2, STAM2, UBB]	[]	[ITSN1, STON1, STON2]	[IL7R]	[SYNJ1]	[ADRB2, ARPC5, CBL, HBEGF, TGFA]	[]	[ACTG1, EPN1, PACSIN2, WNT5A]	[ARPC3, LDLR, SH3GL1]	[ARRB1]	14.2857	0	14.2857	4.7619	4.7619	23.8095	0	19.0476	14.2857	4.7619	13.7233	0	14.2836	4.88077	4.93202	24.1761	0	19.0084	14.4647	4.53117	[ACTG1, ADRB2, ARPC3, ARPC5, ARRB1, CBL, EPN1, EPN2, HBEGF, IL7R, ITSN1, LDLR, PACSIN2, SH3GL1, STAM2, STON1, STON2, SYNJ1, TGFA, UBB, WNT5A]
WP:2858	Ectoderm Differentiation	WikiPathways_26.12.2019	5.41038e-11	4.65834e-08	5.41038e-11	7.73685e-09	[-1]	Group094	17.3611	25	None Specific Cluster	[PAN2, TRIM33]	[C1GALT1, PHF8]	[AHI1, ELOVL2]	[BAZ1A, TTC14]	[]	[CCDC88C, FOXL1, PLXNA2, PODXL, PPARD, PTPRB]	[TOX3]	[CLDN11, FZD8, MYC, SPRY2, TSC22D1]	[GAS2L1, NR2F2, TRPM2]	[ARHGDIG, TLE5]	8	8	8	8	0	24	4	20	12	8	7.6851	7.88789	7.99885	8.19973	0	24.3696	4.13717	19.9589	12.1504	7.6124	[AHI1, ARHGDIG, BAZ1A, C1GALT1, CCDC88C, CLDN11, ELOVL2, FOXL1, FZD8, GAS2L1, MYC, NR2F2, PAN2, PHF8, PLXNA2, PODXL, PPARD, PTPRB, SPRY2, TLE5, TOX3, TRIM33, TRPM2, TSC22D1, TTC14]
R-HSA:8867044	EGFR binds EPS15, EPN1, EPS15L1	REACTOME_Reactions_26.12.2019	5.00878e-05	0.0172803	2.4303e-11	3.62115e-09	[-1]	Group259	30	6	None Specific Cluster	[STAM2]	[]	[]	[]	[]	[CBL, HBEGF, TGFA]	[]	[EPN1]	[SH3GL1]	[]	16.6667	0	0	0	0	50	0	16.6667	16.6667	0	15.9646	0	0	0	0	50.624	0	16.5845	16.827	0	[CBL, EPN1, HBEGF, SH3GL1, STAM2, TGFA]
R-HSA:8867044	EGFR binds EPS15, EPN1, EPS15L1	REACTOME_Reactions_26.12.2019	5.00878e-05	0.0172803	1.38584e-13	2.43908e-11	[-1]	Group278	30	6	None Specific Cluster	[STAM2]	[]	[]	[]	[]	[CBL, HBEGF, TGFA]	[]	[EPN1]	[SH3GL1]	[]	16.6667	0	0	0	0	50	0	16.6667	16.6667	0	15.9646	0	0	0	0	50.624	0	16.5845	16.827	0	[CBL, EPN1, HBEGF, SH3GL1, STAM2, TGFA]
R-HSA:182971	EGFR downregulation	REACTOME_Pathways_26.12.2019	9.44144e-06	0.00410703	2.4303e-11	3.62115e-09	[-1]	Group259	25.8065	8	None Specific Cluster	[STAM2, UBB]	[]	[]	[]	[]	[CBL, HBEGF, TGFA]	[]	[EPN1, SPRY2]	[SH3GL1]	[]	25	0	0	0	0	37.5	0	25	12.5	0	24.0885	0	0	0	0	38.1926	0	25.024	12.6949	0	[CBL, EPN1, HBEGF, SH3GL1, SPRY2, STAM2, TGFA, UBB]
R-HSA:182971	EGFR downregulation	REACTOME_Pathways_26.12.2019	9.44144e-06	0.00410703	1.38584e-13	2.43908e-11	[-1]	Group278	25.8065	8	None Specific Cluster	[STAM2, UBB]	[]	[]	[]	[]	[CBL, HBEGF, TGFA]	[]	[EPN1, SPRY2]	[SH3GL1]	[]	25	0	0	0	0	37.5	0	25	12.5	0	24.0885	0	0	0	0	38.1926	0	25.024	12.6949	0	[CBL, EPN1, HBEGF, SH3GL1, SPRY2, STAM2, TGFA, UBB]
R-HSA:183072	EGFR non-clathrin mediated endocytosis	REACTOME_Reactions_26.12.2019	3.61488e-05	0.013122	2.4303e-11	3.62115e-09	[-1]	Group259	31.5789	6	None Specific Cluster	[STAM2]	[]	[]	[]	[]	[CBL, HBEGF, TGFA]	[]	[EPN1]	[SH3GL1]	[]	16.6667	0	0	0	0	50	0	16.6667	16.6667	0	15.9646	0	0	0	0	50.624	0	16.5845	16.827	0	[CBL, EPN1, HBEGF, SH3GL1, STAM2, TGFA]
R-HSA:183072	EGFR non-clathrin mediated endocytosis	REACTOME_Reactions_26.12.2019	3.61488e-05	0.013122	1.38584e-13	2.43908e-11	[-1]	Group278	31.5789	6	None Specific Cluster	[STAM2]	[]	[]	[]	[]	[CBL, HBEGF, TGFA]	[]	[EPN1]	[SH3GL1]	[]	16.6667	0	0	0	0	50	0	16.6667	16.6667	0	15.9646	0	0	0	0	50.624	0	16.5845	16.827	0	[CBL, EPN1, HBEGF, SH3GL1, STAM2, TGFA]
R-HSA:8867041	EGFR phosphorylates EPS15	REACTOME_Reactions_26.12.2019	5.00878e-05	0.0172803	2.4303e-11	3.62115e-09	[-1]	Group259	30	6	None Specific Cluster	[STAM2]	[]	[]	[]	[]	[CBL, HBEGF, TGFA]	[]	[EPN1]	[SH3GL1]	[]	16.6667	0	0	0	0	50	0	16.6667	16.6667	0	15.9646	0	0	0	0	50.624	0	16.5845	16.827	0	[CBL, EPN1, HBEGF, SH3GL1, STAM2, TGFA]
R-HSA:8867041	EGFR phosphorylates EPS15	REACTOME_Reactions_26.12.2019	5.00878e-05	0.0172803	1.38584e-13	2.43908e-11	[-1]	Group278	30	6	None Specific Cluster	[STAM2]	[]	[]	[]	[]	[CBL, HBEGF, TGFA]	[]	[EPN1]	[SH3GL1]	[]	16.6667	0	0	0	0	50	0	16.6667	16.6667	0	15.9646	0	0	0	0	50.624	0	16.5845	16.827	0	[CBL, EPN1, HBEGF, SH3GL1, STAM2, TGFA]
R-HSA:72619	eIF2:GTP is hydrolyzed, eIFs are released	REACTOME_Reactions_26.12.2019	3.42062e-05	0.0125537	4.20122e-36	1.08812e-33	[-1]	Group280	17.2414	10	None Specific Cluster	[RPS17]	[]	[]	[EIF3J]	[]	[]	[]	[]	[RPS27, RPS28]	[EIF3G, RPS11, RPS19, RPS3, RPS5, RPS9]	10	0	0	10	0	0	0	0	20	60	9.88313	0	0	10.545	0	0	0	0	20.8341	58.7379	[EIF3G, EIF3J, RPS11, RPS17, RPS19, RPS27, RPS28, RPS3, RPS5, RPS9]
R-HSA:72619	eIF2:GTP is hydrolyzed, eIFs are released	REACTOME_Reactions_26.12.2019	3.42062e-05	0.0125537	3.9511e-219	1.10631e-216	[-1]	Group288	17.2414	10	None Specific Cluster	[RPS17]	[]	[]	[EIF3J]	[]	[]	[]	[]	[RPS27, RPS28]	[EIF3G, RPS11, RPS19, RPS3, RPS5, RPS9]	10	0	0	10	0	0	0	0	20	60	9.88313	0	0	10.545	0	0	0	0	20.8341	58.7379	[EIF3G, EIF3J, RPS11, RPS17, RPS19, RPS27, RPS28, RPS3, RPS5, RPS9]
R-HSA:9633005	EIF2AK4 (GCN2) binds tRNA	REACTOME_Reactions_26.12.2019	2.80473e-19	3.04033e-16	3.9511e-219	1.10631e-216	[-1]	Group288	31.4607	28	None Specific Cluster	[EIF2AK4, RPL12, RPL27, RPL39L, RPS17]	[]	[]	[RPL9]	[]	[]	[]	[RPL22L1, RPL26L1]	[RPL30, RPL34, RPS27, RPS28]	[RPL14, RPL18A, RPL19, RPL24, RPL29, RPL3, RPL32, RPL35, RPL35A, RPL37, RPL37A, RPS11, RPS19, RPS3, RPS5, RPS9]	17.8571	0	0	3.57143	0	0	0	7.14286	14.2857	57.1429	17.7246	0	0	3.78231	0	0	0	7.36518	14.9457	56.1822	[EIF2AK4, RPL12, RPL14, RPL18A, RPL19, RPL22L1, RPL24, RPL26L1, RPL27, RPL29, RPL3, RPL30, RPL32, RPL34, RPL35, RPL35A, RPL37, RPL37A, RPL39L, RPL9, RPS11, RPS17, RPS19, RPS27, RPS28, RPS3, RPS5, RPS9]
R-HSA:9633005	EIF2AK4 (GCN2) binds tRNA	REACTOME_Reactions_26.12.2019	2.16041e-08	3.56468e-06	1.18468e-13	7.58197e-12	[-1]	Group67	13.4831	12	None Specific Cluster	[EIF2AK4, RPL12, RPL27]	[]	[RPL9]	[]	[]	[]	[RPL26L1]	[]	[RPL30, RPS11, RPS9]	[RPL18A, RPL19, RPL29, RPL32]	25	0	8.33333	0	0	0	8.33333	0	25	33.3333	23.9614	0	8.30026	0	0	0	8.48108	0	25.2977	33.9596	[EIF2AK4, RPL12, RPL18A, RPL19, RPL26L1, RPL27, RPL29, RPL30, RPL32, RPL9, RPS11, RPS9]
R-HSA:9633742	EIF2AK4 (GCN2) dimer autophosphorylates	REACTOME_Reactions_26.12.2019	2.80473e-19	3.04033e-16	3.9511e-219	1.10631e-216	[-1]	Group288	31.4607	28	None Specific Cluster	[EIF2AK4, RPL12, RPL27, RPL39L, RPS17]	[]	[]	[RPL9]	[]	[]	[]	[RPL22L1, RPL26L1]	[RPL30, RPL34, RPS27, RPS28]	[RPL14, RPL18A, RPL19, RPL24, RPL29, RPL3, RPL32, RPL35, RPL35A, RPL37, RPL37A, RPS11, RPS19, RPS3, RPS5, RPS9]	17.8571	0	0	3.57143	0	0	0	7.14286	14.2857	57.1429	17.7246	0	0	3.78231	0	0	0	7.36518	14.9457	56.1822	[EIF2AK4, RPL12, RPL14, RPL18A, RPL19, RPL22L1, RPL24, RPL26L1, RPL27, RPL29, RPL3, RPL30, RPL32, RPL34, RPL35, RPL35A, RPL37, RPL37A, RPL39L, RPL9, RPS11, RPS17, RPS19, RPS27, RPS28, RPS3, RPS5, RPS9]
R-HSA:9633742	EIF2AK4 (GCN2) dimer autophosphorylates	REACTOME_Reactions_26.12.2019	2.16041e-08	3.56468e-06	1.18468e-13	7.58197e-12	[-1]	Group67	13.4831	12	None Specific Cluster	[EIF2AK4, RPL12, RPL27]	[]	[RPL9]	[]	[]	[]	[RPL26L1]	[]	[RPL30, RPS11, RPS9]	[RPL18A, RPL19, RPL29, RPL32]	25	0	8.33333	0	0	0	8.33333	0	25	33.3333	23.9614	0	8.30026	0	0	0	8.48108	0	25.2977	33.9596	[EIF2AK4, RPL12, RPL18A, RPL19, RPL26L1, RPL27, RPL29, RPL30, RPL32, RPL9, RPS11, RPS9]
R-HSA:72676	eIF3 and eIF1A bind to the 40S subunit	REACTOME_Reactions_26.12.2019	5.91902e-06	0.00268132	4.20122e-36	1.08812e-33	[-1]	Group280	20.8333	10	None Specific Cluster	[RPS17]	[]	[]	[EIF3J]	[]	[]	[]	[]	[RPS27, RPS28]	[EIF3G, RPS11, RPS19, RPS3, RPS5, RPS9]	10	0	0	10	0	0	0	0	20	60	9.88313	0	0	10.545	0	0	0	0	20.8341	58.7379	[EIF3G, EIF3J, RPS11, RPS17, RPS19, RPS27, RPS28, RPS3, RPS5, RPS9]
R-HSA:72676	eIF3 and eIF1A bind to the 40S subunit	REACTOME_Reactions_26.12.2019	5.91902e-06	0.00268132	3.9511e-219	1.10631e-216	[-1]	Group288	20.8333	10	None Specific Cluster	[RPS17]	[]	[]	[EIF3J]	[]	[]	[]	[]	[RPS27, RPS28]	[EIF3G, RPS11, RPS19, RPS3, RPS5, RPS9]	10	0	0	10	0	0	0	0	20	60	9.88313	0	0	10.545	0	0	0	0	20.8341	58.7379	[EIF3G, EIF3J, RPS11, RPS17, RPS19, RPS27, RPS28, RPS3, RPS5, RPS9]
R-HSA:72671	eIF5B:GTP is hydrolyzed and released	REACTOME_Reactions_26.12.2019	2.52094e-18	2.68984e-15	3.9511e-219	1.10631e-216	[-1]	Group288	30.6818	27	None Specific Cluster	[RPL12, RPL27, RPL39L, RPS17]	[]	[]	[RPL9]	[]	[]	[]	[RPL22L1, RPL26L1]	[RPL30, RPL34, RPS27, RPS28]	[RPL14, RPL18A, RPL19, RPL24, RPL29, RPL3, RPL32, RPL35, RPL35A, RPL37, RPL37A, RPS11, RPS19, RPS3, RPS5, RPS9]	14.8148	0	0	3.7037	0	0	0	7.40741	14.8148	59.2593	14.7008	0	0	3.92132	0	0	0	7.63586	15.495	58.247	[RPL12, RPL14, RPL18A, RPL19, RPL22L1, RPL24, RPL26L1, RPL27, RPL29, RPL3, RPL30, RPL32, RPL34, RPL35, RPL35A, RPL37, RPL37A, RPL39L, RPL9, RPS11, RPS17, RPS19, RPS27, RPS28, RPS3, RPS5, RPS9]
R-HSA:72671	eIF5B:GTP is hydrolyzed and released	REACTOME_Reactions_26.12.2019	1.84332e-07	2.50692e-05	1.18468e-13	7.58197e-12	[-1]	Group67	12.5	11	None Specific Cluster	[RPL12, RPL27]	[]	[RPL9]	[]	[]	[]	[RPL26L1]	[]	[RPL30, RPS11, RPS9]	[RPL18A, RPL19, RPL29, RPL32]	18.1818	0	9.09091	0	0	0	9.09091	0	27.2727	36.3636	17.3609	0	9.02075	0	0	0	9.21727	0	27.4936	36.9074	[RPL12, RPL18A, RPL19, RPL26L1, RPL27, RPL29, RPL30, RPL32, RPL9, RPS11, RPS9]
GO:0009055	electron transfer activity	GO_BiologicalProcess-EBI-UniProt-GOA_26.12.2019_00h00	1.14836e-06	0.000606336	5.08242e-86	1.3875e-83	[4, 5]	Group285	13.0137	19	None Specific Cluster	[COX7A2L, NDUFAF2]	[COX15, ME1, NQO1]	[]	[GLRX3]	[]	[UQCRFS1P1]	[]	[PAPSS2]	[AKR7A2, ETFB]	[ARSA, COX4I1, CYBA, CYC1, CYCS, NDUFA4, NDUFS6, P4HA2, UQCR11]	10.5263	15.7895	0	5.26316	0	5.26316	0	5.26316	10.5263	47.3684	10.3816	15.9833	0	5.5384	0	5.48671	0	5.39238	10.9424	46.2752	[AKR7A2, ARSA, COX15, COX4I1, COX7A2L, CYBA, CYC1, CYCS, ETFB, GLRX3, ME1, NDUFA4, NDUFAF2, NDUFS6, NQO1, P4HA2, PAPSS2, UQCR11, UQCRFS1P1]
GO:0022900	electron transport chain	GO_BiologicalProcess-EBI-UniProt-GOA_26.12.2019_00h00	1.14087e-15	1.15684e-12	5.08242e-86	1.3875e-83	[3, 4]	Group285	17.0404	38	None Specific Cluster	[COA6, COX7A2L, IVNS1ABP, NDUFAF2]	[AFG1L, COX15, GPD2, ME1, NQO1, POLG2]	[]	[GLRX3]	[]	[BID, MYBBP1A, UQCRFS1P1]	[]	[NDUFB8, NDUFV1, PAPSS2, SLC25A22]	[AKR7A2, ETFB, NDUFA1]	[ARSA, COX4I1, CYBA, CYC1, CYCS, NDUFA11, NDUFA13, NDUFA3, NDUFA4, NDUFA7, NDUFB11, NDUFB4, NDUFB7, NDUFS6, NDUFS8, P4HA2, UQCR11]	10.5263	15.7895	0	2.63158	0	7.89474	0	10.5263	7.89474	44.7368	10.3754	15.9737	0	2.76754	0	8.22512	0	10.7783	8.20188	43.6781	[AFG1L, AKR7A2, ARSA, BID, COA6, COX15, COX4I1, COX7A2L, CYBA, CYC1, CYCS, ETFB, GLRX3, GPD2, IVNS1ABP, ME1, MYBBP1A, NDUFA1, NDUFA11, NDUFA13, NDUFA3, NDUFA4, NDUFA7, NDUFAF2, NDUFB11, NDUFB4, NDUFB7, NDUFB8, NDUFS6, NDUFS8, NDUFV1, NQO1, P4HA2, PAPSS2, POLG2, SLC25A22, UQCR11, UQCRFS1P1]
WP:111	Electron Transport Chain (OXPHOS system in mitochondria)	WikiPathways_26.12.2019	1.43434e-10	1.20341e-07	5.08242e-86	1.3875e-83	[-1]	Group285	19.8113	21	Specific for Cluster #10	[ATP5MF, COX7A2L]	[COX15]	[]	[]	[]	[]	[]	[NDUFB8, NDUFV1]	[NDUFA1]	[ATP5F1D, ATP5IF1, ATP5MC2, ATP5ME, COX4I1, NDUFA3, NDUFA4, NDUFA7, NDUFB4, NDUFB7, NDUFS6, NDUFS8, SLC25A4, SLC25A6, UQCR11]	9.52381	4.7619	0	0	0	0	0	9.52381	4.7619	71.4286	9.51648	4.8838	0	0	0	0	0	9.88605	5.01528	70.6984	[ATP5F1D, ATP5IF1, ATP5MC2, ATP5ME, ATP5MF, COX15, COX4I1, COX7A2L, NDUFA1, NDUFA3, NDUFA4, NDUFA7, NDUFB4, NDUFB7, NDUFB8, NDUFS6, NDUFS8, NDUFV1, SLC25A4, SLC25A6, UQCR11]
GO:0003143	embryonic heart tube morphogenesis	GO_BiologicalProcess-EBI-UniProt-GOA_26.12.2019_00h00	2.13165e-07	0.000128325	9.70379e-28	2.36772e-25	[4, 5, 6, 7, 8]	Group277	18.0723	15	None Specific Cluster	[]	[CCNDBP1, SETDB2]	[AHI1, GATD3A, SMAD3]	[]	[NDRG4]	[MICAL2]	[MEF2C]	[HES1, MESP1, TBX2, WNT5A]	[NOTCH1]	[CITED2, MEGF8]	0	13.3333	20	0	6.66667	6.66667	6.66667	26.6667	6.66667	13.3333	0	13.1778	20.0447	0	6.92129	6.78546	6.91171	26.6752	6.76628	12.7175	[AHI1, CCNDBP1, CITED2, GATD3A, HES1, MEF2C, MEGF8, MESP1, MICAL2, NDRG4, NOTCH1, SETDB2, SMAD3, TBX2, WNT5A]
R-HSA:6790906	EMG1 of the SSU processome methylates pseudouridine-1248 of 18S rRNA yielding N(1)-methylpseudouridine-1248	REACTOME_Reactions_26.12.2019	8.13877e-05	0.0265324	3.02409e-38	7.86263e-36	[-1]	Group268	17.3077	9	None Specific Cluster	[DCAF13, UTP14C, UTP18]	[]	[]	[KRR1]	[]	[]	[]	[RRP7A]	[]	[IMP4, NOC4L, RPS9, TBL3]	33.3333	0	0	11.1111	0	0	0	11.1111	0	44.4444	33.0835	0	0	11.7663	0	0	0	11.4561	0	43.6941	[DCAF13, IMP4, KRR1, NOC4L, RPS9, RRP7A, TBL3, UTP14C, UTP18]
R-HSA:6790906	EMG1 of the SSU processome methylates pseudouridine-1248 of 18S rRNA yielding N(1)-methylpseudouridine-1248	REACTOME_Reactions_26.12.2019	8.13877e-05	0.0265324	4.20122e-36	1.08812e-33	[-1]	Group280	17.3077	9	None Specific Cluster	[DCAF13, UTP14C, UTP18]	[]	[]	[KRR1]	[]	[]	[]	[RRP7A]	[]	[IMP4, NOC4L, RPS9, TBL3]	33.3333	0	0	11.1111	0	0	0	11.1111	0	44.4444	33.0835	0	0	11.7663	0	0	0	11.4561	0	43.6941	[DCAF13, IMP4, KRR1, NOC4L, RPS9, RRP7A, TBL3, UTP14C, UTP18]
R-HSA:9648025	EML4 and NUDC in mitotic spindle formation	REACTOME_Pathways_26.12.2019	5.58725e-14	5.3917e-11	1.57006e-46	4.17637e-44	[-1]	Group286	22.2222	26	None Specific Cluster	[CENPC, CENPQ, ITGB3BP, NUP133, PPP2R5A, SGO1, ZWINT]	[CENPM, DSN1, NUP85, SGO2, SPC24, SPC25, ZW10]	[BUB1, CENPF, KIF2C, NDC80]	[ZWILCH]	[INCENP]	[TUBB2A]	[]	[TUBB6]	[RPS27]	[CENPS, MAD1L1, TUBB3]	26.9231	26.9231	15.3846	3.84615	3.84615	3.84615	0	3.84615	3.84615	11.5385	26.3013	26.9953	15.6429	4.00894	4.05103	3.97153	0	3.90325	3.9603	11.1654	[BUB1, CENPC, CENPF, CENPM, CENPQ, CENPS, DSN1, INCENP, ITGB3BP, KIF2C, MAD1L1, NDC80, NUP133, NUP85, PPP2R5A, RPS27, SGO1, SGO2, SPC24, SPC25, TUBB2A, TUBB3, TUBB6, ZW10, ZWILCH, ZWINT]
R-HSA:9648025	EML4 and NUDC in mitotic spindle formation	REACTOME_Pathways_26.12.2019	5.9763e-08	9.08398e-06	2.69463e-17	1.77846e-15	[-1]	Group65	11.1111	13	None Specific Cluster	[CENPC, CENPM, NUP133, SPC24, ZWINT]	[BUB1, DSN1, KIF2C]	[ZWILCH]	[INCENP]	[]	[]	[TUBB2A, TUBB6]	[TUBB3]	[]	[]	38.4615	23.0769	7.69231	7.69231	0	0	15.3846	7.69231	0	0	37.4375	23.1943	7.78104	8.06218	0	0	15.9011	7.62393	0	0	[BUB1, CENPC, CENPM, DSN1, INCENP, KIF2C, NUP133, SPC24, TUBB2A, TUBB3, TUBB6, ZWILCH, ZWINT]
R-HSA:9648114	EML4 recruits NUDC to mitotic spindle	REACTOME_Reactions_26.12.2019	2.89173e-14	2.81944e-11	1.57006e-46	4.17637e-44	[-1]	Group286	22.807	26	None Specific Cluster	[CENPC, CENPQ, ITGB3BP, NUP133, PPP2R5A, SGO1, ZWINT]	[CENPM, DSN1, NUP85, SGO2, SPC24, SPC25, ZW10]	[BUB1, CENPF, KIF2C, NDC80]	[ZWILCH]	[INCENP]	[TUBB2A]	[]	[TUBB6]	[RPS27]	[CENPS, MAD1L1, TUBB3]	26.9231	26.9231	15.3846	3.84615	3.84615	3.84615	0	3.84615	3.84615	11.5385	26.3013	26.9953	15.6429	4.00894	4.05103	3.97153	0	3.90325	3.9603	11.1654	[BUB1, CENPC, CENPF, CENPM, CENPQ, CENPS, DSN1, INCENP, ITGB3BP, KIF2C, MAD1L1, NDC80, NUP133, NUP85, PPP2R5A, RPS27, SGO1, SGO2, SPC24, SPC25, TUBB2A, TUBB3, TUBB6, ZW10, ZWILCH, ZWINT]
R-HSA:9648114	EML4 recruits NUDC to mitotic spindle	REACTOME_Reactions_26.12.2019	4.37311e-08	6.73459e-06	2.69463e-17	1.77846e-15	[-1]	Group65	11.4035	13	None Specific Cluster	[CENPC, CENPM, NUP133, SPC24, ZWINT]	[BUB1, DSN1, KIF2C]	[ZWILCH]	[INCENP]	[]	[]	[TUBB2A, TUBB6]	[TUBB3]	[]	[]	38.4615	23.0769	7.69231	7.69231	0	0	15.3846	7.69231	0	0	37.4375	23.1943	7.78104	8.06218	0	0	15.9011	7.62393	0	0	[BUB1, CENPC, CENPM, DSN1, INCENP, KIF2C, NUP133, SPC24, TUBB2A, TUBB3, TUBB6, ZWILCH, ZWINT]
WP:474	Endochondral Ossification	WikiPathways_26.12.2019	9.37044e-05	0.029798	9.37044e-05	0.00149927	[-1]	Group011	15.3846	10	None Specific Cluster	[]	[]	[]	[TGFB2]	[BMP6]	[FGFR1, PLAU, PTHLH]	[HMGCS1, MEF2C]	[PLAT, SERPINH1, VEGFA]	[]	[]	0	0	0	10	10	30	20	30	0	0	0	0	0	10.079	10.1848	29.9548	20.3415	29.4398	0	0	[BMP6, FGFR1, HMGCS1, MEF2C, PLAT, PLAU, PTHLH, SERPINH1, TGFB2, VEGFA]
WP:474	Endochondral Ossification	WikiPathways_26.12.2019	0.000630923	0.0201896	0.000630923	0.00820201	[-1]	Group11	9.23077	6	None Specific Cluster	[]	[]	[TGFB2]	[]	[FGFR1]	[]	[PLAU, SERPINH1, VEGFA]	[PLAT]	[]	[]	0	0	16.6667	0	16.6667	0	50	16.6667	0	0	0	0	16.4252	0	17.1321	0	50.3491	16.0936	0	0	[FGFR1, PLAT, PLAU, SERPINH1, TGFB2, VEGFA]
KEGG:04144	Endocytosis	KEGG_26.12.2019	4.44376e-14	4.30156e-11	4.44376e-14	7.95433e-12	[-1]	Group068	15.261	38	None Specific Cluster	[ARFGEF1, CAPZB, CHMP5, CHMP7, EPN2, RAB11A, STAM2, TGFBR1, UBB, VTA1, ZFYVE16]	[ARFGAP2, CBLB, RAB5A, SPART, VPS45]	[PARD6B, RAB11FIP1, SMAD3, WASHC2A, WASHC4]	[WASHC5]	[]	[ARPC5, CBL, PSD4, SRC]	[]	[AGAP1, CHMP4A, EPN1]	[ARAP1, ARPC3, CAV1, LDLR, PRKCZ, SH3GL1]	[ARPC1B, ARRB1, RAB11B]	28.9474	13.1579	13.1579	2.63158	0	10.5263	0	7.89474	15.7895	7.89474	28.1738	13.1442	13.3291	2.73277	0	10.8291	0	7.98217	16.1977	7.61109	[AGAP1, ARAP1, ARFGAP2, ARFGEF1, ARPC1B, ARPC3, ARPC5, ARRB1, CAPZB, CAV1, CBL, CBLB, CHMP4A, CHMP5, CHMP7, EPN1, EPN2, LDLR, PARD6B, PRKCZ, PSD4, RAB11A, RAB11B, RAB11FIP1, RAB5A, SH3GL1, SMAD3, SPART, SRC, STAM2, TGFBR1, UBB, VPS45, VTA1, WASHC2A, WASHC4, WASHC5, ZFYVE16]
GO:0007492	endoderm development	GO_BiologicalProcess-EBI-UniProt-GOA_26.12.2019_00h00	1.2143e-08	8.65795e-06	9.40854e-25	2.22042e-22	[4]	Group256	18.1818	18	None Specific Cluster	[COL11A1, DKK1]	[PEX2, TTF1]	[SMAD3]	[]	[]	[DUSP1, DUSP2, DUSP4, DUSP5, HMGA2, INHBA, NOG]	[]	[KLF6, MESP1]	[COL4A2, NOTCH1]	[ITGA5, MMP14]	11.1111	11.1111	5.55556	0	0	38.8889	0	11.1111	11.1111	11.1111	10.7184	11.0013	5.57801	0	0	39.6531	0	11.1347	11.2974	10.617	[COL11A1, COL4A2, DKK1, DUSP1, DUSP2, DUSP4, DUSP5, HMGA2, INHBA, ITGA5, KLF6, MESP1, MMP14, NOG, NOTCH1, PEX2, SMAD3, TTF1]
WP:2853	Endoderm Differentiation	WikiPathways_26.12.2019	5.67072e-08	3.68597e-05	5.67072e-08	5.67072e-06	[-1]	Group093	14.3836	21	None Specific Cluster	[ASCC3, DKK1, PHF6, RAB38]	[MBTD1]	[SESN1, SMAD3]	[]	[EMSY, PBX1, SLC2A12]	[DUSP2, DUSP4, DUSP5, MAP2K3, NOG, PTHLH]	[TOX3]	[C1QBP]	[NOTCH1]	[NME1, TCF7]	19.0476	4.76191	9.52381	0	14.2857	28.5714	4.76191	4.76191	4.76191	9.52381	18.319	4.70061	9.53347	0	14.8133	29.0451	4.93091	4.75762	4.82716	9.07288	[ASCC3, C1QBP, DKK1, DUSP2, DUSP4, DUSP5, EMSY, MAP2K3, MBTD1, NME1, NOG, NOTCH1, PBX1, PHF6, PTHLH, RAB38, SESN1, SLC2A12, SMAD3, TCF7, TOX3]
GO:0001706	endoderm formation	GO_BiologicalProcess-EBI-UniProt-GOA_26.12.2019_00h00	8.28826e-09	6.0007e-06	9.40854e-25	2.22042e-22	[4, 5, 6, 7, 8]	Group256	22.7273	15	None Specific Cluster	[COL11A1, DKK1]	[PEX2]	[]	[]	[]	[DUSP1, DUSP2, DUSP4, DUSP5, HMGA2, INHBA, NOG]	[]	[KLF6, MESP1]	[COL4A2]	[ITGA5, MMP14]	13.3333	6.66667	0	0	0	46.6667	0	13.3333	6.66667	13.3333	12.8715	6.60557	0	0	0	47.6184	0	13.3714	6.78341	12.7497	[COL11A1, COL4A2, DKK1, DUSP1, DUSP2, DUSP4, DUSP5, HMGA2, INHBA, ITGA5, KLF6, MESP1, MMP14, NOG, PEX2]
WP:4155	Endometrial cancer	WikiPathways_26.12.2019	2.73024e-07	0.000161357	5.97977e-27	1.42917e-24	[-1]	Group242	20.6349	13	None Specific Cluster	[PIK3CB]	[POLK]	[DDB2, PIK3R3]	[AKT3, GADD45B]	[]	[FGFR1]	[]	[APC2, CCND1, MYC]	[AXIN1]	[BAX, TCF7]	7.69231	7.69231	15.3846	15.3846	0	7.69231	0	23.0769	7.69231	15.3846	7.43462	7.6308	15.4763	15.865	0	7.85845	0	23.17	7.83624	14.7286	[AKT3, APC2, AXIN1, BAX, CCND1, DDB2, FGFR1, GADD45B, MYC, PIK3CB, PIK3R3, POLK, TCF7]
KEGG:05213	Endometrial cancer	KEGG_26.12.2019	9.70819e-08	6.14529e-05	5.02897e-64	1.35279e-61	[-1]	Group282	22.4138	13	None Specific Cluster	[PIK3CB]	[POLK]	[DDB2, PIK3R3]	[AKT3, GADD45B, MLH1]	[]	[]	[]	[APC2, CCND1, MYC]	[AXIN1]	[BAX, TCF7]	7.69231	7.69231	15.3846	23.0769	0	0	0	23.0769	7.69231	15.3846	7.42912	7.62516	15.4649	23.7798	0	0	0	23.1529	7.83044	14.7177	[AKT3, APC2, AXIN1, BAX, CCND1, DDB2, GADD45B, MLH1, MYC, PIK3CB, PIK3R3, POLK, TCF7]
WP:4155	Endometrial cancer	WikiPathways_26.12.2019	2.73024e-07	0.000161357	5.02897e-64	1.35279e-61	[-1]	Group282	20.6349	13	None Specific Cluster	[PIK3CB]	[POLK]	[DDB2, PIK3R3]	[AKT3, GADD45B]	[]	[FGFR1]	[]	[APC2, CCND1, MYC]	[AXIN1]	[BAX, TCF7]	7.69231	7.69231	15.3846	15.3846	0	7.69231	0	23.0769	7.69231	15.3846	7.43462	7.6308	15.4763	15.865	0	7.85845	0	23.17	7.83624	14.7286	[AKT3, APC2, AXIN1, BAX, CCND1, DDB2, FGFR1, GADD45B, MYC, PIK3CB, PIK3R3, POLK, TCF7]
KEGG:05213	Endometrial cancer	KEGG_26.12.2019	4.1225e-06	0.000387515	9.23135e-23	6.18501e-21	[-1]	Group66	13.7931	8	None Specific Cluster	[]	[]	[AKT3, GADD45B, MLH1]	[]	[]	[AXIN1]	[APC2, CCND1, MYC]	[]	[TCF7]	[]	0	0	37.5	0	0	12.5	37.5	0	12.5	0	0	0	37.0302	0	0	12.5926	37.837	0	12.5402	0	[AKT3, APC2, AXIN1, CCND1, GADD45B, MLH1, MYC, TCF7]
WP:4155	Endometrial cancer	WikiPathways_26.12.2019	7.76002e-06	0.000651842	9.23135e-23	6.18501e-21	[-1]	Group66	12.6984	8	None Specific Cluster	[]	[]	[AKT3, GADD45B]	[]	[FGFR1]	[AXIN1]	[APC2, CCND1, MYC]	[]	[TCF7]	[]	0	0	25	0	12.5	12.5	37.5	0	12.5	0	0	0	24.5564	0	12.8066	12.5261	37.637	0	12.4739	0	[AKT3, APC2, AXIN1, CCND1, FGFR1, GADD45B, MYC, TCF7]
GO:0004519	endonuclease activity	GO_BiologicalProcess-EBI-UniProt-GOA_26.12.2019_00h00	7.18228e-06	0.0032033	2.35219e-15	4.3986e-13	[7, 8]	Group219	11.5152	19	None Specific Cluster	[APLF]	[MBD4]	[DISC1, YBEY]	[RNASE1]	[]	[ABCE1, PNKP]	[SMG6]	[RNASEH1]	[]	[DNASE1L2, ENDOV, NPM1, POP7, RNASEH2A, RNASEK, RPS3, TFPI2, TMBIM6, TSN]	5.26316	5.26316	10.5263	5.26316	0	10.5263	5.26316	5.26316	0	52.6316	5.17868	5.31534	10.7802	5.52547	0	10.9478	5.57575	5.3798	0	51.2969	[ABCE1, APLF, DISC1, DNASE1L2, ENDOV, MBD4, NPM1, PNKP, POP7, RNASE1, RNASEH1, RNASEH2A, RNASEK, RPS3, SMG6, TFPI2, TMBIM6, TSN, YBEY]
GO:0061135	endopeptidase regulator activity	GO_BiologicalProcess-EBI-UniProt-GOA_26.12.2019_00h00	3.9102e-05	0.0140376	2.06439e-40	5.4087e-38	[6, 7, 8, 9, 10]	Group264	9.12698	23	None Specific Cluster	[]	[COL4A3, COPS2, GPRASP2, SERPINB8]	[C3]	[]	[]	[CD3EAP, SERPINE1]	[]	[ADRM1, CPOX, SERPINH1]	[MMAB, SPOCK1]	[ARRB1, BCKDK, CRIM1, CST6, FURIN, PRDX2, PRDX5, QTRT1, SPINT2, TFPI2, TIMP1]	0	17.3913	4.34783	0	0	8.69565	0	13.0435	8.69565	47.8261	0	17.5594	4.45161	0	0	9.04164	0	13.3293	9.01609	46.6019	[ADRM1, ARRB1, BCKDK, C3, CD3EAP, COL4A3, COPS2, CPOX, CRIM1, CST6, FURIN, GPRASP2, MMAB, PRDX2, PRDX5, QTRT1, SERPINB8, SERPINE1, SERPINH1, SPINT2, SPOCK1, TFPI2, TIMP1]
R-HSA:8868651	Endophilins recruit synaptojanins to the clathrin-coated pit	REACTOME_Reactions_26.12.2019	9.71546e-10	7.65579e-07	1.38584e-13	2.43908e-11	[-1]	Group278	17.9487	21	None Specific Cluster	[EPN2, STAM2, UBB]	[]	[ITSN1, STON1, STON2]	[IL7R]	[SYNJ1]	[ADRB2, ARPC5, CBL, HBEGF, TGFA]	[]	[ACTG1, EPN1, PACSIN2, WNT5A]	[ARPC3, LDLR, SH3GL1]	[ARRB1]	14.2857	0	14.2857	4.7619	4.7619	23.8095	0	19.0476	14.2857	4.7619	13.7233	0	14.2836	4.88077	4.93202	24.1761	0	19.0084	14.4647	4.53117	[ACTG1, ADRB2, ARPC3, ARPC5, ARRB1, CBL, EPN1, EPN2, HBEGF, IL7R, ITSN1, LDLR, PACSIN2, SH3GL1, STAM2, STON1, STON2, SYNJ1, TGFA, UBB, WNT5A]
GO:0004521	endoribonuclease activity	GO_BiologicalProcess-EBI-UniProt-GOA_26.12.2019_00h00	3.4831e-06	0.0016684	2.35219e-15	4.3986e-13	[8, 9]	Group219	15.5556	14	None Specific Cluster	[]	[]	[DISC1, YBEY]	[RNASE1]	[]	[ABCE1]	[SMG6]	[RNASEH1]	[]	[ENDOV, NPM1, POP7, RNASEH2A, RNASEK, TFPI2, TMBIM6, TSN]	0	0	14.2857	7.14286	0	7.14286	7.14286	7.14286	0	57.1429	0	0	14.6127	7.48986	0	7.41996	7.55802	7.29239	0	55.627	[ABCE1, DISC1, ENDOV, NPM1, POP7, RNASE1, RNASEH1, RNASEH2A, RNASEK, SMG6, TFPI2, TMBIM6, TSN, YBEY]
R-HSA:917729	Endosomal Sorting Complex Required For Transport (ESCRT)	REACTOME_Pathways_26.12.2019	0.0145743	0.0437228	0.00018557	0.00352583	[-1]	Group29	9.375	3	Specific for Cluster #1	[CHMP7, STAM2, UBB]	[]	[]	[]	[]	[]	[]	[]	[]	[]	100	0	0	0	0	0	0	0	0	0	100	0	0	0	0	0	0	0	0	0	[CHMP7, STAM2, UBB]
GO:0007032	endosome organization	GO_BiologicalProcess-EBI-UniProt-GOA_26.12.2019_00h00	4.1911e-07	0.00024015	5.13614e-11	7.4474e-09	[4, 5]	Group174	16.1616	16	None Specific Cluster	[CHMP5, CHMP7, PI4K2B, RAB11A, STAM2, VTA1]	[HOOK3]	[WASHC4]	[SLBP]	[AQP11, SYNJ1]	[]	[DAB2IP, PHETA1]	[CHMP4A, WDR1]	[]	[HDLBP]	37.5	6.25	6.25	6.25	12.5	0	12.5	12.5	0	6.25	36.337	6.21598	6.30343	6.46173	13.0591	0	13.0411	12.5827	0	5.99888	[AQP11, CHMP4A, CHMP5, CHMP7, DAB2IP, HDLBP, HOOK3, PHETA1, PI4K2B, RAB11A, SLBP, STAM2, SYNJ1, VTA1, WASHC4, WDR1]
GO:0072577	endothelial cell apoptotic process	GO_BiologicalProcess-EBI-UniProt-GOA_26.12.2019_00h00	1.92066e-05	0.00764424	1.92066e-05	0.000787472	[6]	Group056	15.3846	12	None Specific Cluster	[GABPA]	[COL4A3]	[AKR1C3]	[]	[]	[ANGPTL4, SERPINE1]	[DAB2IP]	[PAK4, THBS1, TNIP2, WDR1]	[SEMA4C]	[ICAM1]	8.33333	8.33333	8.33333	0	0	16.6667	8.33333	33.3333	8.33333	8.33333	8.0271	8.23891	8.35481	0	0	16.9694	8.64257	33.3553	8.46072	7.95116	[AKR1C3, ANGPTL4, COL4A3, DAB2IP, GABPA, ICAM1, PAK4, SEMA4C, SERPINE1, THBS1, TNIP2, WDR1]
GO:0001885	endothelial cell development	GO_BiologicalProcess-EBI-UniProt-GOA_26.12.2019_00h00	1.16385e-06	0.00061335	6.39576e-08	6.26784e-06	[5, 6, 7]	Group154	18.3099	13	None Specific Cluster	[AFDN, MYD88, RDX]	[RNMT, TJP1]	[]	[]	[IL1B]	[ID1]	[]	[MYADM, ROBO4, VEGFA]	[]	[FASN, GPX1, ICAM1]	23.0769	15.3846	0	0	7.69231	7.69231	0	23.0769	0	23.0769	22.597	15.4622	0	0	8.12113	7.96175	0	23.4746	0	22.3833	[AFDN, FASN, GPX1, ICAM1, ID1, IL1B, MYADM, MYD88, RDX, RNMT, ROBO4, TJP1, VEGFA]
GO:0001935	endothelial cell proliferation	GO_BiologicalProcess-EBI-UniProt-GOA_26.12.2019_00h00	2.5406e-14	2.48471e-11	2.5406e-14	4.59849e-12	[3]	Group147	17.7419	33	None Specific Cluster	[HMOX1, ITGB1BP1, SYNJ2BP, TGFBR1]	[COL4A3, CXCL12]	[]	[AKT3, BMPER, F3, RICTOR, XBP1]	[BMP6, GJA1]	[FGFR1, JUN]	[FLG, MEF2C]	[EPHA2, THBS1, VEGFA, WNT5A]	[CAV1, DLG1, NR2F2, SEMA4C]	[ATP5IF1, ATP5MC2, CYBA, EGFL7, EMC10, MMP14, NR4A1, RPTOR]	12.1212	6.06061	0	15.1515	6.06061	6.06061	6.06061	12.1212	12.1212	24.2424	11.7278	6.01863	0	15.6414	6.32226	6.19818	6.3135	12.1832	12.3613	23.2337	[AKT3, ATP5IF1, ATP5MC2, BMP6, BMPER, CAV1, COL4A3, CXCL12, CYBA, DLG1, EGFL7, EMC10, EPHA2, F3, FGFR1, FLG, GJA1, HMOX1, ITGB1BP1, JUN, MEF2C, MMP14, NR2F2, NR4A1, RICTOR, RPTOR, SEMA4C, SYNJ2BP, TGFBR1, THBS1, VEGFA, WNT5A, XBP1]
GO:0003158	endothelium development	GO_BiologicalProcess-EBI-UniProt-GOA_26.12.2019_00h00	6.39576e-08	4.11887e-05	6.39576e-08	6.26784e-06	[5]	Group154	14.2857	21	None Specific Cluster	[AFDN, MYD88, RDX]	[RNMT, TJP1]	[]	[]	[BMP6, GJA1, IL1B]	[ID1]	[]	[MESP1, MYADM, ROBO4, VEGFA]	[NOTCH1, NR2F2]	[EDF1, FASN, GPX1, HEY1, ICAM1, PDPN]	14.2857	9.52381	0	0	14.2857	4.7619	0	19.0476	9.52381	28.5714	13.9205	9.52524	0	0	15.0087	4.9047	0	19.2815	9.78168	27.5777	[AFDN, BMP6, EDF1, FASN, GJA1, GPX1, HEY1, ICAM1, ID1, IL1B, MESP1, MYADM, MYD88, NOTCH1, NR2F2, PDPN, RDX, RNMT, ROBO4, TJP1, VEGFA]
GO:0015980	energy derivation by oxidation of organic compounds	GO_BiologicalProcess-EBI-UniProt-GOA_26.12.2019_00h00	4.36476e-22	4.8929e-19	4.36476e-22	9.82071e-20	[3, 4]	Group189	16.5217	57	None Specific Cluster	[COA6, COX7A2L, GFPT1, IDE, IVNS1ABP, LEPR, MTFR1, NDUFAF2]	[AFG1L, AGL, COX15, GPD2, POLG2, PPP1R3E]	[RB1CC1]	[UGP2]	[]	[BID, BNIP3, MYBBP1A, PHKG1, UQCRFS1P1]	[IDI1, MAP4K2]	[APC2, MYC, NDUFB8, NDUFV1, PHLDA2, RHBDF2, SLC25A22, STK40]	[DYRK2, ETFB, GYG1, IDH3G, LDLR, NDUFA1, PPP1R9B, TREX1]	[ATP5F1D, COX4I1, CYC1, CYCS, LEPROT, NDUFA11, NDUFA13, NDUFA3, NDUFA4, NDUFA7, NDUFB11, NDUFB4, NDUFB7, NDUFS6, NDUFS8, PRELID1, SHMT2, UQCR11]	14.0351	10.5263	1.75439	1.75439	0	8.77193	3.50877	14.0351	14.0351	31.5789	13.7275	10.5673	1.786	1.83085	0	9.06881	3.69502	14.2606	14.4691	30.5947	[AFG1L, AGL, APC2, ATP5F1D, BID, BNIP3, COA6, COX15, COX4I1, COX7A2L, CYC1, CYCS, DYRK2, ETFB, GFPT1, GPD2, GYG1, IDE, IDH3G, IDI1, IVNS1ABP, LDLR, LEPR, LEPROT, MAP4K2, MTFR1, MYBBP1A, MYC, NDUFA1, NDUFA11, NDUFA13, NDUFA3, NDUFA4, NDUFA7, NDUFAF2, NDUFB11, NDUFB4, NDUFB7, NDUFB8, NDUFS6, NDUFS8, NDUFV1, PHKG1, PHLDA2, POLG2, PPP1R3E, PPP1R9B, PRELID1, RB1CC1, RHBDF2, SHMT2, SLC25A22, STK40, TRE…
GO:0015980	energy derivation by oxidation of organic compounds	GO_BiologicalProcess-EBI-UniProt-GOA_26.12.2019_00h00	4.36476e-22	4.8929e-19	5.08242e-86	1.3875e-83	[3, 4]	Group285	16.5217	57	None Specific Cluster	[COA6, COX7A2L, GFPT1, IDE, IVNS1ABP, LEPR, MTFR1, NDUFAF2]	[AFG1L, AGL, COX15, GPD2, POLG2, PPP1R3E]	[RB1CC1]	[UGP2]	[]	[BID, BNIP3, MYBBP1A, PHKG1, UQCRFS1P1]	[IDI1, MAP4K2]	[APC2, MYC, NDUFB8, NDUFV1, PHLDA2, RHBDF2, SLC25A22, STK40]	[DYRK2, ETFB, GYG1, IDH3G, LDLR, NDUFA1, PPP1R9B, TREX1]	[ATP5F1D, COX4I1, CYC1, CYCS, LEPROT, NDUFA11, NDUFA13, NDUFA3, NDUFA4, NDUFA7, NDUFB11, NDUFB4, NDUFB7, NDUFS6, NDUFS8, PRELID1, SHMT2, UQCR11]	14.0351	10.5263	1.75439	1.75439	0	8.77193	3.50877	14.0351	14.0351	31.5789	13.7275	10.5673	1.786	1.83085	0	9.06881	3.69502	14.2606	14.4691	30.5947	[AFG1L, AGL, APC2, ATP5F1D, BID, BNIP3, COA6, COX15, COX4I1, COX7A2L, CYC1, CYCS, DYRK2, ETFB, GFPT1, GPD2, GYG1, IDE, IDH3G, IDI1, IVNS1ABP, LDLR, LEPR, LEPROT, MAP4K2, MTFR1, MYBBP1A, MYC, NDUFA1, NDUFA11, NDUFA13, NDUFA3, NDUFA4, NDUFA7, NDUFAF2, NDUFB11, NDUFB4, NDUFB7, NDUFB8, NDUFS6, NDUFS8, NDUFV1, PHKG1, PHLDA2, POLG2, PPP1R3E, PPP1R9B, PRELID1, RB1CC1, RHBDF2, SHMT2, SLC25A22, STK40, TRE…
GO:0030260	entry into host cell	GO_BiologicalProcess-EBI-UniProt-GOA_26.12.2019_00h00	3.71384e-09	2.77795e-06	3.71384e-09	4.34519e-07	[6]	Group118	14.2857	25	None Specific Cluster	[IDE, P4HB, TRIM8]	[RNMT]	[]	[KPNA3]	[]	[CBL, CXCL8, ITGA2, PVR, SRC, TMX2-CTNND1]	[]	[DCXR, EPHA2, SELPLG]	[CAV1, LAMP1, LDLR]	[CTSB, ICAM1, IFITM3, ITGA5, LGALS1, SIVA1, SLC52A2, TRIM11]	12	4	0	4	0	24	0	12	12	32	11.7012	4.00334	0	4.16161	0	24.7366	0	12.1557	12.3334	30.9082	[CAV1, CBL, CTSB, CXCL8, DCXR, EPHA2, ICAM1, IDE, IFITM3, ITGA2, ITGA5, KPNA3, LAMP1, LDLR, LGALS1, P4HB, PVR, RNMT, SELPLG, SIVA1, SLC52A2, SRC, TMX2-CTNND1, TRIM11, TRIM8]
GO:0035635	entry of bacterium into host cell	GO_BiologicalProcess-EBI-UniProt-GOA_26.12.2019_00h00	6.80151e-05	0.022581	6.80151e-05	0.00149633	[7]	Group034	28.5714	6	Specific for Cluster #6	[]	[RNMT]	[]	[]	[]	[CBL, CXCL8, SRC, TMX2-CTNND1]	[]	[]	[CAV1]	[]	0	16.6667	0	0	0	66.6667	0	0	16.6667	0	0	16.2701	0	0	0	67.0218	0	0	16.7081	0	[CAV1, CBL, CXCL8, RNMT, SRC, TMX2-CTNND1]
GO:0004857	enzyme inhibitor activity	GO_BiologicalProcess-EBI-UniProt-GOA_26.12.2019_00h00	1.28529e-16	1.32642e-13	3.54453e-20	7.69163e-18	[5]	Group180	11.9231	62	None Specific Cluster	[DNAJC3, PRPSAP1]	[COL4A3, COPS2, GPRASP2, KAT2B, PARP9, PPP1R12A, S100A4, SERPINB8]	[C3, CDKN1B, COLEC12, LRRK2, PHACTR4, PKIA]	[DGKI, IBTK]	[DTX3L]	[ABCE1, ANGPTL4, CD3EAP, SERPINE1, TRIB2]	[CDKN2D, IDI1]	[APC2, ARPP19, CPOX, RNASEH1, SERPINH1, SPRY2, TRIB3]	[ANXA4, MMAB, NOTCH1, PPP1R9B, SKI, SLC12A9, SPOCK1]	[ARL2, ARRB1, ATP5IF1, BCKDK, CERS2, CRIM1, CST6, FURIN, NPM1, PNKD, PPP4C, PRDX2, PRDX5, PRKAR1B, QTRT1, RPL3, RPTOR, SLC27A5, SPINT2, TFPI2, TIMP1, TMBIM6]	3.22581	12.9032	9.67742	3.22581	1.6129	8.06452	3.22581	11.2903	11.2903	35.4839	3.14721	12.921	9.82709	3.35796	1.69661	8.31655	3.38852	11.443	11.6103	34.2918	[ABCE1, ANGPTL4, ANXA4, APC2, ARL2, ARPP19, ARRB1, ATP5IF1, BCKDK, C3, CD3EAP, CDKN1B, CDKN2D, CERS2, COL4A3, COLEC12, COPS2, CPOX, CRIM1, CST6, DGKI, DNAJC3, DTX3L, FURIN, GPRASP2, IBTK, IDI1, KAT2B, LRRK2, MMAB, NOTCH1, NPM1, PARP9, PHACTR4, PKIA, PNKD, PPP1R12A, PPP1R9B, PPP4C, PRDX2, PRDX5, PRKAR1B, PRPSAP1, QTRT1, RNASEH1, RPL3, RPTOR, S100A4, SERPINB8, SERPINE1, SERPINH1, SKI, SLC12A9, SLC2…
GO:0004857	enzyme inhibitor activity	GO_BiologicalProcess-EBI-UniProt-GOA_26.12.2019_00h00	1.28529e-16	1.32642e-13	2.06439e-40	5.4087e-38	[5]	Group264	11.9231	62	None Specific Cluster	[DNAJC3, PRPSAP1]	[COL4A3, COPS2, GPRASP2, KAT2B, PARP9, PPP1R12A, S100A4, SERPINB8]	[C3, CDKN1B, COLEC12, LRRK2, PHACTR4, PKIA]	[DGKI, IBTK]	[DTX3L]	[ABCE1, ANGPTL4, CD3EAP, SERPINE1, TRIB2]	[CDKN2D, IDI1]	[APC2, ARPP19, CPOX, RNASEH1, SERPINH1, SPRY2, TRIB3]	[ANXA4, MMAB, NOTCH1, PPP1R9B, SKI, SLC12A9, SPOCK1]	[ARL2, ARRB1, ATP5IF1, BCKDK, CERS2, CRIM1, CST6, FURIN, NPM1, PNKD, PPP4C, PRDX2, PRDX5, PRKAR1B, QTRT1, RPL3, RPTOR, SLC27A5, SPINT2, TFPI2, TIMP1, TMBIM6]	3.22581	12.9032	9.67742	3.22581	1.6129	8.06452	3.22581	11.2903	11.2903	35.4839	3.14721	12.921	9.82709	3.35796	1.69661	8.31655	3.38852	11.443	11.6103	34.2918	[ABCE1, ANGPTL4, ANXA4, APC2, ARL2, ARPP19, ARRB1, ATP5IF1, BCKDK, C3, CD3EAP, CDKN1B, CDKN2D, CERS2, COL4A3, COLEC12, COPS2, CPOX, CRIM1, CST6, DGKI, DNAJC3, DTX3L, FURIN, GPRASP2, IBTK, IDI1, KAT2B, LRRK2, MMAB, NOTCH1, NPM1, PARP9, PHACTR4, PKIA, PNKD, PPP1R12A, PPP1R9B, PPP4C, PRDX2, PRDX5, PRKAR1B, PRPSAP1, QTRT1, RNASEH1, RPL3, RPTOR, S100A4, SERPINB8, SERPINE1, SERPINH1, SKI, SLC12A9, SLC2…
R-HSA:2682334	EPH-Ephrin signaling	REACTOME_Pathways_26.12.2019	8.50874e-07	0.000460323	1.32065e-21	2.95826e-19	[-1]	Group244	16.3043	15	None Specific Cluster	[ADAM10, EPHA5, MYL12B, PSENEN, TIAM1]	[]	[ARHGEF28, ITSN1]	[]	[]	[ARPC5, SRC]	[]	[ACTG1, EPHA2, SDC2]	[ARPC3]	[ARPC1B, PTK2]	33.3333	0	13.3333	0	0	13.3333	0	20	6.66667	13.3333	32.5791	0	13.5637	0	0	13.7745	0	20.3066	6.8678	12.9084	[ACTG1, ADAM10, ARHGEF28, ARPC1B, ARPC3, ARPC5, EPHA2, EPHA5, ITSN1, MYL12B, PSENEN, PTK2, SDC2, SRC, TIAM1]
R-HSA:3928662	EPHB-mediated forward signaling	REACTOME_Pathways_26.12.2019	3.18562e-07	4.01388e-05	9.09549e-08	4.36584e-06	[-1]	Group45	19.0476	8	None Specific Cluster	[TIAM1]	[ITSN1]	[]	[]	[ARPC5, SRC]	[]	[]	[ARPC1B, PTK2, SDC2]	[ARPC3]	[]	12.5	12.5	0	0	25	0	0	37.5	12.5	0	12.0324	12.4244	0	0	26.0846	0	0	36.755	12.7035	0	[ARPC1B, ARPC3, ARPC5, ITSN1, PTK2, SDC2, SRC, TIAM1]
R-HSA:212165	Epigenetic regulation of gene expression	REACTOME_Pathways_26.12.2019	4.55742e-07	0.000258862	4.10005e-53	1.09471e-50	[-1]	Group287	13.245	20	None Specific Cluster	[SMARCA5, SUZ12]	[KAT2B, TET2, TTF1]	[]	[GTF2H2]	[]	[CD3EAP, MNAT1, MYBBP1A]	[]	[ERCC2, GATAD2A, UHRF1]	[CDK7]	[DNMT1, GTF2H4, HIST1H3E, HIST2H4B, POLR2F, POLR2L, TAF1C]	10	15	0	5	0	15	0	15	5	35	9.79362	15.0781	0	5.22473	0	15.5279	0	15.2609	5.16134	33.9534	[CD3EAP, CDK7, DNMT1, ERCC2, GATAD2A, GTF2H2, GTF2H4, HIST1H3E, HIST2H4B, KAT2B, MNAT1, MYBBP1A, POLR2F, POLR2L, SMARCA5, SUZ12, TAF1C, TET2, TTF1, UHRF1]
KEGG:05120	Epithelial cell signaling in Helicobacter pylori infection	KEGG_26.12.2019	1.94975e-08	1.35313e-05	2.57949e-15	4.79786e-13	[-1]	Group204	21.4286	15	None Specific Cluster	[ADAM10]	[ATP6V1A, CHUK, IKBKG, TJP1]	[]	[MAPK13]	[]	[CXCL8, HBEGF, JUN, SRC]	[]	[TCIRG1]	[ATP6AP1]	[ATP6V0E2, MAPK12, RELA]	6.66667	26.6667	0	6.66667	0	26.6667	0	6.66667	6.66667	20	6.4662	26.5473	0	6.89922	0	27.3393	0	6.71732	6.81551	19.2151	[ADAM10, ATP6AP1, ATP6V0E2, ATP6V1A, CHUK, CXCL8, HBEGF, IKBKG, JUN, MAPK12, MAPK13, RELA, SRC, TCIRG1, TJP1]
KEGG:05120	Epithelial cell signaling in Helicobacter pylori infection	KEGG_26.12.2019	1.94975e-08	1.35313e-05	2.81014e-20	6.12611e-18	[-1]	Group236	21.4286	15	None Specific Cluster	[ADAM10]	[ATP6V1A, CHUK, IKBKG, TJP1]	[]	[MAPK13]	[]	[CXCL8, HBEGF, JUN, SRC]	[]	[TCIRG1]	[ATP6AP1]	[ATP6V0E2, MAPK12, RELA]	6.66667	26.6667	0	6.66667	0	26.6667	0	6.66667	6.66667	20	6.4662	26.5473	0	6.89922	0	27.3393	0	6.71732	6.81551	19.2151	[ADAM10, ATP6AP1, ATP6V0E2, ATP6V1A, CHUK, CXCL8, HBEGF, IKBKG, JUN, MAPK12, MAPK13, RELA, SRC, TCIRG1, TJP1]
KEGG:05120	Epithelial cell signaling in Helicobacter pylori infection	KEGG_26.12.2019	1.94975e-08	1.35313e-05	2.2012e-22	4.9747e-20	[-1]	Group260	21.4286	15	None Specific Cluster	[ADAM10]	[ATP6V1A, CHUK, IKBKG, TJP1]	[]	[MAPK13]	[]	[CXCL8, HBEGF, JUN, SRC]	[]	[TCIRG1]	[ATP6AP1]	[ATP6V0E2, MAPK12, RELA]	6.66667	26.6667	0	6.66667	0	26.6667	0	6.66667	6.66667	20	6.4662	26.5473	0	6.89922	0	27.3393	0	6.71732	6.81551	19.2151	[ADAM10, ATP6AP1, ATP6V0E2, ATP6V1A, CHUK, CXCL8, HBEGF, IKBKG, JUN, MAPK12, MAPK13, RELA, SRC, TCIRG1, TJP1]
KEGG:05120	Epithelial cell signaling in Helicobacter pylori infection	KEGG_26.12.2019	1.94975e-08	1.35313e-05	7.08096e-42	1.86229e-39	[-1]	Group274	21.4286	15	None Specific Cluster	[ADAM10]	[ATP6V1A, CHUK, IKBKG, TJP1]	[]	[MAPK13]	[]	[CXCL8, HBEGF, JUN, SRC]	[]	[TCIRG1]	[ATP6AP1]	[ATP6V0E2, MAPK12, RELA]	6.66667	26.6667	0	6.66667	0	26.6667	0	6.66667	6.66667	20	6.4662	26.5473	0	6.89922	0	27.3393	0	6.71732	6.81551	19.2151	[ADAM10, ATP6AP1, ATP6V0E2, ATP6V1A, CHUK, CXCL8, HBEGF, IKBKG, JUN, MAPK12, MAPK13, RELA, SRC, TCIRG1, TJP1]
R-HSA:8866279	Epsin family proteins bind ubiquitinated cargo	REACTOME_Reactions_26.12.2019	1.55985e-05	0.00634858	2.4303e-11	3.62115e-09	[-1]	Group259	24.2424	8	None Specific Cluster	[EPN2, STAM2, UBB]	[]	[]	[]	[]	[CBL, HBEGF, TGFA]	[]	[EPN1]	[SH3GL1]	[]	37.5	0	0	0	0	37.5	0	12.5	12.5	0	36.3026	0	0	0	0	38.3721	0	12.5708	12.7545	0	[CBL, EPN1, EPN2, HBEGF, SH3GL1, STAM2, TGFA, UBB]
R-HSA:8866279	Epsin family proteins bind ubiquitinated cargo	REACTOME_Reactions_26.12.2019	1.55985e-05	0.00634858	1.38584e-13	2.43908e-11	[-1]	Group278	24.2424	8	None Specific Cluster	[EPN2, STAM2, UBB]	[]	[]	[]	[]	[CBL, HBEGF, TGFA]	[]	[EPN1]	[SH3GL1]	[]	37.5	0	0	0	0	37.5	0	12.5	12.5	0	36.3026	0	0	0	0	38.3721	0	12.5708	12.7545	0	[CBL, EPN1, EPN2, HBEGF, SH3GL1, STAM2, TGFA, UBB]
R-HSA:1236974	ER-Phagosome pathway	REACTOME_Pathways_26.12.2019	1.72752e-06	0.000874124	6.5532e-16	1.27132e-13	[-1]	Group275	16.4706	14	None Specific Cluster	[MYD88, PSMA1, PSMA2, UBB]	[CHUK, IKBKG]	[TLR1]	[SEC61G]	[]	[]	[PSMB9]	[]	[PSMB8, PSMC5]	[PSMA6, PSMD9, SEM1]	28.5714	14.2857	7.14286	7.14286	0	0	7.14286	0	14.2857	21.4286	27.939	14.3381	7.26991	7.45249	0	0	7.5203	0	14.7241	20.756	[CHUK, IKBKG, MYD88, PSMA1, PSMA2, PSMA6, PSMB8, PSMB9, PSMC5, PSMD9, SEC61G, SEM1, TLR1, UBB]
R-HSA:1236974	ER-Phagosome pathway	REACTOME_Pathways_26.12.2019	1.72752e-06	0.000874124	2.61034e-122	7.20454e-120	[-1]	Group289	16.4706	14	None Specific Cluster	[MYD88, PSMA1, PSMA2, UBB]	[CHUK, IKBKG]	[TLR1]	[SEC61G]	[]	[]	[PSMB9]	[]	[PSMB8, PSMC5]	[PSMA6, PSMD9, SEM1]	28.5714	14.2857	7.14286	7.14286	0	0	7.14286	0	14.2857	21.4286	27.939	14.3381	7.26991	7.45249	0	0	7.5203	0	14.7241	20.756	[CHUK, IKBKG, MYD88, PSMA1, PSMA2, PSMA6, PSMB8, PSMB9, PSMC5, PSMD9, SEC61G, SEM1, TLR1, UBB]
KEGG:04012	ErbB signaling pathway	KEGG_26.12.2019	6.83244e-09	4.98768e-06	2.21293e-16	4.3816e-14	[-1]	Group200	20	17	None Specific Cluster	[PIK3CB]	[CBLB]	[CDKN1B, PIK3R3]	[AKT3, ERBB4]	[]	[CBL, HBEGF, JUN, SRC, TGFA]	[]	[CAMK2B, MYC, NRG2, PAK4]	[]	[PTK2, SHC2]	5.88235	5.88235	11.7647	11.7647	0	29.4118	0	23.5294	0	11.7647	5.66141	5.81081	11.7851	12.0811	0	29.9208	0	23.5251	0	11.2157	[AKT3, CAMK2B, CBL, CBLB, CDKN1B, ERBB4, HBEGF, JUN, MYC, NRG2, PAK4, PIK3CB, PIK3R3, PTK2, SHC2, SRC, TGFA]
WP:673	ErbB Signaling Pathway	WikiPathways_26.12.2019	2.98685e-09	2.25806e-06	2.21293e-16	4.3816e-14	[-1]	Group200	19.7802	18	None Specific Cluster	[PIK3CB]	[CBLB]	[CDKN1B, PIK3R3]	[AKT3, ERBB4]	[]	[CBL, HBEGF, JUN, SRC, TGFA]	[]	[CAMK2B, CCND1, MYC, NRG2, PAK4]	[]	[PTK2, SHC2]	5.55556	5.55556	11.1111	11.1111	0	27.7778	0	27.7778	0	11.1111	5.34695	5.48804	11.1305	11.41	0	28.2588	0	27.773	0	10.5927	[AKT3, CAMK2B, CBL, CBLB, CCND1, CDKN1B, ERBB4, HBEGF, JUN, MYC, NRG2, PAK4, PIK3CB, PIK3R3, PTK2, SHC2, SRC, TGFA]
KEGG:04012	ErbB signaling pathway	KEGG_26.12.2019	6.83244e-09	4.98768e-06	3.2904e-23	7.53501e-21	[-1]	Group214	20	17	None Specific Cluster	[PIK3CB]	[CBLB]	[CDKN1B, PIK3R3]	[AKT3, ERBB4]	[]	[CBL, HBEGF, JUN, SRC, TGFA]	[]	[CAMK2B, MYC, NRG2, PAK4]	[]	[PTK2, SHC2]	5.88235	5.88235	11.7647	11.7647	0	29.4118	0	23.5294	0	11.7647	5.66141	5.81081	11.7851	12.0811	0	29.9208	0	23.5251	0	11.2157	[AKT3, CAMK2B, CBL, CBLB, CDKN1B, ERBB4, HBEGF, JUN, MYC, NRG2, PAK4, PIK3CB, PIK3R3, PTK2, SHC2, SRC, TGFA]
WP:673	ErbB Signaling Pathway	WikiPathways_26.12.2019	2.98685e-09	2.25806e-06	3.2904e-23	7.53501e-21	[-1]	Group214	19.7802	18	None Specific Cluster	[PIK3CB]	[CBLB]	[CDKN1B, PIK3R3]	[AKT3, ERBB4]	[]	[CBL, HBEGF, JUN, SRC, TGFA]	[]	[CAMK2B, CCND1, MYC, NRG2, PAK4]	[]	[PTK2, SHC2]	5.55556	5.55556	11.1111	11.1111	0	27.7778	0	27.7778	0	11.1111	5.34695	5.48804	11.1305	11.41	0	28.2588	0	27.773	0	10.5927	[AKT3, CAMK2B, CBL, CBLB, CCND1, CDKN1B, ERBB4, HBEGF, JUN, MYC, NRG2, PAK4, PIK3CB, PIK3R3, PTK2, SHC2, SRC, TGFA]
KEGG:04012	ErbB signaling pathway	KEGG_26.12.2019	6.83244e-09	4.98768e-06	1.14509e-11	1.83215e-09	[-1]	Group223	20	17	None Specific Cluster	[PIK3CB]	[CBLB]	[CDKN1B, PIK3R3]	[AKT3, ERBB4]	[]	[CBL, HBEGF, JUN, SRC, TGFA]	[]	[CAMK2B, MYC, NRG2, PAK4]	[]	[PTK2, SHC2]	5.88235	5.88235	11.7647	11.7647	0	29.4118	0	23.5294	0	11.7647	5.66141	5.81081	11.7851	12.0811	0	29.9208	0	23.5251	0	11.2157	[AKT3, CAMK2B, CBL, CBLB, CDKN1B, ERBB4, HBEGF, JUN, MYC, NRG2, PAK4, PIK3CB, PIK3R3, PTK2, SHC2, SRC, TGFA]
WP:673	ErbB Signaling Pathway	WikiPathways_26.12.2019	2.98685e-09	2.25806e-06	1.14509e-11	1.83215e-09	[-1]	Group223	19.7802	18	None Specific Cluster	[PIK3CB]	[CBLB]	[CDKN1B, PIK3R3]	[AKT3, ERBB4]	[]	[CBL, HBEGF, JUN, SRC, TGFA]	[]	[CAMK2B, CCND1, MYC, NRG2, PAK4]	[]	[PTK2, SHC2]	5.55556	5.55556	11.1111	11.1111	0	27.7778	0	27.7778	0	11.1111	5.34695	5.48804	11.1305	11.41	0	28.2588	0	27.773	0	10.5927	[AKT3, CAMK2B, CBL, CBLB, CCND1, CDKN1B, ERBB4, HBEGF, JUN, MYC, NRG2, PAK4, PIK3CB, PIK3R3, PTK2, SHC2, SRC, TGFA]
KEGG:04012	ErbB signaling pathway	KEGG_26.12.2019	6.83244e-09	4.98768e-06	1.32065e-21	2.95826e-19	[-1]	Group244	20	17	None Specific Cluster	[PIK3CB]	[CBLB]	[CDKN1B, PIK3R3]	[AKT3, ERBB4]	[]	[CBL, HBEGF, JUN, SRC, TGFA]	[]	[CAMK2B, MYC, NRG2, PAK4]	[]	[PTK2, SHC2]	5.88235	5.88235	11.7647	11.7647	0	29.4118	0	23.5294	0	11.7647	5.66141	5.81081	11.7851	12.0811	0	29.9208	0	23.5251	0	11.2157	[AKT3, CAMK2B, CBL, CBLB, CDKN1B, ERBB4, HBEGF, JUN, MYC, NRG2, PAK4, PIK3CB, PIK3R3, PTK2, SHC2, SRC, TGFA]
WP:673	ErbB Signaling Pathway	WikiPathways_26.12.2019	2.98685e-09	2.25806e-06	1.32065e-21	2.95826e-19	[-1]	Group244	19.7802	18	None Specific Cluster	[PIK3CB]	[CBLB]	[CDKN1B, PIK3R3]	[AKT3, ERBB4]	[]	[CBL, HBEGF, JUN, SRC, TGFA]	[]	[CAMK2B, CCND1, MYC, NRG2, PAK4]	[]	[PTK2, SHC2]	5.55556	5.55556	11.1111	11.1111	0	27.7778	0	27.7778	0	11.1111	5.34695	5.48804	11.1305	11.41	0	28.2588	0	27.773	0	10.5927	[AKT3, CAMK2B, CBL, CBLB, CCND1, CDKN1B, ERBB4, HBEGF, JUN, MYC, NRG2, PAK4, PIK3CB, PIK3R3, PTK2, SHC2, SRC, TGFA]
KEGG:04012	ErbB signaling pathway	KEGG_26.12.2019	6.83244e-09	4.98768e-06	1.48203e-27	3.60132e-25	[-1]	Group258	20	17	None Specific Cluster	[PIK3CB]	[CBLB]	[CDKN1B, PIK3R3]	[AKT3, ERBB4]	[]	[CBL, HBEGF, JUN, SRC, TGFA]	[]	[CAMK2B, MYC, NRG2, PAK4]	[]	[PTK2, SHC2]	5.88235	5.88235	11.7647	11.7647	0	29.4118	0	23.5294	0	11.7647	5.66141	5.81081	11.7851	12.0811	0	29.9208	0	23.5251	0	11.2157	[AKT3, CAMK2B, CBL, CBLB, CDKN1B, ERBB4, HBEGF, JUN, MYC, NRG2, PAK4, PIK3CB, PIK3R3, PTK2, SHC2, SRC, TGFA]
WP:673	ErbB Signaling Pathway	WikiPathways_26.12.2019	2.98685e-09	2.25806e-06	1.48203e-27	3.60132e-25	[-1]	Group258	19.7802	18	None Specific Cluster	[PIK3CB]	[CBLB]	[CDKN1B, PIK3R3]	[AKT3, ERBB4]	[]	[CBL, HBEGF, JUN, SRC, TGFA]	[]	[CAMK2B, CCND1, MYC, NRG2, PAK4]	[]	[PTK2, SHC2]	5.55556	5.55556	11.1111	11.1111	0	27.7778	0	27.7778	0	11.1111	5.34695	5.48804	11.1305	11.41	0	28.2588	0	27.773	0	10.5927	[AKT3, CAMK2B, CBL, CBLB, CCND1, CDKN1B, ERBB4, HBEGF, JUN, MYC, NRG2, PAK4, PIK3CB, PIK3R3, PTK2, SHC2, SRC, TGFA]
WP:673	ErbB Signaling Pathway	WikiPathways_26.12.2019	2.98685e-09	2.25806e-06	5.02897e-64	1.35279e-61	[-1]	Group282	19.7802	18	None Specific Cluster	[PIK3CB]	[CBLB]	[CDKN1B, PIK3R3]	[AKT3, ERBB4]	[]	[CBL, HBEGF, JUN, SRC, TGFA]	[]	[CAMK2B, CCND1, MYC, NRG2, PAK4]	[]	[PTK2, SHC2]	5.55556	5.55556	11.1111	11.1111	0	27.7778	0	27.7778	0	11.1111	5.34695	5.48804	11.1305	11.41	0	28.2588	0	27.773	0	10.5927	[AKT3, CAMK2B, CBL, CBLB, CCND1, CDKN1B, ERBB4, HBEGF, JUN, MYC, NRG2, PAK4, PIK3CB, PIK3R3, PTK2, SHC2, SRC, TGFA]
R-HSA:6782138	ERCC5 and RPA bind TC-NER site	REACTOME_Reactions_26.12.2019	1.08807e-08	7.76884e-06	4.10005e-53	1.09471e-50	[-1]	Group287	26.5306	13	None Specific Cluster	[UBB, USP7]	[]	[]	[GTF2H2, HMGN1]	[]	[MNAT1]	[]	[ERCC2, PRPF19]	[CDK7]	[DDB1, GTF2H4, POLR2F, POLR2I, POLR2L]	15.3846	0	0	15.3846	0	7.69231	0	15.3846	7.69231	38.4615	15.0655	0	0	16.0744	0	7.9622	0	15.6506	7.93969	37.3076	[CDK7, DDB1, ERCC2, GTF2H2, GTF2H4, HMGN1, MNAT1, POLR2F, POLR2I, POLR2L, PRPF19, UBB, USP7]
R-HSA:6782138	ERCC5 and RPA bind TC-NER site	REACTOME_Reactions_26.12.2019	1.10198e-06	0.000125626	4.85823e-08	2.42911e-06	[-1]	Group64	16.3265	8	None Specific Cluster	[UBB]	[]	[GTF2H2, HMGN1, USP7]	[]	[MNAT1]	[]	[]	[]	[CDK7, DDB1, GTF2H4]	[]	12.5	0	37.5	0	12.5	0	0	0	37.5	0	11.9491	0	37.2526	0	12.952	0	0	0	37.8464	0	[CDK7, DDB1, GTF2H2, GTF2H4, HMGN1, MNAT1, UBB, USP7]
R-HSA:6781840	ERCC6 binds stalled RNA Pol II	REACTOME_Reactions_26.12.2019	7.56184e-07	0.000413632	4.10005e-53	1.09471e-50	[-1]	Group287	34.7826	8	None Specific Cluster	[]	[]	[]	[GTF2H2]	[]	[MNAT1]	[]	[ERCC2]	[CDK7]	[GTF2H4, POLR2F, POLR2I, POLR2L]	0	0	0	12.5	0	12.5	0	12.5	12.5	50	0	0	0	13.0452	0	12.9235	0	12.7013	12.8869	48.4432	[CDK7, ERCC2, GTF2H2, GTF2H4, MNAT1, POLR2F, POLR2I, POLR2L]
R-HSA:6781833	ERCC8 (CSA) binds stalled RNA Pol II	REACTOME_Reactions_26.12.2019	4.00189e-08	2.66526e-05	4.10005e-53	1.09471e-50	[-1]	Group287	29.7297	11	None Specific Cluster	[]	[COPS2]	[]	[GTF2H2]	[]	[MNAT1]	[]	[ERCC2]	[CDK7, COPS6]	[DDB1, GTF2H4, POLR2F, POLR2I, POLR2L]	0	9.09091	0	9.09091	0	9.09091	0	9.09091	18.1818	45.4545	0	9.1235	0	9.48419	0	9.39568	0	9.23414	18.7382	44.0243	[CDK7, COPS2, COPS6, DDB1, ERCC2, GTF2H2, GTF2H4, MNAT1, POLR2F, POLR2I, POLR2L]
R-HSA:6781833	ERCC8 (CSA) binds stalled RNA Pol II	REACTOME_Reactions_26.12.2019	2.60081e-05	0.00179456	4.85823e-08	2.42911e-06	[-1]	Group64	16.2162	6	None Specific Cluster	[COPS2]	[]	[GTF2H2]	[]	[MNAT1]	[]	[]	[]	[CDK7, DDB1, GTF2H4]	[]	16.6667	0	16.6667	0	16.6667	0	0	0	50	0	15.8971	0	16.5204	0	17.2314	0	0	0	50.3511	0	[CDK7, COPS2, DDB1, GTF2H2, GTF2H4, MNAT1]
R-HSA:6781867	ERCC8:DDB1:CUL4:RBX1 ubiquitinates ERCC6 and RNA Pol II	REACTOME_Reactions_26.12.2019	9.80013e-08	6.19368e-05	4.10005e-53	1.09471e-50	[-1]	Group287	31.25	10	None Specific Cluster	[UBB]	[]	[]	[GTF2H2]	[]	[MNAT1]	[]	[ERCC2]	[CDK7]	[DDB1, GTF2H4, POLR2F, POLR2I, POLR2L]	10	0	0	10	0	10	0	10	10	50	9.8333	0	0	10.4918	0	10.3939	0	10.2152	10.3645	48.7014	[CDK7, DDB1, ERCC2, GTF2H2, GTF2H4, MNAT1, POLR2F, POLR2I, POLR2L, UBB]
R-HSA:6781867	ERCC8:DDB1:CUL4:RBX1 ubiquitinates ERCC6 and RNA Pol II	REACTOME_Reactions_26.12.2019	1.08565e-05	0.00087938	4.85823e-08	2.42911e-06	[-1]	Group64	18.75	6	None Specific Cluster	[UBB]	[]	[GTF2H2]	[]	[MNAT1]	[]	[]	[]	[CDK7, DDB1, GTF2H4]	[]	16.6667	0	16.6667	0	16.6667	0	0	0	50	0	15.8971	0	16.5204	0	17.2314	0	0	0	50.3511	0	[CDK7, DDB1, GTF2H2, GTF2H4, MNAT1, UBB]
R-HSA:6809003	ERGIC-to-Golgi vesicles bind dynein:dynactin	REACTOME_Reactions_26.12.2019	0.00652311	0.0391386	9.69634e-07	3.9755e-05	[-1]	Group54	6.84932	5	Specific for Cluster #7	[CAPZB]	[]	[]	[]	[]	[]	[COPE, TUBB2A, TUBB6]	[TUBB3]	[]	[]	20	0	0	0	0	0	60	20	0	0	19.2169	0	0	0	0	0	61.216	19.5671	0	0	[CAPZB, COPE, TUBB2A, TUBB3, TUBB6]
WP:3931	ESC Pluripotency Pathways	WikiPathways_26.12.2019	2.27688e-07	0.000136158	5.97977e-27	1.42917e-24	[-1]	Group242	15.126	18	None Specific Cluster	[]	[]	[LIFR]	[AKT3]	[]	[FGF5, FGFR1, JUN, LIF, MAP2K3, NOG]	[]	[FZD8, JAK1, LRP5, SMAD6, WNT5A]	[AXIN1]	[DVL1, MAPK12, WNT2B, WNT5B]	0	0	5.55556	5.55556	0	33.3333	0	27.7778	5.55556	22.2222	0	0	5.57779	5.71787	0	33.987	0	27.8356	5.6485	21.2332	[AKT3, AXIN1, DVL1, FGF5, FGFR1, FZD8, JAK1, JUN, LIF, LIFR, LRP5, MAP2K3, MAPK12, NOG, SMAD6, WNT2B, WNT5A, WNT5B]
WP:3931	ESC Pluripotency Pathways	WikiPathways_26.12.2019	2.27688e-07	0.000136158	5.02897e-64	1.35279e-61	[-1]	Group282	15.126	18	None Specific Cluster	[]	[]	[LIFR]	[AKT3]	[]	[FGF5, FGFR1, JUN, LIF, MAP2K3, NOG]	[]	[FZD8, JAK1, LRP5, SMAD6, WNT5A]	[AXIN1]	[DVL1, MAPK12, WNT2B, WNT5B]	0	0	5.55556	5.55556	0	33.3333	0	27.7778	5.55556	22.2222	0	0	5.57779	5.71787	0	33.987	0	27.8356	5.6485	21.2332	[AKT3, AXIN1, DVL1, FGF5, FGFR1, FZD8, JAK1, JUN, LIF, LIFR, LRP5, MAP2K3, MAPK12, NOG, SMAD6, WNT2B, WNT5A, WNT5B]
R-HSA:2467809	ESPL1 (Separase) cleaves centromeric cohesin	REACTOME_Reactions_26.12.2019	2.54257e-14	2.48409e-11	1.57006e-46	4.17637e-44	[-1]	Group286	21.9512	27	None Specific Cluster	[CENPC, CENPQ, ITGB3BP, NUP133, PPP2R5A, SGO1, ZWINT]	[CENPM, DSN1, NUP85, SGO2, SMC1A, SPC24, SPC25, ZW10]	[BUB1, CENPF, KIF2C, NDC80]	[ZWILCH]	[INCENP]	[TUBB2A]	[]	[TUBB6]	[RPS27]	[CENPS, MAD1L1, TUBB3]	25.9259	29.6296	14.8148	3.7037	3.7037	3.7037	0	3.7037	3.7037	11.1111	25.3247	29.7062	15.0621	3.86008	3.90061	3.82405	0	3.75831	3.81325	10.7508	[BUB1, CENPC, CENPF, CENPM, CENPQ, CENPS, DSN1, INCENP, ITGB3BP, KIF2C, MAD1L1, NDC80, NUP133, NUP85, PPP2R5A, RPS27, SGO1, SGO2, SMC1A, SPC24, SPC25, TUBB2A, TUBB3, TUBB6, ZW10, ZWILCH, ZWINT]
R-HSA:2467809	ESPL1 (Separase) cleaves centromeric cohesin	REACTOME_Reactions_26.12.2019	1.36457e-08	2.30612e-06	2.69463e-17	1.77846e-15	[-1]	Group65	11.3821	14	None Specific Cluster	[CENPC, CENPM, NUP133, SPC24, ZWINT]	[BUB1, DSN1, KIF2C, SMC1A]	[ZWILCH]	[INCENP]	[]	[]	[TUBB2A, TUBB6]	[TUBB3]	[]	[]	35.7143	28.5714	7.14286	7.14286	0	0	14.2857	7.14286	0	0	34.7507	28.7063	7.22263	7.48359	0	0	14.7599	7.07679	0	0	[BUB1, CENPC, CENPM, DSN1, INCENP, KIF2C, NUP133, SMC1A, SPC24, TUBB2A, TUBB3, TUBB6, ZWILCH, ZWINT]
R-HSA:8939211	ESR-mediated signaling	REACTOME_Pathways_26.12.2019	3.54783e-14	3.44849e-11	3.54783e-14	6.38609e-12	[-1]	Group165	16.1435	36	None Specific Cluster	[HSP90AB1, UHMK1]	[CXCL12, KAT2B, SMC1A]	[CDKN1B, PIK3R3]	[AKT3, ERBB4, GNB4]	[NCOA2]	[FOSB, HBEGF, JUN, SPHK1, SRC, TGFA, TLE3]	[]	[CARM1, CBFB, CCND1, MYC]	[AXIN1, CAV1, CTSD, PRKCZ]	[GNB2, GTF2F1, HIST1H3E, HIST2H4B, JUND, KDM4B, POLR2F, POLR2I, POLR2L, PTK2]	5.55556	8.33333	5.55556	8.33333	2.77778	19.4444	0	11.1111	11.1111	27.7778	5.38855	8.29611	5.60854	8.62409	2.90488	19.9351	0	11.1956	11.3593	26.6879	[AKT3, AXIN1, CARM1, CAV1, CBFB, CCND1, CDKN1B, CTSD, CXCL12, ERBB4, FOSB, GNB2, GNB4, GTF2F1, HBEGF, HIST1H3E, HIST2H4B, HSP90AB1, JUN, JUND, KAT2B, KDM4B, MYC, NCOA2, PIK3R3, POLR2F, POLR2I, POLR2L, PRKCZ, PTK2, SMC1A, SPHK1, SRC, TGFA, TLE3, UHMK1]
R-HSA:8939211	ESR-mediated signaling	REACTOME_Pathways_26.12.2019	3.54783e-14	3.44849e-11	2.21293e-16	4.3816e-14	[-1]	Group200	16.1435	36	None Specific Cluster	[HSP90AB1, UHMK1]	[CXCL12, KAT2B, SMC1A]	[CDKN1B, PIK3R3]	[AKT3, ERBB4, GNB4]	[NCOA2]	[FOSB, HBEGF, JUN, SPHK1, SRC, TGFA, TLE3]	[]	[CARM1, CBFB, CCND1, MYC]	[AXIN1, CAV1, CTSD, PRKCZ]	[GNB2, GTF2F1, HIST1H3E, HIST2H4B, JUND, KDM4B, POLR2F, POLR2I, POLR2L, PTK2]	5.55556	8.33333	5.55556	8.33333	2.77778	19.4444	0	11.1111	11.1111	27.7778	5.38855	8.29611	5.60854	8.62409	2.90488	19.9351	0	11.1956	11.3593	26.6879	[AKT3, AXIN1, CARM1, CAV1, CBFB, CCND1, CDKN1B, CTSD, CXCL12, ERBB4, FOSB, GNB2, GNB4, GTF2F1, HBEGF, HIST1H3E, HIST2H4B, HSP90AB1, JUN, JUND, KAT2B, KDM4B, MYC, NCOA2, PIK3R3, POLR2F, POLR2I, POLR2L, PRKCZ, PTK2, SMC1A, SPHK1, SRC, TGFA, TLE3, UHMK1]
GO:0051303	establishment of chromosome localization	GO_BiologicalProcess-EBI-UniProt-GOA_26.12.2019_00h00	1.75599e-13	1.67346e-10	1.06282e-34	2.72083e-32	[4, 5]	Group270	24.4681	23	None Specific Cluster	[CENPC, CENPQ, CHMP5, CHMP7, RAB11A, SPICE1, TERF1]	[CRYBG1, ZW10]	[CENPF, DLGAP5, KIF14, KIF2C, NDC80]	[MLH1]	[]	[RRS1]	[ANGPTL2, KIF22]	[CHMP4A]	[CDK7, MXD1, NUP62]	[MAD1L1]	30.4348	8.69565	21.7391	4.34783	0	4.34783	8.69565	4.34783	13.0435	4.34783	29.5039	8.65213	21.9346	4.49709	0	4.45512	9.07603	4.37853	13.3276	4.17497	[ANGPTL2, CDK7, CENPC, CENPF, CENPQ, CHMP4A, CHMP5, CHMP7, CRYBG1, DLGAP5, KIF14, KIF22, KIF2C, MAD1L1, MLH1, MXD1, NDC80, NUP62, RAB11A, RRS1, SPICE1, TERF1, ZW10]
GO:0061028	establishment of endothelial barrier	GO_BiologicalProcess-EBI-UniProt-GOA_26.12.2019_00h00	1.25825e-05	0.0052595	6.39576e-08	6.26784e-06	[6, 7, 8]	Group154	19.2308	10	None Specific Cluster	[AFDN, MYD88, RDX]	[TJP1]	[]	[]	[IL1B]	[]	[]	[MYADM, ROBO4, VEGFA]	[]	[FASN, ICAM1]	30	10	0	0	10	0	0	30	0	20	29.4056	10.0605	0	0	10.5681	0	0	30.5476	0	19.4183	[AFDN, FASN, ICAM1, IL1B, MYADM, MYD88, RDX, ROBO4, TJP1, VEGFA]
GO:0090150	establishment of protein localization to membrane	GO_BiologicalProcess-EBI-UniProt-GOA_26.12.2019_00h00	1.57875e-24	1.78873e-21	2.08687e-86	5.71801e-84	[4, 5, 6]	Group266	15.5606	68	None Specific Cluster	[AFDN, AGK, C2CD5, ITGB1BP1, MRPL13, RAB11A, RAB3IP, RPL12, RPL27, RPS17, SUGT1, ZDHHC2]	[MFF]	[GOLPH3L, LRRC7, PMAIP1]	[MTCL1, RPL9, SRP19]	[AQP11, BMF, GDF5, NCOA2]	[BID]	[CDK5, WRB-SH3BGR]	[CHMP4A, SRP68, TIMM13, TMEM158]	[DKK3, ERGIC3, NR2F2, RPL30, RPL34, RPS27, RPS28, SCRIB, SYS1]	[ARSA, ATG3, BAX, BBC3, FIS1, NDUFA13, NMT1, PDCD5, POP7, PRDX2, RAB11B, ROMO1, RPL14, RPL18A, RPL19, RPL24, RPL29, RPL3, RPL32, RPL35, RPL35A, RPL37, RPL37A, RPS11, RPS19, RPS3, RPS5, RPS9, ZDHHC24]	17.6471	1.47059	4.41176	4.41176	5.88235	1.47059	2.94118	5.88235	13.2353	42.6471	17.331	1.48236	4.50965	4.6229	6.22859	1.52659	3.10998	6.00136	13.7004	41.4871	[AFDN, AGK, AQP11, ARSA, ATG3, BAX, BBC3, BID, BMF, C2CD5, CDK5, CHMP4A, DKK3, ERGIC3, FIS1, GDF5, GOLPH3L, ITGB1BP1, LRRC7, MFF, MRPL13, MTCL1, NCOA2, NDUFA13, NMT1, NR2F2, PDCD5, PMAIP1, POP7, PRDX2, RAB11A, RAB11B, RAB3IP, ROMO1, RPL12, RPL14, RPL18A, RPL19, RPL24, RPL27, RPL29, RPL3, RPL30, RPL32, RPL34, RPL35, RPL35A, RPL37, RPL37A, RPL9, RPS11, RPS17, RPS19, RPS27, RPS28, RPS3, RPS5, RPS9, …
GO:0090150	establishment of protein localization to membrane	GO_BiologicalProcess-EBI-UniProt-GOA_26.12.2019_00h00	1.57875e-24	1.78873e-21	3.9511e-219	1.10631e-216	[4, 5, 6]	Group288	15.5606	68	None Specific Cluster	[AFDN, AGK, C2CD5, ITGB1BP1, MRPL13, RAB11A, RAB3IP, RPL12, RPL27, RPS17, SUGT1, ZDHHC2]	[MFF]	[GOLPH3L, LRRC7, PMAIP1]	[MTCL1, RPL9, SRP19]	[AQP11, BMF, GDF5, NCOA2]	[BID]	[CDK5, WRB-SH3BGR]	[CHMP4A, SRP68, TIMM13, TMEM158]	[DKK3, ERGIC3, NR2F2, RPL30, RPL34, RPS27, RPS28, SCRIB, SYS1]	[ARSA, ATG3, BAX, BBC3, FIS1, NDUFA13, NMT1, PDCD5, POP7, PRDX2, RAB11B, ROMO1, RPL14, RPL18A, RPL19, RPL24, RPL29, RPL3, RPL32, RPL35, RPL35A, RPL37, RPL37A, RPS11, RPS19, RPS3, RPS5, RPS9, ZDHHC24]	17.6471	1.47059	4.41176	4.41176	5.88235	1.47059	2.94118	5.88235	13.2353	42.6471	17.331	1.48236	4.50965	4.6229	6.22859	1.52659	3.10998	6.00136	13.7004	41.4871	[AFDN, AGK, AQP11, ARSA, ATG3, BAX, BBC3, BID, BMF, C2CD5, CDK5, CHMP4A, DKK3, ERGIC3, FIS1, GDF5, GOLPH3L, ITGB1BP1, LRRC7, MFF, MRPL13, MTCL1, NCOA2, NDUFA13, NMT1, NR2F2, PDCD5, PMAIP1, POP7, PRDX2, RAB11A, RAB11B, RAB3IP, ROMO1, RPL12, RPL14, RPL18A, RPL19, RPL24, RPL27, RPL29, RPL3, RPL30, RPL32, RPL34, RPL35, RPL35A, RPL37, RPL37A, RPL9, RPS11, RPS17, RPS19, RPS27, RPS28, RPS3, RPS5, RPS9, …
GO:0090151	establishment of protein localization to mitochondrial membrane	GO_BiologicalProcess-EBI-UniProt-GOA_26.12.2019_00h00	9.07115e-05	0.028937	5.23652e-13	8.84973e-11	[5, 6, 7, 8]	Group179	27.2727	6	None Specific Cluster	[AGK]	[]	[]	[]	[]	[]	[]	[TIMM13]	[ERGIC3]	[NDUFA13, PDCD5, ROMO1]	16.6667	0	0	0	0	0	0	16.6667	16.6667	50	16.4895	0	0	0	0	0	0	17.1298	17.3802	49.0004	[AGK, ERGIC3, NDUFA13, PDCD5, ROMO1, TIMM13]
GO:0090151	establishment of protein localization to mitochondrial membrane	GO_BiologicalProcess-EBI-UniProt-GOA_26.12.2019_00h00	9.07115e-05	0.028937	1.2367e-28	3.05466e-26	[5, 6, 7, 8]	Group205	27.2727	6	None Specific Cluster	[AGK]	[]	[]	[]	[]	[]	[]	[TIMM13]	[ERGIC3]	[NDUFA13, PDCD5, ROMO1]	16.6667	0	0	0	0	0	0	16.6667	16.6667	50	16.4895	0	0	0	0	0	0	17.1298	17.3802	49.0004	[AGK, ERGIC3, NDUFA13, PDCD5, ROMO1, TIMM13]
GO:0090151	establishment of protein localization to mitochondrial membrane	GO_BiologicalProcess-EBI-UniProt-GOA_26.12.2019_00h00	9.07115e-05	0.028937	1.91826e-127	5.35195e-125	[5, 6, 7, 8]	Group281	27.2727	6	None Specific Cluster	[AGK]	[]	[]	[]	[]	[]	[]	[TIMM13]	[ERGIC3]	[NDUFA13, PDCD5, ROMO1]	16.6667	0	0	0	0	0	0	16.6667	16.6667	50	16.4895	0	0	0	0	0	0	17.1298	17.3802	49.0004	[AGK, ERGIC3, NDUFA13, PDCD5, ROMO1, TIMM13]
GO:0072655	establishment of protein localization to mitochondrion	GO_BiologicalProcess-EBI-UniProt-GOA_26.12.2019_00h00	7.57296e-19	8.15608e-16	2.08687e-86	5.71801e-84	[5, 6, 7]	Group266	20.9945	38	None Specific Cluster	[AGK, DNAJA1, LAMTOR3, LEPR, PSAT1, TOMM70]	[DDIT3, MFF]	[LRRK2, PLAG1, PMAIP1, RHOU]	[]	[BMF]	[BID, HK1, HK2]	[]	[TIMM13, TMEM158, TOMM40]	[ERGIC3]	[ABLIM3, ATP5IF1, AURKAIP1, BAX, BBC3, FIS1, LEPROT, MCFD2, NDUFA13, NMT1, PDCD5, PIN1, ROMO1, SLC25A6, TIMM23, TIMM8B, TSPO, UBL5]	15.7895	5.26316	10.5263	0	2.63158	7.89474	0	7.89474	2.63158	47.3684	15.5984	5.33666	10.8235	0	2.80295	8.24381	0	8.10207	2.74017	46.3525	[ABLIM3, AGK, ATP5IF1, AURKAIP1, BAX, BBC3, BID, BMF, DDIT3, DNAJA1, ERGIC3, FIS1, HK1, HK2, LAMTOR3, LEPR, LEPROT, LRRK2, MCFD2, MFF, NDUFA13, NMT1, PDCD5, PIN1, PLAG1, PMAIP1, PSAT1, RHOU, ROMO1, SLC25A6, TIMM13, TIMM23, TIMM8B, TMEM158, TOMM40, TOMM70, TSPO, UBL5]
GO:0072655	establishment of protein localization to mitochondrion	GO_BiologicalProcess-EBI-UniProt-GOA_26.12.2019_00h00	7.57296e-19	8.15608e-16	1.91826e-127	5.35195e-125	[5, 6, 7]	Group281	20.9945	38	None Specific Cluster	[AGK, DNAJA1, LAMTOR3, LEPR, PSAT1, TOMM70]	[DDIT3, MFF]	[LRRK2, PLAG1, PMAIP1, RHOU]	[]	[BMF]	[BID, HK1, HK2]	[]	[TIMM13, TMEM158, TOMM40]	[ERGIC3]	[ABLIM3, ATP5IF1, AURKAIP1, BAX, BBC3, FIS1, LEPROT, MCFD2, NDUFA13, NMT1, PDCD5, PIN1, ROMO1, SLC25A6, TIMM23, TIMM8B, TSPO, UBL5]	15.7895	5.26316	10.5263	0	2.63158	7.89474	0	7.89474	2.63158	47.3684	15.5984	5.33666	10.8235	0	2.80295	8.24381	0	8.10207	2.74017	46.3525	[ABLIM3, AGK, ATP5IF1, AURKAIP1, BAX, BBC3, BID, BMF, DDIT3, DNAJA1, ERGIC3, FIS1, HK1, HK2, LAMTOR3, LEPR, LEPROT, LRRK2, MCFD2, MFF, NDUFA13, NMT1, PDCD5, PIN1, PLAG1, PMAIP1, PSAT1, RHOU, ROMO1, SLC25A6, TIMM13, TIMM23, TIMM8B, TMEM158, TOMM40, TOMM70, TSPO, UBL5]
GO:0072594	establishment of protein localization to organelle	GO_BiologicalProcess-EBI-UniProt-GOA_26.12.2019_00h00	2.49752e-49	2.9221e-46	2.08687e-86	5.71801e-84	[4, 5, 6]	Group266	17.0929	127	None Specific Cluster	[AGK, DNAJA1, HEATR3, HSP90AB1, IDE, LAMTOR3, LEPR, MRPL13, NUP133, PCYT1A, PEX12, PMM2, PSAT1, RAB11A, RAB23, RPL12, RPL27, RPS17, SUGT1, TERF1, TOMM70, UBB, UFM1, ZFYVE16]	[AP4M1, CBLB, DDIT3, MBD4, MFF, NUMB, NUP85, PEX2, SBNO1, SPC25, TRAPPC8, USP46]	[CROT, DDO, LRRC7, LRRK2, NUP188, NUP50, PKIA, PLAG1, PMAIP1, RHOU, SMAD3]	[IPO7, KPNA3, RPL9, SEC61G, SRP19, UBE2D1, UBE2D2]	[BMF, GDF5, NEURL1B, SORL1]	[BID, HK1, HK2, RGS4, TMX2-CTNND1]	[MXD3]	[BCAR1, CDKN3, CHMP4A, SRP68, TIMM13, TMEM158, TOMM40]	[DKK3, DMAP1, ERGIC3, IPO4, LAMP1, MMAB, NUP62, PEX14, RPL30, RPL34, RPS27, RPS28, SCRIB, SLC12A9, TNPO2]	[ABLIM3, ARSA, ATP5IF1, AURKAIP1, BAX, BBC3, FIS1, ING1, LEPROT, LMNA, LONP1, MCFD2, NDUFA13, NMT1, NUTF2, PDCD5, PIN1, POP7, ROMO1, RPL14, RPL18A, RPL19, RPL24, RPL29, RPL3, RPL32, RPL35, RPL35A, RPL37, RPL37A, RPS11, RPS19, RPS3, RPS5, RPS9, SLC25A6, SORT1, TIMM23, TIMM8B, TSPO, UBL5]	18.8976	9.44882	8.66142	5.51181	3.14961	3.93701	0.787402	5.51181	11.811	32.2835	18.5181	9.50336	8.83396	5.76279	3.3276	4.07786	0.830747	5.61085	12.199	31.3358	[ABLIM3, AGK, AP4M1, ARSA, ATP5IF1, AURKAIP1, BAX, BBC3, BCAR1, BID, BMF, CBLB, CDKN3, CHMP4A, CROT, DDIT3, DDO, DKK3, DMAP1, DNAJA1, ERGIC3, FIS1, GDF5, HEATR3, HK1, HK2, HSP90AB1, IDE, ING1, IPO4, IPO7, KPNA3, LAMP1, LAMTOR3, LEPR, LEPROT, LMNA, LONP1, LRRC7, LRRK2, MBD4, MCFD2, MFF, MMAB, MRPL13, MXD3, NDUFA13, NEURL1B, NMT1, NUMB, NUP133, NUP188, NUP50, NUP62, NUP85, NUTF2, PCYT1A, PDCD5, PEX…
GO:0072594	establishment of protein localization to organelle	GO_BiologicalProcess-EBI-UniProt-GOA_26.12.2019_00h00	2.49752e-49	2.9221e-46	1.91826e-127	5.35195e-125	[4, 5, 6]	Group281	17.0929	127	None Specific Cluster	[AGK, DNAJA1, HEATR3, HSP90AB1, IDE, LAMTOR3, LEPR, MRPL13, NUP133, PCYT1A, PEX12, PMM2, PSAT1, RAB11A, RAB23, RPL12, RPL27, RPS17, SUGT1, TERF1, TOMM70, UBB, UFM1, ZFYVE16]	[AP4M1, CBLB, DDIT3, MBD4, MFF, NUMB, NUP85, PEX2, SBNO1, SPC25, TRAPPC8, USP46]	[CROT, DDO, LRRC7, LRRK2, NUP188, NUP50, PKIA, PLAG1, PMAIP1, RHOU, SMAD3]	[IPO7, KPNA3, RPL9, SEC61G, SRP19, UBE2D1, UBE2D2]	[BMF, GDF5, NEURL1B, SORL1]	[BID, HK1, HK2, RGS4, TMX2-CTNND1]	[MXD3]	[BCAR1, CDKN3, CHMP4A, SRP68, TIMM13, TMEM158, TOMM40]	[DKK3, DMAP1, ERGIC3, IPO4, LAMP1, MMAB, NUP62, PEX14, RPL30, RPL34, RPS27, RPS28, SCRIB, SLC12A9, TNPO2]	[ABLIM3, ARSA, ATP5IF1, AURKAIP1, BAX, BBC3, FIS1, ING1, LEPROT, LMNA, LONP1, MCFD2, NDUFA13, NMT1, NUTF2, PDCD5, PIN1, POP7, ROMO1, RPL14, RPL18A, RPL19, RPL24, RPL29, RPL3, RPL32, RPL35, RPL35A, RPL37, RPL37A, RPS11, RPS19, RPS3, RPS5, RPS9, SLC25A6, SORT1, TIMM23, TIMM8B, TSPO, UBL5]	18.8976	9.44882	8.66142	5.51181	3.14961	3.93701	0.787402	5.51181	11.811	32.2835	18.5181	9.50336	8.83396	5.76279	3.3276	4.07786	0.830747	5.61085	12.199	31.3358	[ABLIM3, AGK, AP4M1, ARSA, ATP5IF1, AURKAIP1, BAX, BBC3, BCAR1, BID, BMF, CBLB, CDKN3, CHMP4A, CROT, DDIT3, DDO, DKK3, DMAP1, DNAJA1, ERGIC3, FIS1, GDF5, HEATR3, HK1, HK2, HSP90AB1, IDE, ING1, IPO4, IPO7, KPNA3, LAMP1, LAMTOR3, LEPR, LEPROT, LMNA, LONP1, LRRC7, LRRK2, MBD4, MCFD2, MFF, MMAB, MRPL13, MXD3, NDUFA13, NEURL1B, NMT1, NUMB, NUP133, NUP188, NUP50, NUP62, NUP85, NUTF2, PCYT1A, PDCD5, PEX…
GO:0072594	establishment of protein localization to organelle	GO_BiologicalProcess-EBI-UniProt-GOA_26.12.2019_00h00	2.49752e-49	2.9221e-46	3.9511e-219	1.10631e-216	[4, 5, 6]	Group288	17.0929	127	None Specific Cluster	[AGK, DNAJA1, HEATR3, HSP90AB1, IDE, LAMTOR3, LEPR, MRPL13, NUP133, PCYT1A, PEX12, PMM2, PSAT1, RAB11A, RAB23, RPL12, RPL27, RPS17, SUGT1, TERF1, TOMM70, UBB, UFM1, ZFYVE16]	[AP4M1, CBLB, DDIT3, MBD4, MFF, NUMB, NUP85, PEX2, SBNO1, SPC25, TRAPPC8, USP46]	[CROT, DDO, LRRC7, LRRK2, NUP188, NUP50, PKIA, PLAG1, PMAIP1, RHOU, SMAD3]	[IPO7, KPNA3, RPL9, SEC61G, SRP19, UBE2D1, UBE2D2]	[BMF, GDF5, NEURL1B, SORL1]	[BID, HK1, HK2, RGS4, TMX2-CTNND1]	[MXD3]	[BCAR1, CDKN3, CHMP4A, SRP68, TIMM13, TMEM158, TOMM40]	[DKK3, DMAP1, ERGIC3, IPO4, LAMP1, MMAB, NUP62, PEX14, RPL30, RPL34, RPS27, RPS28, SCRIB, SLC12A9, TNPO2]	[ABLIM3, ARSA, ATP5IF1, AURKAIP1, BAX, BBC3, FIS1, ING1, LEPROT, LMNA, LONP1, MCFD2, NDUFA13, NMT1, NUTF2, PDCD5, PIN1, POP7, ROMO1, RPL14, RPL18A, RPL19, RPL24, RPL29, RPL3, RPL32, RPL35, RPL35A, RPL37, RPL37A, RPS11, RPS19, RPS3, RPS5, RPS9, SLC25A6, SORT1, TIMM23, TIMM8B, TSPO, UBL5]	18.8976	9.44882	8.66142	5.51181	3.14961	3.93701	0.787402	5.51181	11.811	32.2835	18.5181	9.50336	8.83396	5.76279	3.3276	4.07786	0.830747	5.61085	12.199	31.3358	[ABLIM3, AGK, AP4M1, ARSA, ATP5IF1, AURKAIP1, BAX, BBC3, BCAR1, BID, BMF, CBLB, CDKN3, CHMP4A, CROT, DDIT3, DDO, DKK3, DMAP1, DNAJA1, ERGIC3, FIS1, GDF5, HEATR3, HK1, HK2, HSP90AB1, IDE, ING1, IPO4, IPO7, KPNA3, LAMP1, LAMTOR3, LEPR, LEPROT, LMNA, LONP1, LRRC7, LRRK2, MBD4, MCFD2, MFF, MMAB, MRPL13, MXD3, NDUFA13, NEURL1B, NMT1, NUMB, NUP133, NUP188, NUP50, NUP62, NUP85, NUTF2, PCYT1A, PDCD5, PEX…
GO:0045197	establishment or maintenance of epithelial cell apical/basal polarity	GO_BiologicalProcess-EBI-UniProt-GOA_26.12.2019_00h00	9.37044e-05	0.029798	9.37044e-05	0.00149927	[5]	Group042	15.3846	10	None Specific Cluster	[SYNJ2BP]	[]	[LRRC7]	[MTCL1]	[GDF5]	[]	[DAB2IP]	[CAMSAP3, WDR1, WNT5A]	[DLG1, SCRIB]	[]	10	0	10	10	10	0	10	30	20	0	9.53545	0	9.92475	10.174	10.2808	0	10.2666	29.7173	20.1011	0	[CAMSAP3, DAB2IP, DLG1, GDF5, LRRC7, MTCL1, SCRIB, SYNJ2BP, WDR1, WNT5A]
KEGG:04915	Estrogen signaling pathway	KEGG_26.12.2019	3.38958e-05	0.0124737	1.48203e-27	3.60132e-25	[-1]	Group258	11.5942	16	None Specific Cluster	[HSP90AB1, KRT10, PIK3CB]	[]	[PIK3R3]	[AKT3]	[NCOA2]	[HBEGF, JUN, KRT31, KRT34, SRC, TGFA]	[]	[RARA]	[CTSD, PLCB3]	[SHC2]	18.75	0	6.25	6.25	6.25	37.5	0	6.25	12.5	6.25	18.0013	0	6.24542	6.40227	6.46949	38.0551	0	6.23347	12.6492	5.94368	[AKT3, CTSD, HBEGF, HSP90AB1, JUN, KRT10, KRT31, KRT34, NCOA2, PIK3CB, PIK3R3, PLCB3, RARA, SHC2, SRC, TGFA]
R-HSA:9018519	Estrogen-dependent gene expression	REACTOME_Pathways_26.12.2019	7.38363e-10	5.86999e-07	3.54783e-14	6.38609e-12	[-1]	Group165	16	24	None Specific Cluster	[HSP90AB1]	[CXCL12, KAT2B, SMC1A]	[]	[ERBB4]	[NCOA2]	[FOSB, JUN, TGFA, TLE3]	[]	[CARM1, CBFB, CCND1, MYC]	[AXIN1, CTSD]	[GTF2F1, HIST1H3E, HIST2H4B, JUND, KDM4B, POLR2F, POLR2I, POLR2L]	4.16667	12.5	0	4.16667	4.16667	16.6667	0	16.6667	8.33333	33.3333	4.05844	12.4966	0	4.33021	4.37568	17.1592	0	16.8642	8.55535	32.1604	[AXIN1, CARM1, CBFB, CCND1, CTSD, CXCL12, ERBB4, FOSB, GTF2F1, HIST1H3E, HIST2H4B, HSP90AB1, JUN, JUND, KAT2B, KDM4B, MYC, NCOA2, POLR2F, POLR2I, POLR2L, SMC1A, TGFA, TLE3]
WP:405	Eukaryotic Transcription Initiation	WikiPathways_26.12.2019	0.000118849	0.0367242	4.10005e-53	1.09471e-50	[-1]	Group287	18.6047	8	None Specific Cluster	[]	[]	[]	[GTF2E2, GTF2H2]	[]	[MNAT1]	[]	[ERCC2]	[CDK7]	[GTF2H4, POLR2F, POLR2I]	0	0	0	25	0	12.5	0	12.5	12.5	37.5	0	0	0	25.8489	0	12.8038	0	12.5837	12.7676	35.996	[CDK7, ERCC2, GTF2E2, GTF2H2, GTF2H4, MNAT1, POLR2F, POLR2I]
R-HSA:156842	Eukaryotic Translation Elongation	REACTOME_Pathways_26.12.2019	1.23477e-17	1.2965e-14	3.9511e-219	1.10631e-216	[-1]	Group288	29.0323	27	None Specific Cluster	[RPL12, RPL27, RPL39L, RPS17]	[]	[]	[RPL9]	[]	[]	[]	[RPL22L1, RPL26L1]	[RPL30, RPL34, RPS27, RPS28]	[RPL14, RPL18A, RPL19, RPL24, RPL29, RPL3, RPL32, RPL35, RPL35A, RPL37, RPL37A, RPS11, RPS19, RPS3, RPS5, RPS9]	14.8148	0	0	3.7037	0	0	0	7.40741	14.8148	59.2593	14.7008	0	0	3.92132	0	0	0	7.63586	15.495	58.247	[RPL12, RPL14, RPL18A, RPL19, RPL22L1, RPL24, RPL26L1, RPL27, RPL29, RPL3, RPL30, RPL32, RPL34, RPL35, RPL35A, RPL37, RPL37A, RPL39L, RPL9, RPS11, RPS17, RPS19, RPS27, RPS28, RPS3, RPS5, RPS9]
R-HSA:156842	Eukaryotic Translation Elongation	REACTOME_Pathways_26.12.2019	3.26405e-07	4.08006e-05	1.18468e-13	7.58197e-12	[-1]	Group67	11.828	11	None Specific Cluster	[RPL12, RPL27]	[]	[RPL9]	[]	[]	[]	[RPL26L1]	[]	[RPL30, RPS11, RPS9]	[RPL18A, RPL19, RPL29, RPL32]	18.1818	0	9.09091	0	0	0	9.09091	0	27.2727	36.3636	17.3609	0	9.02075	0	0	0	9.21727	0	27.4936	36.9074	[RPL12, RPL18A, RPL19, RPL26L1, RPL27, RPL29, RPL30, RPL32, RPL9, RPS11, RPS9]
R-HSA:72613	Eukaryotic Translation Initiation	REACTOME_Pathways_26.12.2019	1.44033e-16	1.48498e-13	3.9511e-219	1.10631e-216	[-1]	Group288	24.3697	29	None Specific Cluster	[RPL12, RPL27, RPL39L, RPS17]	[]	[]	[EIF3J, RPL9]	[]	[]	[]	[RPL22L1, RPL26L1]	[RPL30, RPL34, RPS27, RPS28]	[EIF3G, RPL14, RPL18A, RPL19, RPL24, RPL29, RPL3, RPL32, RPL35, RPL35A, RPL37, RPL37A, RPS11, RPS19, RPS3, RPS5, RPS9]	13.7931	0	0	6.89655	0	0	0	6.89655	13.7931	58.6207	13.6673	0	0	7.29129	0	0	0	7.09905	14.4056	57.5367	[EIF3G, EIF3J, RPL12, RPL14, RPL18A, RPL19, RPL22L1, RPL24, RPL26L1, RPL27, RPL29, RPL3, RPL30, RPL32, RPL34, RPL35, RPL35A, RPL37, RPL37A, RPL39L, RPL9, RPS11, RPS17, RPS19, RPS27, RPS28, RPS3, RPS5, RPS9]
R-HSA:72613	Eukaryotic Translation Initiation	REACTOME_Pathways_26.12.2019	7.32064e-08	1.0981e-05	1.18468e-13	7.58197e-12	[-1]	Group67	10.9244	13	None Specific Cluster	[RPL12, RPL27]	[]	[EIF3J, RPL9]	[]	[]	[]	[RPL26L1]	[]	[RPL30, RPS11, RPS9]	[EIF3G, RPL18A, RPL19, RPL29, RPL32]	15.3846	0	15.3846	0	0	0	7.69231	0	23.0769	38.4615	14.6818	0	15.2574	0	0	0	7.79489	0	23.2509	39.015	[EIF3G, EIF3J, RPL12, RPL18A, RPL19, RPL26L1, RPL27, RPL29, RPL30, RPL32, RPL9, RPS11, RPS9]
R-HSA:72764	Eukaryotic Translation Termination	REACTOME_Pathways_26.12.2019	1.05418e-18	1.13113e-15	3.9511e-219	1.10631e-216	[-1]	Group288	30.1075	28	None Specific Cluster	[RPL12, RPL27, RPL39L, RPS17, TRMT112]	[]	[]	[RPL9]	[]	[]	[]	[RPL22L1, RPL26L1]	[RPL30, RPL34, RPS27, RPS28]	[RPL14, RPL18A, RPL19, RPL24, RPL29, RPL3, RPL32, RPL35, RPL35A, RPL37, RPL37A, RPS11, RPS19, RPS3, RPS5, RPS9]	17.8571	0	0	3.57143	0	0	0	7.14286	14.2857	57.1429	17.7246	0	0	3.78231	0	0	0	7.36518	14.9457	56.1822	[RPL12, RPL14, RPL18A, RPL19, RPL22L1, RPL24, RPL26L1, RPL27, RPL29, RPL3, RPL30, RPL32, RPL34, RPL35, RPL35A, RPL37, RPL37A, RPL39L, RPL9, RPS11, RPS17, RPS19, RPS27, RPS28, RPS3, RPS5, RPS9, TRMT112]
R-HSA:72764	Eukaryotic Translation Termination	REACTOME_Pathways_26.12.2019	3.5749e-08	5.61259e-06	1.18468e-13	7.58197e-12	[-1]	Group67	12.9032	12	None Specific Cluster	[RPL12, RPL27]	[]	[RPL9, TRMT112]	[]	[]	[]	[RPL26L1]	[]	[RPL30, RPS11, RPS9]	[RPL18A, RPL19, RPL29, RPL32]	16.6667	0	16.6667	0	0	0	8.33333	0	25	33.3333	15.9244	0	16.5487	0	0	0	8.45461	0	25.2187	33.8536	[RPL12, RPL18A, RPL19, RPL26L1, RPL27, RPL29, RPL30, RPL32, RPL9, RPS11, RPS9, TRMT112]
R-HSA:6800434	Exocytosis of ficolin-rich granule lumen proteins	REACTOME_Reactions_26.12.2019	9.80318e-08	6.1858e-05	4.18365e-09	4.85304e-07	[-1]	Group104	15.2	19	None Specific Cluster	[HSP90AB1, PRDX4, PSMA2]	[AGL]	[]	[DERA]	[]	[ARPC5]	[]	[A1BG, MIF, NME1-NME2]	[CTSD, GYG1, PDAP1]	[ACLY, C1orf35, CAPN1, CTSB, DDX3X, MVP, PNP]	15.7895	5.26316	0	5.26316	0	5.26316	0	15.7895	15.7895	36.8421	15.4937	5.30085	0	5.51041	0	5.45899	0	16.0954	16.3307	35.81	[A1BG, ACLY, AGL, ARPC5, C1orf35, CAPN1, CTSB, CTSD, DDX3X, DERA, GYG1, HSP90AB1, MIF, MVP, NME1-NME2, PDAP1, PNP, PRDX4, PSMA2]
R-HSA:481007	Exocytosis of platelet alpha granule contents	REACTOME_Reactions_26.12.2019	0.000121741	0.0372527	6.22267e-08	6.16044e-06	[-1]	Group163	14.9254	10	None Specific Cluster	[OLA1]	[]	[TGFB3]	[TGFB2]	[]	[SERPINE1]	[]	[A1BG, THBS1, TOR4A, VEGFA]	[TEX264]	[TIMP1]	10	0	10	10	0	10	0	40	10	10	9.64813	0	10.042	10.2942	0	10.1982	0	40.0913	10.1693	9.55686	[A1BG, OLA1, SERPINE1, TEX264, TGFB2, TGFB3, THBS1, TIMP1, TOR4A, VEGFA]
GO:0000178	exosome (RNase complex)	GO_CellularComponent-EBI-UniProt-GOA_26.12.2019_00h00	5.92996e-06	0.000521837	5.92996e-06	0.000183829	[2, 4]	Group00	20.6897	6	None Specific Cluster	[]	[DIS3L, EXOSC1, ZFC3H1]	[]	[]	[]	[]	[]	[KHSRP]	[EXOSC5]	[CARHSP1]	0	50	0	0	0	0	0	16.6667	16.6667	16.6667	0	49.6856	0	0	0	0	0	16.3316	16.9338	17.049	[CARHSP1, DIS3L, EXOSC1, EXOSC5, KHSRP, ZFC3H1]
R-HSA:9009391	Extra-nuclear estrogen signaling	REACTOME_Pathways_26.12.2019	4.9777e-07	0.000280245	3.54783e-14	6.38609e-12	[-1]	Group165	18.1818	14	None Specific Cluster	[UHMK1]	[]	[CDKN1B, PIK3R3]	[AKT3, GNB4]	[]	[HBEGF, SPHK1, SRC, TGFA]	[]	[CCND1]	[CAV1, PRKCZ]	[GNB2, PTK2]	7.14286	0	14.2857	14.2857	0	28.5714	0	7.14286	14.2857	14.2857	6.86268	0	14.2857	14.6445	0	29.0156	0	7.12919	14.4668	13.5955	[AKT3, CAV1, CCND1, CDKN1B, GNB2, GNB4, HBEGF, PIK3R3, PRKCZ, PTK2, SPHK1, SRC, TGFA, UHMK1]
R-HSA:9009391	Extra-nuclear estrogen signaling	REACTOME_Pathways_26.12.2019	4.9777e-07	0.000280245	2.21293e-16	4.3816e-14	[-1]	Group200	18.1818	14	None Specific Cluster	[UHMK1]	[]	[CDKN1B, PIK3R3]	[AKT3, GNB4]	[]	[HBEGF, SPHK1, SRC, TGFA]	[]	[CCND1]	[CAV1, PRKCZ]	[GNB2, PTK2]	7.14286	0	14.2857	14.2857	0	28.5714	0	7.14286	14.2857	14.2857	6.86268	0	14.2857	14.6445	0	29.0156	0	7.12919	14.4668	13.5955	[AKT3, CAV1, CCND1, CDKN1B, GNB2, GNB4, HBEGF, PIK3R3, PRKCZ, PTK2, SPHK1, SRC, TGFA, UHMK1]
R-HSA:9009391	Extra-nuclear estrogen signaling	REACTOME_Pathways_26.12.2019	4.9777e-07	0.000280245	1.48203e-27	3.60132e-25	[-1]	Group258	18.1818	14	None Specific Cluster	[UHMK1]	[]	[CDKN1B, PIK3R3]	[AKT3, GNB4]	[]	[HBEGF, SPHK1, SRC, TGFA]	[]	[CCND1]	[CAV1, PRKCZ]	[GNB2, PTK2]	7.14286	0	14.2857	14.2857	0	28.5714	0	7.14286	14.2857	14.2857	6.86268	0	14.2857	14.6445	0	29.0156	0	7.12919	14.4668	13.5955	[AKT3, CAV1, CCND1, CDKN1B, GNB2, GNB4, HBEGF, PIK3R3, PRKCZ, PTK2, SPHK1, SRC, TGFA, UHMK1]
GO:0008625	extrinsic apoptotic signaling pathway via death domain receptors	GO_BiologicalProcess-EBI-UniProt-GOA_26.12.2019_00h00	1.41447e-06	0.000732694	2.3739e-21	5.27005e-19	[5, 6, 7]	Group162	14.0496	17	None Specific Cluster	[HMOX1]	[TNFRSF10C]	[PMAIP1]	[]	[]	[BID, INHBA, SERPINE1]	[DAB2IP]	[BCL2L1, THBS1, WDR1]	[ETFB]	[BAX, DDX3X, FASN, GPX1, ICAM1, SORT1]	5.88235	5.88235	5.88235	0	0	17.6471	5.88235	17.6471	5.88235	35.2941	5.73767	5.88907	5.97192	0	0	18.1943	6.1776	17.8815	6.04762	34.1004	[BAX, BCL2L1, BID, DAB2IP, DDX3X, ETFB, FASN, GPX1, HMOX1, ICAM1, INHBA, PMAIP1, SERPINE1, SORT1, THBS1, TNFRSF10C, WDR1]
R-HSA:167111	Extrusion of 5'-end of 30 nt long HIV-1 transcript through the pore in Pol II complex	REACTOME_Reactions_26.12.2019	7.08824e-08	4.54356e-05	4.10005e-53	1.09471e-50	[-1]	Group287	37.5	9	None Specific Cluster	[]	[]	[]	[GTF2H2]	[]	[MNAT1]	[]	[ERCC2]	[CDK7]	[GTF2F1, GTF2H4, POLR2F, POLR2I, POLR2L]	0	0	0	11.1111	0	11.1111	0	11.1111	11.1111	55.5556	0	0	0	11.636	0	11.5274	0	11.3292	11.4948	54.0126	[CDK7, ERCC2, GTF2F1, GTF2H2, GTF2H4, MNAT1, POLR2F, POLR2I, POLR2L]
R-HSA:113430	Extrusion of 5'-end of 30 nt long transcript through the pore in Pol II complex	REACTOME_Reactions_26.12.2019	7.08824e-08	4.54356e-05	4.10005e-53	1.09471e-50	[-1]	Group287	37.5	9	None Specific Cluster	[]	[]	[]	[GTF2H2]	[]	[MNAT1]	[]	[ERCC2]	[CDK7]	[GTF2F1, GTF2H4, POLR2F, POLR2I, POLR2L]	0	0	0	11.1111	0	11.1111	0	11.1111	11.1111	55.5556	0	0	0	11.636	0	11.5274	0	11.3292	11.4948	54.0126	[CDK7, ERCC2, GTF2F1, GTF2H2, GTF2H4, MNAT1, POLR2F, POLR2I, POLR2L]
GO:0060324	face development	GO_BiologicalProcess-EBI-UniProt-GOA_26.12.2019_00h00	1.50166e-05	0.0061568	1.50166e-05	0.00070578	[3, 4]	Group122	18.8679	10	None Specific Cluster	[DKK1, PLEKHA1, TIPARP]	[]	[TGFB3]	[]	[]	[NOG]	[]	[RARA, STRA6, WNT5A]	[SCX, SKI]	[]	30	0	10	0	0	10	0	30	20	0	29.0631	0	10.0832	0	0	10.24	0	30.1917	20.422	0	[DKK1, NOG, PLEKHA1, RARA, SCX, SKI, STRA6, TGFB3, TIPARP, WNT5A]
GO:0060325	face morphogenesis	GO_BiologicalProcess-EBI-UniProt-GOA_26.12.2019_00h00	1.55985e-05	0.00634858	1.50166e-05	0.00070578	[3, 4, 5, 6]	Group122	24.2424	8	None Specific Cluster	[DKK1, PLEKHA1, TIPARP]	[]	[TGFB3]	[]	[]	[NOG]	[]	[STRA6]	[SCX, SKI]	[]	37.5	0	12.5	0	0	12.5	0	12.5	25	0	36.387	0	12.6242	0	0	12.8204	0	12.6	25.5684	0	[DKK1, NOG, PLEKHA1, SCX, SKI, STRA6, TGFB3, TIPARP]
R-HSA:167484	Fall Back to Closed Pre-initiation Complex	REACTOME_Reactions_26.12.2019	4.83971e-06	0.00223595	4.10005e-53	1.09471e-50	[-1]	Group287	21.2766	10	None Specific Cluster	[]	[]	[]	[GTF2E2, GTF2H2]	[]	[MNAT1]	[]	[ERCC2]	[CDK7]	[GTF2F1, GTF2H4, POLR2F, POLR2I, POLR2L]	0	0	0	20	0	10	0	10	10	50	0	0	0	20.8463	0	10.3259	0	10.1483	10.2967	48.3828	[CDK7, ERCC2, GTF2E2, GTF2F1, GTF2H2, GTF2H4, MNAT1, POLR2F, POLR2I, POLR2L]
R-HSA:75862	Fall Back to Closed Pre-initiation Complex	REACTOME_Reactions_26.12.2019	4.83971e-06	0.00223595	4.10005e-53	1.09471e-50	[-1]	Group287	21.2766	10	None Specific Cluster	[]	[]	[]	[GTF2E2, GTF2H2]	[]	[MNAT1]	[]	[ERCC2]	[CDK7]	[GTF2F1, GTF2H4, POLR2F, POLR2I, POLR2L]	0	0	0	20	0	10	0	10	10	50	0	0	0	20.8463	0	10.3259	0	10.1483	10.2967	48.3828	[CDK7, ERCC2, GTF2E2, GTF2F1, GTF2H2, GTF2H4, MNAT1, POLR2F, POLR2I, POLR2L]
KEGG:03460	Fanconi anemia pathway	KEGG_26.12.2019	1.78448e-05	0.00715578	1.82946e-07	1.6648e-05	[-1]	Group140	18.5185	10	None Specific Cluster	[UBE2T]	[FANCL, POLK, REV3L, WDR48]	[POLI]	[FANCA, MLH1]	[]	[]	[]	[HES1]	[]	[CENPS]	10	40	10	20	0	0	0	10	0	10	9.69962	39.8223	10.0956	20.6983	0	0	0	10.0763	0	9.60786	[CENPS, FANCA, FANCL, HES1, MLH1, POLI, POLK, REV3L, UBE2T, WDR48]
R-HSA:6783310	Fanconi Anemia Pathway	REACTOME_Pathways_26.12.2019	6.92746e-05	0.0229299	1.82946e-07	1.6648e-05	[-1]	Group140	20	8	None Specific Cluster	[UBB, UBE2T]	[DCLRE1A, FANCL, WDR48]	[]	[FANCA]	[]	[]	[]	[]	[]	[CENPS, FAAP20]	25	37.5	0	12.5	0	0	0	0	0	25	24.6087	37.8871	0	13.1283	0	0	0	0	0	24.3759	[CENPS, DCLRE1A, FAAP20, FANCA, FANCL, UBB, UBE2T, WDR48]
GO:0045444	fat cell differentiation	GO_BiologicalProcess-EBI-UniProt-GOA_26.12.2019_00h00	1.96611e-22	2.20794e-19	1.96611e-22	4.46306e-20	[4]	Group175	18.3746	52	None Specific Cluster	[METTL8, MEX3C]	[DDIT3, MBD4, RNF13, SBNO1, SENP2, ZNF385A]	[ARL4A, GATD3A, GDNF, NAPEPLD, SMAD3]	[FBXO9, XBP1]	[ANKRD26, NCOA2, ZFP36L2]	[ADRB2, BNIP3, HMGA2, ID2, ID4, IL11, INHBA, OSBPL8, PPARD, RORA, TRIB2]	[INSIG1]	[CARM1, CCDC85B, CCND1, CEBPB, HES1, INTS1, LRP5, METRNL, RHBDF2, SMAD6, TRIB3, WNT5A]	[PSMB8, ZADH2]	[ARRB1, BSCL2, GPX1, LONP1, NR4A1, RARRES2, SORT1, WNT5B]	3.84615	11.5385	9.61539	3.84615	5.76923	21.1538	1.92308	23.0769	3.84615	15.3846	3.7083	11.4185	9.64925	3.95663	5.99726	21.5584	1.99632	23.1139	3.90863	14.6929	[ADRB2, ANKRD26, ARL4A, ARRB1, BNIP3, BSCL2, CARM1, CCDC85B, CCND1, CEBPB, DDIT3, FBXO9, GATD3A, GDNF, GPX1, HES1, HMGA2, ID2, ID4, IL11, INHBA, INSIG1, INTS1, LONP1, LRP5, MBD4, METRNL, METTL8, MEX3C, NAPEPLD, NCOA2, NR4A1, OSBPL8, PPARD, PSMB8, RARRES2, RHBDF2, RNF13, RORA, SBNO1, SENP2, SMAD3, SMAD6, SORT1, TRIB2, TRIB3, WNT5A, WNT5B, XBP1, ZADH2, ZFP36L2, ZNF385A]
GO:1902001	fatty acid transmembrane transport	GO_BiologicalProcess-EBI-UniProt-GOA_26.12.2019_00h00	6.97032e-05	0.0229324	7.90382e-06	0.000403095	[6, 7, 8, 9, 10]	Group159	23.3333	7	None Specific Cluster	[]	[CHKB-CPT1B, PRKAB2]	[]	[]	[]	[]	[]	[THBS1]	[]	[CHPT1, MID1IP1, SLC27A5, TMSB10]	0	28.5714	0	0	0	0	0	14.2857	0	57.1429	0	29.1018	0	0	0	0	0	14.7274	0	56.1708	[CHKB-CPT1B, CHPT1, MID1IP1, PRKAB2, SLC27A5, THBS1, TMSB10]
R-HSA:8854050	FBXL7 down-regulates AURKA during mitotic entry and in early mitosis	REACTOME_Pathways_26.12.2019	1.78448e-05	0.00715578	2.61034e-122	7.20454e-120	[-1]	Group289	18.5185	10	None Specific Cluster	[PSMA1, PSMA2, UBB]	[]	[AURKA]	[]	[]	[]	[PSMB9]	[]	[PSMB8, PSMC5]	[PSMA6, PSMD9, SEM1]	30	0	10	0	0	0	10	0	20	30	29.42	0	10.207	0	0	0	10.5586	0	20.6728	29.1416	[AURKA, PSMA1, PSMA2, PSMA6, PSMB8, PSMB9, PSMC5, PSMD9, SEM1, UBB]
R-HSA:2871837	FCERI mediated NF-kB activation	REACTOME_Pathways_26.12.2019	3.83446e-09	2.86434e-06	6.5532e-16	1.27132e-13	[-1]	Group275	20.7317	17	None Specific Cluster	[PSMA1, PSMA2, UBB]	[CHUK, IKBKG]	[]	[UBE2D1, UBE2D2]	[]	[TMEM189-UBE2V1]	[PSMB9]	[]	[CARD11, PSMB8, PSMC5]	[CDC34, PSMA6, PSMD9, RELA, SEM1]	17.6471	11.7647	0	11.7647	0	5.88235	5.88235	0	17.6471	29.4118	17.2066	11.7738	0	12.2392	0	6.06251	6.17531	0	18.1361	28.4064	[CARD11, CDC34, CHUK, IKBKG, PSMA1, PSMA2, PSMA6, PSMB8, PSMB9, PSMC5, PSMD9, RELA, SEM1, TMEM189-UBE2V1, UBB, UBE2D1, UBE2D2]
R-HSA:2871837	FCERI mediated NF-kB activation	REACTOME_Pathways_26.12.2019	3.83446e-09	2.86434e-06	2.6097e-23	6.00232e-21	[-1]	Group279	20.7317	17	None Specific Cluster	[PSMA1, PSMA2, UBB]	[CHUK, IKBKG]	[]	[UBE2D1, UBE2D2]	[]	[TMEM189-UBE2V1]	[PSMB9]	[]	[CARD11, PSMB8, PSMC5]	[CDC34, PSMA6, PSMD9, RELA, SEM1]	17.6471	11.7647	0	11.7647	0	5.88235	5.88235	0	17.6471	29.4118	17.2066	11.7738	0	12.2392	0	6.06251	6.17531	0	18.1361	28.4064	[CARD11, CDC34, CHUK, IKBKG, PSMA1, PSMA2, PSMA6, PSMB8, PSMB9, PSMC5, PSMD9, RELA, SEM1, TMEM189-UBE2V1, UBB, UBE2D1, UBE2D2]
R-HSA:2871837	FCERI mediated NF-kB activation	REACTOME_Pathways_26.12.2019	3.83446e-09	2.86434e-06	2.61034e-122	7.20454e-120	[-1]	Group289	20.7317	17	None Specific Cluster	[PSMA1, PSMA2, UBB]	[CHUK, IKBKG]	[]	[UBE2D1, UBE2D2]	[]	[TMEM189-UBE2V1]	[PSMB9]	[]	[CARD11, PSMB8, PSMC5]	[CDC34, PSMA6, PSMD9, RELA, SEM1]	17.6471	11.7647	0	11.7647	0	5.88235	5.88235	0	17.6471	29.4118	17.2066	11.7738	0	12.2392	0	6.06251	6.17531	0	18.1361	28.4064	[CARD11, CDC34, CHUK, IKBKG, PSMA1, PSMA2, PSMA6, PSMB8, PSMB9, PSMC5, PSMD9, RELA, SEM1, TMEM189-UBE2V1, UBB, UBE2D1, UBE2D2]
GO:0046660	female sex differentiation	GO_BiologicalProcess-EBI-UniProt-GOA_26.12.2019_00h00	1.1881e-12	1.09781e-09	3.54591e-20	7.65917e-18	[3, 4, 5]	Group177	18.8811	27	None Specific Cluster	[GAS2, PLEKHA1, TGFBR1, TIPARP, TXN2, UBB, UBE3A]	[DMRTA1]	[]	[FANCA, KITLG]	[]	[INHBA, SRC]	[]	[BCL2L1, CEBPB, FST, MIF, MYC, REXO1, STRA6, VEGFA, WNT5A]	[NUPR1, SOD1]	[ARRB1, BAX, ICAM1, MMP14]	25.9259	3.7037	0	7.40741	0	7.40741	0	33.3333	7.40741	14.8148	25.2762	3.70617	0	7.70538	0	7.63346	0	33.76	7.61189	14.3069	[ARRB1, BAX, BCL2L1, CEBPB, DMRTA1, FANCA, FST, GAS2, ICAM1, INHBA, KITLG, MIF, MMP14, MYC, NUPR1, PLEKHA1, REXO1, SOD1, SRC, STRA6, TGFBR1, TIPARP, TXN2, UBB, UBE3A, VEGFA, WNT5A]
WP:4136	Fibrin Complement Receptor 3 Signaling Pathway	WikiPathways_26.12.2019	9.98298e-05	0.0313466	2.6097e-23	6.00232e-21	[-1]	Group279	19.0476	8	None Specific Cluster	[MYD88]	[CBLB, CHUK, IKBKG]	[]	[]	[]	[SRC]	[]	[IRAK2, PLAT]	[]	[IRAK1]	12.5	37.5	0	0	0	12.5	0	25	0	12.5	12.1886	37.5307	0	0	0	12.8835	0	25.3239	0	12.0733	[CBLB, CHUK, IKBKG, IRAK1, IRAK2, MYD88, PLAT, SRC]
GO:0008543	fibroblast growth factor receptor signaling pathway	GO_BiologicalProcess-EBI-UniProt-GOA_26.12.2019_00h00	4.29167e-06	0.00201709	4.31224e-10	5.60591e-08	[5, 6, 7, 8]	Group129	12.9771	17	None Specific Cluster	[]	[]	[SPRY3]	[]	[]	[CBL, CCN2, FGF5, FGFR1, NOG]	[FLG]	[SPRY2, THBS1, WNT5A]	[]	[FIBP, GTF2F1, HNRNPH1, POLR2F, POLR2I, POLR2L, RPL29]	0	0	5.88235	0	0	29.4118	5.88235	17.6471	0	41.1765	0	0	5.96366	0	0	30.2818	6.16905	17.8567	0	39.7287	[CBL, CCN2, FGF5, FGFR1, FIBP, FLG, GTF2F1, HNRNPH1, NOG, POLR2F, POLR2I, POLR2L, RPL29, SPRY2, SPRY3, THBS1, WNT5A]
GO:1904813	ficolin-1-rich granule lumen	GO_CellularComponent-EBI-UniProt-GOA_26.12.2019_00h00	1.70592e-08	1.19073e-05	4.18365e-09	4.85304e-07	[4, 5, 7, 8, 9, 10]	Group104	13.7143	24	None Specific Cluster	[HSP90AB1, PRDX4, PSMA2]	[AGL, GNPDA1, HOOK3]	[]	[DERA]	[]	[ARPC5, PGAM4]	[ANGPTL2]	[A1BG, MIF]	[CTSD, GYG1, LRP1, PDAP1]	[ACLY, C1orf35, CAPN1, CST6, CTSB, DDX3X, MVP, PNP]	12.5	12.5	0	4.16667	0	8.33333	4.16667	8.33333	16.6667	33.3333	12.2175	12.5399	0	4.34523	0	8.60935	4.38476	8.46133	17.17	32.2719	[A1BG, ACLY, AGL, ANGPTL2, ARPC5, C1orf35, CAPN1, CST6, CTSB, CTSD, DDX3X, DERA, GNPDA1, GYG1, HOOK3, HSP90AB1, LRP1, MIF, MVP, PDAP1, PGAM4, PNP, PRDX4, PSMA2]
GO:0005925	focal adhesion	GO_CellularComponent-EBI-UniProt-GOA_26.12.2019_00h00	1.24905e-30	1.44141e-27	1.24905e-30	3.11014e-28	[5]	Group073	15.7116	85	None Specific Cluster	[ADAM10, ADAM9, ITGA1, LAMTOR3, LIMA1, P4HB, RDX, RPL12, RPL27, RPS17]	[CENPJ, EPB41L2, NUMB, PPP1R12A]	[LIMD1, MED7, PMAIP1, RHOU, RRAS2]	[CPNE3, DLC1, RAB21, RNASE1, RPL9]	[GJA1, SORBS2]	[AKAP12, ARHGAP22, ARPC5, CBL, CXCL8, ENAH, ITGA2, NEDD9, PLAU, PRAG1, PVR, TGM2, TMX2-CTNND1]	[ANGPTL2, DAB2IP, TLN2]	[ACTG1, BCAR1, EPHA2, JAK1, LIMS1, PACSIN2, PAK4, SRP68, WDR1]	[ARMC5, ARPC3, CAV1, DKK3, FDPS, LRP1, RPL30, TSPAN9]	[ARL2, ARPC1B, CAPN1, CNN2, CORO1B, CYBA, GNB2, ICAM1, ITGA5, MMP14, NPM1, PFN1, POP7, PPP4C, PTK2, RPL19, RPL3, RPL37A, RPS11, RPS19, RPS3, RPS5, RPS9, SLC25A4, SORBS3, TLN1]	11.7647	4.70588	5.88235	5.88235	2.35294	15.2941	3.52941	10.5882	9.41176	30.5882	11.4537	4.70239	5.96068	6.11038	2.46981	15.7387	3.69959	10.7087	9.65799	29.498	[ACTG1, ADAM10, ADAM9, AKAP12, ANGPTL2, ARHGAP22, ARL2, ARMC5, ARPC1B, ARPC3, ARPC5, BCAR1, CAPN1, CAV1, CBL, CENPJ, CNN2, CORO1B, CPNE3, CXCL8, CYBA, DAB2IP, DKK3, DLC1, ENAH, EPB41L2, EPHA2, FDPS, GJA1, GNB2, ICAM1, ITGA1, ITGA2, ITGA5, JAK1, LAMTOR3, LIMA1, LIMD1, LIMS1, LRP1, MED7, MMP14, NEDD9, NPM1, NUMB, P4HB, PACSIN2, PAK4, PFN1, PLAU, PMAIP1, POP7, PPP1R12A, PPP4C, PRAG1, PTK2, PVR, RAB2…
GO:0048041	focal adhesion assembly	GO_BiologicalProcess-EBI-UniProt-GOA_26.12.2019_00h00	9.13651e-09	6.57829e-06	1.2576e-18	2.62838e-16	[5, 6]	Group226	16.6667	20	None Specific Cluster	[EPHA5, ITGB1BP1]	[]	[PMAIP1, SMAD3]	[DLC1, RNASE1]	[TESK2]	[INHBA, ITGA2, SRC]	[]	[ACTG1, CAMSAP3, LIMS1, THBS1, VEGFA]	[LRP1]	[MMP14, PPM1F, PTK2, RHOD]	10	0	10	10	5	15	0	25	5	20	9.67346	0	10.0684	10.3212	5.21481	15.3374	0	25.1228	5.09801	19.1639	[ACTG1, CAMSAP3, DLC1, EPHA5, INHBA, ITGA2, ITGB1BP1, LIMS1, LRP1, MMP14, PMAIP1, PPM1F, PTK2, RHOD, RNASE1, SMAD3, SRC, TESK2, THBS1, VEGFA]
WP:176	Folate Metabolism	WikiPathways_26.12.2019	3.55583e-08	2.38952e-05	2.39211e-13	4.16227e-11	[-1]	Group167	20.5479	15	None Specific Cluster	[DHFR, RFK]	[SLC19A1]	[]	[]	[ABCA1, IL1B]	[SERPINE1]	[SOD2-OT1]	[CBS, PLAT]	[LDLR, SOD1]	[GPX1, ICAM1, RELA, SHMT2]	13.3333	6.66667	0	0	13.3333	6.66667	6.66667	13.3333	13.3333	26.6667	12.933	6.63715	0	0	13.944	6.83516	6.96233	13.4353	13.6317	25.6214	[ABCA1, CBS, DHFR, GPX1, ICAM1, IL1B, LDLR, PLAT, RELA, RFK, SERPINE1, SHMT2, SLC19A1, SOD1, SOD2-OT1]
WP:176	Folate Metabolism	WikiPathways_26.12.2019	2.77493e-07	3.57966e-05	1.87763e-12	1.14535e-10	[-1]	Group49	13.6986	10	None Specific Cluster	[DHFR, RFK]	[SLC19A1]	[]	[ABCA1]	[]	[LDLR]	[CBS]	[PLAT, RELA, SHMT2]	[]	[GPX1]	20	10	0	10	0	10	10	30	0	10	19.3256	9.97759	0	10.4044	0	10.2444	10.2604	29.5166	0	10.271	[ABCA1, CBS, DHFR, GPX1, LDLR, PLAT, RELA, RFK, SHMT2, SLC19A1]
GO:0021872	forebrain generation of neurons	GO_BiologicalProcess-EBI-UniProt-GOA_26.12.2019_00h00	1.99626e-06	0.00100212	1.99626e-06	0.000139738	[4, 6, 7, 8, 9]	Group023	16.2791	14	None Specific Cluster	[UBB]	[ASPM, NUMB, SMARCC2, TTF1]	[DISC1, GATD3A]	[ERBB4]	[]	[FGFR1, INHBA]	[FLG]	[HES1, SHANK3, WNT5A]	[]	[]	7.14286	28.5714	14.2857	7.14286	0	14.2857	7.14286	21.4286	0	0	6.86749	28.1948	14.2957	7.32737	0	14.518	7.39405	21.4026	0	0	[ASPM, DISC1, ERBB4, FGFR1, FLG, GATD3A, HES1, INHBA, NUMB, SHANK3, SMARCC2, TTF1, UBB, WNT5A]
R-HSA:72689	Formation of a pool of free 40S subunits	REACTOME_Pathways_26.12.2019	1.09723e-18	1.17623e-15	3.9511e-219	1.10631e-216	[-1]	Group288	28.7129	29	None Specific Cluster	[RPL12, RPL27, RPL39L, RPS17]	[]	[]	[EIF3J, RPL9]	[]	[]	[]	[RPL22L1, RPL26L1]	[RPL30, RPL34, RPS27, RPS28]	[EIF3G, RPL14, RPL18A, RPL19, RPL24, RPL29, RPL3, RPL32, RPL35, RPL35A, RPL37, RPL37A, RPS11, RPS19, RPS3, RPS5, RPS9]	13.7931	0	0	6.89655	0	0	0	6.89655	13.7931	58.6207	13.6673	0	0	7.29129	0	0	0	7.09905	14.4056	57.5367	[EIF3G, EIF3J, RPL12, RPL14, RPL18A, RPL19, RPL22L1, RPL24, RPL26L1, RPL27, RPL29, RPL3, RPL30, RPL32, RPL34, RPL35, RPL35A, RPL37, RPL37A, RPL39L, RPL9, RPS11, RPS17, RPS19, RPS27, RPS28, RPS3, RPS5, RPS9]
R-HSA:72689	Formation of a pool of free 40S subunits	REACTOME_Pathways_26.12.2019	9.97869e-09	1.70636e-06	1.18468e-13	7.58197e-12	[-1]	Group67	12.8713	13	None Specific Cluster	[RPL12, RPL27]	[]	[EIF3J, RPL9]	[]	[]	[]	[RPL26L1]	[]	[RPL30, RPS11, RPS9]	[EIF3G, RPL18A, RPL19, RPL29, RPL32]	15.3846	0	15.3846	0	0	0	7.69231	0	23.0769	38.4615	14.6818	0	15.2574	0	0	0	7.79489	0	23.2509	39.015	[EIF3G, EIF3J, RPL12, RPL18A, RPL19, RPL26L1, RPL27, RPL29, RPL30, RPL32, RPL9, RPS11, RPS9]
R-HSA:72130	Formation of an intermediate Spliceosomal C (Bact) complex	REACTOME_Reactions_26.12.2019	1.87411e-12	1.71481e-09	1.97466e-19	4.22577e-17	[-1]	Group251	17.2619	29	None Specific Cluster	[CPSF7, CWC15, DDX23, DNAJC8, RBMX, SNURF, SRSF3, SRSF6, WBP4]	[SNRPA]	[]	[LSM6, SNRNP27]	[]	[]	[]	[LSM7, PRPF19, SNRPF, SRSF2]	[CD2BP2]	[DHX38, GTF2F1, HNRNPH1, LSM4, POLR2F, POLR2I, POLR2L, SNRPB, SNRPD1, SRSF9, U2AF1L5, YBX1]	31.0345	3.44828	0	6.89655	0	0	0	13.7931	3.44828	41.3793	30.7628	3.50828	0	7.29395	0	0	0	14.2033	3.60273	40.629	[CD2BP2, CPSF7, CWC15, DDX23, DHX38, DNAJC8, GTF2F1, HNRNPH1, LSM4, LSM6, LSM7, POLR2F, POLR2I, POLR2L, PRPF19, RBMX, SNRNP27, SNRPA, SNRPB, SNRPD1, SNRPF, SNURF, SRSF2, SRSF3, SRSF6, SRSF9, U2AF1L5, WBP4, YBX1]
R-HSA:72130	Formation of an intermediate Spliceosomal C (Bact) complex	REACTOME_Reactions_26.12.2019	1.87411e-12	1.71481e-09	1.2346e-70	3.33343e-68	[-1]	Group283	17.2619	29	None Specific Cluster	[CPSF7, CWC15, DDX23, DNAJC8, RBMX, SNURF, SRSF3, SRSF6, WBP4]	[SNRPA]	[]	[LSM6, SNRNP27]	[]	[]	[]	[LSM7, PRPF19, SNRPF, SRSF2]	[CD2BP2]	[DHX38, GTF2F1, HNRNPH1, LSM4, POLR2F, POLR2I, POLR2L, SNRPB, SNRPD1, SRSF9, U2AF1L5, YBX1]	31.0345	3.44828	0	6.89655	0	0	0	13.7931	3.44828	41.3793	30.7628	3.50828	0	7.29395	0	0	0	14.2033	3.60273	40.629	[CD2BP2, CPSF7, CWC15, DDX23, DHX38, DNAJC8, GTF2F1, HNRNPH1, LSM4, LSM6, LSM7, POLR2F, POLR2I, POLR2L, PRPF19, RBMX, SNRNP27, SNRPA, SNRPB, SNRPD1, SNRPF, SNURF, SRSF2, SRSF3, SRSF6, SRSF9, U2AF1L5, WBP4, YBX1]
R-HSA:75080	Formation of AT-AC A complex	REACTOME_Reactions_26.12.2019	1.84886e-09	1.42917e-06	7.46483e-12	1.21677e-09	[-1]	Group246	30.2326	13	Specific for Cluster #10	[SNRNP35, SRSF6]	[]	[RNPC3]	[]	[]	[]	[]	[SNRPF, SRSF2]	[]	[GTF2F1, POLR2F, POLR2I, POLR2L, SNRNP25, SNRPB, SNRPD1, YBX1]	15.3846	0	7.69231	0	0	0	0	15.3846	0	61.5385	15.3341	0	7.98007	0	0	0	0	15.9296	0	60.7562	[GTF2F1, POLR2F, POLR2I, POLR2L, RNPC3, SNRNP25, SNRNP35, SNRPB, SNRPD1, SNRPF, SRSF2, SRSF6, YBX1]
R-HSA:75080	Formation of AT-AC A complex	REACTOME_Reactions_26.12.2019	1.84886e-09	1.42917e-06	1.2346e-70	3.33343e-68	[-1]	Group283	30.2326	13	Specific for Cluster #10	[SNRNP35, SRSF6]	[]	[RNPC3]	[]	[]	[]	[]	[SNRPF, SRSF2]	[]	[GTF2F1, POLR2F, POLR2I, POLR2L, SNRNP25, SNRPB, SNRPD1, YBX1]	15.3846	0	7.69231	0	0	0	0	15.3846	0	61.5385	15.3341	0	7.98007	0	0	0	0	15.9296	0	60.7562	[GTF2F1, POLR2F, POLR2I, POLR2L, RNPC3, SNRNP25, SNRNP35, SNRPB, SNRPD1, SNRPF, SRSF2, SRSF6, YBX1]
R-HSA:75081	Formation of AT-AC B Complex	REACTOME_Reactions_26.12.2019	2.40505e-09	1.83265e-06	7.46483e-12	1.21677e-09	[-1]	Group246	26.9231	14	None Specific Cluster	[DDX23, SNRNP35, SRSF6]	[]	[RNPC3]	[]	[]	[]	[]	[SNRPF, SRSF2]	[]	[GTF2F1, POLR2F, POLR2I, POLR2L, SNRNP25, SNRPB, SNRPD1, YBX1]	21.4286	0	7.14286	0	0	0	0	14.2857	0	57.1429	21.3632	0	7.41181	0	0	0	0	14.7952	0	56.4297	[DDX23, GTF2F1, POLR2F, POLR2I, POLR2L, RNPC3, SNRNP25, SNRNP35, SNRPB, SNRPD1, SNRPF, SRSF2, SRSF6, YBX1]
R-HSA:75081	Formation of AT-AC B Complex	REACTOME_Reactions_26.12.2019	2.40505e-09	1.83265e-06	1.2346e-70	3.33343e-68	[-1]	Group283	26.9231	14	None Specific Cluster	[DDX23, SNRNP35, SRSF6]	[]	[RNPC3]	[]	[]	[]	[]	[SNRPF, SRSF2]	[]	[GTF2F1, POLR2F, POLR2I, POLR2L, SNRNP25, SNRPB, SNRPD1, YBX1]	21.4286	0	7.14286	0	0	0	0	14.2857	0	57.1429	21.3632	0	7.41181	0	0	0	0	14.7952	0	56.4297	[DDX23, GTF2F1, POLR2F, POLR2I, POLR2L, RNPC3, SNRNP25, SNRNP35, SNRPB, SNRPD1, SNRPF, SRSF2, SRSF6, YBX1]
R-HSA:75079	Formation of AT-AC C complex	REACTOME_Reactions_26.12.2019	2.40505e-09	1.83265e-06	7.46483e-12	1.21677e-09	[-1]	Group246	26.9231	14	None Specific Cluster	[DDX23, SNRNP35, SRSF6]	[]	[RNPC3]	[]	[]	[]	[]	[SNRPF, SRSF2]	[]	[GTF2F1, POLR2F, POLR2I, POLR2L, SNRNP25, SNRPB, SNRPD1, YBX1]	21.4286	0	7.14286	0	0	0	0	14.2857	0	57.1429	21.3632	0	7.41181	0	0	0	0	14.7952	0	56.4297	[DDX23, GTF2F1, POLR2F, POLR2I, POLR2L, RNPC3, SNRNP25, SNRNP35, SNRPB, SNRPD1, SNRPF, SRSF2, SRSF6, YBX1]
R-HSA:75079	Formation of AT-AC C complex	REACTOME_Reactions_26.12.2019	2.40505e-09	1.83265e-06	1.2346e-70	3.33343e-68	[-1]	Group283	26.9231	14	None Specific Cluster	[DDX23, SNRNP35, SRSF6]	[]	[RNPC3]	[]	[]	[]	[]	[SNRPF, SRSF2]	[]	[GTF2F1, POLR2F, POLR2I, POLR2L, SNRNP25, SNRPB, SNRPD1, YBX1]	21.4286	0	7.14286	0	0	0	0	14.2857	0	57.1429	21.3632	0	7.41181	0	0	0	0	14.7952	0	56.4297	[DDX23, GTF2F1, POLR2F, POLR2I, POLR2L, RNPC3, SNRNP25, SNRNP35, SNRPB, SNRPD1, SNRPF, SRSF2, SRSF6, YBX1]
R-HSA:156661	Formation of Exon Junction Complex	REACTOME_Reactions_26.12.2019	3.18149e-10	2.612e-07	1.2346e-70	3.33343e-68	[-1]	Group283	16.0256	25	None Specific Cluster	[CPSF7, CWC15, DDX23, DNAJC8, PPWD1, RBMX, SNURF, SRSF3, SRSF6]	[]	[]	[]	[]	[]	[]	[PRPF19, SNRPF, SRSF2]	[CD2BP2]	[DHX38, GTF2F1, HNRNPH1, POLR2F, POLR2I, POLR2L, SNRPB, SNRPD1, SRSF9, TRA2B, U2AF1L5, YBX1]	36	0	0	0	0	0	0	12	4	48	35.9181	0	0	0	0	0	0	12.4377	4.20649	47.4378	[CD2BP2, CPSF7, CWC15, DDX23, DHX38, DNAJC8, GTF2F1, HNRNPH1, POLR2F, POLR2I, POLR2L, PPWD1, PRPF19, RBMX, SNRPB, SNRPD1, SNRPF, SNURF, SRSF2, SRSF3, SRSF6, SRSF9, TRA2B, U2AF1L5, YBX1]
R-HSA:167152	Formation of HIV elongation complex in the absence of HIV Tat	REACTOME_Pathways_26.12.2019	5.91902e-06	0.00268132	4.10005e-53	1.09471e-50	[-1]	Group287	20.8333	10	None Specific Cluster	[SUPT16H]	[]	[]	[GTF2H2]	[]	[MNAT1]	[]	[ERCC2]	[CDK7]	[GTF2F1, GTF2H4, POLR2F, POLR2I, POLR2L]	10	0	0	10	0	10	0	10	10	50	9.8333	0	0	10.4918	0	10.3939	0	10.2152	10.3645	48.7014	[CDK7, ERCC2, GTF2F1, GTF2H2, GTF2H4, MNAT1, POLR2F, POLR2I, POLR2L, SUPT16H]
R-HSA:167200	Formation of HIV-1 elongation complex containing HIV-1 Tat	REACTOME_Pathways_26.12.2019	4.83971e-06	0.00223595	4.10005e-53	1.09471e-50	[-1]	Group287	21.2766	10	None Specific Cluster	[SUPT16H]	[]	[]	[GTF2H2]	[]	[MNAT1]	[]	[ERCC2]	[CDK7]	[GTF2F1, GTF2H4, POLR2F, POLR2I, POLR2L]	10	0	0	10	0	10	0	10	10	50	9.8333	0	0	10.4918	0	10.3939	0	10.2152	10.3645	48.7014	[CDK7, ERCC2, GTF2F1, GTF2H2, GTF2H4, MNAT1, POLR2F, POLR2I, POLR2L, SUPT16H]
R-HSA:5696395	Formation of Incision Complex in GG-NER	REACTOME_Pathways_26.12.2019	5.33087e-06	0.000485109	4.85823e-08	2.42911e-06	[-1]	Group64	16.2791	7	None Specific Cluster	[UBB]	[]	[GTF2H2, PARP1]	[]	[MNAT1]	[]	[]	[]	[CDK7, DDB1, GTF2H4]	[]	14.2857	0	28.5714	0	14.2857	0	0	0	42.8571	0	13.6432	0	28.3562	0	14.7883	0	0	0	43.2123	0	[CDK7, DDB1, GTF2H2, GTF2H4, MNAT1, PARP1, UBB]
GO:0001704	formation of primary germ layer	GO_BiologicalProcess-EBI-UniProt-GOA_26.12.2019_00h00	8.63318e-13	8.02022e-10	9.40854e-25	2.22042e-22	[3, 4, 5, 6, 7]	Group256	18.4211	28	None Specific Cluster	[COL11A1, DKK1]	[GNPDA1, PEX2]	[SMAD3]	[]	[ETS2, GJA1]	[DUSP1, DUSP2, DUSP4, DUSP5, FGFR1, HMGA2, INHBA, ITGA2, NOG, SNAI1]	[FLG]	[EPHA2, KLF6, MESP1, RHBDF2, WNT5A]	[COL4A2, SCX]	[ITGA5, MMP14, PRKAR1B]	7.14286	7.14286	3.57143	0	7.14286	35.7143	3.57143	17.8571	7.14286	10.7143	6.85624	7.03716	3.56808	0	7.39217	36.2355	3.69097	17.8062	7.22661	10.1871	[COL11A1, COL4A2, DKK1, DUSP1, DUSP2, DUSP4, DUSP5, EPHA2, ETS2, FGFR1, FLG, GJA1, GNPDA1, HMGA2, INHBA, ITGA2, ITGA5, KLF6, MESP1, MMP14, NOG, PEX2, PRKAR1B, RHBDF2, SCX, SMAD3, SNAI1, WNT5A]
R-HSA:112382	Formation of RNA Pol II elongation complex	REACTOME_Pathways_26.12.2019	8.94673e-06	0.00390077	4.10005e-53	1.09471e-50	[-1]	Group287	18.0328	11	None Specific Cluster	[SUPT16H]	[]	[]	[GTF2H2]	[]	[MNAT1]	[]	[ERCC2]	[CDK7, MLLT1]	[GTF2F1, GTF2H4, POLR2F, POLR2I, POLR2L]	9.09091	0	0	9.09091	0	9.09091	0	9.09091	18.1818	45.4545	8.90984	0	0	9.50649	0	9.41777	0	9.25585	18.7823	44.1278	[CDK7, ERCC2, GTF2F1, GTF2H2, GTF2H4, MLLT1, MNAT1, POLR2F, POLR2I, POLR2L, SUPT16H]
R-HSA:6781823	Formation of TC-NER Pre-Incision Complex	REACTOME_Pathways_26.12.2019	3.99127e-10	3.2489e-07	4.10005e-53	1.09471e-50	[-1]	Group287	27.7778	15	None Specific Cluster	[UBB, USP7]	[COPS2]	[]	[GTF2H2, HMGN1]	[]	[MNAT1]	[]	[ERCC2, PRPF19]	[CDK7, COPS6]	[DDB1, GTF2H4, POLR2F, POLR2I, POLR2L]	13.3333	6.66667	0	13.3333	0	6.66667	0	13.3333	13.3333	33.3333	13.0244	6.68407	0	13.8966	0	6.88347	0	13.5303	13.728	32.2531	[CDK7, COPS2, COPS6, DDB1, ERCC2, GTF2H2, GTF2H4, HMGN1, MNAT1, POLR2F, POLR2I, POLR2L, PRPF19, UBB, USP7]
R-HSA:6781823	Formation of TC-NER Pre-Incision Complex	REACTOME_Pathways_26.12.2019	1.94516e-07	2.62597e-05	4.85823e-08	2.42911e-06	[-1]	Group64	16.6667	9	None Specific Cluster	[COPS2, UBB]	[]	[GTF2H2, HMGN1, USP7]	[]	[MNAT1]	[]	[]	[]	[CDK7, DDB1, GTF2H4]	[]	22.2222	0	33.3333	0	11.1111	0	0	0	33.3333	0	21.3473	0	33.2764	0	11.5695	0	0	0	33.8068	0	[CDK7, COPS2, DDB1, GTF2H2, GTF2H4, HMGN1, MNAT1, UBB, USP7]
R-HSA:72691	Formation of the 43S pre-initiation complex	REACTOME_Reactions_26.12.2019	1.0496e-05	0.00452377	4.20122e-36	1.08812e-33	[-1]	Group280	19.6078	10	None Specific Cluster	[RPS17]	[]	[]	[EIF3J]	[]	[]	[]	[]	[RPS27, RPS28]	[EIF3G, RPS11, RPS19, RPS3, RPS5, RPS9]	10	0	0	10	0	0	0	0	20	60	9.88313	0	0	10.545	0	0	0	0	20.8341	58.7379	[EIF3G, EIF3J, RPS11, RPS17, RPS19, RPS27, RPS28, RPS3, RPS5, RPS9]
R-HSA:72691	Formation of the 43S pre-initiation complex	REACTOME_Reactions_26.12.2019	1.0496e-05	0.00452377	3.9511e-219	1.10631e-216	[-1]	Group288	19.6078	10	None Specific Cluster	[RPS17]	[]	[]	[EIF3J]	[]	[]	[]	[]	[RPS27, RPS28]	[EIF3G, RPS11, RPS19, RPS3, RPS5, RPS9]	10	0	0	10	0	0	0	0	20	60	9.88313	0	0	10.545	0	0	0	0	20.8341	58.7379	[EIF3G, EIF3J, RPS11, RPS17, RPS19, RPS27, RPS28, RPS3, RPS5, RPS9]
R-HSA:72139	Formation of the active Spliceosomal C (B*) complex	REACTOME_Reactions_26.12.2019	3.8664e-09	2.88433e-06	1.2346e-70	3.33343e-68	[-1]	Group283	15.3333	23	None Specific Cluster	[CPSF7, CWC15, DDX23, DNAJC8, RBMX, SNURF, SRSF3, SRSF6]	[]	[]	[]	[]	[]	[]	[PRPF19, SNRPF, SRSF2]	[CD2BP2]	[DHX38, GTF2F1, HNRNPH1, POLR2F, POLR2I, POLR2L, SNRPB, SNRPD1, SRSF9, U2AF1L5, YBX1]	34.7826	0	0	0	0	0	0	13.0435	4.34783	47.8261	34.6824	0	0	0	0	0	0	13.511	4.56949	47.2372	[CD2BP2, CPSF7, CWC15, DDX23, DHX38, DNAJC8, GTF2F1, HNRNPH1, POLR2F, POLR2I, POLR2L, PRPF19, RBMX, SNRPB, SNRPD1, SNRPF, SNURF, SRSF2, SRSF3, SRSF6, SRSF9, U2AF1L5, YBX1]
R-HSA:77081	Formation of the CE:GMP intermediate complex	REACTOME_Reactions_26.12.2019	1.50753e-08	1.0613e-05	4.10005e-53	1.09471e-50	[-1]	Group287	37.037	10	None Specific Cluster	[]	[RNMT]	[]	[GTF2H2]	[]	[MNAT1]	[]	[ERCC2]	[CDK7]	[GTF2F1, GTF2H4, POLR2F, POLR2I, POLR2L]	0	10	0	10	0	10	0	10	10	50	0	10.0667	0	10.4646	0	10.367	0	10.1887	10.3377	48.5753	[CDK7, ERCC2, GTF2F1, GTF2H2, GTF2H4, MNAT1, POLR2F, POLR2I, POLR2L, RNMT]
R-HSA:109639	Formation of the closed pre-initiation complex	REACTOME_Reactions_26.12.2019	4.83971e-06	0.00223595	4.10005e-53	1.09471e-50	[-1]	Group287	21.2766	10	None Specific Cluster	[]	[]	[]	[GTF2E2, GTF2H2]	[]	[MNAT1]	[]	[ERCC2]	[CDK7]	[GTF2F1, GTF2H4, POLR2F, POLR2I, POLR2L]	0	0	0	20	0	10	0	10	10	50	0	0	0	20.8463	0	10.3259	0	10.1483	10.2967	48.3828	[CDK7, ERCC2, GTF2E2, GTF2F1, GTF2H2, GTF2H4, MNAT1, POLR2F, POLR2I, POLR2L]
R-HSA:113418	Formation of the Early Elongation Complex	REACTOME_Pathways_26.12.2019	1.56583e-06	0.000804836	4.10005e-53	1.09471e-50	[-1]	Group287	27.2727	9	None Specific Cluster	[]	[]	[]	[GTF2H2]	[]	[MNAT1]	[]	[ERCC2]	[CDK7]	[GTF2F1, GTF2H4, POLR2F, POLR2I, POLR2L]	0	0	0	11.1111	0	11.1111	0	11.1111	11.1111	55.5556	0	0	0	11.636	0	11.5274	0	11.3292	11.4948	54.0126	[CDK7, ERCC2, GTF2F1, GTF2H2, GTF2H4, MNAT1, POLR2F, POLR2I, POLR2L]
R-HSA:167158	Formation of the HIV-1 Early Elongation Complex	REACTOME_Pathways_26.12.2019	1.56583e-06	0.000804836	4.10005e-53	1.09471e-50	[-1]	Group287	27.2727	9	None Specific Cluster	[]	[]	[]	[GTF2H2]	[]	[MNAT1]	[]	[ERCC2]	[CDK7]	[GTF2F1, GTF2H4, POLR2F, POLR2I, POLR2L]	0	0	0	11.1111	0	11.1111	0	11.1111	11.1111	55.5556	0	0	0	11.636	0	11.5274	0	11.3292	11.4948	54.0126	[CDK7, ERCC2, GTF2F1, GTF2H2, GTF2H4, MNAT1, POLR2F, POLR2I, POLR2L]
R-HSA:72124	Formation of the Spliceosomal A Complex	REACTOME_Reactions_26.12.2019	7.31035e-12	6.55738e-09	1.2346e-70	3.33343e-68	[-1]	Group283	20.7207	23	None Specific Cluster	[CWC15, DNAJC8, RBMX, SNURF, SRSF3, SRSF6, WBP4]	[SNRPA]	[]	[]	[]	[]	[]	[PRPF19, SNRPF, SRSF2]	[CD2BP2]	[DHX38, GTF2F1, HNRNPH1, POLR2F, POLR2I, POLR2L, SNRPB, SNRPD1, SRSF9, U2AF1L5, YBX1]	30.4348	4.34783	0	0	0	0	0	13.0435	4.34783	47.8261	30.3124	4.44461	0	0	0	0	0	13.4955	4.56427	47.1832	[CD2BP2, CWC15, DHX38, DNAJC8, GTF2F1, HNRNPH1, POLR2F, POLR2I, POLR2L, PRPF19, RBMX, SNRPA, SNRPB, SNRPD1, SNRPF, SNURF, SRSF2, SRSF3, SRSF6, SRSF9, U2AF1L5, WBP4, YBX1]
R-HSA:72127	Formation of the Spliceosomal B Complex	REACTOME_Reactions_26.12.2019	3.647e-13	3.43912e-10	1.97466e-19	4.22577e-17	[-1]	Group251	19.0476	28	None Specific Cluster	[CWC15, DDX23, DNAJC8, RBMX, SNURF, SRSF3, SRSF6, WBP4]	[SNRPA]	[]	[LSM6, SNRNP27]	[]	[]	[]	[LSM7, PRPF19, SNRPF, SRSF2]	[CD2BP2]	[DHX38, GTF2F1, HNRNPH1, LSM4, POLR2F, POLR2I, POLR2L, SNRPB, SNRPD1, SRSF9, U2AF1L5, YBX1]	28.5714	3.57143	0	7.14286	0	0	0	14.2857	3.57143	42.8571	28.3124	3.63244	0	7.55209	0	0	0	14.706	3.73023	42.0669	[CD2BP2, CWC15, DDX23, DHX38, DNAJC8, GTF2F1, HNRNPH1, LSM4, LSM6, LSM7, POLR2F, POLR2I, POLR2L, PRPF19, RBMX, SNRNP27, SNRPA, SNRPB, SNRPD1, SNRPF, SNURF, SRSF2, SRSF3, SRSF6, SRSF9, U2AF1L5, WBP4, YBX1]
R-HSA:72127	Formation of the Spliceosomal B Complex	REACTOME_Reactions_26.12.2019	3.647e-13	3.43912e-10	1.2346e-70	3.33343e-68	[-1]	Group283	19.0476	28	None Specific Cluster	[CWC15, DDX23, DNAJC8, RBMX, SNURF, SRSF3, SRSF6, WBP4]	[SNRPA]	[]	[LSM6, SNRNP27]	[]	[]	[]	[LSM7, PRPF19, SNRPF, SRSF2]	[CD2BP2]	[DHX38, GTF2F1, HNRNPH1, LSM4, POLR2F, POLR2I, POLR2L, SNRPB, SNRPD1, SRSF9, U2AF1L5, YBX1]	28.5714	3.57143	0	7.14286	0	0	0	14.2857	3.57143	42.8571	28.3124	3.63244	0	7.55209	0	0	0	14.706	3.73023	42.0669	[CD2BP2, CWC15, DDX23, DHX38, DNAJC8, GTF2F1, HNRNPH1, LSM4, LSM6, LSM7, POLR2F, POLR2I, POLR2L, PRPF19, RBMX, SNRNP27, SNRPA, SNRPB, SNRPD1, SNRPF, SNURF, SRSF2, SRSF3, SRSF6, SRSF9, U2AF1L5, WBP4, YBX1]
R-HSA:72107	Formation of the Spliceosomal E complex	REACTOME_Reactions_26.12.2019	4.97229e-11	4.29605e-08	1.2346e-70	3.33343e-68	[-1]	Group283	25	18	None Specific Cluster	[RBMX, SRSF10, SRSF3, SRSF6]	[SNRPA]	[]	[]	[]	[]	[]	[SNRPF, SRSF2]	[CD2BP2]	[GTF2F1, HNRNPH1, POLR2F, POLR2I, POLR2L, SNRPB, SNRPD1, SRSF9, U2AF1L5, YBX1]	22.2222	5.55556	0	0	0	0	0	11.1111	5.55556	55.5556	22.1441	5.68212	0	0	0	0	0	11.502	5.83509	54.8366	[CD2BP2, GTF2F1, HNRNPH1, POLR2F, POLR2I, POLR2L, RBMX, SNRPA, SNRPB, SNRPD1, SNRPF, SRSF10, SRSF2, SRSF3, SRSF6, SRSF9, U2AF1L5, YBX1]
R-HSA:72107	Formation of the Spliceosomal E complex	REACTOME_Reactions_26.12.2019	5.59808e-13	1.04684e-10	1.37964e-12	8.55376e-11	[-1]	Group46	20.8333	15	None Specific Cluster	[RBMX]	[SNRPA]	[SRSF10, SRSF3, SRSF6]	[]	[]	[]	[SNRPF, SRSF2]	[SNRPB, SNRPD1, SRSF9]	[CD2BP2, HNRNPH1, YBX1]	[GTF2F1, U2AF1L5]	6.66667	6.66667	20	0	0	0	13.3333	20	20	13.3333	6.40133	6.60988	19.9569	0	0	0	13.5944	19.5539	20.275	13.6086	[CD2BP2, GTF2F1, HNRNPH1, RBMX, SNRPA, SNRPB, SNRPD1, SNRPF, SRSF10, SRSF2, SRSF3, SRSF6, SRSF9, U2AF1L5, YBX1]
R-HSA:72107	Formation of the Spliceosomal E complex	REACTOME_Reactions_26.12.2019	5.59808e-13	1.04684e-10	3.10054e-13	1.95334e-11	[-1]	Group57	20.8333	15	None Specific Cluster	[RBMX]	[SNRPA]	[SRSF10, SRSF3, SRSF6]	[]	[]	[]	[SNRPF, SRSF2]	[SNRPB, SNRPD1, SRSF9]	[CD2BP2, HNRNPH1, YBX1]	[GTF2F1, U2AF1L5]	6.66667	6.66667	20	0	0	0	13.3333	20	20	13.3333	6.40133	6.60988	19.9569	0	0	0	13.5944	19.5539	20.275	13.6086	[CD2BP2, GTF2F1, HNRNPH1, RBMX, SNRPA, SNRPB, SNRPD1, SNRPF, SRSF10, SRSF2, SRSF3, SRSF6, SRSF9, U2AF1L5, YBX1]
R-HSA:72695	Formation of the ternary complex, and subsequently, the 43S complex	REACTOME_Pathways_26.12.2019	1.0496e-05	0.00452377	4.20122e-36	1.08812e-33	[-1]	Group280	19.6078	10	None Specific Cluster	[RPS17]	[]	[]	[EIF3J]	[]	[]	[]	[]	[RPS27, RPS28]	[EIF3G, RPS11, RPS19, RPS3, RPS5, RPS9]	10	0	0	10	0	0	0	0	20	60	9.88313	0	0	10.545	0	0	0	0	20.8341	58.7379	[EIF3G, EIF3J, RPS11, RPS17, RPS19, RPS27, RPS28, RPS3, RPS5, RPS9]
R-HSA:72695	Formation of the ternary complex, and subsequently, the 43S complex	REACTOME_Pathways_26.12.2019	1.0496e-05	0.00452377	3.9511e-219	1.10631e-216	[-1]	Group288	19.6078	10	None Specific Cluster	[RPS17]	[]	[]	[EIF3J]	[]	[]	[]	[]	[RPS27, RPS28]	[EIF3G, RPS11, RPS19, RPS3, RPS5, RPS9]	10	0	0	10	0	0	0	0	20	60	9.88313	0	0	10.545	0	0	0	0	20.8341	58.7379	[EIF3G, EIF3J, RPS11, RPS17, RPS19, RPS27, RPS28, RPS3, RPS5, RPS9]
R-HSA:157849	Formation of translation initiation complexes containing mRNA that does not circularize	REACTOME_Reactions_26.12.2019	2.92347e-05	0.0110215	4.20122e-36	1.08812e-33	[-1]	Group280	17.5439	10	None Specific Cluster	[RPS17]	[]	[]	[EIF3J]	[]	[]	[]	[]	[RPS27, RPS28]	[EIF3G, RPS11, RPS19, RPS3, RPS5, RPS9]	10	0	0	10	0	0	0	0	20	60	9.88313	0	0	10.545	0	0	0	0	20.8341	58.7379	[EIF3G, EIF3J, RPS11, RPS17, RPS19, RPS27, RPS28, RPS3, RPS5, RPS9]
R-HSA:157849	Formation of translation initiation complexes containing mRNA that does not circularize	REACTOME_Reactions_26.12.2019	2.92347e-05	0.0110215	3.9511e-219	1.10631e-216	[-1]	Group288	17.5439	10	None Specific Cluster	[RPS17]	[]	[]	[EIF3J]	[]	[]	[]	[]	[RPS27, RPS28]	[EIF3G, RPS11, RPS19, RPS3, RPS5, RPS9]	10	0	0	10	0	0	0	0	20	60	9.88313	0	0	10.545	0	0	0	0	20.8341	58.7379	[EIF3G, EIF3J, RPS11, RPS17, RPS19, RPS27, RPS28, RPS3, RPS5, RPS9]
R-HSA:156808	Formation of translation initiation complexes yielding circularized Ceruloplasmin mRNA in a 'closed-loop' conformation	REACTOME_Reactions_26.12.2019	3.42062e-05	0.0125537	4.20122e-36	1.08812e-33	[-1]	Group280	17.2414	10	None Specific Cluster	[RPS17]	[]	[]	[EIF3J]	[]	[]	[]	[]	[RPS27, RPS28]	[EIF3G, RPS11, RPS19, RPS3, RPS5, RPS9]	10	0	0	10	0	0	0	0	20	60	9.88313	0	0	10.545	0	0	0	0	20.8341	58.7379	[EIF3G, EIF3J, RPS11, RPS17, RPS19, RPS27, RPS28, RPS3, RPS5, RPS9]
R-HSA:156808	Formation of translation initiation complexes yielding circularized Ceruloplasmin mRNA in a 'closed-loop' conformation	REACTOME_Reactions_26.12.2019	3.42062e-05	0.0125537	3.9511e-219	1.10631e-216	[-1]	Group288	17.2414	10	None Specific Cluster	[RPS17]	[]	[]	[EIF3J]	[]	[]	[]	[]	[RPS27, RPS28]	[EIF3G, RPS11, RPS19, RPS3, RPS5, RPS9]	10	0	0	10	0	0	0	0	20	60	9.88313	0	0	10.545	0	0	0	0	20.8341	58.7379	[EIF3G, EIF3J, RPS11, RPS17, RPS19, RPS27, RPS28, RPS3, RPS5, RPS9]
R-HSA:927789	Formation of UPF1:eRF3 complex on mRNA with a premature termination codon and no Exon Junction Complex	REACTOME_Reactions_26.12.2019	2.25962e-17	2.35904e-14	3.9511e-219	1.10631e-216	[-1]	Group288	28.4211	27	None Specific Cluster	[RPL12, RPL27, RPL39L, RPS17]	[]	[]	[RPL9]	[]	[]	[]	[RPL22L1, RPL26L1]	[RPL30, RPL34, RPS27, RPS28]	[RPL14, RPL18A, RPL19, RPL24, RPL29, RPL3, RPL32, RPL35, RPL35A, RPL37, RPL37A, RPS11, RPS19, RPS3, RPS5, RPS9]	14.8148	0	0	3.7037	0	0	0	7.40741	14.8148	59.2593	14.7008	0	0	3.92132	0	0	0	7.63586	15.495	58.247	[RPL12, RPL14, RPL18A, RPL19, RPL22L1, RPL24, RPL26L1, RPL27, RPL29, RPL3, RPL30, RPL32, RPL34, RPL35, RPL35A, RPL37, RPL37A, RPL39L, RPL9, RPS11, RPS17, RPS19, RPS27, RPS28, RPS3, RPS5, RPS9]
R-HSA:927789	Formation of UPF1:eRF3 complex on mRNA with a premature termination codon and no Exon Junction Complex	REACTOME_Reactions_26.12.2019	4.06055e-07	4.99447e-05	1.18468e-13	7.58197e-12	[-1]	Group67	11.5789	11	None Specific Cluster	[RPL12, RPL27]	[]	[RPL9]	[]	[]	[]	[RPL26L1]	[]	[RPL30, RPS11, RPS9]	[RPL18A, RPL19, RPL29, RPL32]	18.1818	0	9.09091	0	0	0	9.09091	0	27.2727	36.3636	17.3609	0	9.02075	0	0	0	9.21727	0	27.4936	36.9074	[RPL12, RPL18A, RPL19, RPL26L1, RPL27, RPL29, RPL30, RPL32, RPL9, RPS11, RPS9]
KEGG:04068	FoxO signaling pathway	KEGG_26.12.2019	4.04702e-11	3.50068e-08	5.02897e-64	1.35279e-61	[-1]	Group282	18.3206	24	None Specific Cluster	[PIK3CB, TGFBR1, USP7]	[CHUK, PRKAB2]	[ATG12, CCNG2, CDKN1B, PIK3R3, SMAD3, TGFB3]	[AKT3, GADD45B, IL7R, MAPK13, TGFB2]	[]	[BNIP3, PLK3]	[CDKN2D]	[CCND1, KLF2]	[]	[HOMER3, MAPK12, PCK2]	12.5	8.33333	25	20.8333	0	8.33333	4.16667	8.33333	0	12.5	12.0615	8.25318	25.1078	21.4487	0	8.49939	4.32877	8.35327	0	11.9474	[AKT3, ATG12, BNIP3, CCND1, CCNG2, CDKN1B, CDKN2D, CHUK, GADD45B, HOMER3, IL7R, KLF2, MAPK12, MAPK13, PCK2, PIK3CB, PIK3R3, PLK3, PRKAB2, SMAD3, TGFB2, TGFB3, TGFBR1, USP7]
KEGG:04068	FoxO signaling pathway	KEGG_26.12.2019	3.07428e-08	5.01108e-06	9.23135e-23	6.18501e-21	[-1]	Group66	10.687	14	None Specific Cluster	[]	[ATG12, CHUK, SMAD3]	[AKT3, GADD45B, IL7R, TGFB2, TGFBR1, USP7]	[CCNG2, CDKN1B]	[]	[]	[CCND1]	[PCK2]	[]	[HOMER3]	0	21.4286	42.8571	14.2857	0	0	7.14286	7.14286	0	7.14286	0	21.1746	42.621	14.7203	0	0	7.25825	6.96007	0	7.2658	[AKT3, ATG12, CCND1, CCNG2, CDKN1B, CHUK, GADD45B, HOMER3, IL7R, PCK2, SMAD3, TGFB2, TGFBR1, USP7]
WP:45	G1 to S cell cycle control	WikiPathways_26.12.2019	4.36549e-08	2.88995e-05	2.34657e-21	5.23284e-19	[-1]	Group229	21.875	14	None Specific Cluster	[MCM4, ORC3, ORC4]	[PRIM2, WEE1]	[CCNG2, CDKN1B]	[]	[]	[MNAT1]	[CDKN2D]	[CCND1, CCND3, MYC]	[CDK7]	[MCM7]	21.4286	14.2857	14.2857	0	0	7.14286	7.14286	21.4286	7.14286	7.14286	20.7912	14.2266	14.4267	0	0	7.32549	7.46179	21.5986	7.30479	6.86484	[CCND1, CCND3, CCNG2, CDK7, CDKN1B, CDKN2D, MCM4, MCM7, MNAT1, MYC, ORC3, ORC4, PRIM2, WEE1]
WP:45	G1 to S cell cycle control	WikiPathways_26.12.2019	4.36549e-08	2.88995e-05	4.34238e-12	7.16493e-10	[-1]	Group230	21.875	14	None Specific Cluster	[MCM4, ORC3, ORC4]	[PRIM2, WEE1]	[CCNG2, CDKN1B]	[]	[]	[MNAT1]	[CDKN2D]	[CCND1, CCND3, MYC]	[CDK7]	[MCM7]	21.4286	14.2857	14.2857	0	0	7.14286	7.14286	21.4286	7.14286	7.14286	20.7912	14.2266	14.4267	0	0	7.32549	7.46179	21.5986	7.30479	6.86484	[CCND1, CCND3, CCNG2, CDK7, CDKN1B, CDKN2D, MCM4, MCM7, MNAT1, MYC, ORC3, ORC4, PRIM2, WEE1]
WP:45	G1 to S cell cycle control	WikiPathways_26.12.2019	4.36549e-08	2.88995e-05	2.61034e-122	7.20454e-120	[-1]	Group289	21.875	14	None Specific Cluster	[MCM4, ORC3, ORC4]	[PRIM2, WEE1]	[CCNG2, CDKN1B]	[]	[]	[MNAT1]	[CDKN2D]	[CCND1, CCND3, MYC]	[CDK7]	[MCM7]	21.4286	14.2857	14.2857	0	0	7.14286	7.14286	21.4286	7.14286	7.14286	20.7912	14.2266	14.4267	0	0	7.32549	7.46179	21.5986	7.30479	6.86484	[CCND1, CCND3, CCNG2, CDK7, CDKN1B, CDKN2D, MCM4, MCM7, MNAT1, MYC, ORC3, ORC4, PRIM2, WEE1]
WP:45	G1 to S cell cycle control	WikiPathways_26.12.2019	7.70777e-08	1.14846e-05	4.15374e-10	2.49224e-08	[-1]	Group59	15.625	10	None Specific Cluster	[MCM4, ORC4]	[]	[]	[CCNG2, CDKN1B]	[MNAT1]	[]	[CCND1, CCND3, MYC]	[]	[CDK7, MCM7]	[]	20	0	0	20	10	0	30	0	20	0	18.9852	0	0	20.4424	10.2893	0	30.239	0	20.044	0	[CCND1, CCND3, CCNG2, CDK7, CDKN1B, MCM4, MCM7, MNAT1, MYC, ORC4]
WP:45	G1 to S cell cycle control	WikiPathways_26.12.2019	7.70777e-08	1.14846e-05	9.23135e-23	6.18501e-21	[-1]	Group66	15.625	10	None Specific Cluster	[MCM4, ORC4]	[]	[]	[CCNG2, CDKN1B]	[MNAT1]	[]	[CCND1, CCND3, MYC]	[]	[CDK7, MCM7]	[]	20	0	0	20	10	0	30	0	20	0	18.9852	0	0	20.4424	10.2893	0	30.239	0	20.044	0	[CCND1, CCND3, CCNG2, CDK7, CDKN1B, MCM4, MCM7, MNAT1, MYC, ORC4]
R-HSA:69615	G1/S DNA Damage Checkpoints	REACTOME_Pathways_26.12.2019	2.61356e-05	0.00995765	2.61034e-122	7.20454e-120	[-1]	Group289	16.1765	11	None Specific Cluster	[PSMA1, PSMA2, UBB]	[ZNF385A]	[CDKN1B]	[]	[]	[]	[PSMB9]	[]	[PSMB8, PSMC5]	[PSMA6, PSMD9, SEM1]	27.2727	9.09091	9.09091	0	0	0	9.09091	0	18.1818	27.2727	26.7295	9.14495	9.27359	0	0	0	9.59299	0	18.7823	26.4767	[CDKN1B, PSMA1, PSMA2, PSMA6, PSMB8, PSMB9, PSMC5, PSMD9, SEM1, UBB, ZNF385A]
R-HSA:69206	G1/S Transition	REACTOME_Pathways_26.12.2019	9.22972e-13	8.56518e-10	2.34657e-21	5.23284e-19	[-1]	Group229	19.8473	26	None Specific Cluster	[DHFR, MCM4, ORC3, ORC4, PSMA1, PSMA2, UBB]	[PRIM2, WEE1]	[CDKN1B, CKS1B]	[AKT3]	[CABLES1]	[MNAT1]	[PSMB9]	[CCND1, CDC6, MYC]	[CDK7, PSMB8, PSMC5]	[MAX, MCM7, PSMA6, PSMD9, SEM1]	26.9231	7.69231	7.69231	3.84615	3.84615	3.84615	3.84615	11.5385	11.5385	19.2308	26.2718	7.70431	7.81269	4.00445	4.04649	3.96707	4.04089	11.6966	11.8676	18.5881	[AKT3, CABLES1, CCND1, CDC6, CDK7, CDKN1B, CKS1B, DHFR, MAX, MCM4, MCM7, MNAT1, MYC, ORC3, ORC4, PRIM2, PSMA1, PSMA2, PSMA6, PSMB8, PSMB9, PSMC5, PSMD9, SEM1, UBB, WEE1]
R-HSA:69206	G1/S Transition	REACTOME_Pathways_26.12.2019	9.22972e-13	8.56518e-10	1.57006e-46	4.17637e-44	[-1]	Group286	19.8473	26	None Specific Cluster	[DHFR, MCM4, ORC3, ORC4, PSMA1, PSMA2, UBB]	[PRIM2, WEE1]	[CDKN1B, CKS1B]	[AKT3]	[CABLES1]	[MNAT1]	[PSMB9]	[CCND1, CDC6, MYC]	[CDK7, PSMB8, PSMC5]	[MAX, MCM7, PSMA6, PSMD9, SEM1]	26.9231	7.69231	7.69231	3.84615	3.84615	3.84615	3.84615	11.5385	11.5385	19.2308	26.2718	7.70431	7.81269	4.00445	4.04649	3.96707	4.04089	11.6966	11.8676	18.5881	[AKT3, CABLES1, CCND1, CDC6, CDK7, CDKN1B, CKS1B, DHFR, MAX, MCM4, MCM7, MNAT1, MYC, ORC3, ORC4, PRIM2, PSMA1, PSMA2, PSMA6, PSMB8, PSMB9, PSMC5, PSMD9, SEM1, UBB, WEE1]
R-HSA:69206	G1/S Transition	REACTOME_Pathways_26.12.2019	9.22972e-13	8.56518e-10	2.61034e-122	7.20454e-120	[-1]	Group289	19.8473	26	None Specific Cluster	[DHFR, MCM4, ORC3, ORC4, PSMA1, PSMA2, UBB]	[PRIM2, WEE1]	[CDKN1B, CKS1B]	[AKT3]	[CABLES1]	[MNAT1]	[PSMB9]	[CCND1, CDC6, MYC]	[CDK7, PSMB8, PSMC5]	[MAX, MCM7, PSMA6, PSMD9, SEM1]	26.9231	7.69231	7.69231	3.84615	3.84615	3.84615	3.84615	11.5385	11.5385	19.2308	26.2718	7.70431	7.81269	4.00445	4.04649	3.96707	4.04089	11.6966	11.8676	18.5881	[AKT3, CABLES1, CCND1, CDC6, CDK7, CDKN1B, CKS1B, DHFR, MAX, MCM4, MCM7, MNAT1, MYC, ORC3, ORC4, PRIM2, PSMA1, PSMA2, PSMA6, PSMB8, PSMB9, PSMC5, PSMD9, SEM1, UBB, WEE1]
R-HSA:69481	G2/M Checkpoints	REACTOME_Pathways_26.12.2019	6.31733e-07	0.00034998	1.57006e-46	4.17637e-44	[-1]	Group286	12.5	21	None Specific Cluster	[MCM4, NBN, ORC3, ORC4, PSMA1, PSMA2, TOPBP1, UBB, UIMC1]	[CDC25C, WEE1]	[]	[]	[]	[]	[PSMB9]	[CDC6, PKMYT1]	[PSMB8, PSMC5]	[HIST2H4B, MCM7, PSMA6, PSMD9, SEM1]	42.8571	9.52381	0	0	0	0	4.7619	9.52381	9.52381	23.8095	42.3174	9.65201	0	0	0	0	5.06245	9.76906	9.91186	23.2873	[CDC25C, CDC6, HIST2H4B, MCM4, MCM7, NBN, ORC3, ORC4, PKMYT1, PSMA1, PSMA2, PSMA6, PSMB8, PSMB9, PSMC5, PSMD9, SEM1, TOPBP1, UBB, UIMC1, WEE1]
R-HSA:69481	G2/M Checkpoints	REACTOME_Pathways_26.12.2019	6.31733e-07	0.00034998	2.61034e-122	7.20454e-120	[-1]	Group289	12.5	21	None Specific Cluster	[MCM4, NBN, ORC3, ORC4, PSMA1, PSMA2, TOPBP1, UBB, UIMC1]	[CDC25C, WEE1]	[]	[]	[]	[]	[PSMB9]	[CDC6, PKMYT1]	[PSMB8, PSMC5]	[HIST2H4B, MCM7, PSMA6, PSMD9, SEM1]	42.8571	9.52381	0	0	0	0	4.7619	9.52381	9.52381	23.8095	42.3174	9.65201	0	0	0	0	5.06245	9.76906	9.91186	23.2873	[CDC25C, CDC6, HIST2H4B, MCM4, MCM7, NBN, ORC3, ORC4, PKMYT1, PSMA1, PSMA2, PSMA6, PSMB8, PSMB9, PSMC5, PSMD9, SEM1, TOPBP1, UBB, UIMC1, WEE1]
R-HSA:69275	G2/M Transition	REACTOME_Pathways_26.12.2019	2.06567e-14	2.03056e-11	2.61034e-122	7.20454e-120	[-1]	Group289	17.3469	34	None Specific Cluster	[CEP192, HAUS1, HAUS6, HSP90AB1, PSMA1, PSMA2, UBB]	[CDC25C, CENPJ, CEP78, HMMR, MZT1, PPP1R12A, TPX2, WEE1]	[AURKA, CENPF, NEK2, PCNT]	[]	[]	[MNAT1, PHLDA1, TUBB2A]	[PSMB9]	[MZT2A, MZT2B, PKMYT1, TUBB6]	[CDK7, PSMB8, PSMC5]	[PSMA6, PSMD9, SEM1, TUBB3]	20.5882	23.5294	11.7647	0	0	8.82353	2.94118	11.7647	8.82353	11.7647	20.0563	23.5264	11.9287	0	0	9.08559	3.08488	11.9058	9.05991	11.3524	[AURKA, CDC25C, CDK7, CENPF, CENPJ, CEP192, CEP78, HAUS1, HAUS6, HMMR, HSP90AB1, MNAT1, MZT1, MZT2A, MZT2B, NEK2, PCNT, PHLDA1, PKMYT1, PPP1R12A, PSMA1, PSMA2, PSMA6, PSMB8, PSMB9, PSMC5, PSMD9, SEM1, TPX2, TUBB2A, TUBB3, TUBB6, UBB, WEE1]
R-HSA:6782210	Gap-filling DNA repair synthesis and ligation in TC-NER	REACTOME_Pathways_26.12.2019	6.62201e-09	4.84731e-06	4.10005e-53	1.09471e-50	[-1]	Group287	23.0769	15	None Specific Cluster	[UBB, USP7]	[POLK]	[LIG1]	[GTF2H2, HMGN1]	[]	[MNAT1]	[]	[ERCC2, PRPF19]	[CDK7]	[DDB1, GTF2H4, POLR2F, POLR2I, POLR2L]	13.3333	6.66667	6.66667	13.3333	0	6.66667	0	13.3333	6.66667	33.3333	13.0356	6.68982	6.78392	13.9086	0	6.88939	0	13.5419	6.86992	32.2808	[CDK7, DDB1, ERCC2, GTF2H2, GTF2H4, HMGN1, LIG1, MNAT1, POLK, POLR2F, POLR2I, POLR2L, PRPF19, UBB, USP7]
R-HSA:6782210	Gap-filling DNA repair synthesis and ligation in TC-NER	REACTOME_Pathways_26.12.2019	9.98418e-07	0.000114818	4.85823e-08	2.42911e-06	[-1]	Group64	13.8462	9	None Specific Cluster	[UBB]	[LIG1]	[GTF2H2, HMGN1, USP7]	[]	[MNAT1]	[]	[]	[]	[CDK7, DDB1, GTF2H4]	[]	11.1111	11.1111	33.3333	0	11.1111	0	0	0	33.3333	0	10.6367	10.9832	33.161	0	11.5294	0	0	0	33.6897	0	[CDK7, DDB1, GTF2H2, GTF2H4, HMGN1, LIG1, MNAT1, UBB, USP7]
R-HSA:194922	GAPs inactivate Rho GTPase:GTP by hydrolysis	REACTOME_Reactions_26.12.2019	1.49154e-06	0.000771128	2.07566e-08	2.2002e-06	[-1]	Group182	16.6667	14	None Specific Cluster	[DEPDC7]	[ARHGAP12, FAM13B]	[ARHGAP17, ARHGAP19, DEPDC1B, RHOU, SRGAP3]	[DLC1]	[]	[ARHGAP22]	[]	[]	[ARAP1]	[RHOC, RHOD, RHOT2]	7.14286	14.2857	35.7143	7.14286	0	7.14286	0	0	7.14286	21.4286	6.9413	14.2489	36.1234	7.40613	0	7.33701	0	0	7.31627	20.6269	[ARAP1, ARHGAP12, ARHGAP17, ARHGAP19, ARHGAP22, DEPDC1B, DEPDC7, DLC1, FAM13B, RHOC, RHOD, RHOT2, RHOU, SRGAP3]
KEGG:05226	Gastric cancer	KEGG_26.12.2019	3.28475e-12	2.97599e-09	1.54091e-31	3.88309e-29	[-1]	Group221	18.1208	27	None Specific Cluster	[CSNK1A1, PIK3CB, TGFBR1]	[POLK]	[CDKN1B, DDB2, PIK3R3, SMAD3, TGFB3]	[AKT3, GADD45B, MLH1, TGFB2]	[]	[FGF5]	[]	[APC2, CCND1, FZD8, LRP5, MYC, WNT5A]	[AXIN1]	[BAX, DVL1, SHC2, TCF7, WNT2B, WNT5B]	11.1111	3.7037	18.5185	14.8148	0	3.7037	0	22.2222	3.7037	22.2222	10.7969	3.69395	18.7296	15.3599	0	3.80415	0	22.4325	3.7934	21.3896	[AKT3, APC2, AXIN1, BAX, CCND1, CDKN1B, CSNK1A1, DDB2, DVL1, FGF5, FZD8, GADD45B, LRP5, MLH1, MYC, PIK3CB, PIK3R3, POLK, SHC2, SMAD3, TCF7, TGFB2, TGFB3, TGFBR1, WNT2B, WNT5A, WNT5B]
KEGG:05226	Gastric cancer	KEGG_26.12.2019	3.28475e-12	2.97599e-09	5.97977e-27	1.42917e-24	[-1]	Group242	18.1208	27	None Specific Cluster	[CSNK1A1, PIK3CB, TGFBR1]	[POLK]	[CDKN1B, DDB2, PIK3R3, SMAD3, TGFB3]	[AKT3, GADD45B, MLH1, TGFB2]	[]	[FGF5]	[]	[APC2, CCND1, FZD8, LRP5, MYC, WNT5A]	[AXIN1]	[BAX, DVL1, SHC2, TCF7, WNT2B, WNT5B]	11.1111	3.7037	18.5185	14.8148	0	3.7037	0	22.2222	3.7037	22.2222	10.7969	3.69395	18.7296	15.3599	0	3.80415	0	22.4325	3.7934	21.3896	[AKT3, APC2, AXIN1, BAX, CCND1, CDKN1B, CSNK1A1, DDB2, DVL1, FGF5, FZD8, GADD45B, LRP5, MLH1, MYC, PIK3CB, PIK3R3, POLK, SHC2, SMAD3, TCF7, TGFB2, TGFB3, TGFBR1, WNT2B, WNT5A, WNT5B]
KEGG:05226	Gastric cancer	KEGG_26.12.2019	3.28475e-12	2.97599e-09	5.02897e-64	1.35279e-61	[-1]	Group282	18.1208	27	None Specific Cluster	[CSNK1A1, PIK3CB, TGFBR1]	[POLK]	[CDKN1B, DDB2, PIK3R3, SMAD3, TGFB3]	[AKT3, GADD45B, MLH1, TGFB2]	[]	[FGF5]	[]	[APC2, CCND1, FZD8, LRP5, MYC, WNT5A]	[AXIN1]	[BAX, DVL1, SHC2, TCF7, WNT2B, WNT5B]	11.1111	3.7037	18.5185	14.8148	0	3.7037	0	22.2222	3.7037	22.2222	10.7969	3.69395	18.7296	15.3599	0	3.80415	0	22.4325	3.7934	21.3896	[AKT3, APC2, AXIN1, BAX, CCND1, CDKN1B, CSNK1A1, DDB2, DVL1, FGF5, FZD8, GADD45B, LRP5, MLH1, MYC, PIK3CB, PIK3R3, POLK, SHC2, SMAD3, TCF7, TGFB2, TGFB3, TGFBR1, WNT2B, WNT5A, WNT5B]
KEGG:05226	Gastric cancer	KEGG_26.12.2019	3.00812e-09	5.29429e-07	9.23135e-23	6.18501e-21	[-1]	Group66	10.7383	16	None Specific Cluster	[]	[SMAD3]	[AKT3, CSNK1A1, GADD45B, MLH1, TGFB2, TGFBR1]	[CDKN1B]	[]	[AXIN1]	[APC2, CCND1, MYC]	[DVL1, WNT5A]	[TCF7]	[WNT2B]	0	6.25	37.5	6.25	0	6.25	18.75	12.5	6.25	6.25	0	6.16633	37.2354	6.43013	0	6.3312	19.0233	12.1612	6.30482	6.34769	[AKT3, APC2, AXIN1, CCND1, CDKN1B, CSNK1A1, DVL1, GADD45B, MLH1, MYC, SMAD3, TCF7, TGFB2, TGFBR1, WNT2B, WNT5A]
WP:2361	Gastric Cancer Network 1	WikiPathways_26.12.2019	5.45933e-12	4.91886e-09	5.45933e-12	8.95331e-10	[-1]	Group087	44.8276	13	None Specific Cluster	[CEP192, MCM4]	[TOP2A, TPX2]	[AURKA, CENPF, GATD3A, KIF15, KIF20B]	[]	[]	[ACTL6A, ESM1]	[]	[RUVBL1]	[NOTCH1]	[]	15.3846	15.3846	38.4615	0	0	15.3846	0	7.69231	7.69231	0	14.8547	15.2467	38.6528	0	0	15.7015	0	7.71578	7.82856	0	[ACTL6A, AURKA, CENPF, CEP192, ESM1, GATD3A, KIF15, KIF20B, MCM4, NOTCH1, RUVBL1, TOP2A, TPX2]
WP:4659	Gastrin Signaling Pathway	WikiPathways_26.12.2019	9.02954e-11	7.66608e-08	7.08096e-42	1.86229e-39	[-1]	Group274	19.2982	22	None Specific Cluster	[LAMTOR3]	[CHUK, TJP1]	[ARHGEF28, CDKN1B, PIK3R3]	[]	[]	[CXCL8, JUN, SERPINE1, SRC]	[MEF2C]	[BCAR1, BCL2L1, CCND1, HDAC7, MYC, VEGFA]	[]	[ARRB1, MEF2D, PTK2, RELA, RHOD]	4.54545	9.09091	13.6364	0	0	18.1818	4.54545	27.2727	0	22.7273	4.41196	9.05676	13.7763	0	0	18.6539	4.75024	27.4998	0	21.8511	[ARHGEF28, ARRB1, BCAR1, BCL2L1, CCND1, CDKN1B, CHUK, CXCL8, HDAC7, JUN, LAMTOR3, MEF2C, MEF2D, MYC, PIK3R3, PTK2, RELA, RHOD, SERPINE1, SRC, TJP1, VEGFA]
GO:0007369	gastrulation	GO_BiologicalProcess-EBI-UniProt-GOA_26.12.2019_00h00	3.52582e-14	3.43062e-11	1.65045e-17	3.36692e-15	[4, 5, 6]	Group210	15.7447	37	None Specific Cluster	[COL11A1, DKK1]	[GNPDA1, PEX2]	[AMOT, IL1RN, SMAD3]	[]	[ETS2, GJA1]	[DUSP1, DUSP2, DUSP4, DUSP5, FGFR1, HMGA2, INHBA, ITGA2, NOG, OSR1, SNAI1, TENM4]	[FLG]	[EPHA2, KLF6, LRP5, MESP1, MYADM, RHBDF2, WNT5A]	[COL4A2, NR2F2, SCX]	[DVL1, ITGA5, MEGF8, MMP14, PRKAR1B]	5.40541	5.40541	8.10811	0	5.40541	32.4324	2.7027	18.9189	8.10811	13.5135	5.19765	5.3348	8.11477	0	5.60393	32.9637	2.79809	18.8982	8.21764	12.8712	[AMOT, COL11A1, COL4A2, DKK1, DUSP1, DUSP2, DUSP4, DUSP5, DVL1, EPHA2, ETS2, FGFR1, FLG, GJA1, GNPDA1, HMGA2, IL1RN, INHBA, ITGA2, ITGA5, KLF6, LRP5, MEGF8, MESP1, MMP14, MYADM, NOG, NR2F2, OSR1, PEX2, PRKAR1B, RHBDF2, SCX, SMAD3, SNAI1, TENM4, WNT5A]
[truncated: 1,674 more rows]

## Sheet: Caption
Table S7. Significant DE vs DAS gene enrichment by ClueGO. Significant differentially expressed genes (black text) and differentially alternative spliced genes (red text) were shown in this table.
