# Supplementary material for: Effects of A2E-Induced Oxidative Stress on Retinal Epithelial Cells: New Insights on Differential Gene Response and Retinal Dystrophies
Source: Antioxidants (Basel). 2020 Apr 10;9(4):307. doi: 10.3390/antiox9040307 (PMC7222197; doi:10.3390/antiox9040307)
Supplement: Supplementary file 1 [file antioxidants-09-00307-s001.zip › Table S8.xlsx]

## Sheet: Table S8
Category	ID	Name	Source	p-value	q-value Bonferroni	q-value FDR B&H	q-value FDR B&Y	Hit Count in Query List	Hit Count in Genome	Hit in Query List
GO: Molecular Function	GO:0008020	G protein-coupled photoreceptor activity		6.1e-07	0.0004636	0.0004071	0.002936	7	15	OPN1MW,OPN1SW,ELOVL4,GNAT2,OPN1LW,RGR,RHO
GO: Molecular Function	GO:0030553	cGMP binding		1.071e-06	0.0008143	0.0004071	0.002936	7	16	PDE6C,PDE6G,PDE6H,CNGB1,CNGA1,CNGA3,CNGB3
GO: Molecular Function	GO:0009881	photoreceptor activity		1.799e-06	0.001368	0.0004559	0.003287	7	17	OPN1MW,OPN1SW,ELOVL4,GNAT2,OPN1LW,RGR,RHO
GO: Molecular Function	GO:0001103	RNA polymerase II repressing transcription factor binding		2.432e-05	0.01849	0.004622	0.03333	8	35	MKKS,TTC8,BBS1,BBS2,BBS4,BBS5,BBS10,BBS7
GO: Molecular Function	GO:0030507	spectrin binding		0.0004053	0.308	0.0616	0.4442	7	34	SAG,MYO7A,GNB3,PDE6G,USH1G,USH1C,RHO
GO: Molecular Function	GO:0030551	cyclic nucleotide binding		0.0009059	0.6885	0.1147	0.8274	7	38	PDE6C,PDE6G,PDE6H,CNGB1,CNGA1,CNGA3,CNGB3
GO: Molecular Function	GO:0005223	intracellular cGMP-activated cation channel activity		0.001322	1.005	0.1435	1.035	4	7	CNGB1,CNGA1,CNGA3,CNGB3
GO: Molecular Function	GO:0047555	3',5'-cyclic-GMP phosphodiesterase activity		0.005379	4.088	0.511	3.685	5	19	PDE6A,PDE6C,PDE6G,PDE6H,PDE6B
GO: Molecular Function	GO:0005222	intracellular cAMP-activated cation channel activity		0.007671	5.83	0.6477	4.671	4	10	CNGB1,CNGA1,CNGA3,CNGB3
GO: Molecular Function	GO:0070491	repressing transcription factor binding		0.0107	8.132	0.8132	5.864	8	75	MKKS,TTC8,BBS1,BBS2,BBS4,BBS5,BBS10,BBS7
GO: Molecular Function	GO:0032561	guanyl ribonucleotide binding		0.01403	10.66	0.8334	6.01	19	433	ARL6,ARL3,GNAT1,GNAT2,IFT27,OPA1,GUCY2D,PDE6C,PDE6G,PDE6H,CHM,RAB28,CNGB1,CNGA1,CNGA3,CNGB3,PRPS1,MFN2,RP2
GO: Molecular Function	GO:0019001	guanyl nucleotide binding		0.01403	10.66	0.8334	6.01	19	433	ARL6,ARL3,GNAT1,GNAT2,IFT27,OPA1,GUCY2D,PDE6C,PDE6G,PDE6H,CHM,RAB28,CNGB1,CNGA1,CNGA3,CNGB3,PRPS1,MFN2,RP2
GO: Molecular Function	GO:0004112	cyclic-nucleotide phosphodiesterase activity		0.01426	10.83	0.8334	6.01	6	38	GNAT1,PDE6A,PDE6C,PDE6G,PDE6H,PDE6B
GO: Molecular Function	GO:0005221	intracellular cyclic nucleotide activated cation channel activity		0.02526	19.19	1.371	9.887	4	13	CNGB1,CNGA1,CNGA3,CNGB3
GO: Molecular Function	GO:0004383	guanylate cyclase activity		0.02806	21.32	1.422	10.25	5	26	GNAT1,GNAT2,GUCA1A,GUCA1B,GUCY2D
GO: Molecular Function	GO:0004114	3',5'-cyclic-nucleotide phosphodiesterase activity		0.04096	31.13	1.678	12.1	5	28	PDE6A,PDE6C,PDE6G,PDE6H,PDE6B
GO: Molecular Function	GO:0042802	identical protein binding		0.04229	32.14	1.678	12.1	50	1995	PDZD7,FZD4,FAM161A,AHR,C1QTNF5,FBLN5,CIB2,OFD1,CEP290,ATF6,TRIM32,SNRNP200,PLK4,MVK,MYO7A,ZNF423,NDP,OPN1MW,GNPTG,KLHL7,GRM6,PRPF3,GUCY2D,TLR3,TLR4,HARS1,CDH3,PCYT1A,TREX1,HK1,GDF6,PEX7,POC5,USH2A,COL2A1,WHRN,BEST1,NMNAT1,LZTFL1,CTNNA1,PRPS1,AHI1,HTRA1,USH1G,MFN2,RB1,RDH5,ADIPOR1,HMCN1,ZNF408
GO: Molecular Function	GO:0008092	cytoskeletal protein binding		0.04435	33.71	1.678	12.1	32	1061	ADGRV1,SAG,FAM161A,OFD1,IFT81,CEP290,ARL3,TRIM32,MYO7A,BBS4,TUBGCP4,PROM1,NEK2,GNB3,OPA1,CDH3,PDE6G,AGBL5,TULP1,FSCN2,USH2A,TUBGCP6,CTNNA1,ALMS1,USH1G,DMD,KIF11,ESPN,RB1,USH1C,RHO,RP1
GO: Molecular Function	GO:0043855	cyclic nucleotide-gated ion channel activity		0.04715	35.84	1.678	12.1	4	15	CNGB1,CNGA1,CNGA3,CNGB3
GO: Molecular Function	GO:0019841	retinol binding		0.04715	35.84	1.678	12.1	4	15	LRAT,RBP3,RBP4,RLBP1
GO: Molecular Function	GO:0005201	extracellular matrix structural constituent		0.04766	36.22	1.678	12.1	11	178	EFEMP1,FBLN5,SPARC,COL2A1,COL9A1,COL11A1,VCAN,IMPG1,LAMA1,IMPG2,HMCN1
GO: Molecular Function	GO:0017076	purine nucleotide binding		0.04857	36.91	1.678	12.1	49	1951	MKKS,MAK,ABCA4,ERCC6,ARL6,PANK2,MERTK,CCT2,ABCC6,ARL3,BBS12,SNRNP200,PLK4,MVK,MYO7A,TTLL5,NEK2,AFG3L2,GNAT1,GNAT2,IFT27,OPA1,GUCY2D,HARS1,TREX1,HK1,PDE6C,PDE6G,PDE6H,PEX1,CHM,PGK1,RAB28,ITM2B,CNGB1,CNGA1,CNGA3,NMNAT1,ACBD5,CNGB3,PRPS1,DHX38,MAPKAPK3,MFN2,KIF11,BBS10,GRK1,TRNT1,RP2
GO: Molecular Function	GO:0016918	retinal binding		0.06217	47.25	2.054	14.81	4	16	RBP3,RBP4,RHO,RLBP1
GO: Biological Process	GO:0050953	sensory perception of light stimulus		6.39e-138	2.675e-134	2.675e-134	2.385e-133	106	229	MKKS,ABCA4,ADGRV1,RS1,GPR179,ARL6,EFEMP1,ATXN7,FAM161A,PRCD,TRPM1,OPA3,ABCC6,ATF6,RIMS1,SPATA7,MYO7A,BBS1,BBS2,CDH23,BBS4,RGS9,NDP,OPN1MW,OPN1SW,BBS9,REEP6,GNAT1,GNAT2,CYP4V2,CACNA1F,NRL,OAT,BBS5,GRM6,RAX2,OPA1,UNC119,GUCA1A,GUCA1B,TIMP3,CEP250,GUCY2D,PAX2,SLC24A1,CDH3,RD3,LRAT,PDE6A,PDE6C,PDE6G,PDE6H,PDE6B,NYX,CHM,LRIT3,TULP1,AIPL1,FSCN2,USH2A,CLRN1,CNGB1,CNGA1,CNGA3,COL2A1,WHRN,BEST1,COL11A1,WF…
GO: Biological Process	GO:0007601	visual perception		9.367e-133	3.921e-129	1.961e-129	1.748e-128	103	226	MKKS,ABCA4,ADGRV1,RS1,GPR179,ARL6,EFEMP1,ATXN7,FAM161A,PRCD,TRPM1,OPA3,ABCC6,ATF6,RIMS1,SPATA7,MYO7A,BBS1,BBS2,CDH23,BBS4,RGS9,NDP,OPN1MW,OPN1SW,BBS9,REEP6,GNAT1,GNAT2,CYP4V2,CACNA1F,NRL,OAT,BBS5,GRM6,RAX2,OPA1,UNC119,GUCA1A,GUCA1B,TIMP3,CEP250,GUCY2D,PAX2,SLC24A1,CDH3,RD3,LRAT,PDE6A,PDE6C,PDE6G,PDE6H,PDE6B,NYX,CHM,LRIT3,TULP1,AIPL1,FSCN2,USH2A,CLRN1,CNGB1,CNGA1,CNGA3,COL2A1,BEST1,COL11A1,WFS1,DR…
GO: Biological Process	GO:0007600	sensory perception		2.833e-69	1.186e-65	3.954e-66	3.525e-65	114	1057	MKKS,ABCA4,PDZD7,ADGRV1,RS1,GPR179,FZD4,ARL6,TTC8,EFEMP1,ATXN7,FAM161A,PRCD,TRPM1,OPA3,ABCC6,ATF6,RIMS1,SPATA7,MYO7A,BBS1,BBS2,CDH23,BBS4,RGS9,NDP,OPN1MW,OPN1SW,BBS9,REEP6,GNAT1,GNAT2,CYP4V2,CACNA1F,NRL,OAT,BBS5,GRM6,RAX2,OPA1,UNC119,GUCA1A,GUCA1B,TIMP3,CEP250,GUCY2D,TLR4,PAX2,SLC24A1,CDH3,RD3,LRAT,PDE6A,PDE6C,PDE6G,PDE6H,PDE6B,NYX,CHM,TUB,LRIT3,TULP1,OR2W3,AIPL1,FSCN2,USH2A,CLRN1,CNGB1,CNGA1,CNG…
GO: Biological Process	GO:0045494	photoreceptor cell maintenance		7.658e-54	3.206e-50	8.014e-51	7.146e-50	34	42	MKKS,MAK,ABCA4,ERCC6,CDHR1,ADGRV1,CIB2,CEP290,NPHP3,BBS12,SPATA7,BBS1,BBS2,CDH23,BBS4,PROM1,PDE6A,TUB,TULP1,USH2A,CLRN1,CNGB1,DRAM2,IQCB1,NPHP4,USH1G,PCDH15,LCA5,RDH12,USH1C,RHO,BBS10,RP1L1,RP1
GO: Biological Process	GO:0050877	nervous system process		3.288e-52	1.376e-48	2.753e-49	2.455e-48	117	1616	MKKS,ABCA4,PDZD7,ADGRV1,RS1,GPR179,FZD4,ARL6,TTC8,EFEMP1,ATXN7,FAM161A,PRCD,TRPM1,OPA3,ABCC6,WDR19,ATF6,RIMS1,SPATA7,MYO7A,BBS1,BBS2,CDH23,BBS4,RGS9,NDP,OPN1MW,OPN1SW,BBS9,REEP6,GNAT1,GNAT2,CYP4V2,CACNA1F,NRL,OAT,BBS5,GRM6,RAX2,OPA1,UNC119,GUCA1A,GUCA1B,TIMP3,CEP250,GUCY2D,TLR4,PAX2,SLC24A1,CDH3,RD3,LRAT,PDE6A,PDE6C,PDE6G,PDE6H,PDE6B,NYX,CHM,TUB,LRIT3,TULP1,OR2W3,CLN3,AIPL1,FSCN2,USH2A,CLRN1,CNGB…
GO: Biological Process	GO:0007423	sensory organ development		2.382e-51	9.969e-48	1.662e-48	1.482e-47	80	633	PDZD7,ADGRV1,RS1,FZD4,ARL6,TTC8,EFEMP1,JAG1,AHR,CC2D2A,TRPM1,C1QTNF5,MERTK,CEP290,WDR19,ATF6,SPARC,MYO7A,TTLL5,CDH23,BBS4,NDP,PROM1,NEUROD1,ADAMTS18,GNAT1,GNAT2,NPHP1,CACNA1F,IFT27,RPGRIP1L,NRL,GRM6,OPA1,CRB1,OTX2,PAX2,RD3,TSPAN12,PDE6A,PDE6C,PDE6B,TUB,TULP1,FSCN2,USH2A,CLRN1,CNGA3,COL2A1,WHRN,COL11A1,CRX,ZNF513,IFT140,AHI1,LAMA1,MFRP,NPHP4,MKS1,ALMS1,USH1G,CABP4,PCDH15,MFN2,RPGRIP1,NR2E3,RBP4,PR…
GO: Biological Process	GO:0001895	retina homeostasis		2.821e-50	1.181e-46	1.687e-47	1.504e-46	40	81	MKKS,MAK,ABCA4,ERCC6,CDHR1,ADGRV1,POC1B,CIB2,CEP290,NPHP3,BBS12,SPATA7,BBS1,BBS2,CDH23,BBS4,ARMS2,PROM1,CDH3,PDE6A,TUB,TULP1,AIPL1,USH2A,CLRN1,CNGB1,WHRN,DRAM2,IQCB1,NPHP4,USH1G,PCDH15,LCA5,RDH12,USH1C,RHO,BBS10,RP1L1,RP1,RPE65
GO: Biological Process	GO:0150063	visual system development		5.148e-50	2.155e-46	2.694e-47	2.402e-46	68	422	RS1,FZD4,ARL6,TTC8,EFEMP1,JAG1,AHR,CC2D2A,TRPM1,MERTK,CEP290,WDR19,ATF6,MYO7A,TTLL5,BBS4,NDP,PROM1,NEUROD1,ADAMTS18,C3,GNAT1,GNAT2,NPHP1,CACNA1F,RPGRIP1L,NRL,GRM6,OPA1,CRB1,OTX2,PAX2,RD3,TSPAN12,PDE6A,PDE6C,PDE6B,TUB,TULP1,FSCN2,USH2A,CNGA3,CRX,ZNF513,IFT140,AHI1,LAMA1,MFRP,NPHP4,ALMS1,CABP4,MFN2,RPGRIP1,NR2E3,RBP4,PRPH2,USH1C,WDPCP,RHO,GRK1,BBS7,RP1L1,LRP5,ROM1,RP1,RPGR,TOPORS,RPE65
GO: Biological Process	GO:0048880	sensory system development		1.168e-49	4.888e-46	5.431e-47	4.843e-46	68	427	RS1,FZD4,ARL6,TTC8,EFEMP1,JAG1,AHR,CC2D2A,TRPM1,MERTK,CEP290,WDR19,ATF6,MYO7A,TTLL5,BBS4,NDP,PROM1,NEUROD1,ADAMTS18,C3,GNAT1,GNAT2,NPHP1,CACNA1F,RPGRIP1L,NRL,GRM6,OPA1,CRB1,OTX2,PAX2,RD3,TSPAN12,PDE6A,PDE6C,PDE6B,TUB,TULP1,FSCN2,USH2A,CNGA3,CRX,ZNF513,IFT140,AHI1,LAMA1,MFRP,NPHP4,ALMS1,CABP4,MFN2,RPGRIP1,NR2E3,RBP4,PRPH2,USH1C,WDPCP,RHO,GRK1,BBS7,RP1L1,LRP5,ROM1,RP1,RPGR,TOPORS,RPE65
GO: Biological Process	GO:0001654	eye development		4.758e-49	1.992e-45	1.992e-46	1.776e-45	67	418	RS1,FZD4,ARL6,TTC8,EFEMP1,JAG1,AHR,CC2D2A,TRPM1,MERTK,CEP290,WDR19,ATF6,MYO7A,TTLL5,BBS4,NDP,PROM1,NEUROD1,ADAMTS18,GNAT1,GNAT2,NPHP1,CACNA1F,RPGRIP1L,NRL,GRM6,OPA1,CRB1,OTX2,PAX2,RD3,TSPAN12,PDE6A,PDE6C,PDE6B,TUB,TULP1,FSCN2,USH2A,CNGA3,CRX,ZNF513,IFT140,AHI1,LAMA1,MFRP,NPHP4,ALMS1,CABP4,MFN2,RPGRIP1,NR2E3,RBP4,PRPH2,USH1C,WDPCP,RHO,GRK1,BBS7,RP1L1,LRP5,ROM1,RP1,RPGR,TOPORS,RPE65
GO: Biological Process	GO:0009583	detection of light stimulus		2.641e-47	1.106e-43	1.005e-44	8.963e-44	39	85	ABCA4,RS1,SAG,PRCD,OPN1MW,OPN1SW,ELOVL4,REEP6,GNAT1,GNAT2,CACNA1F,GRM6,UNC119,GUCA1A,GUCA1B,CEP250,GUCY2D,PDE6A,PDE6C,PDE6G,PDE6B,TULP1,AIPL1,CNGB1,CNGA1,BEST1,CACNA2D4,RGS9BP,CABP4,NR2E3,RBP4,OPN1LW,RGR,RHO,GRK1,EYS,RDH11,RP1,RPE65
GO: Biological Process	GO:0060041	retina development in camera-type eye		1.503e-46	6.291e-43	5.242e-44	4.674e-43	48	171	RS1,FZD4,ARL6,TTC8,MERTK,CEP290,TTLL5,NDP,PROM1,NEUROD1,GNAT1,GNAT2,NPHP1,CACNA1F,GRM6,OPA1,PAX2,RD3,TSPAN12,PDE6A,PDE6C,PDE6B,TUB,TULP1,USH2A,CNGA3,CRX,ZNF513,IFT140,AHI1,LAMA1,MFRP,NPHP4,CABP4,RPGRIP1,NR2E3,RBP4,PRPH2,USH1C,RHO,GRK1,RP1L1,LRP5,ROM1,RP1,RPGR,TOPORS,RPE65
GO: Biological Process	GO:0046530	photoreceptor cell differentiation		3.081e-46	1.29e-42	9.919e-44	8.845e-43	38	82	CDHR1,TTC8,TRPM1,CEP290,ARL3,MYO7A,BBS1,BBS4,PROM1,GNAT1,GNAT2,NPHP1,NRL,CRB1,OTX2,PDE6C,TULP1,FSCN2,CNGB1,CNGA3,CRX,IFT140,AHI1,MFRP,NPHP4,ALMS1,CABP4,RPGRIP1,NR2E3,USH1C,GRK1,RP1L1,ROM1,RP1,RPGR,C8orf37,TOPORS,RPE65
GO: Biological Process	GO:0009584	detection of visible light		7.64e-46	3.198e-42	2.284e-43	2.037e-42	36	70	ABCA4,RS1,SAG,PRCD,OPN1MW,OPN1SW,ELOVL4,REEP6,GNAT1,GNAT2,CACNA1F,GRM6,GUCA1A,GUCA1B,CEP250,GUCY2D,PDE6A,PDE6C,PDE6G,PDE6B,TULP1,AIPL1,CNGB1,CNGA1,BEST1,CACNA2D4,RGS9BP,RBP4,OPN1LW,RGR,RHO,GRK1,EYS,RDH11,RP1,RPE65
GO: Biological Process	GO:0009581	detection of external stimulus		1.839e-44	7.696e-41	5.131e-42	4.575e-41	46	164	MKKS,ABCA4,PDZD7,ADGRV1,RS1,SAG,PRCD,OPN1MW,OPN1SW,ELOVL4,REEP6,GNAT1,GNAT2,CACNA1F,GRM6,UNC119,GUCA1A,GUCA1B,CEP250,GUCY2D,TLR4,PDE6A,PDE6C,PDE6G,PDE6B,TULP1,AIPL1,CNGB1,CNGA1,WHRN,BEST1,COL11A1,CACNA2D4,RGS9BP,CABP4,PCDH15,NR2E3,RBP4,OPN1LW,RGR,RHO,GRK1,EYS,RDH11,RP1,RPE65
GO: Biological Process	GO:0009582	detection of abiotic stimulus		4.703e-44	1.969e-40	1.23e-41	1.097e-40	46	167	MKKS,ABCA4,PDZD7,ADGRV1,RS1,SAG,PRCD,OPN1MW,OPN1SW,ELOVL4,REEP6,GNAT1,GNAT2,CACNA1F,GRM6,UNC119,GUCA1A,GUCA1B,CEP250,GUCY2D,TLR4,PDE6A,PDE6C,PDE6G,PDE6B,TULP1,AIPL1,CNGB1,CNGA1,WHRN,BEST1,COL11A1,CACNA2D4,RGS9BP,CABP4,PCDH15,NR2E3,RBP4,OPN1LW,RGR,RHO,GRK1,EYS,RDH11,RP1,RPE65
GO: Biological Process	GO:0042461	photoreceptor cell development		3.738e-43	1.565e-39	9.203e-41	8.207e-40	33	60	CDHR1,TRPM1,CEP290,ARL3,MYO7A,BBS1,BBS4,GNAT1,GNAT2,NPHP1,NRL,CRB1,PDE6C,TULP1,FSCN2,CNGB1,CNGA3,IFT140,AHI1,MFRP,NPHP4,ALMS1,CABP4,RPGRIP1,NR2E3,USH1C,GRK1,RP1L1,RP1,RPGR,C8orf37,TOPORS,RPE65
GO: Biological Process	GO:0043010	camera-type eye development		2.366e-39	9.905e-36	5.503e-37	4.907e-36	56	363	RS1,FZD4,ARL6,TTC8,EFEMP1,JAG1,AHR,CC2D2A,MERTK,CEP290,WDR19,TTLL5,NDP,PROM1,NEUROD1,GNAT1,GNAT2,NPHP1,CACNA1F,RPGRIP1L,GRM6,OPA1,PAX2,RD3,TSPAN12,PDE6A,PDE6C,PDE6B,TUB,TULP1,USH2A,CNGA3,CRX,ZNF513,IFT140,AHI1,LAMA1,MFRP,NPHP4,CABP4,MFN2,RPGRIP1,NR2E3,RBP4,PRPH2,USH1C,WDPCP,RHO,GRK1,RP1L1,LRP5,ROM1,RP1,RPGR,TOPORS,RPE65
GO: Biological Process	GO:0001894	tissue homeostasis		1.963e-36	8.216e-33	4.324e-34	3.856e-33	48	268	MKKS,MAK,ABCA4,ERCC6,CDHR1,ADGRV1,POC1B,CIB2,CEP290,NPHP3,TRIM32,BBS12,SPATA7,BBS1,BBS2,CDH23,BBS4,ARMS2,PROM1,NEUROD1,TLR4,CDH3,PDE6A,TUB,TULP1,AIPL1,USH2A,CLRN1,CNGB1,COL2A1,WHRN,COL9A1,DRAM2,IQCB1,NPHP4,MKS1,USH1G,PCDH15,LCA5,RB1,RBP4,RDH12,USH1C,RHO,BBS10,RP1L1,RP1,RPE65
GO: Biological Process	GO:0090596	sensory organ morphogenesis		3.888e-32	1.627e-28	8.137e-30	7.255e-29	47	310	PDZD7,RS1,ARL6,TTC8,EFEMP1,JAG1,TRPM1,CEP290,WDR19,MYO7A,CDH23,BBS4,PROM1,GNAT1,GNAT2,NRL,CRB1,OTX2,PAX2,TSPAN12,PDE6C,TULP1,FSCN2,CLRN1,CNGA3,COL2A1,WHRN,COL11A1,AHI1,MFRP,ALMS1,USH1G,CABP4,PCDH15,MFN2,RPGRIP1,NR2E3,RBP4,USH1C,WDPCP,GRK1,LRP5,ROM1,RP1,RPGR,TOPORS,RPE65
GO: Biological Process	GO:0061512	protein localization to cilium		4.826e-31	2.02e-27	9.62e-29	8.578e-28	52	426	MKKS,MAK,TMEM216,ARL6,TTC8,CEP78,FAM161A,POC1B,CC2D2A,OFD1,IFT81,CEP290,BBIP1,CEP164,WDR19,ARL3,NPHP3,PLK4,SPATA7,CLUAP1,TTLL5,SDCCAG8,BBS1,BBS2,BBS4,BBS9,NEK2,NPHP1,IFT27,RPGRIP1L,BBS5,CEP250,CEP19,TUB,TULP1,INPP5E,LZTFL1,IQCB1,IFT140,AHI1,TMEM237,IFT172,NPHP4,MKS1,ALMS1,PCDH15,WDPCP,BBS10,BBS7,RP1L1,RP1,RPGR
GO: Biological Process	GO:0001754	eye photoreceptor cell differentiation		3.491e-30	1.461e-26	6.643e-28	5.924e-27	26	59	TTC8,TRPM1,CEP290,MYO7A,BBS4,PROM1,GNAT1,GNAT2,NRL,CRB1,OTX2,PDE6C,TULP1,FSCN2,CNGA3,AHI1,MFRP,ALMS1,CABP4,RPGRIP1,NR2E3,USH1C,ROM1,RP1,RPGR,TOPORS
GO: Biological Process	GO:0048592	eye morphogenesis		2.09e-29	8.749e-26	3.804e-27	3.392e-26	37	184	RS1,ARL6,TTC8,EFEMP1,JAG1,TRPM1,CEP290,MYO7A,BBS4,PROM1,GNAT1,GNAT2,NRL,CRB1,OTX2,PAX2,TSPAN12,PDE6C,TULP1,FSCN2,CNGA3,AHI1,MFRP,ALMS1,CABP4,MFN2,RPGRIP1,NR2E3,RBP4,USH1C,GRK1,LRP5,ROM1,RP1,RPGR,TOPORS,RPE65
GO: Biological Process	GO:0042073	intraciliary transport		2.384e-29	9.981e-26	4.159e-27	3.708e-26	50	417	MKKS,MAK,TMEM216,ARL6,TTC8,CEP78,FAM161A,POC1B,CC2D2A,OFD1,IFT81,CEP290,BBIP1,CEP164,WDR19,ARL3,NPHP3,BBS12,PLK4,CLUAP1,TTLL5,SDCCAG8,BBS1,BBS2,BBS4,BBS9,NEK2,NPHP1,IFT27,RPGRIP1L,BBS5,CEP250,CEP19,TUB,IQCB1,IFT140,AHI1,TMEM237,IFT172,NPHP4,MKS1,ALMS1,PCDH15,LCA5,WDPCP,BBS10,BBS7,RP1L1,RP1,RPGR
GO: Biological Process	GO:0007602	phototransduction		3e-29	1.256e-25	5.022e-27	4.478e-26	26	63	ABCA4,RS1,SAG,OPN1MW,OPN1SW,GNAT1,GNAT2,UNC119,GUCA1A,GUCA1B,GUCY2D,PDE6A,PDE6C,PDE6G,PDE6B,AIPL1,CNGB1,CNGA1,CABP4,NR2E3,OPN1LW,RGR,RHO,GRK1,RDH11,RP1
GO: Biological Process	GO:0009416	response to light stimulus		5.448e-29	2.281e-25	8.771e-27	7.821e-26	47	362	ABCA4,ERCC6,RS1,SAG,PRCD,TRPM1,TRIM32,OPN1MW,OPN1SW,ELOVL4,REEP6,GNAT1,GNAT2,NPHP1,CACNA1F,GRM6,UNC119,GUCA1A,GUCA1B,CEP250,GUCY2D,SLC24A1,TREX1,PDE6A,PDE6C,PDE6G,PDE6B,TULP1,AIPL1,CNGB1,CNGA1,BEST1,CACNA2D4,RGS9BP,NPHP4,CABP4,NR2E3,RBP4,OPN1LW,RGR,RHO,GRK1,EYS,RDH11,RP1,RPGR,RPE65
GO: Biological Process	GO:0044782	cilium organization		1.176e-28	4.921e-25	1.823e-26	1.625e-25	50	431	MKKS,MAK,TMEM216,ARL6,TTC8,CEP78,FAM161A,POC1B,CC2D2A,OFD1,IFT81,CEP290,BBIP1,CEP164,WDR19,ARL3,NPHP3,BBS12,PLK4,CLUAP1,TTLL5,SDCCAG8,BBS1,BBS2,BBS4,BBS9,NEK2,NPHP1,IFT27,RPGRIP1L,BBS5,CEP250,CEP19,TUB,IQCB1,IFT140,AHI1,TMEM237,IFT172,NPHP4,MKS1,ALMS1,PCDH15,LCA5,WDPCP,BBS10,BBS7,RP1L1,RP1,RPGR
GO: Biological Process	GO:0099118	microtubule-based protein transport		1.834e-28	7.677e-25	2.647e-26	2.36e-25	50	435	MKKS,MAK,TMEM216,ARL6,TTC8,CEP78,FAM161A,POC1B,CC2D2A,OFD1,IFT81,CEP290,BBIP1,CEP164,WDR19,ARL3,NPHP3,BBS12,PLK4,CLUAP1,TTLL5,SDCCAG8,BBS1,BBS2,BBS4,BBS9,NEK2,NPHP1,IFT27,RPGRIP1L,BBS5,CEP250,CEP19,TUB,IQCB1,IFT140,AHI1,TMEM237,IFT172,NPHP4,MKS1,ALMS1,PCDH15,LCA5,WDPCP,BBS10,BBS7,RP1L1,RP1,RPGR
GO: Biological Process	GO:0098840	protein transport along microtubule		1.834e-28	7.677e-25	2.647e-26	2.36e-25	50	435	MKKS,MAK,TMEM216,ARL6,TTC8,CEP78,FAM161A,POC1B,CC2D2A,OFD1,IFT81,CEP290,BBIP1,CEP164,WDR19,ARL3,NPHP3,BBS12,PLK4,CLUAP1,TTLL5,SDCCAG8,BBS1,BBS2,BBS4,BBS9,NEK2,NPHP1,IFT27,RPGRIP1L,BBS5,CEP250,CEP19,TUB,IQCB1,IFT140,AHI1,TMEM237,IFT172,NPHP4,MKS1,ALMS1,PCDH15,LCA5,WDPCP,BBS10,BBS7,RP1L1,RP1,RPGR
GO: Biological Process	GO:0048871	multicellular organismal homeostasis		5.15e-28	2.156e-24	7.186e-26	6.408e-25	54	537	MKKS,MAK,ABCA4,ERCC6,CDHR1,ADGRV1,POC1B,CIB2,CEP290,NPHP3,TRIM32,BBS12,SPATA7,ZNF423,BBS1,BBS2,CDH23,BBS4,ARMS2,PROM1,NEUROD1,TLR4,CDH3,PDE6A,TUB,TULP1,AIPL1,USH2A,CLRN1,CNGB1,COL2A1,WHRN,COL9A1,WFS1,ELOVL1,DRAM2,IQCB1,NPHP4,MKS1,ALMS1,USH1G,PCDH15,MFN2,LCA5,RB1,RBP4,RDH12,USH1C,RHO,BBS10,ADIPOR1,RP1L1,RP1,RPE65
GO: Biological Process	GO:0060249	anatomical structure homeostasis		7.117e-28	2.979e-24	9.61e-26	8.569e-25	52	493	MKKS,MAK,ABCA4,ERCC6,CDHR1,ADGRV1,POC1B,CIB2,CEP290,CCT2,NPHP3,TRIM32,BBS12,SPATA7,BBS1,BBS2,CDH23,BBS4,ARMS2,PROM1,NEK2,NEUROD1,TLR4,CDH3,PDE6A,TUB,TULP1,GAR1,AIPL1,USH2A,CLRN1,CNGB1,COL2A1,WHRN,COL9A1,DRAM2,IQCB1,NPHP4,MKS1,USH1G,PCDH15,DMD,LCA5,RB1,RBP4,RDH12,USH1C,RHO,BBS10,RP1L1,RP1,RPE65
GO: Biological Process	GO:0042462	eye photoreceptor cell development		4.184e-27	1.752e-23	5.473e-25	4.881e-24	22	43	TRPM1,CEP290,MYO7A,BBS4,GNAT1,GNAT2,NRL,CRB1,PDE6C,TULP1,FSCN2,CNGA3,AHI1,MFRP,ALMS1,CABP4,RPGRIP1,NR2E3,USH1C,RP1,RPGR,TOPORS
GO: Biological Process	GO:0099111	microtubule-based transport		4.965e-27	2.078e-23	6.298e-25	5.615e-24	53	537	MKKS,MAK,TMEM216,ARL6,TTC8,CEP78,FAM161A,POC1B,CC2D2A,OFD1,IFT81,CEP290,BBIP1,CEP164,WDR19,ARL3,NPHP3,BBS12,PLK4,INVS,CLUAP1,TTLL5,SDCCAG8,BBS1,BBS2,BBS4,BBS9,NEK2,NPHP1,IFT27,RPGRIP1L,BBS5,OPA1,CEP250,CEP19,TUB,CLN3,IQCB1,IFT140,AHI1,TMEM237,IFT172,NPHP4,MKS1,ALMS1,PCDH15,LCA5,WDPCP,BBS10,BBS7,RP1L1,RP1,RPGR
GO: Biological Process	GO:0035082	axoneme assembly		1.431e-26	5.992e-23	1.577e-24	1.406e-23	47	409	MKKS,MAK,TMEM216,ARL6,TTC8,CEP78,FAM161A,POC1B,CC2D2A,OFD1,IFT81,CEP290,BBIP1,CEP164,WDR19,ARL3,NPHP3,PLK4,CLUAP1,TTLL5,SDCCAG8,BBS1,BBS2,BBS4,BBS9,NEK2,NPHP1,IFT27,RPGRIP1L,BBS5,CEP250,CEP19,IQCB1,IFT140,AHI1,TMEM237,IFT172,NPHP4,MKS1,ALMS1,PCDH15,WDPCP,BBS10,BBS7,RP1L1,RP1,RPGR
GO: Biological Process	GO:0097712	vesicle targeting, trans-Golgi to periciliary membrane compartment		1.431e-26	5.992e-23	1.577e-24	1.406e-23	47	409	MKKS,MAK,TMEM216,ARL6,TTC8,CEP78,FAM161A,POC1B,CC2D2A,OFD1,IFT81,CEP290,BBIP1,CEP164,WDR19,ARL3,NPHP3,PLK4,CLUAP1,TTLL5,SDCCAG8,BBS1,BBS2,BBS4,BBS9,NEK2,NPHP1,IFT27,RPGRIP1L,BBS5,CEP250,CEP19,IQCB1,IFT140,AHI1,TMEM237,IFT172,NPHP4,MKS1,ALMS1,PCDH15,WDPCP,BBS10,BBS7,RP1L1,RP1,RPGR
GO: Biological Process	GO:0035735	intraciliary transport involved in cilium assembly		1.431e-26	5.992e-23	1.577e-24	1.406e-23	47	409	MKKS,MAK,TMEM216,ARL6,TTC8,CEP78,FAM161A,POC1B,CC2D2A,OFD1,IFT81,CEP290,BBIP1,CEP164,WDR19,ARL3,NPHP3,PLK4,CLUAP1,TTLL5,SDCCAG8,BBS1,BBS2,BBS4,BBS9,NEK2,NPHP1,IFT27,RPGRIP1L,BBS5,CEP250,CEP19,IQCB1,IFT140,AHI1,TMEM237,IFT172,NPHP4,MKS1,ALMS1,PCDH15,WDPCP,BBS10,BBS7,RP1L1,RP1,RPGR
GO: Biological Process	GO:0060271	cilium assembly		1.431e-26	5.992e-23	1.577e-24	1.406e-23	47	409	MKKS,MAK,TMEM216,ARL6,TTC8,CEP78,FAM161A,POC1B,CC2D2A,OFD1,IFT81,CEP290,BBIP1,CEP164,WDR19,ARL3,NPHP3,PLK4,CLUAP1,TTLL5,SDCCAG8,BBS1,BBS2,BBS4,BBS9,NEK2,NPHP1,IFT27,RPGRIP1L,BBS5,CEP250,CEP19,IQCB1,IFT140,AHI1,TMEM237,IFT172,NPHP4,MKS1,ALMS1,PCDH15,WDPCP,BBS10,BBS7,RP1L1,RP1,RPGR
GO: Biological Process	GO:1905349	ciliary transition zone assembly		1.431e-26	5.992e-23	1.577e-24	1.406e-23	47	409	MKKS,MAK,TMEM216,ARL6,TTC8,CEP78,FAM161A,POC1B,CC2D2A,OFD1,IFT81,CEP290,BBIP1,CEP164,WDR19,ARL3,NPHP3,PLK4,CLUAP1,TTLL5,SDCCAG8,BBS1,BBS2,BBS4,BBS9,NEK2,NPHP1,IFT27,RPGRIP1L,BBS5,CEP250,CEP19,IQCB1,IFT140,AHI1,TMEM237,IFT172,NPHP4,MKS1,ALMS1,PCDH15,WDPCP,BBS10,BBS7,RP1L1,RP1,RPGR
GO: Biological Process	GO:0010970	transport along microtubule		1.871e-26	7.831e-23	2.008e-24	1.79e-23	52	527	MKKS,MAK,TMEM216,ARL6,TTC8,CEP78,FAM161A,POC1B,CC2D2A,OFD1,IFT81,CEP290,BBIP1,CEP164,WDR19,ARL3,NPHP3,BBS12,PLK4,CLUAP1,TTLL5,SDCCAG8,BBS1,BBS2,BBS4,BBS9,NEK2,NPHP1,IFT27,RPGRIP1L,BBS5,OPA1,CEP250,CEP19,TUB,CLN3,IQCB1,IFT140,AHI1,TMEM237,IFT172,NPHP4,MKS1,ALMS1,PCDH15,LCA5,WDPCP,BBS10,BBS7,RP1L1,RP1,RPGR
GO: Biological Process	GO:0030705	cytoskeleton-dependent intracellular transport		6.69e-26	2.8e-22	7.001e-24	6.242e-23	52	541	MKKS,MAK,TMEM216,ARL6,TTC8,CEP78,FAM161A,POC1B,CC2D2A,OFD1,IFT81,CEP290,BBIP1,CEP164,WDR19,ARL3,NPHP3,BBS12,PLK4,CLUAP1,TTLL5,SDCCAG8,BBS1,BBS2,BBS4,BBS9,NEK2,NPHP1,IFT27,RPGRIP1L,BBS5,OPA1,CEP250,CEP19,TUB,CLN3,IQCB1,IFT140,AHI1,TMEM237,IFT172,NPHP4,MKS1,ALMS1,PCDH15,LCA5,WDPCP,BBS10,BBS7,RP1L1,RP1,RPGR
GO: Biological Process	GO:0001578	microtubule bundle formation		3.099e-25	1.297e-21	3.164e-23	2.821e-22	47	438	MKKS,MAK,TMEM216,ARL6,TTC8,CEP78,FAM161A,POC1B,CC2D2A,OFD1,IFT81,CEP290,BBIP1,CEP164,WDR19,ARL3,NPHP3,PLK4,CLUAP1,TTLL5,SDCCAG8,BBS1,BBS2,BBS4,BBS9,NEK2,NPHP1,IFT27,RPGRIP1L,BBS5,CEP250,CEP19,IQCB1,IFT140,AHI1,TMEM237,IFT172,NPHP4,MKS1,ALMS1,PCDH15,WDPCP,BBS10,BBS7,RP1L1,RP1,RPGR
GO: Biological Process	GO:0048199	vesicle targeting, to, from or within Golgi		1.626e-23	6.804e-20	1.62e-21	1.445e-20	47	479	MKKS,MAK,TMEM216,ARL6,TTC8,CEP78,FAM161A,POC1B,CC2D2A,OFD1,IFT81,CEP290,BBIP1,CEP164,WDR19,ARL3,NPHP3,PLK4,CLUAP1,TTLL5,SDCCAG8,BBS1,BBS2,BBS4,BBS9,NEK2,NPHP1,IFT27,RPGRIP1L,BBS5,CEP250,CEP19,IQCB1,IFT140,AHI1,TMEM237,IFT172,NPHP4,MKS1,ALMS1,PCDH15,WDPCP,BBS10,BBS7,RP1L1,RP1,RPGR
GO: Biological Process	GO:0009887	animal organ morphogenesis		3.001e-23	1.256e-19	2.922e-21	2.605e-20	72	1241	MKKS,PDZD7,RS1,FZD4,ARL6,TTC8,EFEMP1,JAG1,AHR,TRPM1,FLVCR1,CEP290,WDR19,NPHP3,CLUAP1,MYO7A,BBS1,BBS2,CDH23,BBS4,PROM1,NEUROD1,PNPLA6,GNAT1,GNAT2,NRL,BBS5,TEAD1,CRB1,OTX2,PAX2,TSPAN12,TREX1,PDE6C,PEX7,TULP1,FSCN2,USH2A,CLRN1,CNGA3,COL2A1,WHRN,COL9A1,COL11A1,CRX,CTNNA1,IFT140,AHI1,HTRA1,IFT172,LAMA1,MFRP,MKS1,ALMS1,USH1G,CABP4,PCDH15,MFN2,RPGRIP1,NR2E3,RBP4,USH1C,WDPCP,GRK1,CNNM4,BBS7,LRP5,ROM1,RP1…
GO: Biological Process	GO:0007018	microtubule-based movement		3.353e-23	1.404e-19	3.19e-21	2.844e-20	54	671	MKKS,MAK,TMEM216,ARL6,TTC8,CEP78,FAM161A,POC1B,CC2D2A,OFD1,IFT81,CEP290,BBIP1,CEP164,WDR19,ARL3,NPHP3,BBS12,PLK4,INVS,CLUAP1,TTLL5,SDCCAG8,BBS1,BBS2,BBS4,BBS9,NEK2,NPHP1,IFT27,RPGRIP1L,BBS5,OPA1,CEP250,CEP19,TUB,CLN3,IQCB1,IFT140,AHI1,TMEM237,IFT172,NPHP4,MKS1,ALMS1,PCDH15,KIF11,LCA5,WDPCP,BBS10,BBS7,RP1L1,RP1,RPGR
GO: Biological Process	GO:0006903	vesicle targeting		7.474e-23	3.129e-19	6.953e-21	6.2e-20	47	496	MKKS,MAK,TMEM216,ARL6,TTC8,CEP78,FAM161A,POC1B,CC2D2A,OFD1,IFT81,CEP290,BBIP1,CEP164,WDR19,ARL3,NPHP3,PLK4,CLUAP1,TTLL5,SDCCAG8,BBS1,BBS2,BBS4,BBS9,NEK2,NPHP1,IFT27,RPGRIP1L,BBS5,CEP250,CEP19,IQCB1,IFT140,AHI1,TMEM237,IFT172,NPHP4,MKS1,ALMS1,PCDH15,WDPCP,BBS10,BBS7,RP1L1,RP1,RPGR
GO: Biological Process	GO:0051650	establishment of vesicle localization		1.316e-22	5.507e-19	1.197e-20	1.068e-19	50	580	MKKS,MAK,TMEM216,ARL6,TTC8,CEP78,FAM161A,POC1B,CC2D2A,OFD1,IFT81,CEP290,BBIP1,CEP164,WDR19,ARL3,NPHP3,PLK4,CLUAP1,MYO7A,TTLL5,SDCCAG8,BBS1,BBS2,BBS4,BBS9,NEK2,NPHP1,IFT27,RPGRIP1L,BBS5,CEP250,CDH3,CEP19,CLN3,IQCB1,IFT140,AHI1,TMEM237,IFT172,NPHP4,MKS1,ALMS1,PCDH15,WDPCP,BBS10,BBS7,RP1L1,RP1,RPGR
GO: Biological Process	GO:0009314	response to radiation		1.782e-22	7.458e-19	1.587e-20	1.415e-19	47	506	ABCA4,ERCC6,RS1,SAG,PRCD,TRPM1,TRIM32,OPN1MW,OPN1SW,ELOVL4,REEP6,GNAT1,GNAT2,NPHP1,CACNA1F,GRM6,UNC119,GUCA1A,GUCA1B,CEP250,GUCY2D,SLC24A1,TREX1,PDE6A,PDE6C,PDE6G,PDE6B,TULP1,AIPL1,CNGB1,CNGA1,BEST1,CACNA2D4,RGS9BP,NPHP4,CABP4,NR2E3,RBP4,OPN1LW,RGR,RHO,GRK1,EYS,RDH11,RP1,RPGR,RPE65
GO: Biological Process	GO:0051648	vesicle localization		5.694e-22	2.383e-18	4.965e-20	4.427e-19	50	599	MKKS,MAK,TMEM216,ARL6,TTC8,CEP78,FAM161A,POC1B,CC2D2A,OFD1,IFT81,CEP290,BBIP1,CEP164,WDR19,ARL3,NPHP3,PLK4,CLUAP1,MYO7A,TTLL5,SDCCAG8,BBS1,BBS2,BBS4,BBS9,NEK2,NPHP1,IFT27,RPGRIP1L,BBS5,CEP250,CDH3,CEP19,CLN3,IQCB1,IFT140,AHI1,TMEM237,IFT172,NPHP4,MKS1,ALMS1,PCDH15,WDPCP,BBS10,BBS7,RP1L1,RP1,RPGR
GO: Biological Process	GO:0007603	phototransduction, visible light		2.644e-21	1.107e-17	2.258e-19	2.014e-18	18	37	ABCA4,RS1,SAG,GNAT1,GUCA1A,GUCA1B,GUCY2D,PDE6A,PDE6C,PDE6G,PDE6B,AIPL1,CNGB1,CNGA1,RHO,GRK1,RDH11,RP1
GO: Biological Process	GO:0031503	protein-containing complex localization		2.104e-20	8.807e-17	1.761e-18	1.571e-17	51	678	MKKS,MAK,TMEM216,ARL6,TTC8,CEP78,FAM161A,POC1B,CC2D2A,OFD1,IFT81,CEP290,BBIP1,CEP164,WDR19,ARL3,NPHP3,BBS12,PLK4,CLUAP1,TTLL5,SDCCAG8,BBS1,BBS2,BBS4,BBS9,NEK2,NPHP1,IFT27,RPGRIP1L,BBS5,CEP250,CEP19,TUB,IQCB1,IFT140,AHI1,TMEM237,IFT172,DHX38,NPHP4,MKS1,ALMS1,PCDH15,LCA5,WDPCP,BBS10,BBS7,RP1L1,RP1,RPGR
GO: Biological Process	GO:0050908	detection of light stimulus involved in visual perception		3.809e-20	1.594e-16	3.066e-18	2.734e-17	15	23	PRCD,REEP6,GNAT1,GNAT2,CACNA1F,GRM6,CEP250,TULP1,CNGB1,BEST1,CACNA2D4,RGS9BP,RBP4,EYS,RPE65
GO: Biological Process	GO:0050962	detection of light stimulus involved in sensory perception		3.809e-20	1.594e-16	3.066e-18	2.734e-17	15	23	PRCD,REEP6,GNAT1,GNAT2,CACNA1F,GRM6,CEP250,TULP1,CNGB1,BEST1,CACNA2D4,RGS9BP,RBP4,EYS,RPE65
GO: Biological Process	GO:0120031	plasma membrane bounded cell projection assembly		3.127e-19	1.309e-15	2.47e-17	2.202e-16	51	720	MKKS,MAK,TMEM216,ARL6,TTC8,CEP78,FAM161A,POC1B,CC2D2A,OFD1,IFT81,CEP290,BBIP1,CEP164,WDR19,ARL3,NPHP3,PLK4,CLUAP1,TTLL5,SDCCAG8,BBS1,BBS2,BBS4,BBS9,NEK2,NPHP1,IFT27,RPGRIP1L,BBS5,CEP250,CEP19,CLN3,CLRN1,NMNAT1,IQCB1,IFT140,AHI1,TMEM237,IFT172,NPHP4,MKS1,ALMS1,PCDH15,ESPN,WDPCP,BBS10,BBS7,RP1L1,RP1,RPGR
GO: Biological Process	GO:0030031	cell projection assembly		7.367e-19	3.084e-15	5.711e-17	5.092e-16	51	734	MKKS,MAK,TMEM216,ARL6,TTC8,CEP78,FAM161A,POC1B,CC2D2A,OFD1,IFT81,CEP290,BBIP1,CEP164,WDR19,ARL3,NPHP3,PLK4,CLUAP1,TTLL5,SDCCAG8,BBS1,BBS2,BBS4,BBS9,NEK2,NPHP1,IFT27,RPGRIP1L,BBS5,CEP250,CEP19,CLN3,CLRN1,NMNAT1,IQCB1,IFT140,AHI1,TMEM237,IFT172,NPHP4,MKS1,ALMS1,PCDH15,ESPN,WDPCP,BBS10,BBS7,RP1L1,RP1,RPGR
GO: Biological Process	GO:1905515	non-motile cilium assembly		1.022e-18	4.279e-15	7.779e-17	6.937e-16	20	67	MKKS,MAK,TMEM216,TTC8,CC2D2A,CEP290,NPHP3,BBS1,BBS2,BBS4,RPGRIP1L,CEP250,IFT140,AHI1,IFT172,MKS1,PCDH15,BBS10,BBS7,RP1
GO: Biological Process	GO:0048193	Golgi vesicle transport		4.85e-18	2.03e-14	3.625e-16	3.232e-15	51	766	MKKS,MAK,TMEM216,ARL6,TTC8,CEP78,FAM161A,POC1B,CC2D2A,OFD1,IFT81,CEP290,BBIP1,CEP164,WDR19,NBAS,ARL3,NPHP3,PLK4,CLUAP1,TTLL5,SDCCAG8,BBS1,BBS2,BBS4,BBS9,NEK2,NPHP1,IFT27,RPGRIP1L,BBS5,CEP250,CEP19,IQCB1,PITPNM3,IFT140,AHI1,TMEM237,IFT172,NPHP4,MKS1,ALMS1,PCDH15,KIF11,WDPCP,BBS10,BBS7,RP1L1,RP1,RP2,RPGR
GO: Biological Process	GO:0007017	microtubule-based process		5.672e-18	2.374e-14	4.165e-16	3.714e-15	60	1071	MKKS,MAK,TMEM216,ARL6,TTC8,CEP78,ATXN7,FAM161A,POC1B,CC2D2A,OFD1,IFT81,CEP290,BBIP1,CEP164,WDR19,ARL3,NPHP3,BBS12,PLK4,INVS,SPATA7,CLUAP1,KIZ,TTLL5,SDCCAG8,BBS1,BBS2,BBS4,TUBGCP4,BBS9,NEK2,NPHP1,IFT27,RPGRIP1L,BBS5,OPA1,CEP250,CEP19,PEX1,TUB,CLN3,TUBGCP6,IQCB1,IFT140,AHI1,TMEM237,IFT172,NPHP4,MKS1,ALMS1,PCDH15,KIF11,LCA5,WDPCP,BBS10,BBS7,RP1L1,RP1,RPGR
GO: Biological Process	GO:0060042	retina morphogenesis in camera-type eye		6.16e-18	2.578e-14	4.446e-16	3.964e-15	19	62	RS1,ARL6,TTC8,PROM1,GNAT2,TSPAN12,PDE6C,CNGA3,AHI1,CABP4,RBP4,USH1C,GRK1,LRP5,ROM1,RP1,RPGR,TOPORS,RPE65
GO: Biological Process	GO:0120036	plasma membrane bounded cell projection organization		1.082e-17	4.53e-14	7.677e-16	6.846e-15	78	1790	MKKS,MAK,TMEM216,PDZD7,ADGRV1,FZD4,ARL6,TTC8,EFEMP1,CEP78,FAM161A,POC1B,CC2D2A,OFD1,IFT81,CEP290,BBIP1,CEP164,WDR19,ARL3,NPHP3,TRIM32,RIMS1,BBS12,PLK4,CLUAP1,MYO7A,TTLL5,SDCCAG8,BBS1,BBS2,CDH23,BBS4,BBS9,NEK2,AFG3L2,SEMA4A,NPHP1,CACNA1F,IFT27,RPGRIP1L,RTN4IP1,BBS5,OPA1,NR2F1,OTX2,CEP250,PAX2,CEP19,TUB,TULP1,CLN3,CLRN1,WHRN,NMNAT1,IQCB1,CTNNA1,IFT140,AHI1,TMEM237,IFT172,LAMA1,NPHP4,MKS1,ALMS1,USH1…
GO: Biological Process	GO:0000226	microtubule cytoskeleton organization		1.152e-17	4.823e-14	8.039e-16	7.168e-15	53	846	MKKS,MAK,TMEM216,ARL6,TTC8,CEP78,ATXN7,FAM161A,POC1B,CC2D2A,OFD1,IFT81,CEP290,BBIP1,CEP164,WDR19,ARL3,NPHP3,PLK4,SPATA7,CLUAP1,KIZ,TTLL5,SDCCAG8,BBS1,BBS2,BBS4,TUBGCP4,BBS9,NEK2,NPHP1,IFT27,RPGRIP1L,BBS5,CEP250,CEP19,TUBGCP6,IQCB1,IFT140,AHI1,TMEM237,IFT172,NPHP4,MKS1,ALMS1,PCDH15,KIF11,WDPCP,BBS10,BBS7,RP1L1,RP1,RPGR
GO: Biological Process	GO:0030030	cell projection organization		3.835e-17	1.605e-13	2.632e-15	2.347e-14	78	1828	MKKS,MAK,TMEM216,PDZD7,ADGRV1,FZD4,ARL6,TTC8,EFEMP1,CEP78,FAM161A,POC1B,CC2D2A,OFD1,IFT81,CEP290,BBIP1,CEP164,WDR19,ARL3,NPHP3,TRIM32,RIMS1,BBS12,PLK4,CLUAP1,MYO7A,TTLL5,SDCCAG8,BBS1,BBS2,CDH23,BBS4,BBS9,NEK2,AFG3L2,SEMA4A,NPHP1,CACNA1F,IFT27,RPGRIP1L,RTN4IP1,BBS5,OPA1,NR2F1,OTX2,CEP250,PAX2,CEP19,TUB,TULP1,CLN3,CLRN1,WHRN,NMNAT1,IQCB1,CTNNA1,IFT140,AHI1,TMEM237,IFT172,LAMA1,NPHP4,MKS1,ALMS1,USH1…
GO: Biological Process	GO:0016056	rhodopsin mediated signaling pathway		3.933e-17	1.647e-13	2.656e-15	2.368e-14	15	32	RS1,SAG,GNAT1,GUCA1A,GUCA1B,GUCY2D,PDE6A,PDE6G,PDE6B,AIPL1,CNGB1,CNGA1,RHO,GRK1,RDH11
GO: Biological Process	GO:0051656	establishment of organelle localization		4.016e-17	1.681e-13	2.669e-15	2.379e-14	51	804	MKKS,MAK,TMEM216,ARL6,TTC8,CEP78,FAM161A,POC1B,CC2D2A,OFD1,IFT81,CEP290,BBIP1,CEP164,WDR19,ARL3,NPHP3,PLK4,CLUAP1,MYO7A,TTLL5,SDCCAG8,BBS1,BBS2,BBS4,BBS9,NEK2,NPHP1,IFT27,RPGRIP1L,BBS5,OPA1,CEP250,CDH3,CEP19,CLN3,IQCB1,IFT140,AHI1,TMEM237,IFT172,NPHP4,MKS1,ALMS1,PCDH15,WDPCP,BBS10,BBS7,RP1L1,RP1,RPGR
GO: Biological Process	GO:0051640	organelle localization		5.494e-17	2.3e-13	3.594e-15	3.204e-14	55	944	MKKS,MAK,TMEM216,ARL6,TTC8,CEP78,FAM161A,POC1B,CC2D2A,OFD1,IFT81,CEP290,BBIP1,CEP164,WDR19,ARL3,NPHP3,RIMS1,PLK4,CLUAP1,MYO7A,TTLL5,SDCCAG8,BBS1,BBS2,BBS4,BBS9,NEK2,NPHP1,IFT27,RPGRIP1L,BBS5,OPA1,CEP250,CDH3,CEP19,PEX1,CLN3,IQCB1,IFT140,AHI1,TMEM237,IFT172,NPHP4,MKS1,ALMS1,PCDH15,MFN2,DMD,WDPCP,BBS10,BBS7,RP1L1,RP1,RPGR
GO: Biological Process	GO:0051606	detection of stimulus		1.219e-16	5.103e-13	7.851e-15	7.001e-14	48	728	MKKS,ABCA4,PDZD7,ADGRV1,RS1,SAG,PRCD,OPN1MW,OPN1SW,ELOVL4,REEP6,GNAT1,GNAT2,CACNA1F,GRM6,UNC119,GUCA1A,GUCA1B,CEP250,GUCY2D,TLR4,TREX1,PDE6A,PDE6C,PDE6G,PDE6B,TULP1,OR2W3,AIPL1,CNGB1,CNGA1,WHRN,BEST1,COL11A1,CACNA2D4,RGS9BP,CABP4,PCDH15,NR2E3,RBP4,OPN1LW,RGR,RHO,GRK1,EYS,RDH11,RP1,RPE65
GO: Biological Process	GO:0030182	neuron differentiation		7.324e-16	3.066e-12	4.613e-14	4.113e-13	70	1579	CDHR1,PDZD7,ADGRV1,FZD4,TTC8,EFEMP1,JAG1,TRPM1,CEP290,ARL3,TRIM32,MFSD8,RIMS1,MYO7A,BBS1,CDH23,BBS4,PROM1,NEUROD1,AFG3L2,C3,SEMA4A,GNAT1,GNAT2,NPHP1,CACNA1F,IFT27,NRL,RTN4IP1,OPA1,NR2F1,CRB1,OTX2,PAX2,PDE6C,GDF6,TULP1,FSCN2,USH2A,CLRN1,CNGB1,CNGA3,WHRN,CRX,CTNNA1,IFT140,AHI1,IFT172,LAMA1,MFRP,NPHP4,MKS1,ALMS1,USH1G,CABP4,PCDH15,DMD,RPGRIP1,NR2E3,RB1,USH1C,WDPCP,GRK1,RP1L1,ROM1,RP1,RPGR,C8orf37,TO…
GO: Biological Process	GO:0048666	neuron development		7.383e-16	3.09e-12	4.613e-14	4.113e-13	63	1298	CDHR1,PDZD7,ADGRV1,FZD4,TTC8,EFEMP1,TRPM1,CEP290,ARL3,TRIM32,MFSD8,RIMS1,MYO7A,BBS1,CDH23,BBS4,NEUROD1,AFG3L2,C3,SEMA4A,GNAT1,GNAT2,NPHP1,CACNA1F,IFT27,NRL,RTN4IP1,OPA1,NR2F1,CRB1,OTX2,PAX2,PDE6C,TULP1,FSCN2,CLRN1,CNGB1,CNGA3,WHRN,CTNNA1,IFT140,AHI1,LAMA1,MFRP,NPHP4,MKS1,ALMS1,USH1G,CABP4,PCDH15,DMD,RPGRIP1,NR2E3,RB1,USH1C,WDPCP,GRK1,RP1L1,RP1,RPGR,C8orf37,TOPORS,RPE65
GO: Biological Process	GO:0033365	protein localization to organelle		1.749e-15	7.322e-12	1.077e-13	9.601e-13	65	1400	MKKS,MAK,TMEM216,ARL6,TTC8,CEP78,FAM161A,POC1B,CC2D2A,OFD1,IFT81,CEP290,BBIP1,CCT2,CEP164,WDR19,ARL3,NPHP3,PLK4,SPATA7,CLUAP1,TTLL5,SDCCAG8,BBS1,BBS2,BBS4,BBS9,NEK2,NPHP1,IFT27,RPGRIP1L,BBS5,CEP250,CEP19,ARL2BP,HK1,PEX1,PEX7,TUB,TULP1,PHYH,CNGB1,INPP5E,LZTFL1,PAF1,IQCB1,IFT140,AHI1,TMEM237,IFT172,NPHP4,MKS1,TIMM8A,ALMS1,PCDH15,PEX2,MFN2,RB1,WDPCP,BBS10,BBS7,RP1L1,RP1,RPGR,TOPORS
GO: Biological Process	GO:0071482	cellular response to light stimulus		2.05e-15	8.583e-12	1.236e-13	1.102e-12	23	140	RS1,SAG,TRPM1,OPN1MW,OPN1SW,GNAT1,GUCA1A,GUCA1B,GUCY2D,TREX1,PDE6A,PDE6G,PDE6B,AIPL1,CNGB1,CNGA1,OPN1LW,RGR,RHO,GRK1,RDH11,RP1,RPGR
GO: Biological Process	GO:0022008	neurogenesis		2.067e-15	8.651e-12	1.236e-13	1.102e-12	76	1867	CDHR1,PDZD7,ADGRV1,FZD4,TTC8,EFEMP1,JAG1,TRPM1,CEP290,ARL3,TRIM32,MFSD8,RIMS1,MYO7A,SDCCAG8,BBS1,CDH23,BBS4,PROM1,NEUROD1,AFG3L2,C3,SEMA4A,GNAT1,GNAT2,NPHP1,CACNA1F,IFT27,NRL,RTN4IP1,OPA1,NR2F1,CRB1,OTX2,TLR4,PAX2,PDE6C,GDF6,PEX7,TULP1,FSCN2,USH2A,CLRN1,CNGB1,CNGA3,WHRN,CRX,VCAN,CTNNA1,IFT140,AHI1,IFT172,LAMA1,MFRP,NPHP4,MKS1,ALMS1,USH1G,CABP4,PCDH15,PEX2,DMD,RPGRIP1,NR2E3,RB1,USH1C,WDPCP,GRK1,RP…
GO: Biological Process	GO:0048699	generation of neurons		3.344e-15	1.4e-11	1.972e-13	1.758e-12	73	1752	CDHR1,PDZD7,ADGRV1,FZD4,TTC8,EFEMP1,JAG1,TRPM1,CEP290,ARL3,TRIM32,MFSD8,RIMS1,MYO7A,SDCCAG8,BBS1,CDH23,BBS4,PROM1,NEUROD1,AFG3L2,C3,SEMA4A,GNAT1,GNAT2,NPHP1,CACNA1F,IFT27,NRL,RTN4IP1,OPA1,NR2F1,CRB1,OTX2,PAX2,PDE6C,GDF6,PEX7,TULP1,FSCN2,USH2A,CLRN1,CNGB1,CNGA3,WHRN,CRX,CTNNA1,IFT140,AHI1,IFT172,LAMA1,MFRP,NPHP4,MKS1,ALMS1,USH1G,CABP4,PCDH15,PEX2,DMD,RPGRIP1,NR2E3,RB1,USH1C,WDPCP,GRK1,RP1L1,ROM1,R…
GO: Biological Process	GO:0022400	regulation of rhodopsin mediated signaling pathway		4.403e-15	1.843e-11	2.56e-13	2.282e-12	13	26	SAG,GNAT1,GUCA1A,GUCA1B,GUCY2D,PDE6A,PDE6G,PDE6B,AIPL1,CNGB1,CNGA1,RHO,GRK1
GO: Biological Process	GO:0070925	organelle assembly		4.74e-15	1.984e-11	2.718e-13	2.423e-12	52	934	MKKS,MAK,TMEM216,ARL6,TTC8,CEP78,FAM161A,POC1B,CC2D2A,OFD1,IFT81,CEP290,BBIP1,CEP164,WDR19,ARL3,NPHP3,PLK4,CLUAP1,MYO7A,TTLL5,SDCCAG8,BBS1,BBS2,BBS4,TUBGCP4,BBS9,NEK2,NPHP1,IFT27,RPGRIP1L,BBS5,CEP250,CEP19,TUBGCP6,IQCB1,IFT140,AHI1,TMEM237,IFT172,NPHP4,MKS1,ALMS1,PCDH15,MFN2,KIF11,WDPCP,BBS10,BBS7,RP1L1,RP1,RPGR
GO: Biological Process	GO:0048839	inner ear development		9.753e-15	4.083e-11	5.517e-13	4.92e-12	27	226	PDZD7,ADGRV1,TTC8,JAG1,C1QTNF5,CEP290,SPARC,MYO7A,CDH23,NEUROD1,IFT27,RPGRIP1L,OPA1,OTX2,PAX2,USH2A,CLRN1,COL2A1,WHRN,COL11A1,AHI1,MKS1,ALMS1,USH1G,PCDH15,USH1C,WDPCP
GO: Biological Process	GO:0009628	response to abiotic stimulus		1.278e-14	5.35e-11	7.134e-13	6.361e-12	63	1375	MKKS,ABCA4,ERCC6,PDZD7,ADGRV1,RS1,SAG,PRCD,TRPM1,MT-ATP6,TRIM32,SPARC,OPN1MW,OPN1SW,ELOVL4,REEP6,GNAT1,GNAT2,NPHP1,CACNA1F,GRM6,OPA1,UNC119,GUCA1A,GUCA1B,CEP250,GUCY2D,TLR3,TLR4,PAX2,SLC24A1,TREX1,PDE6A,PDE6C,PDE6G,PDE6B,TTPA,PGK1,TULP1,AIPL1,CNGB1,CNGA1,WHRN,BEST1,COL11A1,CACNA2D4,RGS9BP,ABHD12,NPHP4,CABP4,PCDH15,DMD,NR2E3,RBP4,OPN1LW,RGR,RHO,GRK1,EYS,RDH11,RP1,RPGR,RPE65
GO: Biological Process	GO:0048593	camera-type eye morphogenesis		1.627e-14	6.812e-11	8.963e-13	7.993e-12	22	136	RS1,ARL6,TTC8,JAG1,PROM1,GNAT2,PAX2,TSPAN12,PDE6C,CNGA3,AHI1,CABP4,MFN2,RBP4,USH1C,GRK1,LRP5,ROM1,RP1,RPGR,TOPORS,RPE65
GO: Biological Process	GO:0043583	ear development		2.48e-14	1.038e-10	1.348e-12	1.202e-11	28	256	PDZD7,ADGRV1,TTC8,JAG1,C1QTNF5,CEP290,WDR19,SPARC,MYO7A,CDH23,NEUROD1,IFT27,RPGRIP1L,OPA1,OTX2,PAX2,USH2A,CLRN1,COL2A1,WHRN,COL11A1,AHI1,MKS1,ALMS1,USH1G,PCDH15,USH1C,WDPCP
GO: Biological Process	GO:0003407	neural retina development		2.312e-12	9.677e-09	1.241e-10	1.106e-09	16	72	RS1,ARL6,TTC8,PROM1,NEUROD1,GNAT2,TSPAN12,PDE6C,CNGA3,AHI1,CABP4,USH1C,ROM1,RP1,TOPORS,RPE65
GO: Biological Process	GO:0048562	embryonic organ morphogenesis		3.187e-12	1.334e-08	1.689e-10	1.506e-09	29	334	MKKS,PDZD7,EFEMP1,FLVCR1,CEP290,WDR19,NPHP3,CLUAP1,MYO7A,CDH23,BBS4,NEUROD1,BBS5,TEAD1,OTX2,PAX2,CLRN1,COL2A1,WHRN,COL11A1,IFT140,AHI1,IFT172,USH1G,PCDH15,RBP4,USH1C,WDPCP,BBS7
GO: Biological Process	GO:0035845	photoreceptor cell outer segment organization		3.383e-12	1.416e-08	1.77e-10	1.578e-09	9	12	CDHR1,BBS4,NPHP1,CNGB1,IFT140,AHI1,NPHP4,RP1,TOPORS
GO: Biological Process	GO:0048568	embryonic organ development		4.04e-12	1.691e-08	2.088e-10	1.862e-09	35	506	MKKS,PDZD7,EFEMP1,AHR,CC2D2A,FLVCR1,CEP290,WDR19,NPHP3,PLK4,INVS,CLUAP1,MYO7A,CDH23,BBS4,NEUROD1,BBS5,TEAD1,OTX2,PAX2,TTPA,CLRN1,COL2A1,WHRN,COL11A1,IFT140,AHI1,IFT172,MKS1,USH1G,PCDH15,RBP4,USH1C,WDPCP,BBS7
GO: Biological Process	GO:0060219	camera-type eye photoreceptor cell differentiation		6.037e-12	2.527e-08	3.082e-10	2.748e-09	11	24	TTC8,PROM1,GNAT2,PDE6C,CNGA3,AHI1,CABP4,USH1C,ROM1,RP1,TOPORS
GO: Biological Process	GO:0060122	inner ear receptor cell stereocilium organization		6.203e-12	2.597e-08	3.128e-10	2.789e-09	13	41	PDZD7,ADGRV1,TTC8,MYO7A,CDH23,IFT27,CLRN1,WHRN,MKS1,ALMS1,USH1G,PCDH15,USH1C
GO: Biological Process	GO:0060113	inner ear receptor cell differentiation		8.971e-12	3.755e-08	4.47e-10	3.986e-09	16	78	PDZD7,ADGRV1,TTC8,JAG1,MYO7A,CDH23,IFT27,USH2A,CLRN1,WHRN,MKS1,ALMS1,USH1G,PCDH15,USH1C,WDPCP
GO: Biological Process	GO:0071478	cellular response to radiation		1.245e-11	5.21e-08	6.129e-10	5.465e-09	23	206	RS1,SAG,TRPM1,OPN1MW,OPN1SW,GNAT1,GUCA1A,GUCA1B,GUCY2D,TREX1,PDE6A,PDE6G,PDE6B,AIPL1,CNGB1,CNGA1,OPN1LW,RGR,RHO,GRK1,RDH11,RP1,RPGR
GO: Biological Process	GO:0097711	ciliary basal body-plasma membrane docking		1.43e-11	5.984e-08	6.958e-10	6.205e-09	17	95	TMEM216,CEP78,CC2D2A,OFD1,CEP290,CEP164,PLK4,SDCCAG8,NEK2,NPHP1,RPGRIP1L,CEP250,IQCB1,AHI1,NPHP4,MKS1,ALMS1
GO: Biological Process	GO:0060119	inner ear receptor cell development		2.963e-11	1.24e-07	1.426e-09	1.271e-08	14	57	PDZD7,ADGRV1,TTC8,MYO7A,CDH23,IFT27,CLRN1,WHRN,MKS1,ALMS1,USH1G,PCDH15,USH1C,WDPCP
GO: Biological Process	GO:0006886	intracellular protein transport		3.4e-11	1.423e-07	1.617e-09	1.442e-08	61	1536	MKKS,MAK,TMEM216,ARL6,TTC8,CEP78,FAM161A,POC1B,CC2D2A,OFD1,IFT81,CEP290,BBIP1,CEP164,WDR19,ARL3,NPHP3,RIMS1,BBS12,PLK4,CLUAP1,MYO7A,TTLL5,SDCCAG8,BBS1,BBS2,BBS4,BBS9,NEK2,NPHP1,IFT27,RPGRIP1L,BBS5,CEP250,CEP19,PEX1,PEX7,CHM,TUB,PHYH,RAB28,IQCB1,IFT140,AHI1,TMEM237,IFT172,DHX38,NPHP4,MKS1,TIMM8A,ALMS1,PCDH15,PEX2,MFN2,LCA5,WDPCP,BBS10,BBS7,RP1L1,RP1,RPGR
GO: Biological Process	GO:0042490	mechanoreceptor differentiation		3.765e-11	1.576e-07	1.771e-09	1.579e-08	16	85	PDZD7,ADGRV1,TTC8,JAG1,MYO7A,CDH23,IFT27,USH2A,CLRN1,WHRN,MKS1,ALMS1,USH1G,PCDH15,USH1C,WDPCP
GO: Biological Process	GO:0071214	cellular response to abiotic stimulus		1.084e-09	4.538e-06	4.987e-08	4.447e-07	27	361	RS1,SAG,TRPM1,OPN1MW,OPN1SW,GNAT1,GUCA1A,GUCA1B,GUCY2D,TLR3,TLR4,PAX2,TREX1,PDE6A,PDE6G,PDE6B,AIPL1,CNGB1,CNGA1,OPN1LW,RGR,RHO,GRK1,RDH11,RP1,RPGR,RPE65
GO: Biological Process	GO:0104004	cellular response to environmental stimulus		1.084e-09	4.538e-06	4.987e-08	4.447e-07	27	361	RS1,SAG,TRPM1,OPN1MW,OPN1SW,GNAT1,GUCA1A,GUCA1B,GUCY2D,TLR3,TLR4,PAX2,TREX1,PDE6A,PDE6G,PDE6B,AIPL1,CNGB1,CNGA1,OPN1LW,RGR,RHO,GRK1,RDH11,RP1,RPGR,RPE65
GO: Biological Process	GO:0007010	cytoskeleton organization		1.105e-09	4.624e-06	5.027e-08	4.482e-07	61	1663	MKKS,MAK,TMEM216,ARL6,TTC8,CEP78,ATXN7,FAM161A,POC1B,CC2D2A,OFD1,IFT81,CEP290,BBIP1,CEP164,WDR19,ARL3,NPHP3,TRIM32,PLK4,SPATA7,CLUAP1,KIZ,TTLL5,SDCCAG8,BBS1,BBS2,BBS4,TUBGCP4,BBS9,NEK2,NPHP1,IFT27,RPGRIP1L,ARHGEF18,BBS5,CEP250,CEP19,CLN3,FSCN2,CLRN1,TUBGCP6,IQCB1,IFT140,AHI1,TMEM237,IFT172,NPHP4,MKS1,ALMS1,PCDH15,DMD,KIF11,ESPN,USH1C,WDPCP,BBS10,BBS7,RP1L1,RP1,RPGR
GO: Biological Process	GO:0046549	retinal cone cell development		1.442e-09	6.035e-06	6.489e-08	5.786e-07	8	13	GNAT2,PDE6C,CNGA3,AHI1,CABP4,USH1C,RP1,TOPORS
GO: Biological Process	GO:0042670	retinal cone cell differentiation		3.324e-09	1.391e-05	1.48e-07	1.32e-06	8	14	GNAT2,PDE6C,CNGA3,AHI1,CABP4,USH1C,RP1,TOPORS
GO: Biological Process	GO:0048598	embryonic morphogenesis		4.927e-09	2.062e-05	2.171e-07	1.936e-06	36	681	MKKS,PDZD7,EFEMP1,CC2D2A,OFD1,FLVCR1,CEP290,WDR19,NPHP3,CLUAP1,MYO7A,CDH23,BBS4,NEUROD1,RPGRIP1L,BBS5,TEAD1,OPA1,OTX2,PAX2,CLRN1,COL2A1,WHRN,COL11A1,PAF1,IFT140,AHI1,IFT172,MKS1,USH1G,PCDH15,RBP4,USH1C,WDPCP,BBS7,LRP5
GO: Biological Process	GO:0008277	regulation of G protein-coupled receptor signaling pathway		8.976e-09	3.757e-05	3.914e-07	3.49e-06	18	160	SAG,RGS9,C3,GNAT1,RPGRIP1L,GUCA1A,GUCA1B,GUCY2D,PDE6A,PDE6G,PDE6H,PDE6B,TUB,AIPL1,CNGB1,CNGA1,RHO,GRK1
GO: Biological Process	GO:0006720	isoprenoid metabolic process		1.409e-08	5.898e-05	6.08e-07	5.422e-06	17	143	ABCA4,DHDDS,MVK,OPN1MW,OPN1SW,CYP4V2,LRAT,PHYH,RBP3,RBP4,OPN1LW,RDH5,RDH12,RHO,RLBP1,RDH11,RPE65
GO: Biological Process	GO:0007605	sensory perception of sound		2.772e-08	0.000116	1.184e-06	1.056e-05	18	171	MKKS,PDZD7,ADGRV1,FZD4,MYO7A,CDH23,TUB,USH2A,CLRN1,COL2A1,WHRN,COL11A1,WFS1,ALMS1,USH1G,PCDH15,ESPN,USH1C
GO: Biological Process	GO:0140056	organelle localization by membrane tethering		4.499e-08	0.0001883	1.902e-06	1.696e-05	18	176	TMEM216,CEP78,CC2D2A,OFD1,CEP290,CEP164,RIMS1,PLK4,SDCCAG8,NEK2,NPHP1,RPGRIP1L,CEP250,IQCB1,AHI1,NPHP4,MKS1,ALMS1
GO: Biological Process	GO:0050954	sensory perception of mechanical stimulus		6.614e-08	0.0002769	2.769e-06	2.469e-05	19	204	MKKS,PDZD7,ADGRV1,FZD4,MYO7A,CDH23,TLR4,TUB,USH2A,CLRN1,COL2A1,WHRN,COL11A1,WFS1,ALMS1,USH1G,PCDH15,ESPN,USH1C
GO: Biological Process	GO:0007368	determination of left/right symmetry		8.336e-08	0.0003489	3.455e-06	3.081e-05	16	138	MKKS,ARL6,CC2D2A,OFD1,CEP290,NPHP3,INVS,CLUAP1,BBS4,RPGRIP1L,BBS5,IFT140,AHI1,IFT172,MKS1,BBS7
GO: Biological Process	GO:0022406	membrane docking		1.034e-07	0.0004327	4.242e-06	3.783e-05	18	185	TMEM216,CEP78,CC2D2A,OFD1,CEP290,CEP164,RIMS1,PLK4,SDCCAG8,NEK2,NPHP1,RPGRIP1L,CEP250,IQCB1,AHI1,NPHP4,MKS1,ALMS1
GO: Biological Process	GO:0046548	retinal rod cell development		1.413e-07	0.0005913	5.686e-06	5.07e-05	7	13	TRPM1,BBS4,NRL,AHI1,ALMS1,RP1,TOPORS
GO: Biological Process	GO:1903441	protein localization to ciliary membrane		1.413e-07	0.0005913	5.686e-06	5.07e-05	7	13	ARL6,BBIP1,WDR19,ARL3,BBS2,TUB,LZTFL1
GO: Biological Process	GO:0001523	retinoid metabolic process		2.227e-07	0.0009323	8.879e-06	7.917e-05	14	106	ABCA4,OPN1MW,OPN1SW,CYP4V2,LRAT,RBP3,RBP4,OPN1LW,RDH5,RDH12,RHO,RLBP1,RDH11,RPE65
GO: Biological Process	GO:0009855	determination of bilateral symmetry		2.405e-07	0.001007	9.496e-06	8.468e-05	16	148	MKKS,ARL6,CC2D2A,OFD1,CEP290,NPHP3,INVS,CLUAP1,BBS4,RPGRIP1L,BBS5,IFT140,AHI1,IFT172,MKS1,BBS7
GO: Biological Process	GO:0009799	specification of symmetry		2.661e-07	0.001114	1.031e-05	9.197e-05	16	149	MKKS,ARL6,CC2D2A,OFD1,CEP290,NPHP3,INVS,CLUAP1,BBS4,RPGRIP1L,BBS5,IFT140,AHI1,IFT172,MKS1,BBS7
GO: Biological Process	GO:0007224	smoothened signaling pathway		2.661e-07	0.001114	1.031e-05	9.197e-05	16	149	ARL6,CC2D2A,IFT81,WDR19,ARL3,CLUAP1,IFT27,RPGRIP1L,OTX2,CTNNA1,IFT140,IFT172,MKS1,RB1,WDPCP,BBS7
GO: Biological Process	GO:0016101	diterpenoid metabolic process		4.702e-07	0.001968	1.806e-05	0.000161	14	112	ABCA4,OPN1MW,OPN1SW,CYP4V2,LRAT,RBP3,RBP4,OPN1LW,RDH5,RDH12,RHO,RLBP1,RDH11,RPE65
GO: Biological Process	GO:0050957	equilibrioception		5.309e-07	0.002222	2.02e-05	0.0001801	6	9	MYO7A,CDH23,CLRN1,USH1G,PCDH15,USH1C
GO: Biological Process	GO:0042472	inner ear morphogenesis		9.484e-07	0.00397	3.577e-05	0.0003189	14	118	PDZD7,CEP290,MYO7A,CDH23,OTX2,PAX2,CLRN1,COL2A1,WHRN,COL11A1,USH1G,PCDH15,USH1C,WDPCP
GO: Biological Process	GO:0051904	pigment granule transport		1.049e-06	0.004393	3.922e-05	0.0003497	8	25	MKKS,ARL6,MYO7A,BBS2,BBS4,BBS5,CDH3,BBS7
GO: Biological Process	GO:0042471	ear morphogenesis		1.111e-06	0.00465	4.115e-05	0.000367	15	141	PDZD7,CEP290,WDR19,MYO7A,CDH23,OTX2,PAX2,CLRN1,COL2A1,WHRN,COL11A1,USH1G,PCDH15,USH1C,WDPCP
GO: Biological Process	GO:0006721	terpenoid metabolic process		1.48e-06	0.006195	5.434e-05	0.0004845	14	122	ABCA4,OPN1MW,OPN1SW,CYP4V2,LRAT,RBP3,RBP4,OPN1LW,RDH5,RDH12,RHO,RLBP1,RDH11,RPE65
GO: Biological Process	GO:0051905	establishment of pigment granule localization		1.498e-06	0.006269	5.452e-05	0.0004861	8	26	MKKS,ARL6,MYO7A,BBS2,BBS4,BBS5,CDH3,BBS7
GO: Biological Process	GO:0097499	protein localization to non-motile cilium		2.853e-06	0.01194	0.0001029	0.0009179	6	11	ARL6,BBIP1,SPATA7,BBS4,TUB,TULP1
GO: Biological Process	GO:0051875	pigment granule localization		2.909e-06	0.01218	0.0001041	0.0009281	8	28	MKKS,ARL6,MYO7A,BBS2,BBS4,BBS5,CDH3,BBS7
GO: Biological Process	GO:0009790	embryo development		4.246e-06	0.01777	0.0001506	0.001343	45	1263	MKKS,PDZD7,EFEMP1,AHR,CC2D2A,OFD1,FLVCR1,CEP290,WDR19,NPHP3,PLK4,INVS,CLUAP1,MYO7A,CDH23,BBS4,NEK2,NEUROD1,RPGRIP1L,BBS5,TEAD1,OPA1,OTX2,PAX2,LRAT,TTPA,CLRN1,COL2A1,WHRN,COL11A1,PAF1,IFT140,AHI1,IFT172,LAMA1,MFRP,MKS1,USH1G,PCDH15,MFN2,RBP4,USH1C,WDPCP,BBS7,LRP5
GO: Biological Process	GO:0035315	hair cell differentiation		5.195e-06	0.02175	0.0001827	0.001629	10	57	PDZD7,JAG1,MYO7A,CDH23,USH2A,CLRN1,WHRN,PCDH15,USH1C,WDPCP
GO: Biological Process	GO:0008594	photoreceptor cell morphogenesis		9.912e-06	0.04149	0.0003457	0.003083	5	7	CDHR1,BBS1,CABP4,GRK1,C8orf37
GO: Biological Process	GO:0002093	auditory receptor cell morphogenesis		1.262e-05	0.05284	0.0004367	0.003894	7	22	PDZD7,MYO7A,CDH23,CLRN1,WHRN,PCDH15,WDPCP
GO: Biological Process	GO:0042491	inner ear auditory receptor cell differentiation		1.67e-05	0.0699	0.0005729	0.005109	9	48	PDZD7,JAG1,MYO7A,CDH23,CLRN1,WHRN,PCDH15,USH1C,WDPCP
GO: Biological Process	GO:0032402	melanosome transport		2.502e-05	0.1047	0.0008514	0.007592	7	24	MKKS,ARL6,BBS2,BBS4,BBS5,CDH3,BBS7
GO: Biological Process	GO:0032401	establishment of melanosome localization		3.434e-05	0.1437	0.001159	0.01034	7	25	MKKS,ARL6,BBS2,BBS4,BBS5,CDH3,BBS7
GO: Biological Process	GO:0060117	auditory receptor cell development		6.195e-05	0.2593	0.002058	0.01835	7	27	PDZD7,MYO7A,CDH23,CLRN1,WHRN,PCDH15,WDPCP
GO: Biological Process	GO:0032400	melanosome localization		6.195e-05	0.2593	0.002058	0.01835	7	27	MKKS,ARL6,BBS2,BBS4,BBS5,CDH3,BBS7
GO: Biological Process	GO:0044255	cellular lipid metabolic process		8.968e-05	0.3754	0.002956	0.02636	39	1117	ABCA4,DHDDS,PANK2,MTTP,MVK,CERKL,BBS1,OPN1MW,OPN1SW,ELOVL4,PNPLA6,C3,GNB3,CYP4V2,PCYT1A,LRAT,TREX1,PEX7,PHYH,CLN3,PLA2G5,INPP5E,ACBD5,ELOVL1,PITPNM3,MIR204,ABHD12,PEX2,RB1,RBP3,RBP4,OPN1LW,RDH5,RDH12,RHO,RLBP1,ADIPOR1,RDH11,RPE65
GO: Biological Process	GO:0007389	pattern specification process		0.0001022	0.4278	0.003342	0.0298	24	493	MKKS,ARL6,TTC8,CC2D2A,OFD1,CEP290,WDR19,NPHP3,INVS,CLUAP1,BBS4,NEUROD1,C3,RPGRIP1L,BBS5,NR2F1,OTX2,PAX2,IFT140,AHI1,IFT172,MKS1,BBS7,LRP5
GO: Biological Process	GO:0060088	auditory receptor cell stereocilium organization		0.0001526	0.639	0.004953	0.04417	6	19	PDZD7,MYO7A,CDH23,CLRN1,WHRN,PCDH15
GO: Biological Process	GO:0048496	maintenance of animal organ identity		0.0001755	0.7348	0.005652	0.0504	4	5	ADGRV1,NPHP3,USH2A,IQCB1
GO: Biological Process	GO:0050910	detection of mechanical stimulus involved in sensory perception of sound		0.0002156	0.9023	0.006888	0.06142	6	20	MKKS,PDZD7,ADGRV1,WHRN,COL11A1,PCDH15
GO: Biological Process	GO:0006629	lipid metabolic process		0.0003702	1.55	0.01174	0.1047	45	1471	ABCA4,DHDDS,PANK2,OPA3,NPHP3,MTTP,MVK,CERKL,BBS1,BBS4,OPN1MW,OPN1SW,ELOVL4,PNPLA6,C3,GNB3,CYP4V2,PCYT1A,LRAT,TREX1,PEX7,TTPA,PHYH,CLN3,PLA2G5,INPP5E,ACBD5,ELOVL1,PITPNM3,MIR204,ABHD12,ALMS1,PEX2,RB1,RBP3,RBP4,OPN1LW,RDH5,RDH12,RHO,RLBP1,ADIPOR1,RDH11,LRP5,RPE65
GO: Biological Process	GO:0035050	embryonic heart tube development		0.0004613	1.931	0.01452	0.1295	10	90	MKKS,NPHP3,INVS,CLUAP1,BBS4,BBS5,TEAD1,AHI1,IFT172,BBS7
GO: Biological Process	GO:1903546	protein localization to photoreceptor outer segment		0.0005209	2.18	0.01627	0.1451	4	6	SPATA7,BBS4,TUB,TULP1
GO: Biological Process	GO:0033059	cellular pigmentation		0.0005288	2.214	0.0164	0.1462	8	52	MKKS,ARL6,MYO7A,BBS2,BBS4,BBS5,CDH3,BBS7
GO: Biological Process	GO:0009642	response to light intensity		0.0005675	2.375	0.01747	0.1557	5	13	RS1,GNAT1,GNAT2,SLC24A1,RDH11
GO: Biological Process	GO:0010842	retina layer formation		0.0007146	2.991	0.0217	0.1935	6	24	RS1,ARL6,PROM1,TSPAN12,AHI1,TOPORS
GO: Biological Process	GO:0060563	neuroepithelial cell differentiation		0.0007153	2.994	0.0217	0.1935	9	73	PDZD7,JAG1,MYO7A,CDH23,CLRN1,WHRN,PCDH15,USH1C,WDPCP
GO: Biological Process	GO:0072001	renal system development		0.0009651	4.04	0.02907	0.2592	18	333	TTC8,JAG1,AHR,CEP290,ARL3,NPHP3,INVS,PROM1,IFT27,RPGRIP1L,PAX2,TREX1,WFS1,VCAN,IFT140,AHI1,RBP4,WDPCP
GO: Biological Process	GO:0003143	embryonic heart tube morphogenesis		0.001012	4.238	0.03027	0.2699	9	76	MKKS,NPHP3,CLUAP1,BBS4,BBS5,TEAD1,AHI1,IFT172,BBS7
GO: Biological Process	GO:0060429	epithelium development		0.001163	4.867	0.03452	0.3078	44	1483	MKKS,PDZD7,FZD4,TTC8,JAG1,AHR,CC2D2A,CEP290,WDR19,NPHP3,PLK4,INVS,CLUAP1,MYO7A,ADAM9,CDH23,BBS4,PROM1,NEUROD1,RPGRIP1L,BBS5,TEAD1,OPA1,OTX2,PAX2,CDH3,PGK1,USH2A,CLRN1,COL2A1,WHRN,VCAN,IFT140,AHI1,IFT172,LAMA1,MKS1,ALMS1,PCDH15,DMD,USH1C,WDPCP,BBS7,LRP5
GO: Biological Process	GO:0060295	regulation of cilium movement involved in cell motility		0.001202	5.032	0.03519	0.3138	4	7	MKKS,BBS1,BBS2,BBS4
GO: Biological Process	GO:0060296	regulation of cilium beat frequency involved in ciliary motility		0.001202	5.032	0.03519	0.3138	4	7	MKKS,BBS1,BBS2,BBS4
GO: Biological Process	GO:0018298	protein-chromophore linkage		0.001294	5.418	0.03763	0.3355	5	15	OPN1MW,OPN1SW,OPN1LW,RGR,RHO
GO: Biological Process	GO:0045444	fat cell differentiation		0.002315	9.692	0.06684	0.596	15	251	MKKS,ARL6,TTC8,JAG1,TRIM32,BBS12,BBS1,BBS2,BBS4,BBS9,GNB3,GDF6,ALMS1,BBS7,LRP5
GO: Biological Process	GO:0007468	regulation of rhodopsin gene expression		0.002636	11.04	0.07558	0.674	3	3	NRL,NR2E3,RPE65
GO: Biological Process	GO:0050906	detection of stimulus involved in sensory perception		0.003126	13.09	0.08902	0.7938	23	556	MKKS,PDZD7,ADGRV1,PRCD,REEP6,GNAT1,GNAT2,CACNA1F,GRM6,CEP250,TLR4,TULP1,OR2W3,CNGB1,WHRN,BEST1,COL11A1,CACNA2D4,RGS9BP,PCDH15,RBP4,EYS,RPE65
GO: Biological Process	GO:0008589	regulation of smoothened signaling pathway		0.003194	13.37	0.09033	0.8055	9	87	ARL6,IFT81,RPGRIP1L,OTX2,CTNNA1,IFT140,IFT172,MKS1,RB1
GO: Biological Process	GO:0003007	heart morphogenesis		0.003582	14.99	0.1006	0.8973	16	294	MKKS,JAG1,AHR,NPHP3,CLUAP1,BBS4,BBS5,TEAD1,TREX1,COL2A1,COL11A1,AHI1,IFT172,MKS1,RBP4,BBS7
GO: Biological Process	GO:0050974	detection of mechanical stimulus involved in sensory perception		0.00401	16.79	0.1119	0.9979	7	48	MKKS,PDZD7,ADGRV1,TLR4,WHRN,COL11A1,PCDH15
GO: Biological Process	GO:0001947	heart looping		0.004798	20.08	0.133	1.186	8	69	MKKS,NPHP3,CLUAP1,BBS4,BBS5,AHI1,IFT172,BBS7
GO: Biological Process	GO:0072359	circulatory system development		0.005954	24.92	0.164	1.462	39	1323	MKKS,FZD4,JAG1,AHR,CC2D2A,FLVCR1,CEP290,NPHP3,INVS,CLUAP1,SPARC,BBS4,NDP,PNPLA6,C3,SEMA4A,RPGRIP1L,BBS5,TEAD1,TLR3,TSPAN12,TREX1,CHM,PGK1,COL2A1,COL11A1,VCAN,MIR204,IFT140,AHI1,IFT172,LAMA1,MKS1,RB1,RBP4,WDPCP,BBS7,LRP5,ROM1
GO: Biological Process	GO:0001655	urogenital system development		0.006174	25.84	0.1689	1.506	18	380	TTC8,JAG1,AHR,CEP290,ARL3,NPHP3,INVS,PROM1,IFT27,RPGRIP1L,PAX2,TREX1,WFS1,VCAN,IFT140,AHI1,RBP4,WDPCP
GO: Biological Process	GO:0061298	retina vasculature development in camera-type eye		0.006315	26.44	0.1717	1.531	5	20	FZD4,NDP,LAMA1,LRP5,ROM1
GO: Biological Process	GO:0061371	determination of heart left/right asymmetry		0.009955	41.67	0.2688	2.397	8	76	MKKS,NPHP3,CLUAP1,BBS4,BBS5,AHI1,IFT172,BBS7
GO: Biological Process	GO:0038108	negative regulation of appetite by leptin-mediated signaling pathway		0.01029	43.09	0.2762	2.463	3	4	MKKS,BBS2,BBS4
GO: Biological Process	GO:0033210	leptin-mediated signaling pathway		0.01085	45.42	0.2893	2.58	4	11	MKKS,BBS2,BBS4,ADIPOR1
GO: Cellular Component	GO:0097733	photoreceptor cell cilium		5.553e-85	2.987e-82	2.987e-82	2.051e-81	65	131	MAK,ABCA4,CDHR1,PDZD7,ADGRV1,TTC8,SAG,FAM161A,PRCD,MERTK,CIB2,CEP290,WDR19,ARL3,SPATA7,CERKL,MYO7A,SDCCAG8,BBS4,RGS9,OPN1MW,OPN1SW,PROM1,GNAT1,GNAT2,NPHP1,CACNA1F,RPGRIP1L,GUCA1A,GUCA1B,CEP250,GUCY2D,PDE6A,PDE6G,PDE6H,PDE6B,TULP1,USH2A,CNGB1,CNGA1,CNGA3,WHRN,RGS9BP,IQCB1,CNGB3,IFT140,AHI1,NPHP4,USH1G,PCDH15,RPGRIP1,LCA5,OPN1LW,PRPH2,USH1C,RHO,GRK1,EYS,RDH11,BBS7,RP1L1,ROM1,RP1,RPGR,TOPORS
GO: Cellular Component	GO:0097731	9+0 non-motile cilium		2.096e-84	1.128e-81	5.639e-82	3.872e-81	65	133	MAK,ABCA4,CDHR1,PDZD7,ADGRV1,TTC8,SAG,FAM161A,PRCD,MERTK,CIB2,CEP290,WDR19,ARL3,SPATA7,CERKL,MYO7A,SDCCAG8,BBS4,RGS9,OPN1MW,OPN1SW,PROM1,GNAT1,GNAT2,NPHP1,CACNA1F,RPGRIP1L,GUCA1A,GUCA1B,CEP250,GUCY2D,PDE6A,PDE6G,PDE6H,PDE6B,TULP1,USH2A,CNGB1,CNGA1,CNGA3,WHRN,RGS9BP,IQCB1,CNGB3,IFT140,AHI1,NPHP4,USH1G,PCDH15,RPGRIP1,LCA5,OPN1LW,PRPH2,USH1C,RHO,GRK1,EYS,RDH11,BBS7,RP1L1,ROM1,RP1,RPGR,TOPORS
GO: Cellular Component	GO:0097730	non-motile cilium		1.136e-78	6.112e-76	2.037e-76	1.399e-75	67	172	MKKS,MAK,ABCA4,CDHR1,PDZD7,ADGRV1,TTC8,SAG,FAM161A,PRCD,MERTK,CIB2,CEP290,WDR19,ARL3,SPATA7,CERKL,MYO7A,SDCCAG8,CDH23,BBS4,RGS9,OPN1MW,OPN1SW,PROM1,GNAT1,GNAT2,NPHP1,CACNA1F,RPGRIP1L,GUCA1A,GUCA1B,CEP250,GUCY2D,PDE6A,PDE6G,PDE6H,PDE6B,TULP1,USH2A,CNGB1,CNGA1,CNGA3,WHRN,RGS9BP,IQCB1,CNGB3,IFT140,AHI1,NPHP4,USH1G,PCDH15,RPGRIP1,LCA5,OPN1LW,PRPH2,USH1C,RHO,GRK1,EYS,RDH11,BBS7,RP1L1,ROM1,RP1,RPGR,TOP…
GO: Cellular Component	GO:0005929	cilium		2.069e-67	1.113e-64	2.513e-65	1.725e-64	102	836	MKKS,MAK,ABCA4,CDHR1,TMEM216,PDZD7,ADGRV1,ARL6,TTC8,SAG,CEP78,FAM161A,POC1B,PRCD,CC2D2A,MERTK,CIB2,OFD1,IFT81,CEP290,BBIP1,CEP164,WDR19,ARL3,NPHP3,BBS12,PLK4,INVS,SPATA7,CERKL,CLUAP1,MYO7A,TTLL5,SDCCAG8,BBS1,BBS2,CDH23,BBS4,RGS9,OPN1MW,OPN1SW,BBS9,PROM1,NEK2,GNAT1,GNAT2,NPHP1,CACNA1F,IFT27,RPGRIP1L,BBS5,GUCA1A,GUCA1B,CEP250,GUCY2D,CEP19,ARL2BP,PDE6A,HK1,PDE6G,PDE6H,PDE6B,TUB,TULP1,RAB28,USH2A,CNG…
GO: Cellular Component	GO:0030990	intraciliary transport particle		2.335e-67	1.256e-64	2.513e-65	1.725e-64	102	837	MKKS,MAK,ABCA4,CDHR1,TMEM216,PDZD7,ADGRV1,ARL6,TTC8,SAG,CEP78,FAM161A,POC1B,PRCD,CC2D2A,MERTK,CIB2,OFD1,IFT81,CEP290,BBIP1,CEP164,WDR19,ARL3,NPHP3,BBS12,PLK4,INVS,SPATA7,CERKL,CLUAP1,MYO7A,TTLL5,SDCCAG8,BBS1,BBS2,CDH23,BBS4,RGS9,OPN1MW,OPN1SW,BBS9,PROM1,NEK2,GNAT1,GNAT2,NPHP1,CACNA1F,IFT27,RPGRIP1L,BBS5,GUCA1A,GUCA1B,CEP250,GUCY2D,CEP19,ARL2BP,PDE6A,HK1,PDE6G,PDE6H,PDE6B,TUB,TULP1,RAB28,USH2A,CNG…
GO: Cellular Component	GO:0001750	photoreceptor outer segment		4.879e-64	2.625e-61	4.375e-62	3.004e-61	50	102	MAK,ABCA4,CDHR1,SAG,PRCD,MERTK,CIB2,CEP290,WDR19,SPATA7,CERKL,MYO7A,BBS4,RGS9,OPN1MW,OPN1SW,PROM1,GNAT1,GNAT2,CACNA1F,GUCA1A,GUCA1B,CEP250,GUCY2D,PDE6A,PDE6G,PDE6H,PDE6B,TULP1,CNGB1,CNGA1,CNGA3,RGS9BP,IQCB1,CNGB3,IFT140,AHI1,PCDH15,OPN1LW,PRPH2,USH1C,RHO,GRK1,EYS,RDH11,BBS7,RP1L1,ROM1,RP1,RPGR
GO: Cellular Component	GO:0001917	photoreceptor inner segment		2.934e-41	1.579e-38	2.255e-39	1.548e-38	32	61	MAK,PDZD7,ADGRV1,SAG,FAM161A,CIB2,ASRGL1,CERKL,MYO7A,CDH23,BBS4,RGS9,ARMS2,REEP6,GNAT1,GNAT2,CRB1,GUCA1A,GUCA1B,CEP250,TULP1,AIPL1,USH2A,WHRN,DRAM2,USH1G,RDH12,USH1C,RHO,RDH11,RP1,C8orf37
GO: Cellular Component	GO:0035869	ciliary transition zone		4.785e-39	2.574e-36	3.218e-37	2.209e-36	37	110	MAK,TMEM216,PDZD7,ADGRV1,TTC8,FAM161A,CC2D2A,CEP290,WDR19,ARL3,NPHP3,INVS,SPATA7,CLUAP1,MYO7A,BBS4,BBS9,GNAT1,NPHP1,RPGRIP1L,USH2A,WHRN,IQCB1,IFT140,AHI1,TMEM237,NPHP4,MKS1,USH1G,RPGRIP1,LCA5,USH1C,RP1L1,RP1,RPGR,C8orf37,TOPORS
GO: Cellular Component	GO:0032391	photoreceptor connecting cilium		1.043e-36	5.613e-34	6.236e-35	4.282e-34	27	45	MAK,PDZD7,ADGRV1,TTC8,FAM161A,CEP290,WDR19,ARL3,SPATA7,MYO7A,BBS4,GNAT1,NPHP1,RPGRIP1L,USH2A,WHRN,IQCB1,IFT140,NPHP4,USH1G,RPGRIP1,LCA5,USH1C,RP1L1,RP1,RPGR,TOPORS
GO: Cellular Component	GO:0036064	ciliary basal body		3.955e-29	2.128e-26	2.128e-27	1.461e-26	34	150	MKKS,TTC8,CEP78,FAM161A,POC1B,OFD1,IFT81,CEP290,ARL3,SPATA7,SDCCAG8,BBS1,BBS2,BBS4,BBS9,RPGRIP1L,BBS5,CEP250,CEP19,RAB28,USH2A,WHRN,IFT140,AHI1,IFT172,NPHP4,MKS1,ALMS1,USH1G,LCA5,BBS7,RP2,RPGR,TOPORS
GO: Cellular Component	GO:0043005	neuron projection		4.611e-26	2.481e-23	2.255e-24	1.548e-23	85	1624	MKKS,MAK,ABCA4,CDHR1,PDZD7,ADGRV1,GPR179,FZD4,TTC8,SAG,FAM161A,PRCD,MERTK,CIB2,CEP290,WDR19,ARL3,SPATA7,CERKL,MYO7A,SDCCAG8,BBS2,CDH23,BBS4,RGS9,OPN1MW,OPN1SW,PROM1,REEP6,GNAT1,GNAT2,GNB3,NPHP1,CACNA1F,RPGRIP1L,GRM6,OPA1,OTX2,GUCA1A,GUCA1B,CEP250,GUCY2D,PDE6A,PDE6G,PDE6H,PDE6B,LRIT3,TULP1,CLN3,FSCN2,USH2A,CLRN1,CNGB1,CNGA1,CNGA3,WHRN,WFS1,RGS9BP,IQCB1,CNGB3,ABHD12,IFT140,AHI1,NPHP4,USH1G,CABP4,PC…
GO: Cellular Component	GO:0005815	microtubule organizing center		1.193e-19	6.42e-17	5.35e-18	3.673e-17	52	756	MKKS,MAK,TTC8,CEP78,FAM161A,POC1B,OFD1,IFT81,CEP290,CEP164,ARL3,PLK4,SPATA7,CLUAP1,KIZ,TTLL5,SDCCAG8,BBS1,BBS2,CDH23,BBS4,TUBGCP4,BBS9,NEK2,IFT27,RPGRIP1L,BBS5,UNC119,CEP250,PAX2,CEP19,ARL2BP,RAB28,POC5,USH2A,WHRN,TUBGCP6,IQCB1,IFT140,AHI1,IFT172,NPHP4,MKS1,ALMS1,USH1G,LCA5,EYS,BBS7,RP2,RPGR,TOPORS,CSPP1
GO: Cellular Component	GO:0015630	microtubule cytoskeleton		5.62e-18	3.024e-15	2.326e-16	1.597e-15	67	1368	MKKS,MAK,ARL6,TTC8,CEP78,ATXN7,FAM161A,POC1B,OFD1,IFT81,CEP290,CCT2,CEP164,ARL3,PLK4,INVS,SPATA7,CLUAP1,KIZ,TTLL5,SDCCAG8,BBS1,BBS2,CDH23,BBS4,TUBGCP4,BBS9,NEK2,IFT27,RPGRIP1L,BBS5,UNC119,CEP250,PAX2,CEP19,ARL2BP,HK1,AGBL5,RAB28,POC5,USH2A,CLRN1,WHRN,INPP5E,TUBGCP6,IQCB1,IFT140,AHI1,IFT172,NPHP4,MKS1,ALMS1,USH1G,MFN2,KIF11,RPGRIP1,LCA5,RB1,WDPCP,EYS,BBS7,RP1L1,RP1,RP2,RPGR,TOPORS,CSPP1
GO: Cellular Component	GO:0005814	centriole		6.39e-17	3.438e-14	2.456e-15	1.686e-14	43	583	MKKS,MAK,TTC8,CEP78,FAM161A,POC1B,OFD1,IFT81,CEP290,CEP164,ARL3,PLK4,CLUAP1,KIZ,TTLL5,SDCCAG8,BBS1,CDH23,BBS4,TUBGCP4,BBS9,NEK2,IFT27,RPGRIP1L,BBS5,UNC119,CEP250,PAX2,CEP19,ARL2BP,POC5,TUBGCP6,IQCB1,IFT140,AHI1,NPHP4,MKS1,ALMS1,BBS7,RP2,RPGR,TOPORS,CSPP1
GO: Cellular Component	GO:0005813	centrosome		1.031e-16	5.549e-14	3.699e-15	2.54e-14	41	532	MKKS,MAK,TTC8,CEP78,FAM161A,POC1B,OFD1,IFT81,CEP290,CEP164,ARL3,PLK4,CLUAP1,KIZ,TTLL5,SDCCAG8,BBS1,CDH23,BBS4,TUBGCP4,BBS9,NEK2,IFT27,RPGRIP1L,BBS5,UNC119,CEP250,PAX2,CEP19,ARL2BP,POC5,TUBGCP6,IQCB1,IFT140,AHI1,NPHP4,MKS1,ALMS1,BBS7,RPGR,CSPP1
GO: Cellular Component	GO:0097381	photoreceptor disc membrane		3.464e-16	1.863e-13	1.131e-14	7.767e-14	13	23	ABCA4,OPN1MW,OPN1SW,GNAT1,GUCA1A,GUCA1B,GUCY2D,PDE6A,PDE6G,PDE6B,OPN1LW,RHO,GRK1
GO: Cellular Component	GO:0060170	ciliary membrane		3.574e-16	1.923e-13	1.131e-14	7.767e-14	19	77	CDHR1,TTC8,PRCD,BBS1,BBS2,BBS4,BBS9,PROM1,GNAT1,GNAT2,BBS5,PDE6G,PDE6H,CNGB1,CNGA1,RHO,RDH11,BBS7,ROM1
GO: Cellular Component	GO:0042622	photoreceptor outer segment membrane		1.418e-13	7.631e-11	4.24e-12	2.911e-11	11	19	CDHR1,PRCD,PROM1,GNAT1,GNAT2,PDE6G,PDE6H,CNGA1,RHO,RDH11,ROM1
GO: Cellular Component	GO:0034464	BBSome		9.57e-13	5.149e-10	2.71e-11	1.861e-10	8	8	TTC8,BBIP1,BBS1,BBS2,BBS4,BBS9,BBS5,BBS7
GO: Cellular Component	GO:0032420	stereocilium		2.075e-11	1.117e-08	5.317e-10	3.651e-09	15	70	MKKS,PDZD7,ADGRV1,CIB2,MYO7A,BBS2,CDH23,PROM1,FSCN2,USH2A,CLRN1,WHRN,PCDH15,ESPN,USH1C
GO: Cellular Component	GO:0032421	stereocilium bundle		2.075e-11	1.117e-08	5.317e-10	3.651e-09	15	70	MKKS,PDZD7,ADGRV1,CIB2,MYO7A,BBS2,CDH23,PROM1,FSCN2,USH2A,CLRN1,WHRN,PCDH15,ESPN,USH1C
GO: Cellular Component	GO:0005930	axoneme		2.611e-10	1.404e-07	6.384e-09	4.383e-08	23	244	MKKS,MAK,ARL6,IFT81,ARL3,SPATA7,CLUAP1,BBS1,CDH23,IFT27,RPGRIP1L,BBS5,HK1,INPP5E,IFT140,IFT172,RPGRIP1,LCA5,WDPCP,BBS7,RP1L1,RP1,RPGR
GO: Cellular Component	GO:0097014	ciliary plasm		2.847e-10	1.532e-07	6.659e-09	4.572e-08	23	245	MKKS,MAK,ARL6,IFT81,ARL3,SPATA7,CLUAP1,BBS1,CDH23,IFT27,RPGRIP1L,BBS5,HK1,INPP5E,IFT140,IFT172,RPGRIP1,LCA5,WDPCP,BBS7,RP1L1,RP1,RPGR
GO: Cellular Component	GO:0032838	plasma membrane bounded cell projection cytoplasm		9.515e-09	5.119e-06	2.133e-07	1.465e-06	25	347	MKKS,MAK,ARL6,IFT81,ARL3,SPATA7,CLUAP1,BBS1,CDH23,IFT27,RPGRIP1L,BBS5,OPA1,HK1,INPP5E,ABHD12,IFT140,IFT172,RPGRIP1,LCA5,WDPCP,BBS7,RP1L1,RP1,RPGR
GO: Cellular Component	GO:0005874	microtubule		3.177e-08	1.709e-05	6.836e-07	4.694e-06	33	636	MKKS,MAK,ARL6,FAM161A,IFT81,CCT2,ARL3,INVS,SPATA7,CLUAP1,TTLL5,BBS1,CDH23,TUBGCP4,NEK2,IFT27,RPGRIP1L,BBS5,HK1,CLRN1,INPP5E,TUBGCP6,IFT140,IFT172,KIF11,RPGRIP1,LCA5,WDPCP,BBS7,RP1L1,RP1,RPGR,CSPP1
GO: Cellular Component	GO:0002139	stereocilia coupling link		3.811e-08	2.05e-05	7.886e-07	5.414e-06	6	7	PDZD7,ADGRV1,MYO7A,USH2A,WHRN,USH1C
GO: Cellular Component	GO:0099513	polymeric cytoskeletal fiber		5.719e-08	3.077e-05	1.14e-06	7.824e-06	49	1312	MKKS,MAK,PDZD7,ADGRV1,ARL6,FAM161A,CIB2,IFT81,CCT2,ARL3,MTTP,INVS,SPATA7,CLUAP1,MYO7A,TTLL5,BBS1,BBS2,CDH23,TUBGCP4,PROM1,NEK2,CA4,IFT27,RPGRIP1L,BBS5,CRB1,HK1,FSCN2,USH2A,CLRN1,WHRN,INPP5E,TUBGCP6,IFT140,IFT172,PCDH15,DMD,KIF11,ESPN,RPGRIP1,LCA5,USH1C,WDPCP,BBS7,RP1L1,RP1,RPGR,CSPP1
GO: Cellular Component	GO:0099512	supramolecular fiber		1.058e-07	5.692e-05	2.033e-06	1.396e-05	53	1521	MKKS,MAK,PDZD7,ADGRV1,ARL6,FAM161A,FBLN5,CIB2,IFT81,CCT2,ARL3,TRIM32,MTTP,INVS,SPATA7,CLUAP1,MYO7A,TTLL5,BBS1,BBS2,CDH23,TUBGCP4,PROM1,NEK2,CA4,IFT27,RPGRIP1L,BBS5,CRB1,HK1,FSCN2,USH2A,CLRN1,COL2A1,WHRN,COL11A1,INPP5E,TUBGCP6,IFT140,IFT172,PCDH15,DMD,KIF11,ESPN,RPGRIP1,LCA5,USH1C,WDPCP,BBS7,RP1L1,RP1,RPGR,CSPP1
GO: Cellular Component	GO:0099081	supramolecular polymer		1.251e-07	6.73e-05	2.321e-06	1.593e-05	53	1528	MKKS,MAK,PDZD7,ADGRV1,ARL6,FAM161A,FBLN5,CIB2,IFT81,CCT2,ARL3,TRIM32,MTTP,INVS,SPATA7,CLUAP1,MYO7A,TTLL5,BBS1,BBS2,CDH23,TUBGCP4,PROM1,NEK2,CA4,IFT27,RPGRIP1L,BBS5,CRB1,HK1,FSCN2,USH2A,CLRN1,COL2A1,WHRN,COL11A1,INPP5E,TUBGCP6,IFT140,IFT172,PCDH15,DMD,KIF11,ESPN,RPGRIP1,LCA5,USH1C,WDPCP,BBS7,RP1L1,RP1,RPGR,CSPP1
GO: Cellular Component	GO:0099080	supramolecular complex		1.312e-07	7.059e-05	2.353e-06	1.616e-05	53	1530	MKKS,MAK,PDZD7,ADGRV1,ARL6,FAM161A,FBLN5,CIB2,IFT81,CCT2,ARL3,TRIM32,MTTP,INVS,SPATA7,CLUAP1,MYO7A,TTLL5,BBS1,BBS2,CDH23,TUBGCP4,PROM1,NEK2,CA4,IFT27,RPGRIP1L,BBS5,CRB1,HK1,FSCN2,USH2A,CLRN1,COL2A1,WHRN,COL11A1,INPP5E,TUBGCP6,IFT140,IFT172,PCDH15,DMD,KIF11,ESPN,RPGRIP1,LCA5,USH1C,WDPCP,BBS7,RP1L1,RP1,RPGR,CSPP1
GO: Cellular Component	GO:0031253	cell projection membrane		2.593e-07	0.0001395	4.5e-06	3.089e-05	24	373	CDHR1,ADGRV1,TTC8,PRCD,MTTP,BBS1,BBS2,BBS4,BBS9,PROM1,GNAT1,GNAT2,CA4,BBS5,PDE6G,PDE6H,USH2A,CNGB1,CNGA1,DMD,RHO,RDH11,BBS7,ROM1
GO: Cellular Component	GO:0098862	cluster of actin-based cell projections		1.825e-06	0.0009817	3.068e-05	0.0002106	17	200	MKKS,PDZD7,ADGRV1,CIB2,MTTP,MYO7A,BBS2,CDH23,PROM1,CA4,FSCN2,USH2A,CLRN1,WHRN,PCDH15,ESPN,USH1C
GO: Cellular Component	GO:0002142	stereocilia ankle link complex		2.481e-06	0.001335	3.926e-05	0.0002696	5	6	PDZD7,ADGRV1,USH2A,WHRN,USH1C
GO: Cellular Component	GO:0002141	stereocilia ankle link		2.481e-06	0.001335	3.926e-05	0.0002696	5	6	PDZD7,ADGRV1,USH2A,WHRN,USH1C
GO: Cellular Component	GO:0034451	centriolar satellite		7.514e-06	0.004043	0.0001155	0.000793	8	32	OFD1,CEP290,SDCCAG8,BBS1,BBS4,BBS9,BBS5,PAX2
GO: Cellular Component	GO:1990696	USH2 complex		3.206e-05	0.01725	0.0004792	0.00329	4	4	PDZD7,ADGRV1,USH2A,WHRN
GO: Cellular Component	GO:0099568	cytoplasmic region		5.393e-05	0.02901	0.0007841	0.005384	29	687	MKKS,MAK,ARL6,CIB2,IFT81,ARL3,RIMS1,SPATA7,CLUAP1,MYO7A,BBS1,CDH23,IFT27,RPGRIP1L,BBS5,OPA1,HK1,INPP5E,ABHD12,IFT140,IFT172,RPGRIP1,LCA5,WDPCP,HMCN1,BBS7,RP1L1,RP1,RPGR
GO: Cellular Component	GO:0097542	ciliary tip		0.0001584	0.08525	0.002243	0.0154	8	46	MAK,IFT81,WDR19,CLUAP1,IFT27,IFT140,IFT172,RP1
GO: Cellular Component	GO:0005819	spindle		0.0004292	0.2309	0.005921	0.04066	19	359	MAK,FAM161A,POC1B,ARL3,INVS,TUBGCP4,NEK2,UNC119,CEP250,CEP19,ARL2BP,AGBL5,TUBGCP6,IQCB1,ALMS1,KIF11,RB1,TOPORS,CSPP1
GO: Cellular Component	GO:0098858	actin-based cell projection		0.0004478	0.2409	0.006022	0.04135	19	360	MKKS,PDZD7,ADGRV1,CIB2,MTTP,MYO7A,BBS2,CDH23,PROM1,CA4,CRB1,FSCN2,USH2A,CLRN1,WHRN,PCDH15,DMD,ESPN,USH1C
GO: Cellular Component	GO:1990075	periciliary membrane compartment		0.0004645	0.2499	0.006096	0.04185	4	6	ADGRV1,USH2A,WHRN,RP2
GO: Cellular Component	GO:0036038	MKS complex		0.000758	0.4078	0.00971	0.06667	5	14	TMEM216,CC2D2A,CEP290,AHI1,MKS1
GO: Cellular Component	GO:0000922	spindle pole		0.002938	1.581	0.03676	0.2524	12	168	FAM161A,POC1B,TUBGCP4,NEK2,UNC119,CEP250,CEP19,TUBGCP6,ALMS1,KIF11,TOPORS,CSPP1
GO: Cellular Component	GO:0032426	stereocilium tip		0.007134	3.838	0.08723	0.5989	5	21	PDZD7,CDH23,WHRN,ESPN,USH1C
GO: Cellular Component	GO:0097539	ciliary transition fiber		0.007464	4.016	0.08924	0.6127	7	54	CEP164,NPHP3,INVS,CLUAP1,NPHP1,NPHP4,C8orf37
GO: Cellular Component	GO:0033165	interphotoreceptor matrix		0.009445	5.081	0.1105	0.7585	3	4	IMPG2,RBP3,EYS
GO: Cellular Component	GO:0097546	ciliary base		0.02533	13.63	0.2899	1.991	6	44	NPHP3,INVS,CLUAP1,NPHP1,NPHP4,C8orf37
GO: Cellular Component	GO:0031514	motile cilium		0.03099	16.67	0.3473	2.385	12	212	MKKS,MAK,IFT81,WDR19,BBS1,BBS2,BBS4,NPHP1,IFT27,HK1,IFT172,RPGR
GO: Cellular Component	GO:0071005	U2-type precatalytic spliceosome		0.05331	28.68	0.5853	4.019	6	50	PRPF8,SNRNP200,PRPF4,PRPF3,PRPF31,PRPF6
GO: Cellular Component	GO:0071011	precatalytic spliceosome		0.05974	32.14	0.6428	4.414	6	51	PRPF8,SNRNP200,PRPF4,PRPF3,PRPF31,PRPF6
GO: Cellular Component	GO:0005884	actin filament		0.07684	41.34	0.8106	5.565	19	517	MKKS,PDZD7,ADGRV1,CIB2,MTTP,MYO7A,BBS2,CDH23,PROM1,CA4,CRB1,FSCN2,USH2A,CLRN1,WHRN,PCDH15,DMD,ESPN,USH1C
Human Phenotype	HP:0000556	Retinal dystrophy		1.905e-197	7.012e-194	7.012e-194	6.162e-193	199	346	MKKS,MAK,ABCA4,ACO2,CDHR1,TMEM216,DHDDS,PDZD7,ADGRV1,GPR179,ARL6,TTC8,SAG,PANK2,EFEMP1,FAM161A,POC1B,PRCD,CC2D2A,TRPM1,C1QTNF5,MERTK,TMEM126A,CIB2,OFD1,FLVCR1,CEP290,BBIP1,POMGNT1,OPA3,PRPF8,SLC7A14,CEP164,WDR19,ATF6,NPHP3,MT-ATP6,TRIM32,MFSD8,MT-TL1,RIMS1,BBS12,SNRNP200,PLK4,MVK,INVS,SPATA7,CERKL,MYO7A,KIZ,ADAM9,ZNF423,TTLL5,SDCCAG8,BBS1,BBS2,CDH23,BBS4,OPN1MW,TUBGCP4,OPN1SW,BBS9,ELOVL4,PROM1,NE…
Human Phenotype	HP:0008061	Aplasia/Hypoplasia of the retina		1.852e-189	6.817e-186	3.408e-186	2.995e-185	199	369	MKKS,MAK,ABCA4,ACO2,CDHR1,TMEM216,DHDDS,PDZD7,ADGRV1,GPR179,ARL6,TTC8,SAG,PANK2,EFEMP1,FAM161A,POC1B,PRCD,CC2D2A,TRPM1,C1QTNF5,MERTK,TMEM126A,CIB2,OFD1,FLVCR1,CEP290,BBIP1,POMGNT1,OPA3,PRPF8,SLC7A14,CEP164,WDR19,ATF6,NPHP3,MT-ATP6,TRIM32,MFSD8,MT-TL1,RIMS1,BBS12,SNRNP200,PLK4,MVK,INVS,SPATA7,CERKL,MYO7A,KIZ,ADAM9,ZNF423,TTLL5,SDCCAG8,BBS1,BBS2,CDH23,BBS4,OPN1MW,TUBGCP4,OPN1SW,BBS9,ELOVL4,PROM1,NE…
Human Phenotype	HP:0000512	Abnormal electroretinogram		8.229e-161	3.028e-157	1.009e-157	8.871e-157	144	185	MKKS,MAK,ABCA4,CDHR1,TMEM216,DHDDS,PDZD7,ADGRV1,RS1,ARL6,TTC8,SAG,CEP78,FAM161A,PRCD,CC2D2A,TRPM1,C1QTNF5,MERTK,CIB2,OFD1,FLVCR1,CEP290,BBIP1,POMGNT1,PRPF8,SLC7A14,ATF6,MT-ATP6,TRIM32,MTTP,MT-TS2,BBS12,SNRNP200,SPATA7,CERKL,EMC1,MYO7A,KIZ,ZNF423,SDCCAG8,BBS1,BBS2,CDH23,BBS4,OPN1MW,OPN1SW,BBS9,PROM1,NEK2,PNPLA6,KLHL7,REEP6,CAPN5,SEMA4A,GNAT2,CA4,NPHP1,CACNA1F,IFT27,NRL,HGSNAT,ARHGEF18,BBS5,CRB1,GU…
Human Phenotype	HP:0000662	Nyctalopia		5.575e-154	2.051e-150	5.129e-151	4.507e-150	139	179	MAK,ABCA4,CDHR1,DHDDS,PDZD7,ADGRV1,GPR179,ARL6,TTC8,SAG,PANK2,CEP78,FAM161A,POC1B,PRCD,TRPM1,C1QTNF5,MERTK,CIB2,OFD1,FLVCR1,POMGNT1,PRPF8,SLC7A14,MT-TL1,RIMS1,MT-TS2,SNRNP200,MVK,SPATA7,CERKL,MYO7A,KIZ,ADAM9,TTLL5,BBS2,CDH23,BBS4,OPN1MW,ELOVL4,PROM1,NEK2,KLHL7,REEP6,SEMA4A,GNAT1,GNB3,CA4,CYP4V2,CACNA1F,NRL,HGSNAT,ARHGEF18,OAT,GRM6,RAX2,CRB1,UNC119,GUCA1A,GUCA1B,PRPF4,PRPF3,GUCY2D,HARS1,SLC24A1,PC…
Human Phenotype	HP:0030453	Abnormal visual electrophysiology		6.47e-151	2.381e-147	4.762e-148	4.185e-147	151	230	MKKS,MAK,ABCA4,ERCC6,CDHR1,TMEM216,DHDDS,PDZD7,ADGRV1,RS1,ARL6,TTC8,SAG,CEP78,FAM161A,PRCD,CC2D2A,TRPM1,C1QTNF5,MERTK,CIB2,OFD1,FLVCR1,CEP290,BBIP1,POMGNT1,PRPF8,SLC7A14,ATF6,MT-ATP6,TRIM32,MTTP,MT-TL1,MT-TS2,BBS12,SNRNP200,SPATA7,CERKL,EMC1,MYO7A,KIZ,ZNF423,SDCCAG8,BBS1,BBS2,CDH23,BBS4,OPN1MW,OPN1SW,BBS9,ELOVL4,PROM1,NEK2,PNPLA6,KLHL7,REEP6,CAPN5,SEMA4A,GNAT2,CA4,NPHP1,CACNA1F,IFT27,NRL,HGSNAT,A…
Human Phenotype	HP:0008051	Abnormality of the retinal pigment epithelium		1.294e-148	4.763e-145	6.804e-146	5.979e-145	181	397	MKKS,MAK,ABCA4,ERCC6,CDHR1,DHDDS,PDZD7,ADGRV1,RS1,FZD4,ARL6,TTC8,SAG,PANK2,EFEMP1,ATXN7,FAM161A,JAG1,POC1B,PRCD,CC2D2A,C1QTNF5,MERTK,CIB2,OFD1,FLVCR1,CEP290,BBIP1,POMGNT1,PRPF8,SLC7A14,CEP164,WDR19,ATF6,NPHP3,MT-ATP6,TRIM32,MTTP,MFSD8,MT-TL1,RIMS1,BBS12,SNRNP200,PLK4,MVK,INVS,SPATA7,CERKL,MYO7A,KIZ,ADAM9,TTLL5,SDCCAG8,BBS1,BBS2,CDH23,BBS4,NDP,OPN1MW,TUBGCP4,BBS9,ELOVL4,PROM1,NEK2,PNPLA6,KLHL7,REE…
Human Phenotype	HP:0007703	Abnormality of retinal pigmentation		1.294e-148	4.763e-145	6.804e-146	5.979e-145	181	397	MKKS,MAK,ABCA4,ERCC6,CDHR1,DHDDS,PDZD7,ADGRV1,RS1,FZD4,ARL6,TTC8,SAG,PANK2,EFEMP1,ATXN7,FAM161A,JAG1,POC1B,PRCD,CC2D2A,C1QTNF5,MERTK,CIB2,OFD1,FLVCR1,CEP290,BBIP1,POMGNT1,PRPF8,SLC7A14,CEP164,WDR19,ATF6,NPHP3,MT-ATP6,TRIM32,MTTP,MFSD8,MT-TL1,RIMS1,BBS12,SNRNP200,PLK4,MVK,INVS,SPATA7,CERKL,MYO7A,KIZ,ADAM9,TTLL5,SDCCAG8,BBS1,BBS2,CDH23,BBS4,NDP,OPN1MW,TUBGCP4,BBS9,ELOVL4,PROM1,NEK2,PNPLA6,KLHL7,REE…
Human Phenotype	HP:0000479	Abnormal retinal morphology		2.261e-142	8.321e-139	1.04e-139	9.14e-139	234	960	MKKS,MAK,ABCA4,ERCC6,ACO2,CDHR1,TMEM216,DHDDS,PDZD7,ADGRV1,RS1,GPR179,FZD4,ARL6,TTC8,SAG,PANK2,EFEMP1,CEP78,ATXN7,FAM161A,JAG1,POC1B,PRCD,CC2D2A,TRPM1,C1QTNF5,MERTK,TMEM126A,FBLN5,CIB2,OFD1,FLVCR1,CEP290,BBIP1,POMGNT1,OPA3,PRPF8,SLC7A14,ABCC6,CEP164,WDR19,ATF6,NPHP3,MT-ATP6,TRIM32,MTTP,MFSD8,MT-TL1,RIMS1,MT-TS2,BBS12,SNRNP200,PLK4,MVK,INVS,SPATA7,CERKL,EMC1,MYO7A,KIZ,ADAM9,ZNF423,TTLL5,SDCCAG8,BB…
Human Phenotype	HP:0008057	Aplasia/Hypoplasia affecting the fundus		3.174e-141	1.168e-137	1.298e-138	1.14e-137	215	727	MKKS,MAK,ABCA4,ERCC6,ACO2,CDHR1,TMEM216,DHDDS,PDZD7,ADGRV1,GPR179,FZD4,ARL6,TTC8,SAG,PANK2,EFEMP1,ATXN7,FAM161A,POC1B,PRCD,CC2D2A,TRPM1,C1QTNF5,MERTK,TMEM126A,CIB2,OFD1,FLVCR1,CEP290,BBIP1,POMGNT1,OPA3,PRPF8,SLC7A14,CEP164,WDR19,NBAS,ATF6,NPHP3,MT-ATP6,TRIM32,MFSD8,MT-TH,MT-TL1,RIMS1,MT-TP,BBS12,SNRNP200,PLK4,MVK,INVS,SPATA7,CERKL,EMC1,MYO7A,KIZ,ADAM9,ZNF423,TTLL5,SDCCAG8,BBS1,BBS2,CDH23,BBS4,NDP…
Human Phenotype	HP:0000510	Rod-cone dystrophy		2.105e-129	7.745e-126	7.745e-127	6.807e-126	131	195	MKKS,MAK,ABCA4,CDHR1,DHDDS,PDZD7,ADGRV1,ARL6,TTC8,SAG,PANK2,FAM161A,PRCD,CC2D2A,C1QTNF5,MERTK,CIB2,OFD1,FLVCR1,CEP290,BBIP1,POMGNT1,PRPF8,SLC7A14,WDR19,MT-ATP6,MT-TL1,BBS12,SNRNP200,MVK,SPATA7,CERKL,MYO7A,KIZ,SDCCAG8,BBS1,BBS2,CDH23,BBS4,BBS9,PROM1,NEK2,KLHL7,REEP6,SEMA4A,CA4,NPHP1,IFT27,NRL,HGSNAT,ARHGEF18,OAT,BBS5,CRB1,GUCA1B,PRPF4,PRPF3,GUCY2D,RD3,PCYT1A,LRAT,ARL2BP,PDE6A,PDE6G,PDE6B,GDF6,PEX1…
Human Phenotype	HP:0000548	Cone/cone-rod dystrophy		5.502e-129	2.025e-125	1.841e-126	1.618e-125	108	121	MAK,ABCA4,CDHR1,DHDDS,ARL6,TTC8,SAG,FAM161A,POC1B,PRCD,MERTK,OFD1,CEP290,POMGNT1,PRPF8,SLC7A14,MT-ATP6,RIMS1,SNRNP200,SPATA7,CERKL,KIZ,ADAM9,TTLL5,BBS2,OPN1MW,PROM1,NEK2,KLHL7,REEP6,SEMA4A,GNAT2,CA4,CACNA1F,NRL,HGSNAT,ARHGEF18,RAX2,CRB1,UNC119,GUCA1A,GUCA1B,PRPF4,PRPF3,GUCY2D,CDH3,RD3,PCYT1A,LRAT,ARL2BP,PDE6A,PDE6C,PDE6G,PDE6H,PDE6B,GDF6,AGBL5,TUB,TULP1,RAB28,AIPL1,FSCN2,USH2A,CLRN1,CNGB1,CNGA1,C…
Human Phenotype	HP:0008056	Aplasia/Hypoplasia affecting the eye		8.523e-122	3.137e-118	2.614e-119	2.297e-118	217	900	MKKS,MAK,ABCA4,ERCC6,ACO2,CDHR1,TMEM216,DHDDS,PDZD7,ADGRV1,GPR179,FZD4,ARL6,TTC8,SAG,PANK2,EFEMP1,ATXN7,FAM161A,POC1B,PRCD,CC2D2A,TRPM1,C1QTNF5,MERTK,TMEM126A,CIB2,OFD1,FLVCR1,CEP290,BBIP1,POMGNT1,OPA3,PRPF8,SLC7A14,CEP164,WDR19,NBAS,ATF6,NPHP3,MT-ATP6,TRIM32,MFSD8,MT-TH,MT-TL1,RIMS1,MT-TP,BBS12,SNRNP200,PLK4,MVK,INVS,SPATA7,CERKL,EMC1,MYO7A,KIZ,ADAM9,ZNF423,TTLL5,SDCCAG8,BBS1,BBS2,CDH23,BBS4,NDP…
Human Phenotype	HP:0000580	Pigmentary retinopathy		2.147e-121	7.903e-118	6.079e-119	5.342e-118	146	287	MKKS,MAK,ABCA4,ERCC6,CDHR1,DHDDS,PDZD7,ADGRV1,FZD4,ARL6,TTC8,SAG,PANK2,ATXN7,FAM161A,JAG1,PRCD,CC2D2A,C1QTNF5,MERTK,CIB2,OFD1,FLVCR1,CEP290,BBIP1,POMGNT1,PRPF8,SLC7A14,WDR19,MT-ATP6,TRIM32,MTTP,MFSD8,MT-TL1,BBS12,SNRNP200,MVK,SPATA7,CERKL,MYO7A,KIZ,SDCCAG8,BBS1,BBS2,CDH23,BBS4,NDP,BBS9,PROM1,NEK2,PNPLA6,KLHL7,REEP6,SEMA4A,CA4,NPHP1,IFT27,NRL,HGSNAT,ARHGEF18,OAT,BBS5,CRB1,GUCA1B,PRPF4,PRPF3,GUCY2D…
Human Phenotype	HP:0000572	Visual loss		1.154e-119	4.246e-116	3.033e-117	2.666e-116	178	511	MAK,ABCA4,ACO2,CDHR1,DHDDS,PDZD7,ADGRV1,RS1,GPR179,FZD4,ARL6,TTC8,SAG,CEP78,ATXN7,FAM161A,POC1B,PRCD,TRPM1,C1QTNF5,MERTK,TMEM126A,CIB2,OFD1,CEP290,POMGNT1,OPA3,PRPF8,SLC7A14,ABCC6,CEP164,WDR19,NBAS,ATF6,NPHP3,MT-ATP6,MFSD8,MT-TS2,SNRNP200,INVS,SPATA7,CERKL,MYO7A,KIZ,SDCCAG8,BBS2,CDH23,NDP,OPN1MW,TUBGCP4,ELOVL4,PROM1,NEK2,PNPLA6,KLHL7,REEP6,SEMA4A,GNAT1,CA4,NPHP1,CYP4V2,CACNA1F,NRL,HGSNAT,ARHGEF18…
Human Phenotype	HP:0001098	Abnormal fundus morphology		1.181e-116	4.346e-113	2.898e-114	2.546e-113	239	1301	MKKS,MAK,ABCA4,ERCC6,ACO2,CDHR1,TMEM216,DHDDS,PDZD7,ADGRV1,RS1,GPR179,FZD4,ARL6,TTC8,SAG,PANK2,EFEMP1,CEP78,ATXN7,FAM161A,JAG1,POC1B,PRCD,CC2D2A,TRPM1,C1QTNF5,MERTK,TMEM126A,FBLN5,CIB2,OFD1,FLVCR1,CEP290,BBIP1,POMGNT1,OPA3,PRPF8,SLC7A14,ABCC6,CEP164,WDR19,NBAS,ATF6,NPHP3,MT-ATP6,TRIM32,MTTP,MFSD8,MT-TH,MT-TL1,RIMS1,MT-TP,MT-TS2,BBS12,SNRNP200,PLK4,MVK,INVS,SPATA7,CERKL,EMC1,MYO7A,KIZ,ADAM9,ZNF423…
Human Phenotype	HP:0004329	Abnormal posterior eye segment morphology		2.141e-116	7.878e-113	4.924e-114	4.327e-113	239	1304	MKKS,MAK,ABCA4,ERCC6,ACO2,CDHR1,TMEM216,DHDDS,PDZD7,ADGRV1,RS1,GPR179,FZD4,ARL6,TTC8,SAG,PANK2,EFEMP1,CEP78,ATXN7,FAM161A,JAG1,POC1B,PRCD,CC2D2A,TRPM1,C1QTNF5,MERTK,TMEM126A,FBLN5,CIB2,OFD1,FLVCR1,CEP290,BBIP1,POMGNT1,OPA3,PRPF8,SLC7A14,ABCC6,CEP164,WDR19,NBAS,ATF6,NPHP3,MT-ATP6,TRIM32,MTTP,MFSD8,MT-TH,MT-TL1,RIMS1,MT-TP,MT-TS2,BBS12,SNRNP200,PLK4,MVK,INVS,SPATA7,CERKL,EMC1,MYO7A,KIZ,ADAM9,ZNF423…
Human Phenotype	HP:0000546	Retinal degeneration		8.707e-115	3.204e-111	1.885e-112	1.656e-111	132	236	MKKS,MAK,ABCA4,ERCC6,CDHR1,DHDDS,RS1,ARL6,TTC8,SAG,PANK2,EFEMP1,FAM161A,PRCD,C1QTNF5,MERTK,OFD1,CEP290,BBIP1,POMGNT1,PRPF8,SLC7A14,ABCC6,CEP164,WDR19,MT-ATP6,TRIM32,MTTP,MT-TL1,BBS12,SNRNP200,SPATA7,CERKL,KIZ,ZNF423,SDCCAG8,BBS1,BBS2,BBS4,BBS9,PROM1,NEK2,PNPLA6,KLHL7,REEP6,SEMA4A,CA4,NPHP1,CYP4V2,IFT27,NRL,HGSNAT,ARHGEF18,OAT,BBS5,OPA1,CRB1,GUCA1B,PRPF4,PRPF3,GUCY2D,TLR3,RD3,CFH,PCYT1A,LRAT,ARL2B…
Human Phenotype	HP:0001123	Visual field defect		2.589e-114	9.529e-111	5.294e-112	4.652e-111	127	214	MAK,ABCA4,ACO2,CDHR1,DHDDS,PDZD7,ADGRV1,ARL6,TTC8,SAG,PANK2,CEP78,FAM161A,POC1B,PRCD,C1QTNF5,MERTK,TMEM126A,CIB2,OFD1,FLVCR1,POMGNT1,OPA3,PRPF8,SLC7A14,ATF6,MT-ATP6,MT-TL1,MT-TS2,SNRNP200,SPATA7,CERKL,MYO7A,KIZ,BBS2,CDH23,ELOVL4,PROM1,NEK2,KLHL7,REEP6,SEMA4A,GNAT2,CA4,CYP4V2,CACNA1F,NRL,HGSNAT,ARHGEF18,OAT,RTN4IP1,OPA1,NR2F1,CRB1,GUCA1B,PRPF4,PRPF3,GUCY2D,HARS1,PCYT1A,LRAT,ARL2BP,PDE6A,HK1,PDE6C,…
Human Phenotype	HP:0000505	Visual impairment		9.045e-114	3.329e-110	1.752e-111	1.54e-110	209	868	MAK,ABCA4,ERCC6,ACO2,CDHR1,TMEM216,DHDDS,PDZD7,ADGRV1,RS1,GPR179,FZD4,ARL6,TTC8,SAG,PANK2,EFEMP1,CEP78,ATXN7,FAM161A,POC1B,PRCD,CC2D2A,TRPM1,C1QTNF5,MERTK,TMEM126A,CIB2,OFD1,FLVCR1,CEP290,POMGNT1,OPA3,PRPF8,SLC7A14,ABCC6,CEP164,WDR19,NBAS,ATF6,NPHP3,MT-ATP6,MTTP,MFSD8,MT-TL1,RIMS1,MT-TS2,SNRNP200,PLK4,INVS,SPATA7,CERKL,EMC1,MYO7A,KIZ,ADAM9,ZNF423,TTLL5,SDCCAG8,BBS2,CDH23,RGS9,NDP,OPN1MW,TUBGCP4,E…
Human Phenotype	HP:0000504	Abnormality of vision		3.232e-112	1.189e-108	5.947e-110	5.226e-109	219	1016	MAK,ABCA4,ERCC6,ACO2,CDHR1,TMEM216,DHDDS,PDZD7,ADGRV1,RS1,GPR179,FZD4,ARL6,TTC8,SAG,PANK2,EFEMP1,CEP78,ATXN7,FAM161A,POC1B,PRCD,CC2D2A,TRPM1,C1QTNF5,MERTK,TMEM126A,CIB2,OFD1,FLVCR1,CEP290,POMGNT1,OPA3,PRPF8,SLC7A14,ABCC6,CEP164,WDR19,NBAS,ATF6,NPHP3,MT-ATP6,MTTP,MFSD8,MT-TL1,RIMS1,MT-TS2,SNRNP200,PLK4,MVK,INVS,SPATA7,CERKL,EMC1,MYO7A,KIZ,ADAM9,ZNF423,TTLL5,SDCCAG8,BBS2,CDH23,BBS4,RGS9,NDP,OPN1MW,…
Human Phenotype	HP:0001103	Abnormal macular morphology		1.494e-110	5.497e-107	2.618e-108	2.3e-107	133	254	MAK,ABCA4,CDHR1,DHDDS,RS1,GPR179,FZD4,ARL6,TTC8,SAG,CEP78,ATXN7,FAM161A,PRCD,TRPM1,C1QTNF5,MERTK,FBLN5,OFD1,POMGNT1,PRPF8,SLC7A14,ABCC6,ATF6,MFSD8,MT-TL1,RIMS1,SNRNP200,PLK4,SPATA7,CERKL,KIZ,BBS2,NDP,OPN1MW,ELOVL4,PROM1,NEK2,KLHL7,REEP6,SEMA4A,GNAT1,GNAT2,CA4,CACNA1F,NRL,HGSNAT,ARHGEF18,BBS5,GRM6,RAX2,CRB1,GUCA1A,GUCA1B,TIMP3,PRPF4,PRPF3,TLR4,PAX2,SLC24A1,CDH3,RD3,CFH,PCYT1A,LRAT,TREX1,ARL2BP,PDE…
Human Phenotype	HP:0000090	Nephronophthisis		3.027e-110	1.114e-106	5.064e-108	4.45e-107	102	128	MKKS,MAK,ABCA4,CDHR1,TMEM216,DHDDS,ARL6,TTC8,SAG,FAM161A,PRCD,CC2D2A,MERTK,OFD1,CEP290,BBIP1,POMGNT1,PRPF8,SLC7A14,CEP164,WDR19,NPHP3,TRIM32,BBS12,SNRNP200,INVS,SPATA7,CERKL,KIZ,ZNF423,SDCCAG8,BBS1,BBS2,BBS4,BBS9,PROM1,NEK2,KLHL7,REEP6,SEMA4A,CA4,NPHP1,IFT27,RPGRIP1L,NRL,HGSNAT,ARHGEF18,BBS5,CRB1,GUCA1B,PRPF4,PRPF3,LRAT,ARL2BP,PDE6A,PDE6G,PDE6B,AGBL5,TUB,TULP1,FSCN2,USH2A,CLRN1,CNGB1,CNGA1,BEST1,…
Human Phenotype	HP:0000608	Macular degeneration		6.731e-104	2.477e-100	1.077e-101	9.464e-101	101	135	MAK,ABCA4,CDHR1,DHDDS,RS1,ARL6,TTC8,SAG,CEP78,ATXN7,FAM161A,PRCD,MERTK,FBLN5,OFD1,POMGNT1,PRPF8,SLC7A14,ABCC6,ATF6,MFSD8,MT-TL1,SNRNP200,PLK4,SPATA7,CERKL,KIZ,BBS2,ELOVL4,PROM1,NEK2,KLHL7,REEP6,SEMA4A,CA4,NRL,HGSNAT,ARHGEF18,BBS5,RAX2,CRB1,GUCA1A,GUCA1B,TIMP3,PRPF4,PRPF3,PAX2,CDH3,CFH,LRAT,ARL2BP,PDE6A,HK1,PDE6G,PDE6B,PEX1,AGBL5,TUB,TULP1,CLN3,AIPL1,FSCN2,USH2A,CLRN1,CNGB1,CNGA1,BEST1,DRAM2,IDH3B…
Human Phenotype	HP:0001133	Constriction of peripheral visual field		2.417e-101	8.893e-98	3.705e-99	3.256e-98	93	114	MAK,ABCA4,CDHR1,DHDDS,ARL6,TTC8,SAG,PANK2,FAM161A,POC1B,PRCD,MERTK,TMEM126A,OFD1,POMGNT1,PRPF8,SLC7A14,MT-TL1,SNRNP200,SPATA7,CERKL,MYO7A,KIZ,BBS2,PROM1,NEK2,KLHL7,REEP6,SEMA4A,CA4,CYP4V2,NRL,HGSNAT,ARHGEF18,OAT,CRB1,GUCA1B,PRPF4,PRPF3,GUCY2D,PCYT1A,LRAT,ARL2BP,PDE6A,HK1,PDE6G,PDE6B,PEX1,PEX7,AGBL5,CHM,TUB,TULP1,PHYH,FSCN2,USH2A,CLRN1,CNGB1,CNGA1,BEST1,WFS1,IDH3B,CRX,CACNA2D4,ZNF513,PRPF31,IFT140…
Human Phenotype	HP:0000550	Undetectable electroretinogram		1.06e-100	3.901e-97	1.56e-98	1.371e-97	88	101	MAK,ABCA4,CDHR1,TMEM216,DHDDS,ADGRV1,ARL6,TTC8,SAG,FAM161A,PRCD,CC2D2A,MERTK,CIB2,OFD1,FLVCR1,CEP290,POMGNT1,PRPF8,SLC7A14,SNRNP200,SPATA7,CERKL,MYO7A,KIZ,ZNF423,BBS2,CDH23,PROM1,NEK2,KLHL7,REEP6,SEMA4A,CA4,NRL,HGSNAT,ARHGEF18,CRB1,GUCA1B,PRPF4,PRPF3,LRAT,ARL2BP,PDE6A,PDE6G,PDE6B,AGBL5,TUB,TULP1,CLN3,FSCN2,USH2A,CLRN1,CNGB1,CNGA1,BEST1,IDH3B,CRX,ZNF513,PRPF31,IFT140,IMPDH1,TMEM237,IFT172,PRPF6,US…
Human Phenotype	HP:0001146	Pigmentary retinal degeneration		1.479e-100	5.444e-97	2.094e-98	1.84e-97	83	89	MAK,ABCA4,CDHR1,DHDDS,FZD4,ARL6,TTC8,SAG,ATXN7,FAM161A,PRCD,MERTK,OFD1,POMGNT1,PRPF8,SLC7A14,MTTP,MT-TL1,SNRNP200,SPATA7,CERKL,KIZ,BBS2,NDP,PROM1,NEK2,PNPLA6,KLHL7,REEP6,SEMA4A,CA4,NRL,HGSNAT,ARHGEF18,CRB1,GUCA1B,PRPF4,PRPF3,TSPAN12,LRAT,TREX1,ARL2BP,PDE6A,PDE6G,PDE6B,PEX7,AGBL5,TUB,TULP1,PHYH,FSCN2,USH2A,CLRN1,CNGB1,CNGA1,BEST1,IDH3B,CRX,ZNF513,PRPF31,IFT140,IMPDH1,IFT172,PRPF6,IMPG2,NR2E3,RBP3,…
Human Phenotype	HP:0001105	Retinal atrophy		4.418e-100	1.626e-96	6.021e-98	5.291e-97	99	135	MKKS,MAK,ABCA4,CDHR1,DHDDS,RS1,ARL6,TTC8,SAG,FAM161A,PRCD,MERTK,OFD1,CEP290,BBIP1,POMGNT1,PRPF8,SLC7A14,ABCC6,TRIM32,BBS12,SNRNP200,SPATA7,CERKL,KIZ,SDCCAG8,BBS1,BBS2,BBS4,BBS9,PROM1,NEK2,KLHL7,REEP6,SEMA4A,CA4,NPHP1,IFT27,NRL,HGSNAT,ARHGEF18,OAT,BBS5,OPA1,CRB1,GUCA1B,PRPF4,PRPF3,TLR3,LRAT,ARL2BP,PDE6A,PDE6G,PDE6B,AGBL5,CHM,TUB,TULP1,FSCN2,USH2A,CLRN1,CNGB1,CNGA1,BEST1,LZTFL1,IDH3B,CRX,MIR204,ZNF…
Human Phenotype	HP:0100957	Abnormal renal medulla morphology		2.549e-97	9.379e-94	3.35e-95	2.944e-94	103	155	MKKS,MAK,ABCA4,CDHR1,TMEM216,DHDDS,ARL6,TTC8,SAG,FAM161A,JAG1,PRCD,CC2D2A,MERTK,OFD1,CEP290,BBIP1,POMGNT1,PRPF8,SLC7A14,CEP164,WDR19,NPHP3,TRIM32,BBS12,SNRNP200,INVS,SPATA7,CERKL,KIZ,ZNF423,SDCCAG8,BBS1,BBS2,BBS4,BBS9,PROM1,NEK2,KLHL7,REEP6,SEMA4A,CA4,NPHP1,IFT27,RPGRIP1L,NRL,HGSNAT,ARHGEF18,BBS5,CRB1,GUCA1B,PRPF4,PRPF3,LRAT,ARL2BP,PDE6A,PDE6G,PDE6B,AGBL5,TUB,TULP1,FSCN2,USH2A,CLRN1,CNGB1,CNGA1,B…
Human Phenotype	HP:0030466	Abnormal full-field electroretinogram		4.917e-97	1.81e-93	6.24e-95	5.484e-94	82	90	MAK,ABCA4,CDHR1,DHDDS,RS1,ARL6,TTC8,SAG,FAM161A,PRCD,C1QTNF5,MERTK,OFD1,POMGNT1,PRPF8,SLC7A14,MT-ATP6,SNRNP200,SPATA7,CERKL,KIZ,BBS2,OPN1SW,PROM1,NEK2,KLHL7,REEP6,SEMA4A,CA4,CACNA1F,NRL,HGSNAT,ARHGEF18,CRB1,GUCA1B,PRPF4,PRPF3,GUCY2D,LRAT,ARL2BP,PDE6A,PDE6G,PDE6B,AGBL5,TUB,TULP1,AIPL1,FSCN2,USH2A,CLRN1,CNGB1,CNGA1,BEST1,IDH3B,CRX,CACNA2D4,ZNF513,PRPF31,IFT140,IMPDH1,IFT172,PRPF6,CABP4,IMPG2,RPGRIP…
Human Phenotype	HP:0000533	Chorioretinal atrophy		2.728e-95	1.004e-91	3.347e-93	2.941e-92	80	87	MAK,ABCA4,CDHR1,DHDDS,ARL6,TTC8,SAG,FAM161A,JAG1,PRCD,MERTK,OFD1,POMGNT1,PRPF8,SLC7A14,SNRNP200,SPATA7,CERKL,KIZ,BBS2,PROM1,NEK2,KLHL7,REEP6,SEMA4A,CA4,CYP4V2,NRL,HGSNAT,ARHGEF18,OAT,TEAD1,CRB1,GUCA1B,PRPF4,PRPF3,GUCY2D,PAX2,LRAT,ARL2BP,PDE6A,PDE6G,PDE6B,AGBL5,CHM,TUB,TULP1,FSCN2,USH2A,CLRN1,CNGB1,CNGA1,BEST1,IDH3B,CRX,VCAN,ZNF513,PRPF31,IFT140,IMPDH1,IFT172,PRPF6,IMPG2,NR2E3,RBP3,RDH12,PRPH2,RGR…
Human Phenotype	HP:0007868	Age-related macular degeneration		2.018e-94	7.428e-91	2.122e-92	1.865e-91	75	77	MAK,ABCA4,CDHR1,DHDDS,ARL6,TTC8,SAG,FAM161A,PRCD,MERTK,FBLN5,OFD1,POMGNT1,PRPF8,SLC7A14,MT-TL1,SNRNP200,SPATA7,CERKL,KIZ,BBS2,PROM1,NEK2,KLHL7,REEP6,SEMA4A,CA4,NRL,HGSNAT,ARHGEF18,CRB1,GUCA1B,PRPF4,PRPF3,CFH,LRAT,ARL2BP,PDE6A,PDE6G,PDE6B,AGBL5,TUB,TULP1,FSCN2,USH2A,CLRN1,CNGB1,CNGA1,BEST1,IDH3B,CRX,ZNF513,PRPF31,IFT140,IMPDH1,IFT172,PRPF6,IMPG2,NR2E3,RBP3,RDH12,PRPH2,RGR,RHO,RLBP1,EYS,ZNF408,ROM1…
Human Phenotype	HP:0030478	Abnormal amplitude of dark-adapted bright flash electroretinogram		2.018e-94	7.428e-91	2.122e-92	1.865e-91	75	77	MAK,ABCA4,CDHR1,DHDDS,RS1,ARL6,TTC8,SAG,FAM161A,PRCD,MERTK,OFD1,POMGNT1,PRPF8,SLC7A14,SNRNP200,SPATA7,CERKL,KIZ,BBS2,PROM1,NEK2,KLHL7,REEP6,SEMA4A,CA4,NRL,HGSNAT,ARHGEF18,CRB1,GUCA1B,PRPF4,PRPF3,LRAT,ARL2BP,PDE6A,PDE6G,PDE6B,AGBL5,TUB,TULP1,FSCN2,USH2A,CLRN1,CNGB1,CNGA1,BEST1,IDH3B,CRX,CACNA2D4,ZNF513,PRPF31,IFT140,IMPDH1,IFT172,PRPF6,CABP4,IMPG2,NR2E3,RBP3,RDH12,PRPH2,RGR,RHO,RLBP1,EYS,ZNF408,RO…
Human Phenotype	HP:0030469	Abnormal dark-adapted electroretinogram		2.018e-94	7.428e-91	2.122e-92	1.865e-91	75	77	MAK,ABCA4,CDHR1,DHDDS,RS1,ARL6,TTC8,SAG,FAM161A,PRCD,MERTK,OFD1,POMGNT1,PRPF8,SLC7A14,SNRNP200,SPATA7,CERKL,KIZ,BBS2,PROM1,NEK2,KLHL7,REEP6,SEMA4A,CA4,NRL,HGSNAT,ARHGEF18,CRB1,GUCA1B,PRPF4,PRPF3,LRAT,ARL2BP,PDE6A,PDE6G,PDE6B,AGBL5,TUB,TULP1,FSCN2,USH2A,CLRN1,CNGB1,CNGA1,BEST1,IDH3B,CRX,CACNA2D4,ZNF513,PRPF31,IFT140,IMPDH1,IFT172,PRPF6,CABP4,IMPG2,NR2E3,RBP3,RDH12,PRPH2,RGR,RHO,RLBP1,EYS,ZNF408,RO…
Human Phenotype	HP:0007984	Electronegative electroretinogram		2.018e-94	7.428e-91	2.122e-92	1.865e-91	75	77	MAK,ABCA4,CDHR1,DHDDS,RS1,ARL6,TTC8,SAG,FAM161A,PRCD,MERTK,OFD1,POMGNT1,PRPF8,SLC7A14,SNRNP200,SPATA7,CERKL,KIZ,BBS2,PROM1,NEK2,KLHL7,REEP6,SEMA4A,CA4,NRL,HGSNAT,ARHGEF18,CRB1,GUCA1B,PRPF4,PRPF3,LRAT,ARL2BP,PDE6A,PDE6G,PDE6B,AGBL5,TUB,TULP1,FSCN2,USH2A,CLRN1,CNGB1,CNGA1,BEST1,IDH3B,CRX,CACNA2D4,ZNF513,PRPF31,IFT140,IMPDH1,IFT172,PRPF6,CABP4,IMPG2,NR2E3,RBP3,RDH12,PRPH2,RGR,RHO,RLBP1,EYS,ZNF408,RO…
Human Phenotype	HP:0030470	Abnormal dark-adapted bright flash electroretinogram		2.018e-94	7.428e-91	2.122e-92	1.865e-91	75	77	MAK,ABCA4,CDHR1,DHDDS,RS1,ARL6,TTC8,SAG,FAM161A,PRCD,MERTK,OFD1,POMGNT1,PRPF8,SLC7A14,SNRNP200,SPATA7,CERKL,KIZ,BBS2,PROM1,NEK2,KLHL7,REEP6,SEMA4A,CA4,NRL,HGSNAT,ARHGEF18,CRB1,GUCA1B,PRPF4,PRPF3,LRAT,ARL2BP,PDE6A,PDE6G,PDE6B,AGBL5,TUB,TULP1,FSCN2,USH2A,CLRN1,CNGB1,CNGA1,BEST1,IDH3B,CRX,CACNA2D4,ZNF513,PRPF31,IFT140,IMPDH1,IFT172,PRPF6,CABP4,IMPG2,NR2E3,RBP3,RDH12,PRPH2,RGR,RHO,RLBP1,EYS,ZNF408,RO…
Human Phenotype	HP:0200065	Chorioretinal degeneration		2.751e-93	1.012e-89	2.812e-91	2.472e-90	80	89	MAK,ABCA4,CDHR1,DHDDS,ARL6,TTC8,SAG,FAM161A,JAG1,PRCD,MERTK,OFD1,POMGNT1,PRPF8,SLC7A14,SNRNP200,SPATA7,CERKL,KIZ,BBS2,PROM1,NEK2,KLHL7,REEP6,SEMA4A,CA4,CYP4V2,NRL,HGSNAT,ARHGEF18,OAT,TEAD1,CRB1,GUCA1B,PRPF4,PRPF3,GUCY2D,PAX2,LRAT,ARL2BP,PDE6A,PDE6G,PDE6B,AGBL5,CHM,TUB,TULP1,FSCN2,USH2A,CLRN1,CNGB1,CNGA1,BEST1,IDH3B,CRX,VCAN,ZNF513,PRPF31,IFT140,IMPDH1,IFT172,PRPF6,IMPG2,NR2E3,RBP3,RDH12,PRPH2,RGR…
Human Phenotype	HP:0011532	Subretinal exudate		3.496e-93	1.286e-89	3.216e-91	2.826e-90	73	74	MAK,ABCA4,CDHR1,DHDDS,ARL6,TTC8,SAG,FAM161A,PRCD,MERTK,OFD1,POMGNT1,PRPF8,SLC7A14,SNRNP200,SPATA7,CERKL,KIZ,BBS2,NDP,PROM1,NEK2,KLHL7,REEP6,SEMA4A,CA4,NRL,HGSNAT,ARHGEF18,CRB1,GUCA1B,PRPF4,PRPF3,LRAT,ARL2BP,PDE6A,PDE6G,PDE6B,AGBL5,TUB,TULP1,FSCN2,USH2A,CLRN1,CNGB1,CNGA1,BEST1,IDH3B,CRX,ZNF513,PRPF31,IFT140,IMPDH1,IFT172,PRPF6,IMPG2,NR2E3,RBP3,RDH12,PRPH2,RGR,RHO,RLBP1,EYS,ZNF408,ROM1,RP9,RP1,RP2,…
Human Phenotype	HP:0008020	Cone dystrophy		3.496e-93	1.286e-89	3.216e-91	2.826e-90	73	74	MAK,ABCA4,CDHR1,DHDDS,ARL6,TTC8,SAG,FAM161A,PRCD,MERTK,OFD1,POMGNT1,PRPF8,SLC7A14,SNRNP200,SPATA7,CERKL,KIZ,BBS2,PROM1,NEK2,KLHL7,REEP6,SEMA4A,CA4,NRL,HGSNAT,ARHGEF18,CRB1,GUCA1B,PRPF4,PRPF3,LRAT,ARL2BP,PDE6A,PDE6G,PDE6H,PDE6B,AGBL5,TUB,TULP1,FSCN2,USH2A,CLRN1,CNGB1,CNGA1,BEST1,IDH3B,CRX,ZNF513,PRPF31,IFT140,IMPDH1,IFT172,PRPF6,IMPG2,NR2E3,RBP3,RDH12,PRPH2,RGR,RHO,RLBP1,EYS,ZNF408,ROM1,RP9,RP1,RP…
Human Phenotype	HP:0007675	Progressive night blindness		3.496e-93	1.286e-89	3.216e-91	2.826e-90	73	74	MAK,ABCA4,CDHR1,DHDDS,ARL6,TTC8,SAG,FAM161A,PRCD,MERTK,OFD1,POMGNT1,PRPF8,SLC7A14,SNRNP200,SPATA7,CERKL,KIZ,BBS2,PROM1,NEK2,KLHL7,REEP6,SEMA4A,CA4,CYP4V2,NRL,HGSNAT,ARHGEF18,CRB1,GUCA1B,PRPF4,PRPF3,LRAT,ARL2BP,PDE6A,PDE6G,PDE6B,AGBL5,TUB,TULP1,FSCN2,USH2A,CLRN1,CNGB1,CNGA1,BEST1,IDH3B,CRX,ZNF513,PRPF31,IFT140,IMPDH1,IFT172,PRPF6,IMPG2,NR2E3,RBP3,RDH12,PRPH2,RGR,RHO,RLBP1,EYS,ZNF408,ROM1,RP9,RP1,R…
Human Phenotype	HP:0011530	Retinal hole		3.496e-93	1.286e-89	3.216e-91	2.826e-90	73	74	MAK,ABCA4,CDHR1,DHDDS,ARL6,TTC8,SAG,FAM161A,PRCD,MERTK,OFD1,POMGNT1,PRPF8,SLC7A14,SNRNP200,SPATA7,CERKL,KIZ,BBS2,NDP,PROM1,NEK2,KLHL7,REEP6,SEMA4A,CA4,NRL,HGSNAT,ARHGEF18,CRB1,GUCA1B,PRPF4,PRPF3,LRAT,ARL2BP,PDE6A,PDE6G,PDE6B,AGBL5,TUB,TULP1,FSCN2,USH2A,CLRN1,CNGB1,CNGA1,BEST1,IDH3B,CRX,ZNF513,PRPF31,IFT140,IMPDH1,IFT172,PRPF6,IMPG2,NR2E3,RBP3,RDH12,PRPH2,RGR,RHO,RLBP1,EYS,ZNF408,ROM1,RP9,RP1,RP2,…
Human Phenotype	HP:0000529	Progressive visual loss		7.007e-93	2.578e-89	6.289e-91	5.527e-90	106	178	MAK,ABCA4,CDHR1,DHDDS,RS1,ARL6,TTC8,SAG,ATXN7,FAM161A,PRCD,MERTK,OFD1,CEP290,POMGNT1,PRPF8,SLC7A14,ABCC6,CEP164,WDR19,NPHP3,MT-ATP6,SNRNP200,INVS,SPATA7,CERKL,KIZ,SDCCAG8,BBS2,CDH23,PROM1,NEK2,PNPLA6,KLHL7,REEP6,SEMA4A,CA4,NPHP1,CYP4V2,NRL,HGSNAT,ARHGEF18,OAT,RAX2,OPA1,CRB1,GUCA1A,GUCA1B,PRPF4,PRPF3,SLC25A46,CFH,PCYT1A,LRAT,TREX1,ARL2BP,PDE6A,PDE6G,PDE6B,PEX7,AGBL5,CHM,TUB,TULP1,PHYH,CLN3,FSCN2,U…
Human Phenotype	HP:0000613	Photophobia		1.321e-92	4.861e-89	1.157e-90	1.017e-89	116	226	MAK,ABCA4,ERCC6,CDHR1,DHDDS,ARL6,TTC8,SAG,CEP78,FAM161A,POC1B,PRCD,C1QTNF5,MERTK,OFD1,POMGNT1,PRPF8,SLC7A14,ATF6,RIMS1,SNRNP200,SPATA7,CERKL,KIZ,ADAM9,TTLL5,BBS2,RGS9,OPN1MW,PROM1,NEK2,PNPLA6,KLHL7,REEP6,SEMA4A,GNAT2,GNB3,CA4,CACNA1F,NRL,HGSNAT,ARHGEF18,RTN4IP1,RAX2,CRB1,UNC119,GUCA1A,GUCA1B,PRPF4,PRPF3,GUCY2D,TLR3,TLR4,HARS1,PCYT1A,LRAT,ARL2BP,PDE6A,HK1,PDE6C,PDE6G,PDE6H,PDE6B,AGBL5,TUB,TULP1,RA…
Human Phenotype	HP:0008323	Abnormal light- and dark-adapted electroretinogram		1.598e-92	5.882e-89	1.368e-90	1.202e-89	78	85	MAK,ABCA4,CDHR1,DHDDS,ARL6,TTC8,SAG,FAM161A,PRCD,C1QTNF5,MERTK,OFD1,POMGNT1,PRPF8,SLC7A14,MT-ATP6,SNRNP200,SPATA7,CERKL,KIZ,BBS2,PROM1,NEK2,KLHL7,REEP6,SEMA4A,CA4,CACNA1F,NRL,HGSNAT,ARHGEF18,CRB1,GUCA1B,PRPF4,PRPF3,GUCY2D,LRAT,ARL2BP,PDE6A,PDE6G,PDE6B,AGBL5,TUB,TULP1,AIPL1,FSCN2,USH2A,CLRN1,CNGB1,CNGA1,BEST1,IDH3B,CRX,ZNF513,PRPF31,IFT140,IMPDH1,IFT172,PRPF6,IMPG2,RPGRIP1,NR2E3,RBP3,RDH12,PRPH2,R…
Human Phenotype	HP:0007754	Macular dystrophy		6.067e-92	2.233e-88	4.975e-90	4.372e-89	81	93	MAK,ABCA4,CDHR1,DHDDS,ARL6,TTC8,SAG,FAM161A,PRCD,MERTK,OFD1,POMGNT1,PRPF8,SLC7A14,MFSD8,MT-TL1,SNRNP200,SPATA7,CERKL,KIZ,BBS2,ELOVL4,PROM1,NEK2,KLHL7,REEP6,SEMA4A,CA4,NRL,HGSNAT,ARHGEF18,BBS5,CRB1,GUCA1B,TIMP3,PRPF4,PRPF3,CDH3,LRAT,ARL2BP,PDE6A,PDE6G,PDE6B,PEX1,AGBL5,TUB,TULP1,FSCN2,USH2A,CLRN1,CNGB1,CNGA1,BEST1,IDH3B,CRX,ZNF513,PRPF31,IFT140,IMPDH1,IMPG1,IFT172,PRPF6,IMPG2,NR2E3,RBP3,RDH12,PRPH2…
Human Phenotype	HP:0000547	Tapetoretinal degeneration		6.084e-92	2.239e-88	4.975e-90	4.372e-89	76	81	MAK,ABCA4,CDHR1,DHDDS,ARL6,TTC8,SAG,FAM161A,PRCD,MERTK,OFD1,CEP290,POMGNT1,PRPF8,SLC7A14,SNRNP200,SPATA7,CERKL,KIZ,BBS2,PROM1,NEK2,KLHL7,REEP6,SEMA4A,CA4,NPHP1,NRL,HGSNAT,ARHGEF18,CRB1,GUCA1B,PRPF4,PRPF3,LRAT,ARL2BP,PDE6A,PDE6G,PDE6B,PEX7,AGBL5,TUB,TULP1,PHYH,FSCN2,USH2A,CLRN1,CNGB1,CNGA1,BEST1,IDH3B,CRX,ZNF513,PRPF31,IFT140,IMPDH1,IFT172,PRPF6,IMPG2,NR2E3,RBP3,RDH12,PRPH2,RGR,RHO,RLBP1,EYS,ZNF40…
Human Phenotype	HP:0007769	Peripheral retinal degeneration		8.781e-92	3.231e-88	6.875e-90	6.042e-89	72	73	MAK,ABCA4,CDHR1,DHDDS,ARL6,TTC8,SAG,FAM161A,PRCD,MERTK,OFD1,POMGNT1,PRPF8,SLC7A14,SNRNP200,SPATA7,CERKL,KIZ,BBS2,PROM1,NEK2,KLHL7,REEP6,SEMA4A,CA4,NRL,HGSNAT,ARHGEF18,CRB1,GUCA1B,PRPF4,PRPF3,LRAT,ARL2BP,PDE6A,PDE6G,PDE6B,AGBL5,TUB,TULP1,FSCN2,USH2A,CLRN1,CNGB1,CNGA1,BEST1,IDH3B,CRX,ZNF513,PRPF31,IFT140,IMPDH1,IFT172,PRPF6,IMPG2,NR2E3,RBP3,RDH12,PRPH2,RGR,RHO,RLBP1,EYS,ZNF408,ROM1,RP9,RP1,RP2,RPGR…
Human Phenotype	HP:0007770	Hypoplasia of the retina		8.781e-92	3.231e-88	6.875e-90	6.042e-89	72	73	MAK,ABCA4,CDHR1,DHDDS,ARL6,TTC8,SAG,FAM161A,PRCD,MERTK,OFD1,POMGNT1,PRPF8,SLC7A14,SNRNP200,SPATA7,CERKL,KIZ,BBS2,PROM1,NEK2,KLHL7,REEP6,SEMA4A,CA4,NRL,HGSNAT,ARHGEF18,CRB1,GUCA1B,PRPF4,PRPF3,LRAT,ARL2BP,PDE6A,PDE6G,PDE6B,AGBL5,TUB,TULP1,FSCN2,USH2A,CLRN1,CNGB1,CNGA1,BEST1,IDH3B,CRX,ZNF513,PRPF31,IFT140,IMPDH1,IFT172,PRPF6,IMPG2,NR2E3,RBP3,RDH12,PRPH2,RGR,RHO,RLBP1,EYS,ZNF408,ROM1,RP9,RP1,RP2,RPGR…
Human Phenotype	HP:0007898	Exudative retinopathy		1.248e-91	4.594e-88	9.571e-90	8.411e-89	74	77	MAK,ABCA4,CDHR1,DHDDS,FZD4,ARL6,TTC8,SAG,FAM161A,PRCD,MERTK,OFD1,POMGNT1,PRPF8,SLC7A14,SNRNP200,SPATA7,CERKL,KIZ,BBS2,PROM1,NEK2,KLHL7,REEP6,SEMA4A,CA4,NRL,HGSNAT,ARHGEF18,CRB1,GUCA1B,PRPF4,PRPF3,LRAT,ARL2BP,PDE6A,PDE6G,PDE6B,AGBL5,TUB,TULP1,FSCN2,USH2A,CLRN1,CNGB1,CNGA1,BEST1,IDH3B,CRX,ZNF513,PRPF31,IFT140,IMPDH1,IFT172,PRPF6,IMPG2,NR2E3,RBP3,RDH12,PRPH2,RGR,RHO,RLBP1,EYS,RCBTB1,ZNF408,ROM1,RP9,…
Human Phenotype	HP:0000655	Vitreoretinal degeneration		3.831e-91	1.41e-87	2.877e-89	2.529e-88	77	84	MAK,ABCA4,CDHR1,DHDDS,ARL6,TTC8,SAG,FAM161A,PRCD,MERTK,OFD1,POMGNT1,PRPF8,SLC7A14,SNRNP200,SPATA7,CERKL,KIZ,BBS2,PROM1,NEK2,KLHL7,REEP6,SEMA4A,CA4,NRL,HGSNAT,ARHGEF18,CRB1,GUCA1B,PRPF4,PRPF3,LRAT,ARL2BP,PDE6A,PDE6G,PDE6B,AGBL5,TUB,TULP1,FSCN2,USH2A,CLRN1,CNGB1,CNGA1,COL2A1,BEST1,COL9A1,COL11A1,IDH3B,CRX,VCAN,ZNF513,PRPF31,IFT140,IMPDH1,IFT172,PRPF6,KCNJ13,IMPG2,NR2E3,RBP3,RDH12,PRPH2,RGR,RHO,RLBP…
Human Phenotype	HP:0008181	Abetalipoproteinemia		1.476e-90	5.43e-87	1.086e-88	9.544e-88	75	80	MAK,ABCA4,CDHR1,DHDDS,ARL6,TTC8,SAG,FAM161A,PRCD,MERTK,OFD1,POMGNT1,PRPF8,SLC7A14,MTTP,SNRNP200,SPATA7,CERKL,KIZ,BBS2,PROM1,NEK2,KLHL7,REEP6,SEMA4A,CA4,NRL,HGSNAT,ARHGEF18,CRB1,GUCA1B,PRPF4,PRPF3,LRAT,ARL2BP,PDE6A,PDE6G,PDE6B,PEX7,AGBL5,TUB,TULP1,PHYH,FSCN2,USH2A,CLRN1,CNGB1,CNGA1,BEST1,IDH3B,CRX,ZNF513,PRPF31,IFT140,IMPDH1,IFT172,PRPF6,IMPG2,NR2E3,RBP3,RDH12,PRPH2,RGR,RHO,RLBP1,EYS,ZNF408,ROM1,R…
Human Phenotype	HP:0007875	Congenital blindness		1.589e-90	5.848e-87	1.147e-88	1.008e-87	85	106	MAK,ABCA4,CDHR1,DHDDS,ARL6,TTC8,SAG,FAM161A,PRCD,MERTK,OFD1,CEP290,POMGNT1,PRPF8,SLC7A14,MT-ATP6,SNRNP200,SPATA7,CERKL,KIZ,BBS2,PROM1,NEK2,KLHL7,REEP6,SEMA4A,CA4,NRL,HGSNAT,ARHGEF18,CRB1,OTX2,GUCA1B,PRPF4,PRPF3,GUCY2D,RD3,PCYT1A,LRAT,ARL2BP,PDE6A,PDE6G,PDE6B,GDF6,AGBL5,TUB,TULP1,AIPL1,FSCN2,USH2A,CLRN1,CNGB1,CNGA1,BEST1,NMNAT1,IDH3B,CRX,IQCB1,ZNF513,PRPF31,IFT140,IMPDH1,IFT172,PRPF6,KCNJ13,IMPG2,…
Human Phenotype	HP:0030506	Yellow/white lesions of the retina		8.923e-88	3.284e-84	6.315e-86	5.55e-85	88	120	MAK,ABCA4,CDHR1,DHDDS,FZD4,ARL6,TTC8,SAG,FAM161A,PRCD,C1QTNF5,MERTK,FBLN5,OFD1,POMGNT1,PRPF8,SLC7A14,ABCC6,RIMS1,SNRNP200,SPATA7,CERKL,KIZ,BBS2,NDP,ELOVL4,PROM1,NEK2,KLHL7,REEP6,SEMA4A,CA4,NRL,HGSNAT,ARHGEF18,CRB1,GUCA1B,PRPF4,PRPF3,TLR3,TSPAN12,LRAT,TREX1,ARL2BP,PDE6A,PDE6G,PDE6B,AGBL5,TUB,TULP1,FSCN2,PLA2G5,USH2A,CLRN1,CNGB1,CNGA1,BEST1,IDH3B,CRX,ZNF513,PRPF31,IFT140,IMPDH1,IMPG1,IFT172,PRPF6,I…
Human Phenotype	HP:0007893	Progressive retinal degeneration		1.371e-87	5.044e-84	9.517e-86	8.364e-85	72	76	MAK,ABCA4,CDHR1,DHDDS,ARL6,TTC8,SAG,FAM161A,PRCD,MERTK,OFD1,POMGNT1,PRPF8,SLC7A14,SNRNP200,SPATA7,CERKL,KIZ,BBS2,PROM1,NEK2,KLHL7,REEP6,SEMA4A,CA4,NRL,HGSNAT,ARHGEF18,CRB1,GUCA1B,PRPF4,PRPF3,LRAT,ARL2BP,PDE6A,PDE6G,PDE6B,AGBL5,TUB,TULP1,FSCN2,USH2A,CLRN1,CNGB1,CNGA1,BEST1,IDH3B,CRX,ZNF513,PRPF31,IFT140,IMPDH1,IFT172,PRPF6,IMPG2,NR2E3,RBP3,RDH12,PRPH2,RGR,RHO,RLBP1,EYS,ZNF408,ROM1,RP9,RP1,RP2,RPGR…
Human Phenotype	HP:0000488	Retinopathy		2.462e-87	9.059e-84	1.678e-85	1.474e-84	123	285	MKKS,MAK,ABCA4,CDHR1,DHDDS,FZD4,ARL6,TTC8,SAG,FAM161A,PRCD,MERTK,OFD1,CEP290,BBIP1,POMGNT1,PRPF8,SLC7A14,ABCC6,MT-ATP6,TRIM32,MTTP,MFSD8,MT-TL1,BBS12,SNRNP200,PLK4,SPATA7,CERKL,KIZ,SDCCAG8,BBS1,BBS2,BBS4,NDP,BBS9,PROM1,NEK2,PNPLA6,KLHL7,REEP6,SEMA4A,CA4,NPHP1,IFT27,NRL,HGSNAT,ARHGEF18,BBS5,CRB1,GUCA1B,PRPF4,PRPF3,GUCY2D,TLR3,TLR4,CDH3,RD3,PCYT1A,LRAT,TREX1,ARL2BP,PDE6A,PDE6G,PDE6B,GDF6,PEX1,PEX7,…
Human Phenotype	HP:0000654	Decreased light- and dark-adapted electroretinogram amplitude		5.075e-87	1.868e-83	3.395e-85	2.984e-84	74	81	MAK,ABCA4,CDHR1,DHDDS,ARL6,TTC8,SAG,FAM161A,PRCD,MERTK,OFD1,POMGNT1,PRPF8,SLC7A14,MT-ATP6,SNRNP200,SPATA7,CERKL,KIZ,BBS2,PROM1,NEK2,KLHL7,REEP6,SEMA4A,CA4,NRL,HGSNAT,ARHGEF18,CRB1,GUCA1B,PRPF4,PRPF3,GUCY2D,LRAT,ARL2BP,PDE6A,PDE6G,PDE6B,AGBL5,TUB,TULP1,FSCN2,USH2A,CLRN1,CNGB1,CNGA1,BEST1,IDH3B,CRX,ZNF513,PRPF31,IFT140,IMPDH1,IFT172,PRPF6,IMPG2,NR2E3,RBP3,RDH12,PRPH2,RGR,RHO,RLBP1,EYS,ZNF408,ROM1,R…
Human Phenotype	HP:0001070	Mottled pigmentation		5.002e-86	1.841e-82	3.287e-84	2.889e-83	74	82	MAK,ABCA4,CDHR1,DHDDS,ARL6,TTC8,SAG,FAM161A,PRCD,MERTK,OFD1,POMGNT1,PRPF8,SLC7A14,ABCC6,SNRNP200,SPATA7,CERKL,KIZ,BBS2,PROM1,NEK2,KLHL7,REEP6,SEMA4A,CA4,NRL,HGSNAT,ARHGEF18,CRB1,GUCA1B,PRPF4,PRPF3,LRAT,ARL2BP,PDE6A,PDE6G,PDE6B,AGBL5,CHM,TUB,TULP1,FSCN2,USH2A,CLRN1,CNGB1,CNGA1,BEST1,IDH3B,CRX,ZNF513,PRPF31,IFT140,IMPDH1,IFT172,PRPF6,IMPG2,NR2E3,RBP3,RDH12,PRPH2,RGR,RHO,RLBP1,EYS,ZNF408,ROM1,RP9,RP…
Human Phenotype	HP:0008625	Severe sensorineural hearing impairment		2.535e-85	9.33e-82	1.609e-83	1.414e-82	72	78	MAK,ABCA4,CDHR1,DHDDS,ARL6,TTC8,SAG,FAM161A,PRCD,MERTK,OFD1,POMGNT1,PRPF8,SLC7A14,SNRNP200,SPATA7,CERKL,KIZ,BBS2,PROM1,NEK2,KLHL7,REEP6,SEMA4A,CA4,NRL,HGSNAT,ARHGEF18,CRB1,GUCA1B,PRPF4,PRPF3,LRAT,ARL2BP,PDE6A,PDE6G,PDE6B,AGBL5,TUB,TULP1,FSCN2,USH2A,CLRN1,CNGB1,CNGA1,BEST1,IDH3B,CRX,ZNF513,PRPF31,IFT140,IMPDH1,IFT172,PRPF6,IMPG2,NR2E3,RBP3,RDH12,PRPH2,RGR,RHO,RLBP1,EYS,ZNF408,ROM1,RP9,RP1,RP2,RPGR…
Human Phenotype	HP:0012714	Severe hearing impairment		2.535e-85	9.33e-82	1.609e-83	1.414e-82	72	78	MAK,ABCA4,CDHR1,DHDDS,ARL6,TTC8,SAG,FAM161A,PRCD,MERTK,OFD1,POMGNT1,PRPF8,SLC7A14,SNRNP200,SPATA7,CERKL,KIZ,BBS2,PROM1,NEK2,KLHL7,REEP6,SEMA4A,CA4,NRL,HGSNAT,ARHGEF18,CRB1,GUCA1B,PRPF4,PRPF3,LRAT,ARL2BP,PDE6A,PDE6G,PDE6B,AGBL5,TUB,TULP1,FSCN2,USH2A,CLRN1,CNGB1,CNGA1,BEST1,IDH3B,CRX,ZNF513,PRPF31,IFT140,IMPDH1,IFT172,PRPF6,IMPG2,NR2E3,RBP3,RDH12,PRPH2,RGR,RHO,RLBP1,EYS,ZNF408,ROM1,RP9,RP1,RP2,RPGR…
Human Phenotype	HP:0000563	Keratoconus		4.296e-84	1.581e-80	2.635e-82	2.315e-81	83	110	MAK,ABCA4,CDHR1,DHDDS,ARL6,TTC8,SAG,FAM161A,PRCD,MERTK,OFD1,CEP290,POMGNT1,PRPF8,SLC7A14,SNRNP200,SPATA7,CERKL,KIZ,BBS2,PROM1,NEK2,KLHL7,REEP6,SEMA4A,CA4,NRL,HGSNAT,ARHGEF18,CRB1,GUCA1B,PRPF4,PRPF3,GUCY2D,RD3,PCYT1A,LRAT,ARL2BP,PDE6A,PDE6G,PDE6B,GDF6,AGBL5,TUB,TULP1,AIPL1,FSCN2,USH2A,CLRN1,CNGB1,CNGA1,BEST1,NMNAT1,IDH3B,CRX,IQCB1,ZNF513,PRPF31,IFT140,IMPDH1,IFT172,PRPF6,KCNJ13,IMPG2,RPGRIP1,LCA5,…
Human Phenotype	HP:0100692	Increased corneal curvature		4.296e-84	1.581e-80	2.635e-82	2.315e-81	83	110	MAK,ABCA4,CDHR1,DHDDS,ARL6,TTC8,SAG,FAM161A,PRCD,MERTK,OFD1,CEP290,POMGNT1,PRPF8,SLC7A14,SNRNP200,SPATA7,CERKL,KIZ,BBS2,PROM1,NEK2,KLHL7,REEP6,SEMA4A,CA4,NRL,HGSNAT,ARHGEF18,CRB1,GUCA1B,PRPF4,PRPF3,GUCY2D,RD3,PCYT1A,LRAT,ARL2BP,PDE6A,PDE6G,PDE6B,GDF6,AGBL5,TUB,TULP1,AIPL1,FSCN2,USH2A,CLRN1,CNGB1,CNGA1,BEST1,NMNAT1,IDH3B,CRX,IQCB1,ZNF513,PRPF31,IFT140,IMPDH1,IFT172,PRPF6,KCNJ13,IMPG2,RPGRIP1,LCA5,…
Human Phenotype	HP:0003563	Decreased LDL cholesterol concentration		8.837e-83	3.252e-79	5.331e-81	4.685e-80	76	91	MAK,ABCA4,CDHR1,DHDDS,ARL6,TTC8,SAG,PANK2,FAM161A,PRCD,MERTK,OFD1,POMGNT1,PRPF8,SLC7A14,MTTP,SNRNP200,SPATA7,CERKL,KIZ,BBS2,PROM1,NEK2,KLHL7,REEP6,SEMA4A,CA4,NRL,HGSNAT,ARHGEF18,CRB1,GUCA1B,PRPF4,PRPF3,LRAT,ARL2BP,PDE6A,PDE6G,PDE6B,PEX7,AGBL5,TUB,TULP1,PHYH,FSCN2,USH2A,CLRN1,CNGB1,CNGA1,BEST1,IDH3B,CRX,ZNF513,PRPF31,IFT140,IMPDH1,IFT172,PRPF6,IMPG2,NR2E3,RBP3,RDH12,PRPH2,RGR,RHO,RLBP1,EYS,ZNF408,…
Human Phenotype	HP:0001147	Retinal exudate		4.603e-80	1.694e-76	2.732e-78	2.401e-77	79	104	MAK,ABCA4,CDHR1,DHDDS,FZD4,ARL6,TTC8,SAG,FAM161A,PRCD,MERTK,OFD1,POMGNT1,PRPF8,SLC7A14,SNRNP200,SPATA7,CERKL,KIZ,BBS2,NDP,PROM1,NEK2,KLHL7,REEP6,SEMA4A,CA4,NRL,HGSNAT,ARHGEF18,CRB1,GUCA1B,PRPF4,PRPF3,TLR3,TSPAN12,LRAT,TREX1,ARL2BP,PDE6A,PDE6G,PDE6B,AGBL5,TUB,TULP1,FSCN2,USH2A,CLRN1,CNGB1,CNGA1,BEST1,IDH3B,CRX,ZNF513,PRPF31,IFT140,IMPDH1,IFT172,PRPF6,IMPG2,NR2E3,RBP3,RDH12,PRPH2,RGR,RHO,RLBP1,EYS,…
Human Phenotype	HP:0100691	Abnormality of the curvature of the cornea		9.389e-80	3.455e-76	5.485e-78	4.82e-77	110	241	MKKS,MAK,ABCA4,CDHR1,DHDDS,FZD4,ARL6,TTC8,SAG,CEP78,FAM161A,PRCD,CC2D2A,MERTK,OFD1,CEP290,BBIP1,POMGNT1,PRPF8,SLC7A14,MT-TS2,BBS12,SNRNP200,SPATA7,CERKL,EMC1,KIZ,BBS1,BBS2,BBS4,NDP,BBS9,PROM1,NEK2,KLHL7,REEP6,SEMA4A,CA4,NPHP1,CACNA1F,NRL,HGSNAT,ARHGEF18,OAT,BBS5,TEAD1,CRB1,GUCA1B,PRPF4,PRPF3,GUCY2D,HARS1,RD3,PCYT1A,LRAT,ARL2BP,PDE6A,PDE6G,PDE6B,GDF6,AGBL5,TUB,TULP1,AIPL1,FSCN2,USH2A,CLRN1,CNGB1,C…
Human Phenotype	HP:0000639	Nystagmus		5.579e-78	2.053e-74	3.208e-76	2.819e-75	176	811	MKKS,MAK,ABCA4,ERCC6,ACO2,CDHR1,TMEM216,DHDDS,PDZD7,ADGRV1,GPR179,ARL6,TTC8,SAG,CEP78,ATXN7,FAM161A,POC1B,PRCD,CC2D2A,TRPM1,MERTK,TMEM126A,OFD1,CEP290,BBIP1,POMGNT1,OPA3,PRPF8,SLC7A14,CEP164,WDR19,ATF6,MT-ATP6,TRIM32,MT-TL1,BBS12,SNRNP200,PLK4,MVK,SPATA7,CERKL,MYO7A,KIZ,ZNF423,SDCCAG8,BBS1,BBS2,BBS4,NDP,OPN1MW,TUBGCP4,BBS9,ELOVL4,PROM1,NEK2,PNPLA6,KLHL7,REEP6,AFG3L2,SEMA4A,GNAT1,GNAT2,CA4,NPHP1,C…
Human Phenotype	HP:0010981	Hypolipoproteinemia		1.318e-77	4.849e-74	7.46e-76	6.556e-75	78	105	MAK,ABCA4,CDHR1,DHDDS,ARL6,TTC8,SAG,PANK2,FAM161A,PRCD,MERTK,OFD1,POMGNT1,PRPF8,SLC7A14,MTTP,SNRNP200,SPATA7,CERKL,KIZ,BBS2,PROM1,NEK2,KLHL7,REEP6,SEMA4A,CA4,NRL,HGSNAT,ARHGEF18,CRB1,GUCA1B,PRPF4,PRPF3,CEP19,LRAT,ARL2BP,PDE6A,PDE6G,PDE6B,PEX7,AGBL5,TUB,TULP1,PHYH,FSCN2,USH2A,CLRN1,CNGB1,CNGA1,BEST1,IDH3B,CRX,ZNF513,PRPF31,IFT140,IMPDH1,IFT172,PRPF6,ALMS1,IMPG2,NR2E3,RBP3,RDH12,PRPH2,RGR,RHO,RLBP1…
Human Phenotype	HP:0012547	Abnormal involuntary eye movements		1.002e-76	3.688e-73	5.587e-75	4.91e-74	176	824	MKKS,MAK,ABCA4,ERCC6,ACO2,CDHR1,TMEM216,DHDDS,PDZD7,ADGRV1,GPR179,ARL6,TTC8,SAG,CEP78,ATXN7,FAM161A,POC1B,PRCD,CC2D2A,TRPM1,MERTK,TMEM126A,OFD1,CEP290,BBIP1,POMGNT1,OPA3,PRPF8,SLC7A14,CEP164,WDR19,ATF6,MT-ATP6,TRIM32,MT-TL1,BBS12,SNRNP200,PLK4,MVK,SPATA7,CERKL,MYO7A,KIZ,ZNF423,SDCCAG8,BBS1,BBS2,BBS4,NDP,OPN1MW,TUBGCP4,BBS9,ELOVL4,PROM1,NEK2,PNPLA6,KLHL7,REEP6,AFG3L2,SEMA4A,GNAT1,GNAT2,CA4,NPHP1,C…
Human Phenotype	HP:0030498	Macular thickening		1.742e-74	6.412e-71	9.571e-73	8.411e-72	76	104	MAK,ABCA4,CDHR1,DHDDS,ARL6,TTC8,SAG,FAM161A,PRCD,C1QTNF5,MERTK,OFD1,POMGNT1,PRPF8,SLC7A14,SNRNP200,SPATA7,CERKL,KIZ,BBS2,PROM1,NEK2,KLHL7,REEP6,SEMA4A,CA4,NRL,HGSNAT,ARHGEF18,CRB1,GUCA1B,PRPF4,PRPF3,TLR4,LRAT,TREX1,ARL2BP,PDE6A,PDE6G,PDE6B,AGBL5,TUB,TULP1,FSCN2,USH2A,CLRN1,CNGB1,CNGA1,BEST1,IDH3B,CRX,ZNF513,PRPF31,IFT140,IMPDH1,IFT172,PRPF6,IMPG2,NR2E3,RBP3,RDH12,PRPH2,RGR,RHO,RLBP1,EYS,TRNT1,ZNF…
Human Phenotype	HP:0000618	Blindness		2.041e-74	7.511e-71	1.104e-72	9.706e-72	107	246	MAK,ABCA4,CDHR1,TMEM216,DHDDS,FZD4,ARL6,TTC8,SAG,FAM161A,PRCD,CC2D2A,MERTK,OFD1,FLVCR1,CEP290,POMGNT1,OPA3,PRPF8,SLC7A14,CEP164,MT-ATP6,MFSD8,SNRNP200,SPATA7,CERKL,KIZ,ZNF423,BBS2,CDH23,NDP,PROM1,NEK2,KLHL7,REEP6,CAPN5,SEMA4A,CA4,NRL,HGSNAT,ARHGEF18,OAT,CRB1,OTX2,GUCA1B,PRPF4,PRPF3,GUCY2D,TLR4,CDH3,RD3,TSPAN12,PCYT1A,LRAT,ARL2BP,PDE6A,PDE6G,PDE6B,GDF6,AGBL5,TUB,TULP1,CLN3,AIPL1,FSCN2,USH2A,CLRN1,…
Human Phenotype	HP:0040049	Macular edema		9.261e-74	3.408e-70	4.939e-72	4.341e-71	75	102	MAK,ABCA4,CDHR1,DHDDS,ARL6,TTC8,SAG,FAM161A,PRCD,C1QTNF5,MERTK,OFD1,POMGNT1,PRPF8,SLC7A14,SNRNP200,SPATA7,CERKL,KIZ,BBS2,PROM1,NEK2,KLHL7,REEP6,SEMA4A,CA4,NRL,HGSNAT,ARHGEF18,CRB1,GUCA1B,PRPF4,PRPF3,TLR4,LRAT,TREX1,ARL2BP,PDE6A,PDE6G,PDE6B,AGBL5,TUB,TULP1,FSCN2,USH2A,CLRN1,CNGB1,CNGA1,BEST1,IDH3B,CRX,ZNF513,PRPF31,IFT140,IMPDH1,IFT172,PRPF6,IMPG2,NR2E3,RBP3,RDH12,PRPH2,RGR,RHO,RLBP1,EYS,ZNF408,RO…
Human Phenotype	HP:0000408	Progressive sensorineural hearing impairment		1.217e-73	4.48e-70	6.399e-72	5.624e-71	77	109	MAK,ABCA4,CDHR1,DHDDS,ARL6,TTC8,SAG,FAM161A,PRCD,MERTK,OFD1,POMGNT1,PRPF8,SLC7A14,MT-TL1,SNRNP200,SPATA7,CERKL,KIZ,BBS2,PROM1,NEK2,KLHL7,REEP6,SEMA4A,CA4,NRL,HGSNAT,ARHGEF18,OPA1,CRB1,GUCA1B,PRPF4,PRPF3,LRAT,ARL2BP,PDE6A,PDE6G,PDE6B,AGBL5,TUB,TULP1,FSCN2,USH2A,CLRN1,CNGB1,CNGA1,BEST1,WFS1,IDH3B,CRX,ZNF513,PRPF31,IFT140,IMPDH1,IFT172,PRPF6,TIMM8A,ALMS1,IMPG2,NR2E3,RBP3,RDH12,PRPH2,RGR,RHO,RLBP1,EY…
Human Phenotype	HP:0010979	Abnormality of lipoprotein cholesterol concentration		1.211e-72	4.457e-69	6.277e-71	5.516e-70	80	122	MAK,ABCA4,CDHR1,DHDDS,ARL6,TTC8,SAG,PANK2,FAM161A,PRCD,MERTK,OFD1,POMGNT1,PRPF8,SLC7A14,MTTP,SNRNP200,SPATA7,CERKL,KIZ,BBS2,PROM1,NEK2,KLHL7,REEP6,SEMA4A,CA4,NRL,HGSNAT,ARHGEF18,CRB1,GUCA1B,PRPF4,PRPF3,CEP19,LRAT,ARL2BP,PDE6A,PDE6G,PDE6B,PEX7,AGBL5,TTPA,TUB,TULP1,PHYH,FSCN2,USH2A,CLRN1,CNGB1,CNGA1,BEST1,IDH3B,CRX,ZNF513,PRPF31,IFT140,IMPDH1,IFT172,PRPF6,ALMS1,MFN2,IMPG2,NR2E3,RBP3,RDH12,PRPH2,RGR…
Human Phenotype	HP:0011505	Cystoid macular edema		1.743e-72	6.414e-69	8.908e-71	7.829e-70	74	101	MAK,ABCA4,CDHR1,DHDDS,ARL6,TTC8,SAG,FAM161A,PRCD,C1QTNF5,MERTK,OFD1,POMGNT1,PRPF8,SLC7A14,SNRNP200,SPATA7,CERKL,KIZ,BBS2,PROM1,NEK2,KLHL7,REEP6,SEMA4A,CA4,NRL,HGSNAT,ARHGEF18,CRB1,GUCA1B,PRPF4,PRPF3,TLR4,LRAT,ARL2BP,PDE6A,PDE6G,PDE6B,AGBL5,TUB,TULP1,FSCN2,USH2A,CLRN1,CNGB1,CNGA1,BEST1,IDH3B,CRX,ZNF513,PRPF31,IFT140,IMPDH1,IFT172,PRPF6,IMPG2,NR2E3,RBP3,RDH12,PRPH2,RGR,RHO,RLBP1,EYS,ZNF408,ROM1,RP9…
Human Phenotype	HP:0001729	Congenital hearing loss		1.14e-71	4.194e-68	5.667e-70	4.98e-69	77	113	MAK,ABCA4,CDHR1,DHDDS,PDZD7,ADGRV1,ARL6,TTC8,SAG,FAM161A,PRCD,MERTK,OFD1,POMGNT1,PRPF8,SLC7A14,SNRNP200,SPATA7,CERKL,KIZ,BBS2,PROM1,NEK2,KLHL7,REEP6,SEMA4A,CA4,NRL,HGSNAT,ARHGEF18,CRB1,GUCA1B,PRPF4,PRPF3,LRAT,ARL2BP,PDE6A,PDE6G,PDE6B,AGBL5,TUB,TULP1,FSCN2,USH2A,CLRN1,CNGB1,CNGA1,BEST1,WFS1,IDH3B,CRX,ZNF513,PRPF31,IFT140,IMPDH1,IFT172,PRPF6,PCDH15,IMPG2,NR2E3,RBP3,RDH12,PRPH2,USH1C,RGR,RHO,RLBP1,E…
Human Phenotype	HP:0008527	Congenital sensorineural hearing impairment		1.14e-71	4.194e-68	5.667e-70	4.98e-69	77	113	MAK,ABCA4,CDHR1,DHDDS,PDZD7,ADGRV1,ARL6,TTC8,SAG,FAM161A,PRCD,MERTK,OFD1,POMGNT1,PRPF8,SLC7A14,SNRNP200,SPATA7,CERKL,KIZ,BBS2,PROM1,NEK2,KLHL7,REEP6,SEMA4A,CA4,NRL,HGSNAT,ARHGEF18,CRB1,GUCA1B,PRPF4,PRPF3,LRAT,ARL2BP,PDE6A,PDE6G,PDE6B,AGBL5,TUB,TULP1,FSCN2,USH2A,CLRN1,CNGB1,CNGA1,BEST1,WFS1,IDH3B,CRX,ZNF513,PRPF31,IFT140,IMPDH1,IFT172,PRPF6,PCDH15,IMPG2,NR2E3,RBP3,RDH12,PRPH2,USH1C,RGR,RHO,RLBP1,E…
Human Phenotype	HP:0001120	Abnormality of corneal size		2.306e-71	8.484e-68	1.131e-69	9.941e-69	122	360	MKKS,MAK,ABCA4,ERCC6,CDHR1,TMEM216,DHDDS,FZD4,ARL6,TTC8,SAG,CEP78,FAM161A,JAG1,PRCD,CC2D2A,MERTK,OFD1,CEP290,BBIP1,POMGNT1,PRPF8,SLC7A14,MT-TS2,BBS12,SNRNP200,PLK4,SPATA7,CERKL,EMC1,KIZ,BBS1,BBS2,BBS4,NDP,BBS9,PROM1,NEK2,KLHL7,REEP6,ADAMTS18,SEMA4A,CA4,NPHP1,CACNA1F,RPGRIP1L,NRL,HGSNAT,ARHGEF18,OAT,BBS5,TEAD1,CRB1,OTX2,GUCA1B,PRPF4,PRPF3,GUCY2D,HARS1,RD3,TSPAN12,PCYT1A,LRAT,ARL2BP,PDE6A,PDE6G,PDE…
Human Phenotype	HP:0001927	Acanthocytosis		6.948e-71	2.557e-67	3.364e-69	2.956e-68	74	104	MAK,ABCA4,CDHR1,DHDDS,ARL6,TTC8,SAG,PANK2,FAM161A,PRCD,MERTK,OFD1,POMGNT1,PRPF8,SLC7A14,MTTP,SNRNP200,SPATA7,CERKL,KIZ,BBS2,PROM1,NEK2,KLHL7,REEP6,SEMA4A,CA4,NRL,HGSNAT,ARHGEF18,CRB1,GUCA1B,PRPF4,PRPF3,LRAT,ARL2BP,PDE6A,PDE6G,PDE6B,AGBL5,TUB,TULP1,FSCN2,USH2A,CLRN1,CNGB1,CNGA1,BEST1,IDH3B,CRX,ZNF513,PRPF31,IFT140,IMPDH1,IFT172,PRPF6,IMPG2,NR2E3,RBP3,RDH12,PRPH2,RGR,RHO,RLBP1,EYS,ZNF408,ROM1,RP9,R…
Human Phenotype	HP:0007894	Hypopigmentation of the fundus		1.127e-70	4.149e-67	5.388e-69	4.735e-68	73	101	MAK,ABCA4,CDHR1,DHDDS,ARL6,TTC8,SAG,FAM161A,PRCD,MERTK,OFD1,POMGNT1,PRPF8,SLC7A14,SNRNP200,SPATA7,CERKL,KIZ,BBS2,PROM1,NEK2,KLHL7,REEP6,SEMA4A,CA4,CACNA1F,NRL,HGSNAT,ARHGEF18,CRB1,GUCA1B,PRPF4,PRPF3,LRAT,ARL2BP,PDE6A,PDE6G,PDE6B,AGBL5,TUB,TULP1,FSCN2,USH2A,CLRN1,CNGB1,CNGA1,BEST1,IDH3B,CRX,ZNF513,PRPF31,IFT140,IMPDH1,IFT172,PRPF6,IMPG2,NR2E3,RBP3,RDH12,PRPH2,RGR,RHO,RLBP1,EYS,ZNF408,ROM1,RP9,RP1,…
Human Phenotype	HP:0000518	Cataract		2.495e-69	9.181e-66	1.177e-67	1.034e-66	156	677	MKKS,MAK,ABCA4,ERCC6,CDHR1,TMEM216,DHDDS,PDZD7,ADGRV1,RS1,FZD4,ARL6,TTC8,SAG,CEP78,FAM161A,JAG1,PRCD,CC2D2A,C1QTNF5,MERTK,CIB2,OFD1,CEP290,BBIP1,POMGNT1,OPA3,PRPF8,SLC7A14,CEP164,WDR19,NPHP3,MT-TL1,MT-TS2,BBS12,SNRNP200,PLK4,MVK,INVS,SPATA7,CERKL,MYO7A,KIZ,SDCCAG8,BBS1,BBS2,CDH23,BBS4,NDP,TUBGCP4,BBS9,PROM1,NEK2,PNPLA6,KLHL7,REEP6,ADAMTS18,SEMA4A,CA4,NPHP1,RPGRIP1L,NRL,HGSNAT,ARHGEF18,OAT,BBS5,CR…
Human Phenotype	HP:0007660	Increased corneal diameter		2.959e-69	1.089e-65	1.378e-67	1.211e-66	84	147	MAK,ABCA4,CDHR1,DHDDS,ARL6,TTC8,SAG,FAM161A,PRCD,MERTK,OFD1,CEP290,POMGNT1,PRPF8,SLC7A14,SNRNP200,SPATA7,CERKL,KIZ,BBS2,PROM1,NEK2,KLHL7,REEP6,SEMA4A,CA4,NRL,HGSNAT,ARHGEF18,CRB1,GUCA1B,PRPF4,PRPF3,GUCY2D,RD3,PCYT1A,LRAT,ARL2BP,PDE6A,PDE6G,PDE6B,GDF6,AGBL5,TUB,TULP1,AIPL1,FSCN2,USH2A,CLRN1,CNGB1,CNGA1,BEST1,COL11A1,NMNAT1,IDH3B,CRX,IQCB1,ZNF513,PRPF31,IFT140,IMPDH1,IFT172,PRPF6,KCNJ13,IMPG2,RPGRI…
Human Phenotype	HP:0100689	Decreased corneal thickness		6.59e-69	2.425e-65	3.031e-67	2.664e-66	84	148	MAK,ABCA4,CDHR1,DHDDS,ARL6,TTC8,SAG,FAM161A,PRCD,MERTK,OFD1,CEP290,POMGNT1,PRPF8,SLC7A14,SNRNP200,SPATA7,CERKL,KIZ,BBS2,PROM1,NEK2,KLHL7,REEP6,SEMA4A,CA4,NRL,HGSNAT,ARHGEF18,CRB1,GUCA1B,PRPF4,PRPF3,GUCY2D,RD3,PCYT1A,LRAT,ARL2BP,PDE6A,PDE6G,PDE6B,GDF6,AGBL5,TUB,TULP1,AIPL1,FSCN2,USH2A,CLRN1,CNGB1,CNGA1,BEST1,COL11A1,NMNAT1,IDH3B,CRX,IQCB1,ZNF513,PRPF31,IFT140,IMPDH1,IFT172,PRPF6,KCNJ13,IMPG2,RPGRI…
Human Phenotype	HP:0011486	Abnormality of corneal thickness		3.185e-68	1.172e-64	1.447e-66	1.272e-65	84	150	MAK,ABCA4,CDHR1,DHDDS,ARL6,TTC8,SAG,FAM161A,PRCD,MERTK,OFD1,CEP290,POMGNT1,PRPF8,SLC7A14,SNRNP200,SPATA7,CERKL,KIZ,BBS2,PROM1,NEK2,KLHL7,REEP6,SEMA4A,CA4,NRL,HGSNAT,ARHGEF18,CRB1,GUCA1B,PRPF4,PRPF3,GUCY2D,RD3,PCYT1A,LRAT,ARL2BP,PDE6A,PDE6G,PDE6B,GDF6,AGBL5,TUB,TULP1,AIPL1,FSCN2,USH2A,CLRN1,CNGB1,CNGA1,BEST1,COL11A1,NMNAT1,IDH3B,CRX,IQCB1,ZNF513,PRPF31,IFT140,IMPDH1,IFT172,PRPF6,KCNJ13,IMPG2,RPGRI…
Human Phenotype	HP:0000517	Abnormality of the lens		2.092e-67	7.7e-64	9.39e-66	8.252e-65	156	696	MKKS,MAK,ABCA4,ERCC6,CDHR1,TMEM216,DHDDS,PDZD7,ADGRV1,RS1,FZD4,ARL6,TTC8,SAG,CEP78,FAM161A,JAG1,PRCD,CC2D2A,C1QTNF5,MERTK,CIB2,OFD1,CEP290,BBIP1,POMGNT1,OPA3,PRPF8,SLC7A14,CEP164,WDR19,NPHP3,MT-TL1,MT-TS2,BBS12,SNRNP200,PLK4,MVK,INVS,SPATA7,CERKL,MYO7A,KIZ,SDCCAG8,BBS1,BBS2,CDH23,BBS4,NDP,TUBGCP4,BBS9,PROM1,NEK2,PNPLA6,KLHL7,REEP6,ADAMTS18,SEMA4A,CA4,NPHP1,RPGRIP1L,NRL,HGSNAT,ARHGEF18,OAT,BBS5,CR…
Human Phenotype	HP:0011958	Retinal perforation		6.149e-67	2.263e-63	2.726e-65	2.396e-64	75	116	MAK,ABCA4,CDHR1,DHDDS,FZD4,ARL6,TTC8,SAG,FAM161A,PRCD,MERTK,OFD1,POMGNT1,PRPF8,SLC7A14,SNRNP200,SPATA7,CERKL,KIZ,BBS2,NDP,PROM1,NEK2,KLHL7,REEP6,SEMA4A,CA4,NRL,HGSNAT,ARHGEF18,CRB1,GUCA1B,PRPF4,PRPF3,LRAT,ARL2BP,PDE6A,PDE6G,PDE6B,AGBL5,TUB,TULP1,FSCN2,USH2A,CLRN1,CNGB1,CNGA1,BEST1,IDH3B,CRX,ZNF513,PRPF31,IFT140,IMPDH1,IFT172,PRPF6,IMPG2,NR2E3,RBP3,RDH12,PRPH2,RGR,RHO,RLBP1,EYS,ZNF408,LRP5,ROM1,RP…
Human Phenotype	HP:0001730	Progressive hearing impairment		2.638e-65	9.71e-62	1.156e-63	1.016e-62	77	128	MAK,ABCA4,CDHR1,DHDDS,ARL6,TTC8,SAG,FAM161A,PRCD,MERTK,OFD1,POMGNT1,PRPF8,SLC7A14,MT-TL1,SNRNP200,SPATA7,CERKL,KIZ,BBS2,PROM1,NEK2,KLHL7,REEP6,SEMA4A,CA4,NRL,HGSNAT,ARHGEF18,OPA1,CRB1,GUCA1B,PRPF4,PRPF3,LRAT,ARL2BP,PDE6A,PDE6G,PDE6B,AGBL5,TUB,TULP1,FSCN2,USH2A,CLRN1,CNGB1,CNGA1,BEST1,WFS1,IDH3B,CRX,ZNF513,PRPF31,IFT140,IMPDH1,IFT172,PRPF6,TIMM8A,ALMS1,IMPG2,NR2E3,RBP3,RDH12,PRPH2,RGR,RHO,RLBP1,EY…
Human Phenotype	HP:0000532	Abnormal chorioretinal morphology		3.246e-64	1.195e-60	1.406e-62	1.235e-61	113	338	MAK,ABCA4,CDHR1,TMEM216,DHDDS,FZD4,ARL6,TTC8,SAG,FAM161A,JAG1,PRCD,CC2D2A,MERTK,OFD1,CEP290,POMGNT1,PRPF8,SLC7A14,ABCC6,ATF6,MT-ATP6,SNRNP200,PLK4,SPATA7,CERKL,KIZ,ZNF423,BBS2,NDP,TUBGCP4,PROM1,NEK2,KLHL7,REEP6,CAPN5,SEMA4A,GNAT2,CA4,CYP4V2,RPGRIP1L,NRL,HGSNAT,ARHGEF18,OAT,TEAD1,CRB1,GUCA1B,PRPF4,PRPF3,GUCY2D,TLR3,TLR4,PAX2,TSPAN12,LRAT,TREX1,ARL2BP,PDE6A,PDE6C,PDE6G,PDE6H,PDE6B,AGBL5,CHM,TUB,TUL…
Human Phenotype	HP:0000610	Abnormal choroid morphology		4.2e-64	1.545e-60	1.797e-62	1.579e-61	114	346	MAK,ABCA4,CDHR1,TMEM216,DHDDS,FZD4,ARL6,TTC8,SAG,FAM161A,JAG1,PRCD,CC2D2A,MERTK,OFD1,CEP290,POMGNT1,PRPF8,SLC7A14,ABCC6,ATF6,MT-ATP6,SNRNP200,PLK4,SPATA7,CERKL,KIZ,ZNF423,BBS2,NDP,TUBGCP4,PROM1,NEK2,KLHL7,REEP6,CAPN5,SEMA4A,GNAT2,CA4,CYP4V2,RPGRIP1L,NRL,HGSNAT,ARHGEF18,OAT,TEAD1,CRB1,GUCA1B,PRPF4,PRPF3,GUCY2D,TLR3,TLR4,PAX2,TSPAN12,LRAT,TREX1,ARL2BP,PDE6A,PDE6C,PDE6G,PDE6H,PDE6B,AGBL5,CHM,TUB,TUL…
Human Phenotype	HP:0000842	Hyperinsulinemia		1.69e-62	6.219e-59	7.148e-61	6.282e-60	74	123	MAK,ABCA4,CDHR1,DHDDS,ARL6,TTC8,SAG,FAM161A,PRCD,MERTK,OFD1,POMGNT1,PRPF8,SLC7A14,MTTP,SNRNP200,SPATA7,CERKL,KIZ,BBS2,PROM1,NEK2,KLHL7,REEP6,SEMA4A,CA4,NRL,HGSNAT,ARHGEF18,CRB1,GUCA1B,PRPF4,PRPF3,LRAT,ARL2BP,PDE6A,PDE6G,PDE6B,AGBL5,TUB,TULP1,FSCN2,USH2A,CLRN1,CNGB1,CNGA1,BEST1,IDH3B,CRX,ZNF513,PRPF31,IFT140,IMPDH1,IFT172,PRPF6,ALMS1,IMPG2,NR2E3,RBP3,RDH12,PRPH2,RGR,RHO,RLBP1,EYS,ZNF408,ROM1,RP9,R…
Human Phenotype	HP:0040215	Abnormal circulating insulin level		9.492e-62	3.493e-58	3.925e-60	3.449e-59	74	125	MAK,ABCA4,CDHR1,DHDDS,ARL6,TTC8,SAG,FAM161A,PRCD,MERTK,OFD1,POMGNT1,PRPF8,SLC7A14,MTTP,SNRNP200,SPATA7,CERKL,KIZ,BBS2,PROM1,NEK2,KLHL7,REEP6,SEMA4A,CA4,NRL,HGSNAT,ARHGEF18,CRB1,GUCA1B,PRPF4,PRPF3,LRAT,ARL2BP,PDE6A,PDE6G,PDE6B,AGBL5,TUB,TULP1,FSCN2,USH2A,CLRN1,CNGB1,CNGA1,BEST1,IDH3B,CRX,ZNF513,PRPF31,IFT140,IMPDH1,IFT172,PRPF6,ALMS1,IMPG2,NR2E3,RBP3,RDH12,PRPH2,RGR,RHO,RLBP1,EYS,ZNF408,ROM1,RP9,R…
Human Phenotype	HP:0040214	Abnormal insulin level		9.492e-62	3.493e-58	3.925e-60	3.449e-59	74	125	MAK,ABCA4,CDHR1,DHDDS,ARL6,TTC8,SAG,FAM161A,PRCD,MERTK,OFD1,POMGNT1,PRPF8,SLC7A14,MTTP,SNRNP200,SPATA7,CERKL,KIZ,BBS2,PROM1,NEK2,KLHL7,REEP6,SEMA4A,CA4,NRL,HGSNAT,ARHGEF18,CRB1,GUCA1B,PRPF4,PRPF3,LRAT,ARL2BP,PDE6A,PDE6G,PDE6B,AGBL5,TUB,TULP1,FSCN2,USH2A,CLRN1,CNGB1,CNGA1,BEST1,IDH3B,CRX,ZNF513,PRPF31,IFT140,IMPDH1,IFT172,PRPF6,ALMS1,IMPG2,NR2E3,RBP3,RDH12,PRPH2,RGR,RHO,RLBP1,EYS,ZNF408,ROM1,RP9,R…
Human Phenotype	HP:0000987	Atypical scarring of skin		1.843e-58	6.783e-55	7.536e-57	6.623e-56	73	130	MAK,ABCA4,ERCC6,CDHR1,DHDDS,ARL6,TTC8,SAG,FAM161A,PRCD,MERTK,OFD1,POMGNT1,PRPF8,SLC7A14,SNRNP200,SPATA7,CERKL,KIZ,BBS2,PROM1,NEK2,KLHL7,REEP6,SEMA4A,CA4,NRL,HGSNAT,ARHGEF18,CRB1,GUCA1B,PRPF4,PRPF3,LRAT,ARL2BP,PDE6A,PDE6G,PDE6B,AGBL5,TUB,TULP1,FSCN2,USH2A,CLRN1,CNGB1,CNGA1,BEST1,IDH3B,CRX,ZNF513,PRPF31,IFT140,IMPDH1,IFT172,PRPF6,IMPG2,NR2E3,RBP3,RDH12,PRPH2,RGR,RHO,RLBP1,EYS,ZNF408,ROM1,RP9,RP1,RP…
Human Phenotype	HP:0000587	Abnormality of the optic nerve		1.15e-57	4.233e-54	4.652e-56	4.088e-55	145	680	MAK,ABCA4,ERCC6,ACO2,CDHR1,TMEM216,DHDDS,GPR179,FZD4,ARL6,TTC8,SAG,PANK2,ATXN7,FAM161A,PRCD,CC2D2A,TRPM1,C1QTNF5,MERTK,TMEM126A,OFD1,FLVCR1,CEP290,POMGNT1,OPA3,PRPF8,SLC7A14,NBAS,MT-ATP6,MFSD8,MT-TH,MT-TL1,MT-TP,SNRNP200,PLK4,MVK,SPATA7,CERKL,EMC1,KIZ,BBS2,NDP,TUBGCP4,PROM1,NEK2,PNPLA6,KLHL7,REEP6,SEMA4A,GNAT1,CA4,CACNA1F,RPGRIP1L,NRL,HGSNAT,ARHGEF18,RTN4IP1,GRM6,OPA1,NR2F1,CRB1,OTX2,GUCA1B,PRPF4…
Human Phenotype	HP:0012795	Abnormality of the optic disc		1.049e-56	3.859e-53	4.195e-55	3.686e-54	133	567	MAK,ABCA4,ERCC6,ACO2,CDHR1,TMEM216,DHDDS,FZD4,ARL6,TTC8,SAG,PANK2,ATXN7,FAM161A,PRCD,CC2D2A,C1QTNF5,MERTK,TMEM126A,OFD1,FLVCR1,CEP290,POMGNT1,OPA3,PRPF8,SLC7A14,NBAS,MT-ATP6,MFSD8,MT-TH,MT-TL1,MT-TP,SNRNP200,PLK4,MVK,SPATA7,CERKL,EMC1,KIZ,BBS2,NDP,TUBGCP4,PROM1,NEK2,PNPLA6,KLHL7,REEP6,SEMA4A,CA4,CACNA1F,RPGRIP1L,NRL,HGSNAT,ARHGEF18,RTN4IP1,OPA1,NR2F1,CRB1,GUCA1B,PRPF4,PRPF3,GUCY2D,TLR4,HARS1,RD3,…
Human Phenotype	HP:0010442	Polydactyly		1.612e-55	5.932e-52	6.379e-54	5.606e-53	105	335	MKKS,MAK,ABCA4,CDHR1,TMEM216,DHDDS,ARL6,TTC8,SAG,FAM161A,PRCD,CC2D2A,MERTK,OFD1,CEP290,BBIP1,POMGNT1,PRPF8,SLC7A14,CEP164,WDR19,TRIM32,BBS12,SNRNP200,SPATA7,CERKL,KIZ,ZNF423,SDCCAG8,BBS1,BBS2,BBS4,BBS9,PROM1,NEK2,PNPLA6,KLHL7,REEP6,SEMA4A,CA4,NPHP1,IFT27,RPGRIP1L,NRL,HGSNAT,ARHGEF18,BBS5,CRB1,OTX2,GUCA1B,PRPF4,PRPF3,LRAT,ARL2BP,PDE6A,PDE6G,PDE6B,GDF6,AGBL5,TUB,TULP1,FSCN2,USH2A,CLRN1,CNGB1,CNGA1,…
Human Phenotype	HP:0000496	Abnormality of eye movement		3.208e-55	1.181e-51	1.256e-53	1.104e-52	188	1271	MKKS,MAK,ABCA4,ERCC6,ACO2,CDHR1,TMEM216,DHDDS,PDZD7,ADGRV1,RS1,GPR179,FZD4,ARL6,TTC8,SAG,CEP78,ATXN7,FAM161A,JAG1,POC1B,PRCD,CC2D2A,TRPM1,C1QTNF5,MERTK,TMEM126A,OFD1,CEP290,BBIP1,POMGNT1,OPA3,PRPF8,SLC7A14,CEP164,WDR19,NBAS,ATF6,MT-ATP6,TRIM32,MT-TH,MT-TL1,MT-TP,BBS12,SNRNP200,PLK4,MVK,SPATA7,CERKL,EMC1,MYO7A,KIZ,ZNF423,SDCCAG8,BBS1,BBS2,CDH23,BBS4,NDP,OPN1MW,TUBGCP4,BBS9,ELOVL4,PROM1,NEK2,PNPLA6…
Human Phenotype	HP:0030637	Congenital stationary cone dysfunction		5.899e-54	2.171e-50	2.285e-52	2.008e-51	61	93	ABCA4,ACO2,CDHR1,GPR179,SAG,POC1B,TRPM1,TMEM126A,OFD1,OPA3,ATF6,RIMS1,ADAM9,TTLL5,OPN1MW,OPN1SW,ELOVL4,PROM1,SEMA4A,GNAT1,GNAT2,CACNA1F,RTN4IP1,GRM6,RAX2,OPA1,UNC119,GUCA1A,GUCY2D,SLC24A1,PCYT1A,PDE6C,PDE6H,PDE6B,NYX,LRIT3,TULP1,RAB28,CNGA3,BEST1,DRAM2,CRX,CACNA2D4,C12orf65,CNGB3,PITPNM3,IMPG1,CABP4,MFN2,IMPG2,RPGRIP1,NR2E3,OPN1LW,RDH5,PRPH2,RHO,GRK1,RLBP1,CNNM4,RPGR,C8orf37
Human Phenotype	HP:0008046	Abnormal retinal vascular morphology		9.872e-54	3.633e-50	3.784e-52	3.326e-51	93	261	MAK,ABCA4,CDHR1,DHDDS,FZD4,ARL6,TTC8,SAG,FAM161A,PRCD,MERTK,OFD1,POMGNT1,PRPF8,SLC7A14,ABCC6,ATF6,MT-ATP6,SNRNP200,SPATA7,CERKL,KIZ,BBS2,NDP,PROM1,NEK2,KLHL7,REEP6,CAPN5,SEMA4A,GNAT2,CA4,NRL,HGSNAT,ARHGEF18,CRB1,GUCA1B,PRPF4,PRPF3,TLR3,TLR4,TSPAN12,LRAT,TREX1,ARL2BP,PDE6A,PDE6C,PDE6G,PDE6H,PDE6B,AGBL5,TUB,TULP1,AIPL1,FSCN2,USH2A,CLRN1,CNGB1,CNGA1,CNGA3,BEST1,NMNAT1,IDH3B,CRX,CNGB3,ZNF513,PRPF31,I…
Human Phenotype	HP:0008058	Aplasia/Hypoplasia of the optic nerve		9.394e-53	3.457e-49	3.564e-51	3.132e-50	128	557	MAK,ABCA4,ERCC6,ACO2,CDHR1,TMEM216,DHDDS,GPR179,FZD4,ARL6,TTC8,SAG,PANK2,ATXN7,FAM161A,PRCD,CC2D2A,TRPM1,MERTK,TMEM126A,OFD1,FLVCR1,CEP290,POMGNT1,OPA3,PRPF8,SLC7A14,NBAS,MT-ATP6,MFSD8,MT-TH,MT-TL1,MT-TP,SNRNP200,PLK4,SPATA7,CERKL,EMC1,KIZ,BBS2,NDP,TUBGCP4,PROM1,NEK2,PNPLA6,KLHL7,REEP6,SEMA4A,GNAT1,CA4,CACNA1F,RPGRIP1L,NRL,HGSNAT,ARHGEF18,RTN4IP1,GRM6,OPA1,NR2F1,CRB1,OTX2,GUCA1B,PRPF4,PRPF3,TLR4,…
Human Phenotype	HP:0005978	Type II diabetes mellitus		6.523e-52	2.4e-48	2.449e-50	2.152e-49	79	184	MAK,ABCA4,CDHR1,DHDDS,ARL6,TTC8,SAG,FAM161A,PRCD,MERTK,OFD1,POMGNT1,PRPF8,SLC7A14,MTTP,MT-TL1,SNRNP200,SPATA7,CERKL,KIZ,BBS2,PROM1,NEK2,NEUROD1,PNPLA6,KLHL7,REEP6,SEMA4A,CA4,NRL,HGSNAT,ARHGEF18,CRB1,GUCA1B,PRPF4,PRPF3,CEP19,LRAT,ARL2BP,PDE6A,PDE6G,PDE6B,AGBL5,TUB,TULP1,FSCN2,USH2A,CLRN1,CNGB1,CNGA1,BEST1,WFS1,IDH3B,CRX,ZNF513,PRPF31,IFT140,IMPDH1,IFT172,PRPF6,ALMS1,IMPG2,NR2E3,RBP3,RDH12,PRPH2,RG…
Human Phenotype	HP:0000501	Glaucoma		6.098e-51	2.244e-47	2.267e-49	1.992e-48	106	376	MKKS,MAK,ABCA4,CDHR1,DHDDS,RS1,FZD4,ARL6,TTC8,SAG,FAM161A,PRCD,C1QTNF5,MERTK,OFD1,CEP290,BBIP1,POMGNT1,PRPF8,SLC7A14,MT-ATP6,BBS12,SNRNP200,PLK4,SPATA7,CERKL,KIZ,BBS1,BBS2,BBS4,NDP,BBS9,PROM1,NEK2,KLHL7,REEP6,SEMA4A,CA4,NPHP1,NRL,HGSNAT,ARHGEF18,BBS5,OPA1,CRB1,GUCA1B,PRPF4,PRPF3,TLR4,TSPAN12,LRAT,ARL2BP,PDE6A,PDE6G,PDE6B,PEX1,AGBL5,HMX1,TUB,TULP1,FSCN2,USH2A,CLRN1,CNGB1,CNGA1,COL2A1,BEST1,COL11A1…
Human Phenotype	HP:0000568	Microphthalmia		1.517e-50	5.583e-47	5.527e-49	4.857e-48	97	309	MAK,ABCA4,ERCC6,CDHR1,TMEM216,DHDDS,FZD4,ARL6,TTC8,SAG,FAM161A,PRCD,CC2D2A,C1QTNF5,MERTK,OFD1,CEP290,POMGNT1,PRPF8,SLC7A14,SNRNP200,PLK4,SPATA7,CERKL,KIZ,BBS2,NDP,TUBGCP4,PROM1,NEK2,KLHL7,REEP6,SEMA4A,CA4,RPGRIP1L,NRL,HGSNAT,ARHGEF18,CRB1,OTX2,GUCA1B,PRPF4,PRPF3,PAX2,TSPAN12,LRAT,ARL2BP,PDE6A,PDE6G,PDE6B,GDF6,PEX7,AGBL5,HMX1,TUB,TULP1,PHYH,FSCN2,USH2A,CLRN1,CNGB1,CNGA1,BEST1,IDH3B,CRX,TUBGCP6,ZNF…
Human Phenotype	HP:0001143	Small eyes		1.517e-50	5.583e-47	5.527e-49	4.857e-48	97	309	MAK,ABCA4,ERCC6,CDHR1,TMEM216,DHDDS,FZD4,ARL6,TTC8,SAG,FAM161A,PRCD,CC2D2A,C1QTNF5,MERTK,OFD1,CEP290,POMGNT1,PRPF8,SLC7A14,SNRNP200,PLK4,SPATA7,CERKL,KIZ,BBS2,NDP,TUBGCP4,PROM1,NEK2,KLHL7,REEP6,SEMA4A,CA4,RPGRIP1L,NRL,HGSNAT,ARHGEF18,CRB1,OTX2,GUCA1B,PRPF4,PRPF3,PAX2,TSPAN12,LRAT,ARL2BP,PDE6A,PDE6G,PDE6B,GDF6,PEX7,AGBL5,HMX1,TUB,TULP1,PHYH,FSCN2,USH2A,CLRN1,CNGB1,CNGA1,BEST1,IDH3B,CRX,TUBGCP6,ZNF…
Human Phenotype	HP:0000648	Optic atrophy		2.174e-49	8.001e-46	7.844e-48	6.893e-47	117	485	MAK,ABCA4,ERCC6,ACO2,CDHR1,TMEM216,DHDDS,FZD4,ARL6,TTC8,SAG,PANK2,ATXN7,FAM161A,PRCD,CC2D2A,MERTK,TMEM126A,OFD1,FLVCR1,CEP290,POMGNT1,OPA3,PRPF8,SLC7A14,NBAS,MT-ATP6,MFSD8,MT-TH,MT-TL1,MT-TP,SNRNP200,PLK4,SPATA7,CERKL,EMC1,KIZ,BBS2,NDP,TUBGCP4,PROM1,NEK2,PNPLA6,KLHL7,REEP6,SEMA4A,CA4,RPGRIP1L,NRL,HGSNAT,ARHGEF18,RTN4IP1,OPA1,NR2F1,CRB1,GUCA1B,PRPF4,PRPF3,TLR4,SLC25A46,TSPAN12,LRAT,ARL2BP,PDE6A,PD…
Human Phenotype	HP:0004447	Poikilocytosis		8.465e-49	3.115e-45	3.024e-47	2.658e-46	76	181	MAK,ABCA4,CDHR1,DHDDS,ARL6,TTC8,SAG,PANK2,FAM161A,PRCD,MERTK,OFD1,POMGNT1,PRPF8,SLC7A14,MTTP,SNRNP200,SPATA7,CERKL,KIZ,BBS2,PROM1,NEK2,KLHL7,REEP6,SEMA4A,CA4,NRL,HGSNAT,ARHGEF18,CRB1,GUCA1B,PRPF4,PRPF3,CFH,LRAT,ARL2BP,PDE6A,PDE6G,PDE6B,AGBL5,TUB,TULP1,FSCN2,USH2A,CLRN1,CNGB1,CNGA1,BEST1,IDH3B,CRX,ZNF513,PRPF31,IFT140,IMPDH1,IFT172,PRPF6,IMPG2,NR2E3,RBP3,RDH12,PRPH2,RGR,RHO,RLBP1,EYS,TRNT1,ZNF408,…
Human Phenotype	HP:0007663	Reduced visual acuity		4.193e-48	1.543e-44	1.484e-46	1.304e-45	78	196	ABCA4,ACO2,GPR179,FZD4,TTC8,POC1B,TRPM1,C1QTNF5,TMEM126A,CEP290,POMGNT1,OPA3,ABCC6,WDR19,NBAS,ATF6,MFSD8,CDH23,NDP,OPN1MW,TUBGCP4,ELOVL4,PROM1,REEP6,GNAT1,CACNA1F,ARHGEF18,RTN4IP1,GRM6,OPA1,NR2F1,GUCA1A,GUCY2D,SLC24A1,CDH3,TSPAN12,LRAT,ARL2BP,HK1,PDE6C,PDE6H,PDE6B,NYX,TUB,LRIT3,AIPL1,CLRN1,BEST1,COL9A1,COL11A1,DRAM2,CRX,CACNA2D4,C12orf65,PITPNM3,MIR204,IMPG1,LAMA1,PRPF6,NPHP4,TIMM8A,CABP4,KCNJ13,…
Human Phenotype	HP:0100887	Abnormality of globe size		5.495e-48	2.022e-44	1.926e-46	1.693e-45	97	327	MAK,ABCA4,ERCC6,CDHR1,TMEM216,DHDDS,FZD4,ARL6,TTC8,SAG,FAM161A,PRCD,CC2D2A,C1QTNF5,MERTK,OFD1,CEP290,POMGNT1,PRPF8,SLC7A14,SNRNP200,PLK4,SPATA7,CERKL,KIZ,BBS2,NDP,TUBGCP4,PROM1,NEK2,KLHL7,REEP6,SEMA4A,CA4,RPGRIP1L,NRL,HGSNAT,ARHGEF18,CRB1,OTX2,GUCA1B,PRPF4,PRPF3,PAX2,TSPAN12,LRAT,ARL2BP,PDE6A,PDE6G,PDE6B,GDF6,PEX7,AGBL5,HMX1,TUB,TULP1,PHYH,FSCN2,USH2A,CLRN1,CNGB1,CNGA1,BEST1,IDH3B,CRX,TUBGCP6,ZNF…
Human Phenotype	HP:0001333	Abnormality of the sensory nervous system		4.153e-47	1.528e-43	1.442e-45	1.267e-44	201	1638	MKKS,MAK,ABCA4,ERCC6,ACO2,CDHR1,TMEM216,DHDDS,PDZD7,ADGRV1,ARL6,TTC8,SAG,PANK2,CEP78,ATXN7,FAM161A,POC1B,PRCD,CC2D2A,C1QTNF5,MERTK,TMEM126A,FBLN5,CIB2,OFD1,FLVCR1,CEP290,BBIP1,POMGNT1,OPA3,PRPF8,SLC7A14,CEP164,WDR19,ATF6,NPHP3,MT-ATP6,TRIM32,MTTP,MFSD8,MT-TH,MT-TL1,RIMS1,MT-TP,MT-TS2,BBS12,SNRNP200,MVK,INVS,SPATA7,CERKL,MYO7A,KIZ,ADAM9,ZNF423,TTLL5,SDCCAG8,BBS1,BBS2,CDH23,BBS4,RGS9,NDP,OPN1MW,BBS…
Human Phenotype	HP:0001251	Ataxia		7.944e-46	2.924e-42	2.732e-44	2.401e-43	152	913	MKKS,MAK,ABCA4,ERCC6,ACO2,CDHR1,TMEM216,DHDDS,PDZD7,ADGRV1,ARL6,TTC8,SAG,PANK2,CEP78,ATXN7,FAM161A,PRCD,CC2D2A,MERTK,CIB2,OFD1,FLVCR1,CEP290,BBIP1,POMGNT1,OPA3,PRPF8,SLC7A14,CEP164,WDR19,NPHP3,MT-ATP6,TRIM32,MTTP,MFSD8,MT-TH,MT-TL1,MT-TP,MT-TS2,BBS12,SNRNP200,MVK,INVS,SPATA7,CERKL,MYO7A,KIZ,ZNF423,SDCCAG8,BBS1,BBS2,CDH23,BBS4,BBS9,ELOVL4,PROM1,NEK2,PNPLA6,KLHL7,REEP6,AFG3L2,SEMA4A,CA4,NPHP1,IFT27…
Human Phenotype	HP:0002311	Incoordination		8.288e-46	3.05e-42	2.824e-44	2.482e-43	155	952	MKKS,MAK,ABCA4,ERCC6,ACO2,CDHR1,TMEM216,DHDDS,PDZD7,ADGRV1,FZD4,ARL6,TTC8,SAG,PANK2,CEP78,ATXN7,FAM161A,PRCD,CC2D2A,MERTK,CIB2,OFD1,FLVCR1,CEP290,BBIP1,POMGNT1,OPA3,PRPF8,SLC7A14,CEP164,WDR19,NPHP3,MT-ATP6,TRIM32,MTTP,MFSD8,MT-TH,MT-TL1,MT-TP,MT-TS2,BBS12,SNRNP200,MVK,INVS,SPATA7,CERKL,MYO7A,KIZ,ZNF423,SDCCAG8,BBS1,BBS2,CDH23,BBS4,NDP,BBS9,ELOVL4,PROM1,NEK2,PNPLA6,KLHL7,REEP6,AFG3L2,SEMA4A,CA4,NP…
Human Phenotype	HP:0009919	Retinoblastoma		1.704e-45	6.27e-42	5.7e-44	5.009e-43	75	191	MAK,ABCA4,CDHR1,DHDDS,FZD4,ARL6,TTC8,SAG,FAM161A,PRCD,MERTK,OFD1,POMGNT1,PRPF8,SLC7A14,SNRNP200,SPATA7,CERKL,KIZ,BBS2,NDP,PROM1,NEK2,KLHL7,REEP6,SEMA4A,CA4,NRL,HGSNAT,ARHGEF18,CRB1,GUCA1B,PRPF4,PRPF3,LRAT,ARL2BP,PDE6A,PDE6G,PDE6B,AGBL5,TUB,TULP1,FSCN2,USH2A,CLRN1,CNGB1,CNGA1,BEST1,IDH3B,CRX,ZNF513,PRPF31,IFT140,IMPDH1,IFT172,PRPF6,IMPG2,NR2E3,RB1,RBP3,RDH12,PRPH2,RGR,RHO,RLBP1,EYS,ZNF408,ROM1,RP9…
Human Phenotype	HP:0012777	Retinal neoplasm		1.704e-45	6.27e-42	5.7e-44	5.009e-43	75	191	MAK,ABCA4,CDHR1,DHDDS,FZD4,ARL6,TTC8,SAG,FAM161A,PRCD,MERTK,OFD1,POMGNT1,PRPF8,SLC7A14,SNRNP200,SPATA7,CERKL,KIZ,BBS2,NDP,PROM1,NEK2,KLHL7,REEP6,SEMA4A,CA4,NRL,HGSNAT,ARHGEF18,CRB1,GUCA1B,PRPF4,PRPF3,LRAT,ARL2BP,PDE6A,PDE6G,PDE6B,AGBL5,TUB,TULP1,FSCN2,USH2A,CLRN1,CNGB1,CNGA1,BEST1,IDH3B,CRX,ZNF513,PRPF31,IFT140,IMPDH1,IFT172,PRPF6,IMPG2,NR2E3,RB1,RBP3,RDH12,PRPH2,RGR,RHO,RLBP1,EYS,ZNF408,ROM1,RP9…
Human Phenotype	HP:0011443	Abnormality of coordination		6.737e-45	2.479e-41	2.234e-43	1.963e-42	155	966	MKKS,MAK,ABCA4,ERCC6,ACO2,CDHR1,TMEM216,DHDDS,PDZD7,ADGRV1,FZD4,ARL6,TTC8,SAG,PANK2,CEP78,ATXN7,FAM161A,PRCD,CC2D2A,MERTK,CIB2,OFD1,FLVCR1,CEP290,BBIP1,POMGNT1,OPA3,PRPF8,SLC7A14,CEP164,WDR19,NPHP3,MT-ATP6,TRIM32,MTTP,MFSD8,MT-TH,MT-TL1,MT-TP,MT-TS2,BBS12,SNRNP200,MVK,INVS,SPATA7,CERKL,MYO7A,KIZ,ZNF423,SDCCAG8,BBS1,BBS2,CDH23,BBS4,NDP,BBS9,ELOVL4,PROM1,NEK2,PNPLA6,KLHL7,REEP6,AFG3L2,SEMA4A,CA4,NP…
Human Phenotype	HP:0002180	Neurodegeneration		1.995e-44	7.342e-41	6.555e-43	5.761e-42	77	209	MAK,ABCA4,CDHR1,DHDDS,ARL6,TTC8,SAG,PANK2,FAM161A,PRCD,MERTK,OFD1,POMGNT1,PRPF8,SLC7A14,MT-ATP6,MFSD8,SNRNP200,SPATA7,CERKL,KIZ,BBS2,PROM1,NEK2,KLHL7,REEP6,SEMA4A,CA4,NRL,HGSNAT,ARHGEF18,OPA1,CRB1,GUCA1B,PRPF4,PRPF3,LRAT,ARL2BP,PDE6A,PDE6G,PDE6B,AGBL5,TUB,TULP1,FSCN2,USH2A,CLRN1,CNGB1,CNGA1,BEST1,WFS1,IDH3B,CRX,ZNF513,PRPF31,IFT140,IMPDH1,IFT172,PRPF6,IMPG2,NR2E3,RBP3,RDH12,PRPH2,RGR,RHO,RLBP1,EY…
Human Phenotype	HP:0000481	Abnormal cornea morphology		3.467e-44	1.276e-40	1.129e-42	9.923e-42	129	663	MKKS,MAK,ABCA4,ERCC6,CDHR1,TMEM216,DHDDS,FZD4,ARL6,TTC8,SAG,CEP78,FAM161A,JAG1,PRCD,CC2D2A,MERTK,OFD1,CEP290,BBIP1,POMGNT1,PRPF8,SLC7A14,MT-TS2,BBS12,SNRNP200,PLK4,SPATA7,CERKL,EMC1,KIZ,BBS1,BBS2,BBS4,NDP,OPN1MW,GNPTG,BBS9,PROM1,NEK2,KLHL7,REEP6,ADAMTS18,SEMA4A,CA4,NPHP1,CYP4V2,CACNA1F,RPGRIP1L,NRL,HGSNAT,ARHGEF18,OAT,BBS5,TEAD1,CRB1,OTX2,GUCA1B,PRPF4,PRPF3,GUCY2D,TLR4,HARS1,RD3,TSPAN12,PCYT1A,LR…
Human Phenotype	HP:0000135	Hypogonadism		7.133e-44	2.625e-40	2.303e-42	2.023e-41	97	359	MKKS,MAK,ABCA4,ERCC6,CDHR1,DHDDS,ARL6,TTC8,SAG,FAM161A,PRCD,MERTK,OFD1,CEP290,BBIP1,POMGNT1,PRPF8,SLC7A14,TRIM32,MTTP,BBS12,SNRNP200,SPATA7,CERKL,KIZ,SDCCAG8,BBS1,BBS2,CDH23,BBS4,BBS9,PROM1,NEK2,PNPLA6,KLHL7,REEP6,SEMA4A,CA4,NPHP1,IFT27,NRL,HGSNAT,ARHGEF18,BBS5,CRB1,OTX2,GUCA1B,PRPF4,PRPF3,LRAT,ARL2BP,PDE6A,PDE6G,PDE6B,AGBL5,TUB,TULP1,FSCN2,USH2A,CLRN1,CNGB1,CNGA1,BEST1,WFS1,LZTFL1,IDH3B,CRX,ZNF5…
Human Phenotype	HP:0004328	Abnormal anterior eye segment morphology		7.898e-43	2.907e-39	2.527e-41	2.221e-40	170	1211	MKKS,MAK,ABCA4,ERCC6,CDHR1,TMEM216,DHDDS,PDZD7,ADGRV1,RS1,FZD4,ARL6,TTC8,SAG,PANK2,CEP78,FAM161A,JAG1,PRCD,CC2D2A,C1QTNF5,MERTK,CIB2,OFD1,CEP290,BBIP1,POMGNT1,OPA3,PRPF8,SLC7A14,CEP164,WDR19,NPHP3,MT-TL1,MT-TS2,BBS12,SNRNP200,PLK4,MVK,INVS,SPATA7,CERKL,EMC1,MYO7A,KIZ,ZNF423,SDCCAG8,BBS1,BBS2,CDH23,BBS4,NDP,OPN1MW,GNPTG,TUBGCP4,BBS9,PROM1,NEK2,PNPLA6,KLHL7,REEP6,ADAMTS18,SEMA4A,CA4,NPHP1,CYP4V2,CA…
Human Phenotype	HP:0008736	Hypoplasia of penis		2.262e-42	8.325e-39	7.177e-41	6.307e-40	95	355	MKKS,MAK,ABCA4,ERCC6,CDHR1,DHDDS,ARL6,TTC8,SAG,FAM161A,PRCD,MERTK,OFD1,CEP290,BBIP1,POMGNT1,PRPF8,SLC7A14,TRIM32,BBS12,SNRNP200,SPATA7,CERKL,KIZ,SDCCAG8,BBS1,BBS2,BBS4,BBS9,PROM1,NEK2,PNPLA6,KLHL7,REEP6,SEMA4A,CA4,NPHP1,IFT27,NRL,HGSNAT,ARHGEF18,BBS5,CRB1,OTX2,GUCA1B,PRPF4,PRPF3,LRAT,ARL2BP,PDE6A,PDE6G,PDE6B,AGBL5,TUB,TULP1,FSCN2,USH2A,CLRN1,CNGB1,CNGA1,BEST1,INPP5E,LZTFL1,IDH3B,CRX,ZNF513,PRPF31…
Human Phenotype	HP:0000602	Ophthalmoplegia		5.873e-42	2.161e-38	1.847e-40	1.623e-39	83	265	MAK,ABCA4,CDHR1,DHDDS,ARL6,TTC8,SAG,ATXN7,FAM161A,PRCD,MERTK,OFD1,POMGNT1,PRPF8,SLC7A14,MT-ATP6,MT-TH,MT-TL1,MT-TP,SNRNP200,SPATA7,CERKL,KIZ,BBS2,CDH23,PROM1,NEK2,KLHL7,REEP6,SEMA4A,CA4,NRL,HGSNAT,ARHGEF18,OPA1,CRB1,GUCA1B,PRPF4,PRPF3,TLR4,LRAT,ARL2BP,PDE6A,PDE6G,PDE6B,AGBL5,TUB,TULP1,FSCN2,USH2A,CLRN1,CNGB1,CNGA1,BEST1,WFS1,IDH3B,CRX,C12orf65,ZNF513,PRPF31,IFT140,IMPDH1,IFT172,LAMA1,PRPF6,IMPG2,…
Human Phenotype	HP:0000551	Color vision defect		1.531e-41	5.632e-38	4.773e-40	4.195e-39	49	77	ABCA4,ACO2,CDHR1,POC1B,TMEM126A,OFD1,OPA3,ATF6,RIMS1,ADAM9,TTLL5,OPN1MW,OPN1SW,ELOVL4,PROM1,SEMA4A,GNAT2,CACNA1F,RTN4IP1,RAX2,OPA1,UNC119,GUCA1A,GUCY2D,PCYT1A,PDE6C,PDE6H,TULP1,RAB28,CNGA3,BEST1,DRAM2,CRX,CACNA2D4,C12orf65,CNGB3,PITPNM3,IMPG1,CABP4,MFN2,IMPG2,RPGRIP1,NR2E3,OPN1LW,PRPH2,RLBP1,CNNM4,RPGR,C8orf37
Human Phenotype	HP:0003107	Abnormal circulating cholesterol concentration		1.849e-41	6.805e-38	5.718e-40	5.025e-39	81	254	MAK,ABCA4,CDHR1,DHDDS,ARL6,TTC8,SAG,PANK2,FAM161A,JAG1,PRCD,MERTK,OFD1,POMGNT1,PRPF8,SLC7A14,MTTP,SNRNP200,SPATA7,CERKL,KIZ,BBS2,PROM1,NEK2,KLHL7,REEP6,SEMA4A,CA4,NRL,HGSNAT,ARHGEF18,CRB1,GUCA1B,PRPF4,PRPF3,CEP19,LRAT,ARL2BP,PDE6A,PDE6G,PDE6B,PEX7,AGBL5,TTPA,TUB,TULP1,PHYH,FSCN2,USH2A,CLRN1,CNGB1,CNGA1,BEST1,IDH3B,CRX,ZNF513,PRPF31,IFT140,IMPDH1,IFT172,PRPF6,ALMS1,MFN2,IMPG2,NR2E3,RBP3,RDH12,PRPH…
Human Phenotype	HP:0008047	Abnormality of the vasculature of the eye		1.074e-40	3.953e-37	3.294e-39	2.895e-38	94	361	MAK,ABCA4,ERCC6,CDHR1,DHDDS,FZD4,ARL6,TTC8,SAG,FAM161A,PRCD,MERTK,OFD1,POMGNT1,PRPF8,SLC7A14,ABCC6,ATF6,MT-ATP6,SNRNP200,SPATA7,CERKL,KIZ,BBS2,NDP,PROM1,NEK2,KLHL7,REEP6,CAPN5,SEMA4A,GNAT2,CA4,NRL,HGSNAT,ARHGEF18,CRB1,GUCA1B,PRPF4,PRPF3,TLR3,TLR4,TSPAN12,LRAT,TREX1,ARL2BP,PDE6A,PDE6C,PDE6G,PDE6H,PDE6B,AGBL5,TUB,TULP1,AIPL1,FSCN2,USH2A,CLRN1,CNGB1,CNGA1,CNGA3,BEST1,NMNAT1,IDH3B,CRX,CNGB3,ZNF513,PR…
Human Phenotype	HP:0100012	Neoplasm of the eye		6.281e-40	2.311e-36	1.91e-38	1.679e-37	76	229	MAK,ABCA4,CDHR1,DHDDS,FZD4,ARL6,TTC8,SAG,FAM161A,PRCD,MERTK,OFD1,POMGNT1,PRPF8,SLC7A14,SNRNP200,SPATA7,CERKL,KIZ,BBS2,NDP,PROM1,NEK2,KLHL7,REEP6,SEMA4A,CA4,NRL,HGSNAT,ARHGEF18,CRB1,GUCA1B,PRPF4,PRPF3,TSPAN12,LRAT,ARL2BP,PDE6A,PDE6G,PDE6B,AGBL5,TUB,TULP1,FSCN2,USH2A,CLRN1,CNGB1,CNGA1,BEST1,IDH3B,CRX,ZNF513,PRPF31,IFT140,IMPDH1,IFT172,PRPF6,IMPG2,NR2E3,RB1,RBP3,RDH12,PRPH2,RGR,RHO,RLBP1,EYS,ZNF408,…
Human Phenotype	HP:0001513	Obesity		1.418e-39	5.218e-36	4.277e-38	3.759e-37	100	424	MKKS,MAK,ABCA4,CDHR1,DHDDS,ARL6,TTC8,SAG,FAM161A,PRCD,MERTK,OFD1,CEP290,BBIP1,POMGNT1,PRPF8,SLC7A14,CEP164,TRIM32,MTTP,BBS12,SNRNP200,SPATA7,CERKL,KIZ,SDCCAG8,BBS1,BBS2,CDH23,BBS4,BBS9,PROM1,NEK2,PNPLA6,KLHL7,REEP6,SEMA4A,CA4,NPHP1,IFT27,NRL,HGSNAT,ARHGEF18,BBS5,CRB1,OTX2,GUCA1B,PRPF4,PRPF3,CEP19,LRAT,ARL2BP,PDE6A,PDE6G,PDE6B,AGBL5,TUB,TULP1,FSCN2,USH2A,CLRN1,CNGB1,CNGA1,BEST1,INPP5E,LZTFL1,IDH3B…
Human Phenotype	HP:0000553	Abnormal uvea morphology		1.595e-39	5.87e-36	4.773e-38	4.194e-37	140	857	MAK,ABCA4,ERCC6,CDHR1,TMEM216,DHDDS,PDZD7,ADGRV1,FZD4,ARL6,TTC8,SAG,PANK2,CEP78,FAM161A,JAG1,PRCD,CC2D2A,MERTK,CIB2,OFD1,CEP290,POMGNT1,PRPF8,SLC7A14,ABCC6,ATF6,MT-ATP6,MT-TL1,MT-TS2,SNRNP200,PLK4,SPATA7,CERKL,MYO7A,KIZ,ZNF423,BBS2,CDH23,NDP,TUBGCP4,PROM1,NEK2,PNPLA6,KLHL7,REEP6,CAPN5,SEMA4A,GNAT2,CA4,NPHP1,CYP4V2,CACNA1F,RPGRIP1L,NRL,HGSNAT,ARHGEF18,OAT,TEAD1,CRB1,GUCA1B,PRPF4,PRPF3,GUCY2D,TLR3,…
Human Phenotype	HP:0000597	Ophthalmoparesis		1.695e-38	6.238e-35	5.03e-37	4.421e-36	84	298	MAK,ABCA4,CDHR1,DHDDS,ARL6,TTC8,SAG,ATXN7,FAM161A,PRCD,MERTK,OFD1,POMGNT1,PRPF8,SLC7A14,MT-ATP6,MT-TH,MT-TL1,MT-TP,SNRNP200,SPATA7,CERKL,KIZ,BBS2,CDH23,PROM1,NEK2,KLHL7,REEP6,AFG3L2,SEMA4A,CA4,NRL,HGSNAT,ARHGEF18,OPA1,CRB1,GUCA1B,PRPF4,PRPF3,TLR4,LRAT,ARL2BP,PDE6A,PDE6G,PDE6B,AGBL5,TUB,TULP1,FSCN2,USH2A,CLRN1,CNGB1,CNGA1,BEST1,WFS1,IDH3B,CRX,C12orf65,ZNF513,PRPF31,IFT140,IMPDH1,IFT172,LAMA1,PRPF6…
Human Phenotype	HP:0000405	Conductive hearing impairment		2.823e-38	1.039e-34	8.312e-37	7.305e-36	77	247	MAK,ABCA4,CDHR1,TMEM216,DHDDS,ARL6,TTC8,SAG,FAM161A,PRCD,MERTK,OFD1,POMGNT1,PRPF8,SLC7A14,SNRNP200,SPATA7,CERKL,KIZ,BBS2,PROM1,NEK2,KLHL7,REEP6,SEMA4A,CA4,NRL,HGSNAT,ARHGEF18,CRB1,OTX2,GUCA1B,PRPF4,PRPF3,LRAT,ARL2BP,PDE6A,PDE6G,PDE6B,GDF6,AGBL5,TUB,TULP1,FSCN2,USH2A,CLRN1,CNGB1,CNGA1,COL2A1,BEST1,IDH3B,CRX,ZNF513,PRPF31,IFT140,IMPDH1,IFT172,PRPF6,IMPG2,NR2E3,RBP3,RDH12,PRPH2,RGR,RHO,RLBP1,EYS,ZNF…
Human Phenotype	HP:0002171	Gliosis		4.178e-38	1.537e-34	1.22e-36	1.072e-35	76	241	MAK,ABCA4,ERCC6,CDHR1,DHDDS,ARL6,TTC8,SAG,FAM161A,PRCD,MERTK,OFD1,POMGNT1,PRPF8,SLC7A14,MT-ATP6,MT-TL1,SNRNP200,SPATA7,CERKL,KIZ,BBS2,PROM1,NEK2,KLHL7,REEP6,SEMA4A,CA4,NRL,HGSNAT,ARHGEF18,CRB1,GUCA1B,PRPF4,PRPF3,PAX2,LRAT,ARL2BP,PDE6A,PDE6G,PDE6B,AGBL5,TUB,TULP1,FSCN2,USH2A,CLRN1,CNGB1,CNGA1,BEST1,IDH3B,CRX,ZNF513,PRPF31,IFT140,IMPDH1,IFT172,PRPF6,IMPG2,NR2E3,RBP3,RDH12,PRPH2,RGR,RHO,RLBP1,EYS,ZN…
Human Phenotype	HP:0011452	Functional abnormality of the middle ear		8.498e-37	3.127e-33	2.462e-35	2.164e-34	78	265	MAK,ABCA4,CDHR1,TMEM216,DHDDS,ARL6,TTC8,SAG,FAM161A,PRCD,MERTK,OFD1,POMGNT1,PRPF8,SLC7A14,SNRNP200,SPATA7,CERKL,KIZ,BBS2,PROM1,NEK2,KLHL7,REEP6,SEMA4A,CA4,NRL,HGSNAT,ARHGEF18,CRB1,OTX2,GUCA1B,PRPF4,PRPF3,LRAT,ARL2BP,PDE6A,PDE6G,PDE6B,GDF6,AGBL5,TUB,TULP1,FSCN2,USH2A,CLRN1,CNGB1,CNGA1,COL2A1,BEST1,IDH3B,CRX,ZNF513,PRPF31,IFT140,IMPDH1,IFT172,PRPF6,IMPG2,ESPN,NR2E3,RBP3,RDH12,PRPH2,RGR,RHO,RLBP1,EY…
Human Phenotype	HP:0004324	Increased body weight		2.573e-36	9.468e-33	7.397e-35	6.5e-34	100	458	MKKS,MAK,ABCA4,CDHR1,DHDDS,ARL6,TTC8,SAG,FAM161A,PRCD,MERTK,OFD1,CEP290,BBIP1,POMGNT1,PRPF8,SLC7A14,CEP164,TRIM32,MTTP,BBS12,SNRNP200,SPATA7,CERKL,KIZ,SDCCAG8,BBS1,BBS2,CDH23,BBS4,BBS9,PROM1,NEK2,PNPLA6,KLHL7,REEP6,SEMA4A,CA4,NPHP1,IFT27,NRL,HGSNAT,ARHGEF18,BBS5,CRB1,OTX2,GUCA1B,PRPF4,PRPF3,CEP19,LRAT,ARL2BP,PDE6A,PDE6G,PDE6B,AGBL5,TUB,TULP1,FSCN2,USH2A,CLRN1,CNGB1,CNGA1,BEST1,INPP5E,LZTFL1,IDH3B…
Human Phenotype	HP:0008002	Abnormality of macular pigmentation		2.913e-36	1.072e-32	8.309e-35	7.302e-34	37	47	ABCA4,GPR179,TRPM1,ATF6,MFSD8,RIMS1,SPATA7,OPN1MW,ELOVL4,PROM1,GNAT1,GNAT2,CACNA1F,GRM6,RAX2,PAX2,SLC24A1,CDH3,RD3,PCYT1A,LRAT,PDE6C,PDE6H,PDE6B,NYX,LRIT3,RAB28,CNGA3,CRX,CNGB3,CABP4,LCA5,OPN1LW,RHO,HMCN1,C8orf37,RPE65
Human Phenotype	HP:0000575	Scotoma		3.485e-36	1.283e-32	9.867e-35	8.671e-34	41	60	ABCA4,ACO2,PDZD7,ADGRV1,CEP78,C1QTNF5,TMEM126A,CIB2,FLVCR1,OPA3,ATF6,MT-ATP6,MT-TS2,MYO7A,CDH23,ELOVL4,PROM1,GNAT2,CACNA1F,RTN4IP1,OPA1,PRPF3,HARS1,PDE6C,PDE6H,RAB28,USH2A,CLRN1,CNGA3,WHRN,C12orf65,CNGB3,KCNV2,USH1G,PCDH15,MFN2,IMPG2,RBP3,USH1C,RLBP1,TRNT1
Human Phenotype	HP:0000050	Hypoplastic male external genitalia		8.23e-36	3.029e-32	2.312e-34	2.032e-33	97	435	MKKS,MAK,ABCA4,ERCC6,CDHR1,TMEM216,DHDDS,ARL6,TTC8,SAG,FAM161A,PRCD,MERTK,OFD1,CEP290,BBIP1,POMGNT1,PRPF8,SLC7A14,TRIM32,BBS12,SNRNP200,SPATA7,CERKL,KIZ,SDCCAG8,BBS1,BBS2,BBS4,BBS9,PROM1,NEK2,PNPLA6,KLHL7,REEP6,SEMA4A,CA4,NPHP1,IFT27,NRL,HGSNAT,ARHGEF18,BBS5,CRB1,OTX2,GUCA1B,PRPF4,PRPF3,LRAT,ARL2BP,PDE6A,PDE6G,PDE6B,AGBL5,TUB,TULP1,FSCN2,USH2A,CLRN1,CNGB1,CNGA1,BEST1,WFS1,INPP5E,LZTFL1,IDH3B,CRX,…
Human Phenotype	HP:0000819	Diabetes mellitus		1.004e-35	3.695e-32	2.799e-34	2.46e-33	105	514	MKKS,MAK,ABCA4,CDHR1,DHDDS,ARL6,TTC8,SAG,FAM161A,PRCD,MERTK,OFD1,CEP290,BBIP1,POMGNT1,PRPF8,SLC7A14,TRIM32,MTTP,MT-TL1,BBS12,SNRNP200,SPATA7,CERKL,KIZ,SDCCAG8,BBS1,BBS2,CDH23,BBS4,NDP,BBS9,PROM1,NEK2,NEUROD1,PNPLA6,KLHL7,REEP6,SEMA4A,CA4,NPHP1,IFT27,NRL,HGSNAT,ARHGEF18,BBS5,CRB1,OTX2,GUCA1B,PRPF4,PRPF3,TLR3,CEP19,TSPAN12,LRAT,ARL2BP,PDE6A,PDE6G,PDE6B,AGBL5,TTPA,TUB,TULP1,FSCN2,USH2A,CLRN1,CNGB1,C…
Human Phenotype	HP:0001952	Glucose intolerance		1.217e-35	4.479e-32	3.367e-34	2.959e-33	105	515	MKKS,MAK,ABCA4,CDHR1,DHDDS,ARL6,TTC8,SAG,FAM161A,PRCD,MERTK,OFD1,CEP290,BBIP1,POMGNT1,PRPF8,SLC7A14,TRIM32,MTTP,MT-TL1,BBS12,SNRNP200,SPATA7,CERKL,KIZ,SDCCAG8,BBS1,BBS2,CDH23,BBS4,NDP,BBS9,PROM1,NEK2,NEUROD1,PNPLA6,KLHL7,REEP6,SEMA4A,CA4,NPHP1,IFT27,NRL,HGSNAT,ARHGEF18,BBS5,CRB1,OTX2,GUCA1B,PRPF4,PRPF3,TLR3,CEP19,TSPAN12,LRAT,ARL2BP,PDE6A,PDE6G,PDE6B,AGBL5,TTPA,TUB,TULP1,FSCN2,USH2A,CLRN1,CNGB1,C…
Human Phenotype	HP:0000427	Upturned nose		4.032e-34	1.484e-30	1.099e-32	9.66e-32	96	444	MAK,ABCA4,CDHR1,TMEM216,DHDDS,RS1,ARL6,TTC8,SAG,FAM161A,PRCD,CC2D2A,MERTK,OFD1,CEP290,POMGNT1,PRPF8,SLC7A14,WDR19,SNRNP200,PLK4,SPATA7,CERKL,KIZ,ZNF423,BBS2,TUBGCP4,PROM1,NEK2,KLHL7,REEP6,ADAMTS18,SEMA4A,CA4,NPHP1,RPGRIP1L,NRL,HGSNAT,ARHGEF18,CRB1,OTX2,GUCA1B,PRPF4,PRPF3,SLC25A46,LRAT,ARL2BP,PDE6A,PDE6G,PDE6B,PEX1,AGBL5,TUB,TULP1,FSCN2,USH2A,CLRN1,CNGB1,CNGA1,COL2A1,BEST1,COL11A1,INPP5E,IDH3B,CRX…
Human Phenotype	HP:0000463	Anteverted nares		4.032e-34	1.484e-30	1.099e-32	9.66e-32	96	444	MAK,ABCA4,CDHR1,TMEM216,DHDDS,RS1,ARL6,TTC8,SAG,FAM161A,PRCD,CC2D2A,MERTK,OFD1,CEP290,POMGNT1,PRPF8,SLC7A14,WDR19,SNRNP200,PLK4,SPATA7,CERKL,KIZ,ZNF423,BBS2,TUBGCP4,PROM1,NEK2,KLHL7,REEP6,ADAMTS18,SEMA4A,CA4,NPHP1,RPGRIP1L,NRL,HGSNAT,ARHGEF18,CRB1,OTX2,GUCA1B,PRPF4,PRPF3,SLC25A46,LRAT,ARL2BP,PDE6A,PDE6G,PDE6B,PEX1,AGBL5,TUB,TULP1,FSCN2,USH2A,CLRN1,CNGB1,CNGA1,COL2A1,BEST1,COL11A1,INPP5E,IDH3B,CRX…
Human Phenotype	HP:0001317	Abnormal cerebellum morphology		8.164e-34	3.004e-30	2.209e-32	1.941e-31	178	1522	MKKS,MAK,ABCA4,ERCC6,ACO2,CDHR1,TMEM216,DHDDS,PDZD7,ADGRV1,FZD4,ARL6,TTC8,SAG,PANK2,CEP78,ATXN7,FAM161A,JAG1,PRCD,CC2D2A,MERTK,CIB2,OFD1,FLVCR1,CEP290,BBIP1,POMGNT1,OPA3,PRPF8,SLC7A14,ABCC6,CEP164,WDR19,NPHP3,MT-ATP6,TRIM32,MTTP,MFSD8,MT-TH,MT-TL1,MT-TP,MT-TS2,BBS12,SNRNP200,PLK4,MVK,INVS,SPATA7,CERKL,SPARC,EMC1,MYO7A,KIZ,ZNF423,SDCCAG8,BBS1,BBS2,CDH23,BBS4,NDP,TUBGCP4,BBS9,ELOVL4,PROM1,NEK2,PNPL…
Human Phenotype	HP:0011283	Abnormality of the metencephalon		9.978e-34	3.672e-30	2.661e-32	2.338e-31	178	1524	MKKS,MAK,ABCA4,ERCC6,ACO2,CDHR1,TMEM216,DHDDS,PDZD7,ADGRV1,FZD4,ARL6,TTC8,SAG,PANK2,CEP78,ATXN7,FAM161A,JAG1,PRCD,CC2D2A,MERTK,CIB2,OFD1,FLVCR1,CEP290,BBIP1,POMGNT1,OPA3,PRPF8,SLC7A14,ABCC6,CEP164,WDR19,NPHP3,MT-ATP6,TRIM32,MTTP,MFSD8,MT-TH,MT-TL1,MT-TP,MT-TS2,BBS12,SNRNP200,PLK4,MVK,INVS,SPATA7,CERKL,SPARC,EMC1,MYO7A,KIZ,ZNF423,SDCCAG8,BBS1,BBS2,CDH23,BBS4,NDP,TUBGCP4,BBS9,ELOVL4,PROM1,NEK2,PNPL…
Human Phenotype	HP:0011282	Abnormality of hindbrain morphology		9.978e-34	3.672e-30	2.661e-32	2.338e-31	178	1524	MKKS,MAK,ABCA4,ERCC6,ACO2,CDHR1,TMEM216,DHDDS,PDZD7,ADGRV1,FZD4,ARL6,TTC8,SAG,PANK2,CEP78,ATXN7,FAM161A,JAG1,PRCD,CC2D2A,MERTK,CIB2,OFD1,FLVCR1,CEP290,BBIP1,POMGNT1,OPA3,PRPF8,SLC7A14,ABCC6,CEP164,WDR19,NPHP3,MT-ATP6,TRIM32,MTTP,MFSD8,MT-TH,MT-TL1,MT-TP,MT-TS2,BBS12,SNRNP200,PLK4,MVK,INVS,SPATA7,CERKL,SPARC,EMC1,MYO7A,KIZ,ZNF423,SDCCAG8,BBS1,BBS2,CDH23,BBS4,NDP,TUBGCP4,BBS9,ELOVL4,PROM1,NEK2,PNPL…
Human Phenotype	HP:0003241	External genital hypoplasia		3.217e-33	1.184e-29	8.517e-32	7.484e-31	97	464	MKKS,MAK,ABCA4,ERCC6,CDHR1,TMEM216,DHDDS,ARL6,TTC8,SAG,FAM161A,PRCD,MERTK,OFD1,CEP290,BBIP1,POMGNT1,PRPF8,SLC7A14,TRIM32,BBS12,SNRNP200,SPATA7,CERKL,KIZ,SDCCAG8,BBS1,BBS2,BBS4,BBS9,PROM1,NEK2,PNPLA6,KLHL7,REEP6,SEMA4A,CA4,NPHP1,IFT27,NRL,HGSNAT,ARHGEF18,BBS5,CRB1,OTX2,GUCA1B,PRPF4,PRPF3,LRAT,ARL2BP,PDE6A,PDE6G,PDE6B,AGBL5,TUB,TULP1,FSCN2,USH2A,CLRN1,CNGB1,CNGA1,BEST1,WFS1,INPP5E,LZTFL1,IDH3B,CRX,…
Human Phenotype	HP:0002898	Embryonal neoplasm		4.461e-33	1.642e-29	1.173e-31	1.03e-30	75	271	MAK,ABCA4,CDHR1,DHDDS,FZD4,ARL6,TTC8,SAG,FAM161A,PRCD,MERTK,OFD1,POMGNT1,PRPF8,SLC7A14,SNRNP200,SPATA7,CERKL,KIZ,BBS2,NDP,PROM1,NEK2,KLHL7,REEP6,SEMA4A,CA4,NRL,HGSNAT,ARHGEF18,CRB1,GUCA1B,PRPF4,PRPF3,LRAT,ARL2BP,PDE6A,PDE6G,PDE6B,AGBL5,TUB,TULP1,FSCN2,USH2A,CLRN1,CNGB1,CNGA1,BEST1,IDH3B,CRX,ZNF513,PRPF31,IFT140,IMPDH1,IFT172,PRPF6,IMPG2,NR2E3,RB1,RBP3,RDH12,PRPH2,RGR,RHO,RLBP1,EYS,ZNF408,ROM1,RP9…
Human Phenotype	HP:0005288	Abnormality of the nares		6.795e-33	2.501e-29	1.773e-31	1.559e-30	96	458	MAK,ABCA4,CDHR1,TMEM216,DHDDS,RS1,ARL6,TTC8,SAG,FAM161A,PRCD,CC2D2A,MERTK,OFD1,CEP290,POMGNT1,PRPF8,SLC7A14,WDR19,SNRNP200,PLK4,SPATA7,CERKL,KIZ,ZNF423,BBS2,TUBGCP4,PROM1,NEK2,KLHL7,REEP6,ADAMTS18,SEMA4A,CA4,NPHP1,RPGRIP1L,NRL,HGSNAT,ARHGEF18,CRB1,OTX2,GUCA1B,PRPF4,PRPF3,SLC25A46,LRAT,ARL2BP,PDE6A,PDE6G,PDE6B,PEX1,AGBL5,TUB,TULP1,FSCN2,USH2A,CLRN1,CNGB1,CNGA1,COL2A1,BEST1,COL11A1,INPP5E,IDH3B,CRX…
Human Phenotype	HP:0009824	Upper limb undergrowth		1.136e-32	4.18e-29	2.943e-31	2.587e-30	80	315	MAK,ABCA4,CDHR1,DHDDS,ARL6,TTC8,SAG,FAM161A,JAG1,PRCD,MERTK,OFD1,POMGNT1,PRPF8,SLC7A14,WDR19,SNRNP200,SPATA7,CERKL,KIZ,BBS2,PROM1,NEK2,KLHL7,REEP6,SEMA4A,CA4,NRL,HGSNAT,ARHGEF18,CRB1,GUCA1B,PRPF4,PRPF3,LRAT,ARL2BP,PDE6A,PDE6G,PDE6B,AGBL5,TUB,TULP1,FSCN2,USH2A,CLRN1,CNGB1,CNGA1,COL2A1,BEST1,WFS1,IDH3B,CRX,ZNF513,PRPF31,IFT140,IMPDH1,IFT172,PRPF6,ALMS1,IMPG2,NR2E3,RB1,RBP3,RDH12,PRPH2,RGR,RHO,BBS10…
Human Phenotype	HP:0000407	Sensorineural hearing impairment		2.016e-32	7.418e-29	5.188e-31	4.559e-30	117	689	MAK,ABCA4,ERCC6,ACO2,CDHR1,DHDDS,PDZD7,ADGRV1,ARL6,TTC8,SAG,CEP78,FAM161A,PRCD,MERTK,TMEM126A,CIB2,OFD1,POMGNT1,PRPF8,SLC7A14,MT-ATP6,MT-TH,MT-TL1,MT-TP,MT-TS2,SNRNP200,SPATA7,CERKL,MYO7A,KIZ,BBS2,CDH23,NDP,PROM1,NEK2,PNPLA6,KLHL7,REEP6,SEMA4A,CA4,NRL,HGSNAT,ARHGEF18,OPA1,CRB1,OTX2,GUCA1B,PRPF4,PRPF3,GUCY2D,PAX2,HARS1,TSPAN12,LRAT,ARL2BP,PDE6A,PDE6G,PDE6B,GDF6,PEX1,PEX7,AGBL5,TUB,TULP1,PHYH,FSCN2…
Human Phenotype	HP:0000359	Abnormality of the inner ear		1.739e-29	6.398e-26	4.443e-28	3.905e-27	122	797	MAK,ABCA4,ERCC6,ACO2,CDHR1,DHDDS,PDZD7,ADGRV1,ARL6,TTC8,SAG,CEP78,FAM161A,PRCD,MERTK,TMEM126A,CIB2,OFD1,POMGNT1,PRPF8,SLC7A14,MT-ATP6,MT-TH,MT-TL1,MT-TP,MT-TS2,SNRNP200,MVK,SPATA7,CERKL,SPARC,MYO7A,KIZ,BBS2,CDH23,NDP,PROM1,NEK2,PNPLA6,KLHL7,REEP6,SEMA4A,CA4,NRL,HGSNAT,ARHGEF18,OPA1,CRB1,OTX2,GUCA1B,PRPF4,PRPF3,GUCY2D,TLR4,PAX2,HARS1,TSPAN12,LRAT,ARL2BP,PDE6A,PDE6G,PDE6B,GDF6,PEX1,PEX7,AGBL5,TUB,T…
Human Phenotype	HP:0011389	Functional abnormality of the inner ear		2.627e-29	9.668e-26	6.668e-28	5.859e-27	119	763	MAK,ABCA4,ERCC6,ACO2,CDHR1,DHDDS,PDZD7,ADGRV1,ARL6,TTC8,SAG,CEP78,FAM161A,PRCD,MERTK,TMEM126A,CIB2,OFD1,POMGNT1,PRPF8,SLC7A14,MT-ATP6,MT-TH,MT-TL1,MT-TP,MT-TS2,SNRNP200,MVK,SPATA7,CERKL,MYO7A,KIZ,BBS2,CDH23,NDP,PROM1,NEK2,PNPLA6,KLHL7,REEP6,SEMA4A,CA4,NRL,HGSNAT,ARHGEF18,OPA1,CRB1,OTX2,GUCA1B,PRPF4,PRPF3,GUCY2D,TLR4,PAX2,HARS1,TSPAN12,LRAT,ARL2BP,PDE6A,PDE6G,PDE6B,GDF6,PEX1,PEX7,AGBL5,TUB,TULP1,P…
Human Phenotype	HP:0200045	Abnormality of pigmentation		4.965e-29	1.827e-25	1.252e-27	1.1e-26	122	805	MAK,ABCA4,ERCC6,CDHR1,DHDDS,PDZD7,ADGRV1,FZD4,ARL6,TTC8,SAG,PANK2,CEP78,FAM161A,PRCD,C1QTNF5,MERTK,CIB2,OFD1,CEP290,POMGNT1,PRPF8,SLC7A14,ABCC6,MT-ATP6,MT-TL1,MT-TS2,SNRNP200,PLK4,MVK,SPATA7,CERKL,MYO7A,KIZ,BBS2,CDH23,NDP,TUBGCP4,PROM1,NEK2,PNPLA6,KLHL7,REEP6,SEMA4A,CA4,CACNA1F,NRL,HGSNAT,ARHGEF18,OAT,CRB1,GUCA1B,PRPF4,PRPF3,GUCY2D,TLR3,TLR4,HARS1,CDH3,RD3,PCYT1A,LRAT,ARL2BP,PDE6A,PDE6G,PDE6B,GDF…
Human Phenotype	HP:0000539	Abnormality of refraction		5.659e-29	2.083e-25	1.417e-27	1.245e-26	96	507	MKKS,ERCC6,PDZD7,ADGRV1,RS1,GPR179,FZD4,ARL6,TTC8,CEP78,JAG1,CC2D2A,TRPM1,C1QTNF5,CIB2,CEP290,BBIP1,POMGNT1,ABCC6,WDR19,NBAS,ATF6,MT-TS2,BBS12,EMC1,MYO7A,BBS1,BBS2,CDH23,BBS4,NDP,OPN1MW,GNPTG,BBS9,ELOVL4,GNAT1,GNAT2,GNB3,NPHP1,CYP4V2,CACNA1F,OAT,BBS5,TEAD1,GRM6,CRB1,PAX2,HARS1,SLC24A1,PCYT1A,PDE6C,PDE6H,PDE6B,NYX,AGBL5,CHM,TUB,LRIT3,TULP1,RAB28,USH2A,CLRN1,CNGA3,COL2A1,WHRN,BEST1,COL9A1,COL11A1,N…
Human Phenotype	HP:0100705	Abnormality of the glial cells		6.272e-29	2.308e-25	1.56e-27	1.371e-26	82	370	MAK,ABCA4,ERCC6,CDHR1,DHDDS,ARL6,TTC8,SAG,FAM161A,PRCD,MERTK,OFD1,POMGNT1,PRPF8,SLC7A14,MT-ATP6,MTTP,MT-TL1,SNRNP200,SPATA7,CERKL,KIZ,BBS2,PROM1,NEK2,KLHL7,REEP6,SEMA4A,CA4,NRL,HGSNAT,ARHGEF18,CRB1,GUCA1B,PRPF4,PRPF3,PAX2,LRAT,ARL2BP,PDE6A,PDE6G,PDE6B,AGBL5,TUB,TULP1,FSCN2,USH2A,CLRN1,CNGB1,CNGA1,BEST1,IDH3B,CRX,ZNF513,PRPS1,PRPF31,IFT140,HTRA1,IMPDH1,IFT172,LAMA1,PRPF6,IMPG2,NR2E3,RB1,RBP3,RDH12…
Human Phenotype	HP:0000429	Abnormality of the nasal alae		1.574e-28	5.792e-25	3.887e-27	3.416e-26	96	513	MAK,ABCA4,CDHR1,TMEM216,DHDDS,RS1,ARL6,TTC8,SAG,FAM161A,PRCD,CC2D2A,MERTK,OFD1,CEP290,POMGNT1,PRPF8,SLC7A14,WDR19,SNRNP200,PLK4,SPATA7,CERKL,KIZ,ZNF423,BBS2,TUBGCP4,PROM1,NEK2,KLHL7,REEP6,ADAMTS18,SEMA4A,CA4,NPHP1,RPGRIP1L,NRL,HGSNAT,ARHGEF18,CRB1,OTX2,GUCA1B,PRPF4,PRPF3,SLC25A46,LRAT,ARL2BP,PDE6A,PDE6G,PDE6B,PEX1,AGBL5,TUB,TULP1,FSCN2,USH2A,CLRN1,CNGB1,CNGA1,COL2A1,BEST1,COL11A1,INPP5E,IDH3B,CRX…
Human Phenotype	HP:0003119	Abnormal circulating lipid concentration		2.057e-28	7.571e-25	5.047e-27	4.435e-26	89	443	MAK,ABCA4,ERCC6,CDHR1,DHDDS,ARL6,TTC8,SAG,PANK2,FAM161A,JAG1,PRCD,MERTK,OFD1,POMGNT1,PRPF8,SLC7A14,MTTP,MT-TL1,SNRNP200,SPATA7,CERKL,KIZ,BBS2,GNPTG,PROM1,NEK2,KLHL7,REEP6,SEMA4A,CA4,NRL,HGSNAT,ARHGEF18,CRB1,GUCA1B,PRPF4,PRPF3,TLR3,PAX2,CEP19,CFH,LRAT,ARL2BP,PDE6A,PDE6G,PDE6B,PEX1,PEX7,AGBL5,TTPA,TUB,TULP1,PHYH,FSCN2,USH2A,CLRN1,CNGB1,CNGA1,BEST1,IDH3B,CRX,ZNF513,PRPF31,IFT140,IMPDH1,IFT172,PRPF6,…
Human Phenotype	HP:0000431	Wide nasal bridge		3.292e-28	1.212e-24	8.024e-27	7.051e-26	82	378	MAK,ABCA4,ERCC6,CDHR1,DHDDS,ARL6,TTC8,SAG,FAM161A,PRCD,MERTK,OFD1,POMGNT1,PRPF8,SLC7A14,SNRNP200,PLK4,SPATA7,CERKL,KIZ,BBS2,TUBGCP4,PROM1,NEK2,KLHL7,REEP6,SEMA4A,CA4,NRL,HGSNAT,ARHGEF18,CRB1,GUCA1B,PRPF4,PRPF3,LRAT,ARL2BP,PDE6A,PDE6G,PDE6B,PEX1,AGBL5,TUB,TULP1,FSCN2,USH2A,CLRN1,CNGB1,CNGA1,BEST1,COL11A1,IDH3B,CRX,TUBGCP6,ZNF513,PRPF31,IFT140,AHI1,IMPDH1,IFT172,PRPF6,PEX2,KIF11,IMPG2,NR2E3,RB1,RBP…
Human Phenotype	HP:0100608	Metrorrhagia		1.227e-27	4.514e-24	2.969e-26	2.61e-25	83	394	MAK,ABCA4,CDHR1,DHDDS,FZD4,ARL6,TTC8,SAG,FAM161A,PRCD,MERTK,OFD1,POMGNT1,PRPF8,SLC7A14,ABCC6,MT-ATP6,MT-TL1,SNRNP200,SPATA7,CERKL,KIZ,BBS2,CDH23,NDP,PROM1,NEK2,KLHL7,REEP6,SEMA4A,CA4,NRL,HGSNAT,ARHGEF18,CRB1,GUCA1B,PRPF4,PRPF3,TLR3,LRAT,ARL2BP,PDE6A,PDE6G,PDE6B,AGBL5,TUB,TULP1,FSCN2,USH2A,CLRN1,CNGB1,CNGA1,BEST1,IDH3B,CRX,ZNF513,PRPF31,IFT140,HTRA1,IMPDH1,IFT172,PRPF6,DMD,IMPG2,NR2E3,RB1,RBP3,RDH…
Human Phenotype	HP:0000365	Hearing impairment		2.54e-27	9.346e-24	6.108e-26	5.368e-25	149	1211	MKKS,MAK,ABCA4,ERCC6,ACO2,CDHR1,TMEM216,DHDDS,PDZD7,ADGRV1,FZD4,ARL6,TTC8,SAG,CEP78,FAM161A,PRCD,MERTK,TMEM126A,CIB2,OFD1,CEP290,BBIP1,POMGNT1,PRPF8,SLC7A14,MT-ATP6,TRIM32,MT-TH,MT-TL1,MT-TP,MT-TS2,BBS12,SNRNP200,SPATA7,CERKL,SPARC,MYO7A,KIZ,SDCCAG8,BBS1,BBS2,CDH23,BBS4,NDP,BBS9,PROM1,NEK2,PNPLA6,KLHL7,REEP6,SEMA4A,CA4,NPHP1,IFT27,NRL,HGSNAT,ARHGEF18,BBS5,OPA1,CRB1,OTX2,GUCA1B,PRPF4,PRPF3,GUCY2D,…
Human Phenotype	HP:0100699	Scarring		9.563e-27	3.519e-23	2.285e-25	2.008e-24	82	395	MAK,ABCA4,ERCC6,CDHR1,DHDDS,FZD4,ARL6,TTC8,SAG,FAM161A,JAG1,PRCD,MERTK,OFD1,POMGNT1,PRPF8,SLC7A14,ABCC6,SNRNP200,SPATA7,CERKL,KIZ,BBS2,NDP,PROM1,NEK2,KLHL7,REEP6,SEMA4A,CA4,NRL,HGSNAT,ARHGEF18,CRB1,GUCA1B,PRPF4,PRPF3,TLR3,TLR4,LRAT,ARL2BP,PDE6A,PDE6G,PDE6B,AGBL5,TUB,TULP1,FSCN2,USH2A,CLRN1,CNGB1,CNGA1,BEST1,IDH3B,CRX,ZNF513,PRPF31,IFT140,IMPDH1,IFT172,PRPF6,MFN2,IMPG2,NR2E3,RB1,RBP3,RDH12,PRPH2,R…
Human Phenotype	HP:0007843	Attenuation of retinal blood vessels		1.504e-26	5.536e-23	3.571e-25	3.139e-24	28	36	ABCA4,TTC8,PRCD,ATF6,SNRNP200,CERKL,GNAT2,PDE6A,PDE6C,PDE6G,PDE6H,AIPL1,FSCN2,USH2A,CLRN1,CNGA3,BEST1,NMNAT1,IDH3B,CNGB3,ZNF513,IFT172,RPGRIP1,RGR,EYS,C8orf37,TOPORS,RPE65
Human Phenotype	HP:0000422	Abnormality of the nasal bridge		1.68e-26	6.183e-23	3.963e-25	3.483e-24	112	726	MKKS,MAK,ABCA4,ERCC6,CDHR1,TMEM216,DHDDS,ARL6,TTC8,SAG,FAM161A,JAG1,PRCD,CC2D2A,MERTK,OFD1,CEP290,BBIP1,POMGNT1,PRPF8,SLC7A14,TRIM32,BBS12,SNRNP200,PLK4,SPATA7,CERKL,KIZ,ZNF423,SDCCAG8,BBS1,BBS2,BBS4,NDP,TUBGCP4,BBS9,PROM1,NEK2,KLHL7,REEP6,SEMA4A,CA4,NPHP1,IFT27,RPGRIP1L,NRL,HGSNAT,ARHGEF18,BBS5,CRB1,OTX2,GUCA1B,PRPF4,PRPF3,TSPAN12,LRAT,ARL2BP,PDE6A,PDE6G,PDE6B,PEX1,PEX7,AGBL5,TUB,TULP1,FSCN2,USH…
Human Phenotype	HP:0000364	Hearing abnormality		1.931e-26	7.104e-23	4.525e-25	3.977e-24	152	1277	MKKS,MAK,ABCA4,ERCC6,ACO2,CDHR1,TMEM216,DHDDS,PDZD7,ADGRV1,FZD4,ARL6,TTC8,SAG,CEP78,FAM161A,PRCD,MERTK,TMEM126A,CIB2,OFD1,CEP290,BBIP1,POMGNT1,PRPF8,SLC7A14,MT-ATP6,TRIM32,MT-TH,MT-TL1,MT-TP,MT-TS2,BBS12,SNRNP200,MVK,SPATA7,CERKL,SPARC,MYO7A,KIZ,SDCCAG8,BBS1,BBS2,CDH23,BBS4,NDP,BBS9,PROM1,NEK2,PNPLA6,KLHL7,REEP6,SEMA4A,CA4,NPHP1,IFT27,NRL,HGSNAT,ARHGEF18,BBS5,OPA1,CRB1,OTX2,GUCA1B,PRPF4,PRPF3,GUC…
Human Phenotype	HP:0030063	Neuroepithelial neoplasm		3.712e-26	1.366e-22	8.646e-25	7.598e-24	78	364	MAK,ABCA4,CDHR1,DHDDS,FZD4,ARL6,TTC8,SAG,FAM161A,PRCD,MERTK,OFD1,POMGNT1,PRPF8,SLC7A14,SNRNP200,SPATA7,CERKL,KIZ,BBS2,NDP,PROM1,NEK2,KLHL7,REEP6,SEMA4A,CA4,NRL,HGSNAT,ARHGEF18,CRB1,GUCA1B,PRPF4,PRPF3,LRAT,ARL2BP,PDE6A,PDE6G,PDE6B,AGBL5,TUB,TULP1,FSCN2,USH2A,CLRN1,CNGB1,CNGA1,BEST1,IDH3B,CRX,ZNF513,PRPF31,IFT140,HTRA1,IMPDH1,IFT172,PRPF6,ALMS1,IMPG2,NR2E3,RB1,RBP3,RDH12,PRPH2,RGR,RHO,RLBP1,EYS,ZNF…
Human Phenotype	HP:0030061	Neuroectodermal neoplasm		6.743e-26	2.481e-22	1.551e-24	1.363e-23	78	367	MAK,ABCA4,CDHR1,DHDDS,FZD4,ARL6,TTC8,SAG,FAM161A,PRCD,MERTK,OFD1,POMGNT1,PRPF8,SLC7A14,SNRNP200,SPATA7,CERKL,KIZ,BBS2,NDP,PROM1,NEK2,KLHL7,REEP6,SEMA4A,CA4,NRL,HGSNAT,ARHGEF18,CRB1,GUCA1B,PRPF4,PRPF3,LRAT,ARL2BP,PDE6A,PDE6G,PDE6B,AGBL5,TUB,TULP1,FSCN2,USH2A,CLRN1,CNGB1,CNGA1,BEST1,IDH3B,CRX,ZNF513,PRPF31,IFT140,HTRA1,IMPDH1,IFT172,PRPF6,ALMS1,IMPG2,NR2E3,RB1,RBP3,RDH12,PRPH2,RGR,RHO,RLBP1,EYS,ZNF…
Human Phenotype	HP:0030060	Nervous tissue neoplasm		6.743e-26	2.481e-22	1.551e-24	1.363e-23	78	367	MAK,ABCA4,CDHR1,DHDDS,FZD4,ARL6,TTC8,SAG,FAM161A,PRCD,MERTK,OFD1,POMGNT1,PRPF8,SLC7A14,SNRNP200,SPATA7,CERKL,KIZ,BBS2,NDP,PROM1,NEK2,KLHL7,REEP6,SEMA4A,CA4,NRL,HGSNAT,ARHGEF18,CRB1,GUCA1B,PRPF4,PRPF3,LRAT,ARL2BP,PDE6A,PDE6G,PDE6B,AGBL5,TUB,TULP1,FSCN2,USH2A,CLRN1,CNGB1,CNGA1,BEST1,IDH3B,CRX,ZNF513,PRPF31,IFT140,HTRA1,IMPDH1,IFT172,PRPF6,ALMS1,IMPG2,NR2E3,RB1,RBP3,RDH12,PRPH2,RGR,RHO,RLBP1,EYS,ZNF…
Human Phenotype	HP:0011442	Abnormality of central motor function		7.503e-26	2.761e-22	1.715e-24	1.507e-23	178	1722	MKKS,MAK,ABCA4,ERCC6,ACO2,CDHR1,TMEM216,DHDDS,PDZD7,ADGRV1,FZD4,ARL6,TTC8,SAG,PANK2,CEP78,ATXN7,FAM161A,PRCD,CC2D2A,MERTK,CIB2,OFD1,FLVCR1,CEP290,BBIP1,POMGNT1,OPA3,PRPF8,SLC7A14,ABCC6,CEP164,WDR19,NPHP3,MT-ATP6,TRIM32,MTTP,MFSD8,MT-TH,MT-TL1,MT-TP,MT-TS2,BBS12,SNRNP200,PLK4,MVK,INVS,SPATA7,CERKL,EMC1,MYO7A,KIZ,ZNF423,SDCCAG8,BBS1,BBS2,CDH23,BBS4,NDP,TUBGCP4,BBS9,ELOVL4,PROM1,NEK2,PNPLA6,KLHL7,RE…
Human Phenotype	HP:0000036	Abnormality of the penis		1.472e-25	5.416e-22	3.343e-24	2.938e-23	101	612	MKKS,MAK,ABCA4,ERCC6,CDHR1,DHDDS,ARL6,TTC8,SAG,FAM161A,PRCD,MERTK,OFD1,CEP290,BBIP1,POMGNT1,PRPF8,SLC7A14,TRIM32,MTTP,BBS12,SNRNP200,SPATA7,CERKL,KIZ,SDCCAG8,BBS1,BBS2,CDH23,BBS4,NDP,BBS9,PROM1,NEK2,PNPLA6,KLHL7,REEP6,SEMA4A,CA4,NPHP1,IFT27,NRL,HGSNAT,ARHGEF18,BBS5,CRB1,OTX2,GUCA1B,PRPF4,PRPF3,TSPAN12,LRAT,ARL2BP,PDE6A,PDE6G,PDE6B,PEX1,AGBL5,TUB,TULP1,FSCN2,USH2A,CLRN1,CNGB1,CNGA1,BEST1,INPP5E,LZ…
Human Phenotype	HP:0000080	Abnormality of reproductive system physiology		9.619e-25	3.54e-21	2.172e-23	1.909e-22	102	637	MKKS,MAK,ABCA4,ERCC6,CDHR1,DHDDS,ARL6,TTC8,SAG,FAM161A,PRCD,MERTK,OFD1,CEP290,BBIP1,POMGNT1,PRPF8,SLC7A14,TRIM32,MTTP,MT-TL1,BBS12,SNRNP200,SPATA7,CERKL,KIZ,SDCCAG8,BBS1,BBS2,CDH23,BBS4,BBS9,PROM1,NEK2,PNPLA6,KLHL7,REEP6,SEMA4A,CA4,NPHP1,IFT27,NRL,HGSNAT,ARHGEF18,BBS5,CRB1,OTX2,GUCA1B,PRPF4,PRPF3,TLR3,TLR4,CEP19,LRAT,ARL2BP,PDE6A,PDE6G,PDE6B,AGBL5,TUB,TULP1,FSCN2,USH2A,CLRN1,CNGB1,CNGA1,BEST1,WFS…
Human Phenotype	HP:0000543	Optic disc pallor		2.446e-23	9e-20	5.488e-22	4.823e-21	42	109	MAK,ABCA4,FAM161A,PRCD,MERTK,TMEM126A,MFSD8,SNRNP200,PLK4,MVK,CERKL,BBS2,TUBGCP4,CACNA1F,ARHGEF18,RTN4IP1,OPA1,NR2F1,PRPF4,HARS1,LRAT,ARL2BP,PDE6A,HK1,PDE6G,PEX1,TULP1,AIPL1,ITM2B,BEST1,NMNAT1,IDH3B,TUBGCP6,ZNF513,IFT172,KCNJ13,MFN2,RBP3,CNNM4,TRNT1,ZNF408,C8orf37
Human Phenotype	HP:0008373	Puberty and gonadal disorders		3.032e-23	1.116e-19	6.762e-22	5.943e-21	114	812	MKKS,MAK,ABCA4,ERCC6,CDHR1,DHDDS,FZD4,ARL6,TTC8,SAG,FAM161A,PRCD,MERTK,OFD1,CEP290,BBIP1,POMGNT1,PRPF8,SLC7A14,ABCC6,CEP164,WDR19,NPHP3,MT-ATP6,TRIM32,MTTP,MT-TL1,BBS12,SNRNP200,INVS,SPATA7,CERKL,KIZ,SDCCAG8,BBS1,BBS2,CDH23,BBS4,NDP,BBS9,PROM1,NEK2,PNPLA6,KLHL7,REEP6,SEMA4A,CA4,NPHP1,IFT27,NRL,HGSNAT,ARHGEF18,BBS5,CRB1,OTX2,GUCA1B,PRPF4,PRPF3,TLR3,TSPAN12,LRAT,ARL2BP,PDE6A,PDE6G,PDE6B,AGBL5,TUB,T…
Human Phenotype	HP:0000008	Abnormality of female internal genitalia		4.73e-23	1.741e-19	1.049e-21	9.216e-21	113	803	MKKS,MAK,ABCA4,ERCC6,CDHR1,DHDDS,FZD4,ARL6,TTC8,SAG,FAM161A,PRCD,MERTK,OFD1,CEP290,BBIP1,POMGNT1,PRPF8,SLC7A14,ABCC6,CEP164,WDR19,NPHP3,MT-ATP6,TRIM32,MTTP,MT-TL1,BBS12,SNRNP200,INVS,SPATA7,CERKL,KIZ,SDCCAG8,BBS1,BBS2,CDH23,BBS4,NDP,BBS9,PROM1,NEK2,PNPLA6,KLHL7,REEP6,SEMA4A,CA4,NPHP1,IFT27,NRL,HGSNAT,ARHGEF18,BBS5,CRB1,OTX2,GUCA1B,PRPF4,PRPF3,TLR3,TSPAN12,LRAT,ARL2BP,PDE6A,PDE6G,PDE6B,AGBL5,TUB,T…
Human Phenotype	HP:0009826	Limb undergrowth		4.78e-23	1.759e-19	1.053e-21	9.256e-21	86	485	MAK,ABCA4,CDHR1,DHDDS,ARL6,TTC8,SAG,FAM161A,JAG1,PRCD,MERTK,OFD1,POMGNT1,PRPF8,SLC7A14,WDR19,NBAS,SNRNP200,SPATA7,CERKL,KIZ,BBS2,PROM1,NEK2,KLHL7,REEP6,SEMA4A,CA4,NRL,HGSNAT,ARHGEF18,CRB1,GUCA1B,PRPF4,PRPF3,PCYT1A,LRAT,ARL2BP,PDE6A,PDE6G,PDE6B,PEX7,AGBL5,TUB,TULP1,PHYH,FSCN2,USH2A,CLRN1,CNGB1,CNGA1,COL2A1,BEST1,COL9A1,COL11A1,WFS1,IDH3B,CRX,ZNF513,PRPF31,IFT140,IMPDH1,IFT172,PRPF6,ALMS1,IMPG2,NR2…
Human Phenotype	HP:0001347	Hyperreflexia		6.292e-23	2.315e-19	1.378e-21	1.211e-20	96	598	MAK,ABCA4,CDHR1,DHDDS,ARL6,TTC8,SAG,PANK2,ATXN7,FAM161A,PRCD,CC2D2A,MERTK,OFD1,POMGNT1,OPA3,PRPF8,SLC7A14,MT-ATP6,MT-TL1,SNRNP200,SPATA7,CERKL,KIZ,BBS2,NDP,PROM1,NEK2,PNPLA6,KLHL7,REEP6,AFG3L2,SEMA4A,CA4,RPGRIP1L,NRL,HGSNAT,ARHGEF18,OPA1,CRB1,GUCA1B,PRPF4,PRPF3,TLR4,SLC25A46,TSPAN12,LRAT,TREX1,ARL2BP,PDE6A,PDE6G,PDE6B,PEX1,AGBL5,TUB,TULP1,FSCN2,USH2A,CLRN1,CNGB1,CNGA1,BEST1,INPP5E,IDH3B,CRX,C12or…
Human Phenotype	HP:0000545	Myopia		1.563e-22	5.752e-19	3.403e-21	2.991e-20	73	360	MKKS,PDZD7,ADGRV1,GPR179,FZD4,ARL6,TTC8,JAG1,TRPM1,CEP290,BBIP1,POMGNT1,ABCC6,WDR19,NBAS,BBS12,EMC1,MYO7A,BBS1,BBS2,BBS4,NDP,OPN1MW,GNPTG,BBS9,ELOVL4,GNAT1,GNB3,NPHP1,CYP4V2,CACNA1F,OAT,BBS5,TEAD1,GRM6,PAX2,SLC24A1,PCYT1A,PDE6B,NYX,AGBL5,CHM,TUB,LRIT3,TULP1,RAB28,USH2A,COL2A1,WHRN,COL9A1,COL11A1,LZTFL1,VCAN,CNGB3,KCNV2,LAMA1,NPHP4,TIMM8A,ALMS1,CABP4,KIF11,OPN1LW,RDH5,RGR,RHO,BBS10,TRNT1,BBS7,ZNF4…
Human Phenotype	HP:0011014	Abnormal glucose homeostasis		2.133e-22	7.849e-19	4.617e-21	4.057e-20	105	715	MKKS,MAK,ABCA4,CDHR1,DHDDS,ARL6,TTC8,SAG,FAM161A,PRCD,MERTK,OFD1,CEP290,BBIP1,POMGNT1,PRPF8,SLC7A14,TRIM32,MTTP,MT-TL1,BBS12,SNRNP200,SPATA7,CERKL,KIZ,SDCCAG8,BBS1,BBS2,CDH23,BBS4,NDP,BBS9,PROM1,NEK2,NEUROD1,PNPLA6,KLHL7,REEP6,SEMA4A,CA4,NPHP1,IFT27,NRL,HGSNAT,ARHGEF18,BBS5,CRB1,OTX2,GUCA1B,PRPF4,PRPF3,TLR3,CEP19,TSPAN12,LRAT,ARL2BP,PDE6A,PDE6G,PDE6B,AGBL5,TTPA,TUB,TULP1,FSCN2,USH2A,CLRN1,CNGB1,C…
Human Phenotype	HP:0009830	Peripheral neuropathy		2.662e-22	9.797e-19	5.729e-21	5.035e-20	101	668	MAK,ABCA4,ERCC6,ACO2,CDHR1,DHDDS,ARL6,TTC8,SAG,FAM161A,PRCD,MERTK,FBLN5,OFD1,FLVCR1,POMGNT1,OPA3,PRPF8,SLC7A14,MT-ATP6,MTTP,MT-TH,MT-TL1,MT-TP,SNRNP200,SPATA7,CERKL,KIZ,BBS2,PROM1,NEK2,PNPLA6,KLHL7,REEP6,AFG3L2,SEMA4A,CA4,NRL,HGSNAT,ARHGEF18,OPA1,CRB1,GUCA1B,PRPF4,PRPF3,TLR3,TLR4,HARS1,SLC25A46,LRAT,TREX1,ARL2BP,PDE6A,HK1,PDE6G,PDE6B,PEX7,AGBL5,TTPA,TUB,TULP1,PHYH,FSCN2,USH2A,CLRN1,CNGB1,CNGA1,BE…
Human Phenotype	HP:0001000	Abnormality of skin pigmentation		5.194e-22	1.911e-18	1.111e-20	9.766e-20	108	760	MAK,ABCA4,ERCC6,CDHR1,DHDDS,FZD4,ARL6,TTC8,SAG,PANK2,FAM161A,PRCD,C1QTNF5,MERTK,OFD1,CEP290,POMGNT1,PRPF8,SLC7A14,ABCC6,MT-ATP6,MT-TL1,SNRNP200,PLK4,MVK,SPATA7,CERKL,KIZ,BBS2,CDH23,NDP,TUBGCP4,PROM1,NEK2,PNPLA6,KLHL7,REEP6,SEMA4A,CA4,CACNA1F,NRL,HGSNAT,ARHGEF18,OAT,CRB1,GUCA1B,PRPF4,PRPF3,GUCY2D,TLR3,TLR4,CDH3,RD3,PCYT1A,LRAT,ARL2BP,PDE6A,PDE6G,PDE6B,GDF6,PEX7,AGBL5,CHM,TUB,TULP1,PHYH,AIPL1,FSCN2…
Human Phenotype	HP:0010460	Abnormality of the female genitalia		2.499e-21	9.198e-18	5.317e-20	4.672e-19	115	865	MKKS,MAK,ABCA4,ERCC6,CDHR1,DHDDS,FZD4,ARL6,TTC8,SAG,FAM161A,PRCD,MERTK,OFD1,CEP290,BBIP1,POMGNT1,PRPF8,SLC7A14,ABCC6,CEP164,WDR19,NPHP3,MT-ATP6,TRIM32,MTTP,MT-TL1,BBS12,SNRNP200,INVS,SPATA7,CERKL,KIZ,SDCCAG8,BBS1,BBS2,CDH23,BBS4,NDP,BBS9,PROM1,NEK2,PNPLA6,KLHL7,REEP6,SEMA4A,CA4,NPHP1,IFT27,NRL,HGSNAT,ARHGEF18,BBS5,CRB1,OTX2,GUCA1B,PRPF4,PRPF3,TLR3,TSPAN12,LRAT,ARL2BP,PDE6A,PDE6G,PDE6B,PEX1,AGBL5,…
Human Phenotype	HP:0000370	Abnormality of the middle ear		1.309e-20	4.816e-17	2.768e-19	2.432e-18	126	1033	MAK,ABCA4,ERCC6,ACO2,CDHR1,TMEM216,DHDDS,PDZD7,ADGRV1,ARL6,TTC8,SAG,CEP78,FAM161A,PRCD,MERTK,TMEM126A,CIB2,OFD1,POMGNT1,PRPF8,SLC7A14,MT-ATP6,MT-TH,MT-TL1,MT-TP,MT-TS2,SNRNP200,MVK,SPATA7,CERKL,SPARC,MYO7A,KIZ,SDCCAG8,BBS2,CDH23,NDP,PROM1,NEK2,PNPLA6,KLHL7,REEP6,SEMA4A,CA4,NRL,HGSNAT,ARHGEF18,OPA1,CRB1,UNC119,OTX2,GUCA1B,PRPF4,PRPF3,GUCY2D,TLR4,PAX2,HARS1,TSPAN12,PCYT1A,LRAT,ARL2BP,PDE6A,PDE6G,PD…
Human Phenotype	HP:0000140	Abnormality of the menstrual cycle		1.287e-19	4.736e-16	2.691e-18	2.365e-17	88	563	MAK,ABCA4,ERCC6,CDHR1,DHDDS,FZD4,ARL6,TTC8,SAG,FAM161A,PRCD,MERTK,OFD1,POMGNT1,PRPF8,SLC7A14,ABCC6,MT-ATP6,MT-TL1,SNRNP200,SPATA7,CERKL,KIZ,BBS2,CDH23,NDP,PROM1,NEK2,PNPLA6,KLHL7,REEP6,SEMA4A,CA4,NRL,HGSNAT,ARHGEF18,CRB1,OTX2,GUCA1B,PRPF4,PRPF3,TLR3,LRAT,ARL2BP,PDE6A,PDE6G,PDE6B,AGBL5,TUB,TULP1,FSCN2,USH2A,CLRN1,CNGB1,CNGA1,BEST1,IDH3B,CRX,ZNF513,PRPF31,IFT140,HTRA1,IMPDH1,IFT172,PRPF6,ALMS1,DMD,…
Human Phenotype	HP:0000858	Menstrual irregularities		1.287e-19	4.736e-16	2.691e-18	2.365e-17	88	563	MAK,ABCA4,ERCC6,CDHR1,DHDDS,FZD4,ARL6,TTC8,SAG,FAM161A,PRCD,MERTK,OFD1,POMGNT1,PRPF8,SLC7A14,ABCC6,MT-ATP6,MT-TL1,SNRNP200,SPATA7,CERKL,KIZ,BBS2,CDH23,NDP,PROM1,NEK2,PNPLA6,KLHL7,REEP6,SEMA4A,CA4,NRL,HGSNAT,ARHGEF18,CRB1,OTX2,GUCA1B,PRPF4,PRPF3,TLR3,LRAT,ARL2BP,PDE6A,PDE6G,PDE6B,AGBL5,TUB,TULP1,FSCN2,USH2A,CLRN1,CNGB1,CNGA1,BEST1,IDH3B,CRX,ZNF513,PRPF31,IFT140,HTRA1,IMPDH1,IFT172,PRPF6,ALMS1,DMD,…
Human Phenotype	HP:0045060	Aplasia/hypoplasia involving bones of the extremities		2.406e-19	8.854e-16	4.974e-18	4.372e-17	98	688	MKKS,MAK,ABCA4,CDHR1,DHDDS,RS1,ARL6,TTC8,SAG,FAM161A,JAG1,PRCD,MERTK,OFD1,CEP290,BBIP1,POMGNT1,PRPF8,SLC7A14,WDR19,BBS12,SNRNP200,SPATA7,CERKL,KIZ,BBS1,BBS2,BBS4,BBS9,PROM1,NEK2,KLHL7,REEP6,SEMA4A,CA4,NPHP1,NRL,HGSNAT,ARHGEF18,BBS5,CRB1,OTX2,GUCA1B,PRPF4,PRPF3,PCYT1A,LRAT,ARL2BP,PDE6A,PDE6G,PDE6B,PEX7,AGBL5,TUB,TULP1,PHYH,FSCN2,USH2A,CLRN1,CNGB1,CNGA1,COL2A1,BEST1,COL11A1,WFS1,LZTFL1,IDH3B,CRX,ZN…
Human Phenotype	HP:0009825	Aplasia involving bones of the extremities		2.406e-19	8.854e-16	4.974e-18	4.372e-17	98	688	MKKS,MAK,ABCA4,CDHR1,DHDDS,RS1,ARL6,TTC8,SAG,FAM161A,JAG1,PRCD,MERTK,OFD1,CEP290,BBIP1,POMGNT1,PRPF8,SLC7A14,WDR19,BBS12,SNRNP200,SPATA7,CERKL,KIZ,BBS1,BBS2,BBS4,BBS9,PROM1,NEK2,KLHL7,REEP6,SEMA4A,CA4,NPHP1,NRL,HGSNAT,ARHGEF18,BBS5,CRB1,OTX2,GUCA1B,PRPF4,PRPF3,PCYT1A,LRAT,ARL2BP,PDE6A,PDE6G,PDE6B,PEX7,AGBL5,TUB,TULP1,PHYH,FSCN2,USH2A,CLRN1,CNGB1,CNGA1,COL2A1,BEST1,COL11A1,WFS1,LZTFL1,IDH3B,CRX,ZN…
Human Phenotype	HP:0009815	Aplasia/hypoplasia of the extremities		5.89e-19	2.167e-15	1.211e-17	1.064e-16	100	721	MKKS,MAK,ABCA4,CDHR1,DHDDS,RS1,ARL6,TTC8,SAG,FAM161A,JAG1,PRCD,MERTK,OFD1,CEP290,BBIP1,POMGNT1,PRPF8,SLC7A14,WDR19,NBAS,BBS12,SNRNP200,SPATA7,CERKL,KIZ,BBS1,BBS2,BBS4,BBS9,PROM1,NEK2,KLHL7,REEP6,SEMA4A,CA4,NPHP1,NRL,HGSNAT,ARHGEF18,BBS5,CRB1,OTX2,GUCA1B,PRPF4,PRPF3,PCYT1A,LRAT,ARL2BP,PDE6A,PDE6G,PDE6B,PEX7,AGBL5,TUB,TULP1,PHYH,FSCN2,USH2A,CLRN1,CNGB1,CNGA1,COL2A1,BEST1,COL9A1,COL11A1,WFS1,LZTFL1,…
Human Phenotype	HP:0012210	Abnormal renal morphology		6.844e-19	2.519e-15	1.399e-17	1.23e-16	126	1076	MKKS,MAK,ABCA4,ERCC6,CDHR1,TMEM216,DHDDS,ARL6,TTC8,SAG,FAM161A,JAG1,PRCD,CC2D2A,MERTK,FBLN5,OFD1,CEP290,BBIP1,POMGNT1,PRPF8,SLC7A14,ABCC6,CEP164,WDR19,NPHP3,TRIM32,MTTP,MT-TL1,BBS12,SNRNP200,INVS,SPATA7,CERKL,KIZ,ZNF423,SDCCAG8,BBS1,BBS2,CDH23,BBS4,BBS9,CFB,PROM1,NEK2,PNPLA6,KLHL7,REEP6,C3,SEMA4A,CA4,NPHP1,IFT27,RPGRIP1L,NRL,HGSNAT,ARHGEF18,BBS5,CRB1,GUCA1B,PRPF4,PRPF3,TLR3,TLR4,PAX2,CFH,LRAT,TRE…
Human Phenotype	HP:0000148	Vaginal atresia		7.073e-19	2.603e-15	1.438e-17	1.264e-16	25	42	MKKS,ARL6,TTC8,CEP290,BBIP1,TRIM32,BBS12,SDCCAG8,BBS1,BBS2,BBS4,BBS9,PNPLA6,NPHP1,IFT27,BBS5,LZTFL1,IFT172,NPHP4,MKS1,ALMS1,WDPCP,BBS10,BBS7,C8orf37
Human Phenotype	HP:0001141	Severely reduced visual acuity		9.174e-19	3.376e-15	1.855e-17	1.63e-16	29	60	FZD4,CEP290,MT-ATP6,SPATA7,NDP,CACNA1F,CRB1,GUCY2D,TLR4,RD3,PCYT1A,LRAT,GDF6,TULP1,AIPL1,NMNAT1,CRX,IQCB1,CNGB3,ZNF513,IFT140,IMPDH1,NPHP4,KCNJ13,RPGRIP1,LCA5,RDH12,LRP5,RPE65
Human Phenotype	HP:0008770	Obsessive-compulsive trait		1.215e-18	4.469e-15	2.442e-17	2.146e-16	23	35	MKKS,ARL6,TTC8,PANK2,CEP290,BBIP1,TRIM32,BBS12,SDCCAG8,BBS1,BBS2,BBS4,BBS9,NPHP1,IFT27,BBS5,LZTFL1,IFT172,MKS1,WDPCP,BBS10,BBS7,C8orf37
Human Phenotype	HP:0010938	Abnormality of the external nose		2.159e-18	7.946e-15	4.319e-17	3.795e-16	97	695	MAK,ABCA4,CDHR1,TMEM216,DHDDS,RS1,ARL6,TTC8,SAG,FAM161A,PRCD,CC2D2A,MERTK,OFD1,CEP290,POMGNT1,PRPF8,SLC7A14,WDR19,SNRNP200,PLK4,SPATA7,CERKL,KIZ,ZNF423,BBS2,TUBGCP4,PROM1,NEK2,KLHL7,REEP6,ADAMTS18,SEMA4A,CA4,NPHP1,RPGRIP1L,NRL,HGSNAT,ARHGEF18,CRB1,OTX2,GUCA1B,PRPF4,PRPF3,SLC25A46,LRAT,ARL2BP,PDE6A,PDE6G,PDE6B,PEX1,AGBL5,TUB,TULP1,FSCN2,USH2A,CLRN1,CNGB1,CNGA1,COL2A1,BEST1,COL11A1,INPP5E,IDH3B,CRX…
Human Phenotype	HP:0007737	Bone spicule pigmentation of the retina		3.077e-18	1.132e-14	6.121e-17	5.379e-16	19	23	ABCA4,TTC8,FAM161A,PRCD,C1QTNF5,FLVCR1,SNRNP200,CRB1,FSCN2,USH2A,CLRN1,CNGB1,ZNF513,IMPDH1,RHO,EYS,RP9,RP1,C8orf37
Human Phenotype	HP:0011297	Abnormal digit morphology		3.138e-18	1.155e-14	6.208e-17	5.455e-16	127	1108	MKKS,MAK,ABCA4,ERCC6,CDHR1,TMEM216,DHDDS,RS1,ARL6,TTC8,SAG,FAM161A,JAG1,PRCD,CC2D2A,MERTK,FBLN5,OFD1,CEP290,BBIP1,POMGNT1,OPA3,PRPF8,SLC7A14,CEP164,WDR19,NBAS,TRIM32,BBS12,SNRNP200,PLK4,SPATA7,CERKL,EMC1,KIZ,ZNF423,SDCCAG8,BBS1,BBS2,BBS4,BBS9,PROM1,NEK2,PNPLA6,KLHL7,REEP6,SEMA4A,CA4,NPHP1,IFT27,RPGRIP1L,NRL,HGSNAT,ARHGEF18,BBS5,NR2F1,CRB1,OTX2,GUCA1B,PRPF4,PRPF3,TLR3,HARS1,CDH3,SLC25A46,PCYT1A,LR…
Human Phenotype	HP:0001827	Genital tract atresia		3.553e-18	1.307e-14	6.992e-17	6.144e-16	25	44	MKKS,ARL6,TTC8,CEP290,BBIP1,TRIM32,BBS12,SDCCAG8,BBS1,BBS2,BBS4,BBS9,PNPLA6,NPHP1,IFT27,BBS5,LZTFL1,IFT172,NPHP4,MKS1,ALMS1,WDPCP,BBS10,BBS7,C8orf37
Human Phenotype	HP:0001249	Intellectual disability		6.935e-18	2.552e-14	1.357e-16	1.193e-15	160	1644	MKKS,MAK,ABCA4,ERCC6,ACO2,CDHR1,TMEM216,DHDDS,ADGRV1,RS1,ARL6,TTC8,SAG,FAM161A,JAG1,PRCD,CC2D2A,MERTK,CIB2,OFD1,FLVCR1,CEP290,BBIP1,POMGNT1,OPA3,PRPF8,SLC7A14,MT-ATP6,TRIM32,MT-TL1,BBS12,SNRNP200,PLK4,MVK,SPATA7,CERKL,EMC1,MYO7A,KIZ,ZNF423,SDCCAG8,BBS1,BBS2,CDH23,BBS4,NDP,GNPTG,TUBGCP4,BBS9,ELOVL4,PROM1,NEK2,PNPLA6,KLHL7,REEP6,SEMA4A,CA4,NPHP1,IFT27,RPGRIP1L,NRL,HGSNAT,ARHGEF18,RTN4IP1,BBS5,OPA1,…
Human Phenotype	HP:0007354	Amyotrophic lateral sclerosis		1.3e-17	4.785e-14	2.532e-16	2.225e-15	84	553	MAK,ABCA4,ERCC6,CDHR1,DHDDS,ARL6,TTC8,SAG,FAM161A,PRCD,MERTK,OFD1,POMGNT1,PRPF8,SLC7A14,ABCC6,MTTP,MT-TL1,SNRNP200,SPATA7,CERKL,KIZ,BBS2,PROM1,NEK2,KLHL7,REEP6,SEMA4A,CA4,NRL,HGSNAT,ARHGEF18,CRB1,GUCA1B,PRPF4,PRPF3,TLR3,TLR4,LRAT,ARL2BP,PDE6A,PDE6G,PDE6B,PEX1,PEX7,AGBL5,TUB,TULP1,PHYH,FSCN2,USH2A,CLRN1,CNGB1,CNGA1,COL2A1,BEST1,IDH3B,CRX,ZNF513,PRPF31,IFT140,IMPDH1,IFT172,PRPF6,PEX2,IMPG2,NR2E3,RB…
Human Phenotype	HP:0000657	Oculomotor apraxia		2.154e-17	7.926e-14	4.172e-16	3.666e-15	32	82	MKKS,TMEM216,ARL6,TTC8,CC2D2A,CEP290,BBIP1,TRIM32,BBS12,SDCCAG8,BBS1,BBS2,BBS4,BBS9,AFG3L2,NPHP1,IFT27,RPGRIP1L,BBS5,INPP5E,LZTFL1,AHI1,TMEM237,IFT172,LAMA1,MKS1,PEX2,WDPCP,BBS10,BBS7,C8orf37,CSPP1
Human Phenotype	HP:0007373	Motor neuron atrophy		3.063e-17	1.127e-13	5.901e-16	5.186e-15	84	560	MAK,ABCA4,ERCC6,CDHR1,DHDDS,ARL6,TTC8,SAG,FAM161A,PRCD,MERTK,OFD1,POMGNT1,PRPF8,SLC7A14,ABCC6,MTTP,MT-TL1,SNRNP200,SPATA7,CERKL,KIZ,BBS2,PROM1,NEK2,KLHL7,REEP6,SEMA4A,CA4,NRL,HGSNAT,ARHGEF18,CRB1,GUCA1B,PRPF4,PRPF3,TLR3,TLR4,LRAT,ARL2BP,PDE6A,PDE6G,PDE6B,PEX1,PEX7,AGBL5,TUB,TULP1,PHYH,FSCN2,USH2A,CLRN1,CNGB1,CNGA1,COL2A1,BEST1,IDH3B,CRX,ZNF513,PRPF31,IFT140,IMPDH1,IFT172,PRPF6,PEX2,IMPG2,NR2E3,RB…
Human Phenotype	HP:0000598	Abnormality of the ear		4.315e-17	1.588e-13	8.27e-16	7.268e-15	166	1775	MKKS,MAK,ABCA4,ERCC6,ACO2,CDHR1,TMEM216,DHDDS,PDZD7,ADGRV1,FZD4,ARL6,TTC8,SAG,CEP78,FAM161A,JAG1,PRCD,CC2D2A,MERTK,TMEM126A,CIB2,OFD1,CEP290,BBIP1,POMGNT1,PRPF8,SLC7A14,WDR19,MT-ATP6,TRIM32,MT-TH,MT-TL1,MT-TP,MT-TS2,BBS12,SNRNP200,PLK4,MVK,SPATA7,CERKL,SPARC,MYO7A,KIZ,ZNF423,SDCCAG8,BBS1,BBS2,CDH23,BBS4,NDP,TUBGCP4,BBS9,PROM1,NEK2,PNPLA6,KLHL7,REEP6,ADAMTS18,SEMA4A,CA4,NPHP1,IFT27,RPGRIP1L,NRL,HG…
Human Phenotype	HP:0007641	Dyschromatopsia		5.05e-17	1.858e-13	9.628e-16	8.461e-15	18	22	ACO2,TMEM126A,OPA3,ATF6,OPN1MW,OPN1SW,PROM1,GNAT2,RTN4IP1,OPA1,PDE6C,PDE6H,CNGA3,BEST1,CRX,CNGB3,NR2E3,OPN1LW
Human Phenotype	HP:0000035	Abnormal testis morphology		6.135e-17	2.258e-13	1.164e-15	1.023e-14	111	913	MKKS,MAK,ABCA4,ERCC6,CDHR1,TMEM216,DHDDS,ARL6,TTC8,SAG,FAM161A,JAG1,PRCD,CC2D2A,MERTK,FBLN5,OFD1,CEP290,BBIP1,POMGNT1,PRPF8,SLC7A14,WDR19,TRIM32,BBS12,SNRNP200,SPATA7,CERKL,KIZ,SDCCAG8,BBS1,BBS2,BBS4,NDP,BBS9,ELOVL4,PROM1,NEK2,PNPLA6,KLHL7,REEP6,SEMA4A,CA4,NPHP1,IFT27,RPGRIP1L,NRL,HGSNAT,ARHGEF18,BBS5,CRB1,OTX2,GUCA1B,PRPF4,PRPF3,TLR4,TSPAN12,LRAT,ARL2BP,PDE6A,PDE6G,PDE6B,GDF6,PEX1,AGBL5,TUB,TULP…
Human Phenotype	HP:0005105	Abnormal nasal morphology		7.259e-17	2.671e-13	1.37e-15	1.204e-14	102	793	MAK,ABCA4,ERCC6,CDHR1,TMEM216,DHDDS,RS1,ARL6,TTC8,SAG,FAM161A,JAG1,PRCD,CC2D2A,MERTK,OFD1,CEP290,POMGNT1,PRPF8,SLC7A14,WDR19,SNRNP200,PLK4,SPATA7,CERKL,KIZ,ZNF423,BBS2,TUBGCP4,PROM1,NEK2,KLHL7,REEP6,ADAMTS18,SEMA4A,CA4,NPHP1,RPGRIP1L,NRL,HGSNAT,ARHGEF18,CRB1,OTX2,GUCA1B,PRPF4,PRPF3,SLC25A46,LRAT,ARL2BP,PDE6A,PDE6G,PDE6B,PEX1,AGBL5,TUB,TULP1,FSCN2,USH2A,CLRN1,CNGB1,CNGA1,COL2A1,BEST1,COL11A1,INPP5…
Human Phenotype	HP:0001162	Postaxial hand polydactyly		9.345e-17	3.439e-13	1.755e-15	1.542e-14	35	104	MKKS,TMEM216,ARL6,TTC8,CC2D2A,OFD1,CEP290,BBIP1,WDR19,TRIM32,BBS12,ZNF423,SDCCAG8,BBS1,BBS2,BBS4,BBS9,NPHP1,IFT27,RPGRIP1L,BBS5,COL2A1,INPP5E,LZTFL1,IFT140,TMEM237,IFT172,NPHP4,MKS1,ALMS1,WDPCP,BBS10,BBS7,C8orf37,CSPP1
Human Phenotype	HP:0011013	Abnormal circulating carbohydrate concentration		1.319e-16	4.854e-13	2.464e-15	2.165e-14	108	880	MKKS,MAK,ABCA4,CDHR1,DHDDS,ARL6,TTC8,SAG,FAM161A,PRCD,MERTK,OFD1,CEP290,BBIP1,POMGNT1,PRPF8,SLC7A14,TRIM32,MTTP,MT-TH,MT-TL1,MT-TP,BBS12,SNRNP200,SPATA7,CERKL,KIZ,SDCCAG8,BBS1,BBS2,CDH23,BBS4,NDP,GNPTG,BBS9,PROM1,NEK2,NEUROD1,PNPLA6,KLHL7,REEP6,SEMA4A,CA4,NPHP1,IFT27,NRL,HGSNAT,ARHGEF18,BBS5,CRB1,OTX2,GUCA1B,PRPF4,PRPF3,TLR3,CEP19,TSPAN12,LRAT,ARL2BP,PDE6A,PDE6G,PDE6B,AGBL5,TTPA,TUB,TULP1,FSCN2,U…
Human Phenotype	HP:0003117	Abnormal circulating hormone level		1.442e-16	5.306e-13	2.68e-15	2.355e-14	84	573	MAK,ABCA4,ERCC6,CDHR1,DHDDS,ARL6,TTC8,SAG,FAM161A,PRCD,MERTK,FBLN5,OFD1,POMGNT1,PRPF8,SLC7A14,ABCC6,MTTP,MT-TL1,SNRNP200,SPATA7,CERKL,KIZ,BBS2,CDH23,PROM1,NEK2,PNPLA6,KLHL7,REEP6,SEMA4A,CA4,NRL,HGSNAT,ARHGEF18,CRB1,OTX2,GUCA1B,PRPF4,PRPF3,TLR3,LRAT,ARL2BP,PDE6A,PDE6G,PDE6B,AGBL5,TUB,TULP1,FSCN2,USH2A,CLRN1,CNGB1,CNGA1,BEST1,WFS1,IDH3B,CRX,ZNF513,PRPF31,IFT140,IMPDH1,IFT172,PRPF6,ALMS1,MFN2,IMPG2,…
Human Phenotype	HP:0006496	Aplasia/hypoplasia involving bones of the upper limbs		2.273e-16	8.365e-13	4.204e-15	3.694e-14	86	601	MAK,ABCA4,CDHR1,DHDDS,RS1,ARL6,TTC8,SAG,FAM161A,JAG1,PRCD,MERTK,OFD1,POMGNT1,PRPF8,SLC7A14,WDR19,SNRNP200,SPATA7,CERKL,KIZ,BBS2,PROM1,NEK2,KLHL7,REEP6,SEMA4A,CA4,NRL,HGSNAT,ARHGEF18,CRB1,OTX2,GUCA1B,PRPF4,PRPF3,PCYT1A,LRAT,ARL2BP,PDE6A,PDE6G,PDE6B,PEX7,AGBL5,TUB,TULP1,PHYH,FSCN2,USH2A,CLRN1,CNGB1,CNGA1,COL2A1,BEST1,COL11A1,WFS1,IDH3B,CRX,ZNF513,PRPF31,IFT140,IMPDH1,IFT172,PRPF6,ALMS1,IMPG2,NR2E3,…
Human Phenotype	HP:0000489	Abnormality of globe location or size		3.721e-16	1.369e-12	6.847e-15	6.017e-14	111	933	MAK,ABCA4,ERCC6,CDHR1,TMEM216,DHDDS,RS1,FZD4,ARL6,TTC8,SAG,FAM161A,JAG1,PRCD,CC2D2A,C1QTNF5,MERTK,FBLN5,OFD1,CEP290,POMGNT1,PRPF8,SLC7A14,WDR19,NBAS,MT-TL1,SNRNP200,PLK4,SPATA7,CERKL,EMC1,KIZ,BBS2,NDP,TUBGCP4,PROM1,NEK2,KLHL7,REEP6,SEMA4A,CA4,RPGRIP1L,NRL,HGSNAT,ARHGEF18,CRB1,OTX2,GUCA1B,PRPF4,PRPF3,PAX2,TSPAN12,LRAT,ARL2BP,PDE6A,PDE6G,PDE6B,GDF6,PEX1,PEX7,AGBL5,HMX1,TUB,TULP1,PHYH,FSCN2,USH2A,CL…
Human Phenotype	HP:0004322	Short stature		5.185e-16	1.908e-12	9.492e-15	8.342e-14	123	1110	MKKS,MAK,ABCA4,ERCC6,CDHR1,TMEM216,DHDDS,ARL6,TTC8,SAG,FAM161A,PRCD,MERTK,OFD1,CEP290,BBIP1,POMGNT1,PRPF8,SLC7A14,CEP164,WDR19,NBAS,NPHP3,TRIM32,MT-TH,MT-TL1,MT-TP,BBS12,SNRNP200,PLK4,MVK,INVS,SPATA7,CERKL,SPARC,KIZ,SDCCAG8,BBS1,BBS2,BBS4,GNPTG,TUBGCP4,BBS9,PROM1,NEK2,PNPLA6,KLHL7,REEP6,SEMA4A,CA4,NPHP1,IFT27,NRL,HGSNAT,ARHGEF18,BBS5,CRB1,OTX2,GUCA1B,PRPF4,PRPF3,CDH3,PCYT1A,LRAT,ARL2BP,PDE6A,PDE6…
Human Phenotype	HP:0001255	Psychomotor developmental delay		6.374e-16	2.346e-12	1.161e-14	1.02e-13	163	1762	MKKS,MAK,ABCA4,ERCC6,ACO2,CDHR1,TMEM216,DHDDS,ADGRV1,RS1,ARL6,TTC8,SAG,FAM161A,JAG1,PRCD,CC2D2A,MERTK,CIB2,OFD1,FLVCR1,CEP290,BBIP1,POMGNT1,OPA3,PRPF8,SLC7A14,MT-ATP6,TRIM32,MT-TL1,BBS12,SNRNP200,PLK4,MVK,SPATA7,CERKL,SPARC,EMC1,MYO7A,KIZ,ZNF423,SDCCAG8,BBS1,BBS2,CDH23,BBS4,NDP,GNPTG,TUBGCP4,BBS9,ELOVL4,PROM1,NEK2,PNPLA6,KLHL7,REEP6,SEMA4A,CA4,NPHP1,IFT27,RPGRIP1L,NRL,HGSNAT,ARHGEF18,RTN4IP1,BBS5…
Human Phenotype	HP:0001956	Truncal obesity		7.825e-16	2.879e-12	1.418e-14	1.247e-13	27	62	MKKS,ARL6,TTC8,CEP290,BBIP1,TRIM32,MTTP,BBS12,SDCCAG8,BBS1,BBS2,CDH23,BBS4,BBS9,NPHP1,IFT27,BBS5,INPP5E,LZTFL1,IFT172,MKS1,ALMS1,MFN2,WDPCP,BBS10,BBS7,C8orf37
Human Phenotype	HP:0000022	Abnormality of male internal genitalia		2.193e-15	8.072e-12	3.957e-14	3.477e-13	116	1025	MKKS,MAK,ABCA4,ERCC6,CDHR1,TMEM216,DHDDS,ARL6,TTC8,SAG,FAM161A,JAG1,PRCD,CC2D2A,MERTK,FBLN5,OFD1,CEP290,BBIP1,POMGNT1,PRPF8,SLC7A14,WDR19,TRIM32,MTTP,BBS12,SNRNP200,SPATA7,CERKL,KIZ,SDCCAG8,BBS1,BBS2,CDH23,BBS4,NDP,BBS9,ELOVL4,PROM1,NEK2,PNPLA6,KLHL7,REEP6,SEMA4A,CA4,NPHP1,IFT27,RPGRIP1L,NRL,HGSNAT,ARHGEF18,BBS5,CRB1,OTX2,GUCA1B,PRPF4,PRPF3,TLR3,TLR4,CEP19,TSPAN12,LRAT,ARL2BP,PDE6A,PDE6G,PDE6B,GD…
Human Phenotype	HP:0008063	Aplasia/Hypoplasia of the lens		2.664e-15	9.803e-12	4.759e-14	4.182e-13	20	32	MKKS,ARL6,TTC8,CEP290,BBIP1,BBS12,BBS1,BBS2,BBS4,NDP,BBS9,NPHP1,BBS5,TSPAN12,HMX1,LZTFL1,NPHP4,ALMS1,BBS10,BBS7
Human Phenotype	HP:0000603	Central scotoma		2.664e-15	9.803e-12	4.759e-14	4.182e-13	20	32	ABCA4,TMEM126A,OPA3,ATF6,MT-ATP6,ELOVL4,PROM1,GNAT2,CACNA1F,RTN4IP1,OPA1,PDE6C,PDE6H,RAB28,CNGA3,C12orf65,CNGB3,MFN2,IMPG2,RBP3
Human Phenotype	HP:0007722	Retinal pigment epithelial atrophy		3.425e-15	1.26e-11	6.089e-14	5.351e-13	17	22	ABCA4,RS1,C1QTNF5,ATF6,SNRNP200,ELOVL4,PROM1,GNAT2,PDE6C,PDE6H,CNGA3,BEST1,VCAN,CNGB3,RGR,TRNT1,TOPORS
Human Phenotype	HP:0007707	Congenital aphakia		1.25e-14	4.601e-11	2.212e-13	1.944e-12	17	23	MKKS,ARL6,TTC8,CEP290,BBIP1,BBS12,BBS1,BBS2,BBS4,BBS9,NPHP1,BBS5,LZTFL1,NPHP4,ALMS1,BBS10,BBS7
Human Phenotype	HP:0007642	Congenital stationary night blindness		1.304e-14	4.799e-11	2.296e-13	2.018e-12	16	20	GPR179,SAG,TRPM1,GNAT1,CACNA1F,GRM6,SLC24A1,PDE6B,NYX,LRIT3,CABP4,RDH5,PRPH2,RHO,GRK1,RLBP1
Human Phenotype	HP:0100259	Postaxial polydactyly		1.616e-14	5.948e-11	2.832e-13	2.489e-12	36	127	MKKS,TMEM216,ARL6,TTC8,CC2D2A,OFD1,CEP290,BBIP1,WDR19,TRIM32,BBS12,ZNF423,SDCCAG8,BBS1,BBS2,BBS4,BBS9,NPHP1,IFT27,RPGRIP1L,BBS5,GDF6,COL2A1,INPP5E,LZTFL1,IFT140,TMEM237,IFT172,NPHP4,MKS1,ALMS1,WDPCP,BBS10,BBS7,C8orf37,CSPP1
Human Phenotype	HP:0000969	Edema		2.791e-14	1.027e-10	4.867e-13	4.277e-12	92	723	MKKS,MAK,ABCA4,ERCC6,CDHR1,DHDDS,ARL6,TTC8,SAG,FAM161A,PRCD,C1QTNF5,MERTK,OFD1,POMGNT1,PRPF8,SLC7A14,ABCC6,MT-TL1,SNRNP200,MVK,SPATA7,CERKL,KIZ,BBS2,PROM1,NEK2,KLHL7,REEP6,SEMA4A,CA4,NRL,HGSNAT,ARHGEF18,CRB1,GUCA1B,PRPF4,PRPF3,TLR3,TLR4,PAX2,CFH,LRAT,TREX1,ARL2BP,PDE6A,PDE6G,PDE6B,AGBL5,TUB,TULP1,FSCN2,USH2A,CLRN1,CNGB1,CNGA1,COL2A1,BEST1,COL11A1,IDH3B,CRX,ZNF513,PRPF31,IFT140,IMPDH1,IFT172,LAMA1…
Human Phenotype	HP:0002450	Abnormal motor neuron morphology		3.595e-14	1.323e-10	6.24e-13	5.483e-12	94	752	MAK,ABCA4,ERCC6,CDHR1,DHDDS,ARL6,TTC8,SAG,FAM161A,PRCD,MERTK,FBLN5,OFD1,FLVCR1,POMGNT1,PRPF8,SLC7A14,ABCC6,TRIM32,MTTP,MT-TL1,SNRNP200,SPATA7,CERKL,KIZ,BBS2,NDP,PROM1,NEK2,PNPLA6,KLHL7,REEP6,SEMA4A,CA4,NRL,HGSNAT,ARHGEF18,CRB1,GUCA1B,PRPF4,PRPF3,TLR3,TLR4,TSPAN12,LRAT,ARL2BP,PDE6A,HK1,PDE6G,PDE6B,PEX1,PEX7,AGBL5,TUB,TULP1,PHYH,FSCN2,USH2A,CLRN1,CNGB1,CNGA1,COL2A1,BEST1,IDH3B,CRX,C12orf65,ZNF513,P…
Human Phenotype	HP:0007256	Abnormal pyramidal sign		4.323e-14	1.591e-10	7.405e-13	6.508e-12	126	1213	MAK,ABCA4,ERCC6,CDHR1,DHDDS,FZD4,ARL6,TTC8,SAG,PANK2,ATXN7,FAM161A,PRCD,CC2D2A,MERTK,OFD1,CEP290,POMGNT1,OPA3,PRPF8,SLC7A14,ABCC6,MT-ATP6,MT-TH,MT-TL1,MT-TP,SNRNP200,PLK4,SPATA7,CERKL,EMC1,KIZ,BBS2,NDP,TUBGCP4,ELOVL4,PROM1,NEK2,PNPLA6,KLHL7,REEP6,AFG3L2,SEMA4A,CA4,RPGRIP1L,NRL,HGSNAT,ARHGEF18,OPA1,CRB1,OTX2,GUCA1B,PRPF4,PRPF3,GUCY2D,TLR3,TLR4,RD3,SLC25A46,TSPAN12,CFH,PCYT1A,LRAT,TREX1,ARL2BP,PDE6…
Human Phenotype	HP:0002493	Upper motor neuron dysfunction		4.323e-14	1.591e-10	7.405e-13	6.508e-12	126	1213	MAK,ABCA4,ERCC6,CDHR1,DHDDS,FZD4,ARL6,TTC8,SAG,PANK2,ATXN7,FAM161A,PRCD,CC2D2A,MERTK,OFD1,CEP290,POMGNT1,OPA3,PRPF8,SLC7A14,ABCC6,MT-ATP6,MT-TH,MT-TL1,MT-TP,SNRNP200,PLK4,SPATA7,CERKL,EMC1,KIZ,BBS2,NDP,TUBGCP4,ELOVL4,PROM1,NEK2,PNPLA6,KLHL7,REEP6,AFG3L2,SEMA4A,CA4,RPGRIP1L,NRL,HGSNAT,ARHGEF18,OPA1,CRB1,OTX2,GUCA1B,PRPF4,PRPF3,GUCY2D,TLR3,TLR4,RD3,SLC25A46,TSPAN12,CFH,PCYT1A,LRAT,TREX1,ARL2BP,PDE6…
Human Phenotype	HP:0012757	Abnormal neuron morphology		4.327e-14	1.592e-10	7.405e-13	6.508e-12	94	754	MAK,ABCA4,ERCC6,CDHR1,DHDDS,ARL6,TTC8,SAG,FAM161A,PRCD,MERTK,FBLN5,OFD1,FLVCR1,POMGNT1,PRPF8,SLC7A14,ABCC6,TRIM32,MTTP,MT-TL1,SNRNP200,SPATA7,CERKL,KIZ,BBS2,NDP,PROM1,NEK2,PNPLA6,KLHL7,REEP6,SEMA4A,CA4,NRL,HGSNAT,ARHGEF18,CRB1,GUCA1B,PRPF4,PRPF3,TLR3,TLR4,TSPAN12,LRAT,ARL2BP,PDE6A,HK1,PDE6G,PDE6B,PEX1,PEX7,AGBL5,TUB,TULP1,PHYH,FSCN2,USH2A,CLRN1,CNGB1,CNGA1,COL2A1,BEST1,IDH3B,CRX,C12orf65,ZNF513,P…
Human Phenotype	HP:0002062	Morphological abnormality of the pyramidal tract		5e-14	1.84e-10	8.479e-13	7.451e-12	126	1215	MAK,ABCA4,ERCC6,CDHR1,DHDDS,FZD4,ARL6,TTC8,SAG,PANK2,ATXN7,FAM161A,PRCD,CC2D2A,MERTK,OFD1,CEP290,POMGNT1,OPA3,PRPF8,SLC7A14,ABCC6,MT-ATP6,MT-TH,MT-TL1,MT-TP,SNRNP200,PLK4,SPATA7,CERKL,EMC1,KIZ,BBS2,NDP,TUBGCP4,ELOVL4,PROM1,NEK2,PNPLA6,KLHL7,REEP6,AFG3L2,SEMA4A,CA4,RPGRIP1L,NRL,HGSNAT,ARHGEF18,OPA1,CRB1,OTX2,GUCA1B,PRPF4,PRPF3,GUCY2D,TLR3,TLR4,RD3,SLC25A46,TSPAN12,CFH,PCYT1A,LRAT,TREX1,ARL2BP,PDE6…
Human Phenotype	HP:0002492	Abnormality of the corticospinal tract		5e-14	1.84e-10	8.479e-13	7.451e-12	126	1215	MAK,ABCA4,ERCC6,CDHR1,DHDDS,FZD4,ARL6,TTC8,SAG,PANK2,ATXN7,FAM161A,PRCD,CC2D2A,MERTK,OFD1,CEP290,POMGNT1,OPA3,PRPF8,SLC7A14,ABCC6,MT-ATP6,MT-TH,MT-TL1,MT-TP,SNRNP200,PLK4,SPATA7,CERKL,EMC1,KIZ,BBS2,NDP,TUBGCP4,ELOVL4,PROM1,NEK2,PNPLA6,KLHL7,REEP6,AFG3L2,SEMA4A,CA4,RPGRIP1L,NRL,HGSNAT,ARHGEF18,OPA1,CRB1,OTX2,GUCA1B,PRPF4,PRPF3,GUCY2D,TLR3,TLR4,RD3,SLC25A46,TSPAN12,CFH,PCYT1A,LRAT,TREX1,ARL2BP,PDE6…
Human Phenotype	HP:0007401	Macular atrophy		6.756e-14	2.486e-10	1.141e-12	1.002e-11	18	28	RS1,MERTK,ATF6,PLK4,RAX2,GUCA1A,HK1,AIPL1,BEST1,DRAM2,PRPF31,IMPG1,KCNV2,IMPG2,PRPH2,RP9,RPGR,C8orf37
Human Phenotype	HP:0001395	Hepatic fibrosis		7.251e-14	2.668e-10	1.218e-12	1.071e-11	41	172	MKKS,TMEM216,ARL6,TTC8,CC2D2A,OFD1,CEP290,BBIP1,CEP164,WDR19,NPHP3,TRIM32,MTTP,BBS12,INVS,ZNF423,SDCCAG8,BBS1,BBS2,BBS4,BBS9,PNPLA6,NPHP1,IFT27,RPGRIP1L,BBS5,PEX1,INPP5E,LZTFL1,IQCB1,IFT140,TMEM237,IFT172,NPHP4,MKS1,ALMS1,WDPCP,BBS10,BBS7,C8orf37,CSPP1
Human Phenotype	HP:0000284	Abnormality of the ocular region		8.488e-14	3.124e-10	1.42e-12	1.248e-11	135	1364	MKKS,MAK,ABCA4,ERCC6,CDHR1,TMEM216,DHDDS,RS1,FZD4,ARL6,TTC8,SAG,PANK2,FAM161A,JAG1,PRCD,CC2D2A,C1QTNF5,MERTK,FBLN5,OFD1,CEP290,BBIP1,POMGNT1,PRPF8,SLC7A14,WDR19,NBAS,TRIM32,MT-TL1,BBS12,SNRNP200,PLK4,MVK,SPATA7,CERKL,EMC1,KIZ,ZNF423,SDCCAG8,BBS1,BBS2,BBS4,NDP,TUBGCP4,BBS9,PROM1,NEK2,PNPLA6,KLHL7,REEP6,ADAMTS18,SEMA4A,CA4,NPHP1,IFT27,RPGRIP1L,NRL,HGSNAT,ARHGEF18,BBS5,CRB1,OTX2,GUCA1B,PRPF4,PRPF3,P…
Human Phenotype	HP:0011815	Cephalocele		1.462e-13	5.38e-10	2.423e-12	2.13e-11	31	99	TMEM216,CC2D2A,CEP290,POMGNT1,SPATA7,ZNF423,NPHP1,RPGRIP1L,CRB1,GUCY2D,RD3,PCYT1A,LRAT,GDF6,TULP1,AIPL1,NMNAT1,INPP5E,CRX,IQCB1,IFT140,AHI1,IMPDH1,TMEM237,MKS1,KCNJ13,RPGRIP1,LCA5,RDH12,CSPP1,RPE65
Human Phenotype	HP:0002084	Encephalocele		1.462e-13	5.38e-10	2.423e-12	2.13e-11	31	99	TMEM216,CC2D2A,CEP290,POMGNT1,SPATA7,ZNF423,NPHP1,RPGRIP1L,CRB1,GUCY2D,RD3,PCYT1A,LRAT,GDF6,TULP1,AIPL1,NMNAT1,INPP5E,CRX,IQCB1,IFT140,AHI1,IMPDH1,TMEM237,MKS1,KCNJ13,RPGRIP1,LCA5,RDH12,CSPP1,RPE65
Human Phenotype	HP:0000812	Abnormal internal genitalia		3.365e-13	1.238e-09	5.553e-12	4.88e-11	128	1273	MKKS,MAK,ABCA4,ERCC6,CDHR1,TMEM216,DHDDS,FZD4,ARL6,TTC8,SAG,FAM161A,JAG1,PRCD,CC2D2A,MERTK,FBLN5,OFD1,CEP290,BBIP1,POMGNT1,PRPF8,SLC7A14,ABCC6,CEP164,WDR19,NPHP3,MT-ATP6,TRIM32,MTTP,MT-TL1,BBS12,SNRNP200,INVS,SPATA7,CERKL,KIZ,SDCCAG8,BBS1,BBS2,CDH23,BBS4,NDP,BBS9,ELOVL4,PROM1,NEK2,PNPLA6,KLHL7,REEP6,SEMA4A,CA4,NPHP1,IFT27,RPGRIP1L,NRL,HGSNAT,ARHGEF18,BBS5,CRB1,OTX2,GUCA1B,PRPF4,PRPF3,TLR3,TLR4,CE…
Human Phenotype	HP:0000032	Abnormality of male external genitalia		4.62e-13	1.7e-09	7.59e-12	6.67e-11	113	1049	MKKS,MAK,ABCA4,ERCC6,CDHR1,TMEM216,DHDDS,ARL6,TTC8,SAG,FAM161A,JAG1,PRCD,CC2D2A,MERTK,FBLN5,OFD1,CEP290,BBIP1,POMGNT1,PRPF8,SLC7A14,WDR19,TRIM32,MTTP,BBS12,SNRNP200,SPATA7,CERKL,KIZ,SDCCAG8,BBS1,BBS2,CDH23,BBS4,NDP,BBS9,ELOVL4,PROM1,NEK2,PNPLA6,KLHL7,REEP6,SEMA4A,CA4,NPHP1,IFT27,RPGRIP1L,NRL,HGSNAT,ARHGEF18,BBS5,CRB1,OTX2,GUCA1B,PRPF4,PRPF3,TLR4,TSPAN12,LRAT,ARL2BP,PDE6A,PDE6G,PDE6B,GDF6,PEX1,AGB…
Human Phenotype	HP:0000818	Abnormality of the endocrine system		6.683e-13	2.459e-09	1.093e-11	9.606e-11	139	1460	MKKS,MAK,ABCA4,ERCC6,CDHR1,TMEM216,DHDDS,FZD4,ARL6,TTC8,SAG,FAM161A,JAG1,PRCD,CC2D2A,MERTK,FBLN5,OFD1,CEP290,BBIP1,POMGNT1,PRPF8,SLC7A14,ABCC6,CEP164,WDR19,NPHP3,MT-ATP6,TRIM32,MTTP,MT-TL1,BBS12,SNRNP200,INVS,SPATA7,CERKL,KIZ,ZNF423,SDCCAG8,BBS1,BBS2,CDH23,BBS4,NDP,BBS9,CFB,PROM1,NEK2,NEUROD1,PNPLA6,KLHL7,REEP6,C3,SEMA4A,GNB3,CA4,NPHP1,IFT27,RPGRIP1L,NRL,HGSNAT,ARHGEF18,BBS5,CRB1,OTX2,GUCA1B,PRPF…
Human Phenotype	HP:0011792	Neoplasm by histology		8.311e-13	3.059e-09	1.353e-11	1.189e-10	84	655	MAK,ABCA4,ERCC6,CDHR1,TMEM216,DHDDS,FZD4,ARL6,TTC8,SAG,FAM161A,PRCD,MERTK,OFD1,POMGNT1,PRPF8,SLC7A14,MT-ATP6,SNRNP200,SPATA7,CERKL,KIZ,BBS2,NDP,PROM1,NEK2,KLHL7,REEP6,SEMA4A,CA4,NRL,HGSNAT,ARHGEF18,CRB1,GUCA1B,PRPF4,PRPF3,TLR3,LRAT,ARL2BP,PDE6A,PDE6G,PDE6B,PEX1,AGBL5,TUB,TULP1,FSCN2,USH2A,CLRN1,CNGB1,CNGA1,BEST1,IDH3B,CRX,ZNF513,PRPF31,IFT140,HTRA1,IMPDH1,IFT172,PRPF6,ALMS1,PEX2,IMPG2,NR2E3,RB1,R…
Human Phenotype	HP:0000077	Abnormality of the kidney		1.031e-12	3.794e-09	1.671e-11	1.469e-10	131	1337	MKKS,MAK,ABCA4,ERCC6,CDHR1,TMEM216,DHDDS,ARL6,TTC8,SAG,FAM161A,JAG1,PRCD,CC2D2A,MERTK,FBLN5,OFD1,FLVCR1,CEP290,BBIP1,POMGNT1,PRPF8,SLC7A14,ABCC6,CEP164,WDR19,NPHP3,TRIM32,MTTP,MT-TL1,BBS12,SNRNP200,INVS,SPATA7,CERKL,KIZ,ZNF423,SDCCAG8,BBS1,BBS2,CDH23,BBS4,BBS9,CFB,PROM1,NEK2,PNPLA6,KLHL7,REEP6,C3,SEMA4A,CA4,NPHP1,IFT27,RPGRIP1L,NRL,HGSNAT,ARHGEF18,BBS5,CRB1,GUCA1B,PRPF4,PRPF3,TLR3,TLR4,PAX2,CFH,L…
Human Phenotype	HP:0011003	High myopia		1.24e-12	4.564e-09	2.002e-11	1.759e-10	21	45	GPR179,FZD4,TTC8,TRPM1,NDP,ELOVL4,GNAT1,CYP4V2,CACNA1F,GRM6,SLC24A1,PDE6B,NYX,LRIT3,RAB28,COL9A1,COL11A1,CNGB3,CABP4,RHO,LRP5
Human Phenotype	HP:0000811	Abnormal external genitalia		1.631e-12	6.003e-09	2.621e-11	2.304e-10	113	1066	MKKS,MAK,ABCA4,ERCC6,CDHR1,TMEM216,DHDDS,ARL6,TTC8,SAG,FAM161A,JAG1,PRCD,CC2D2A,MERTK,FBLN5,OFD1,CEP290,BBIP1,POMGNT1,PRPF8,SLC7A14,WDR19,TRIM32,MTTP,BBS12,SNRNP200,SPATA7,CERKL,KIZ,SDCCAG8,BBS1,BBS2,CDH23,BBS4,NDP,BBS9,ELOVL4,PROM1,NEK2,PNPLA6,KLHL7,REEP6,SEMA4A,CA4,NPHP1,IFT27,RPGRIP1L,NRL,HGSNAT,ARHGEF18,BBS5,CRB1,OTX2,GUCA1B,PRPF4,PRPF3,TLR4,TSPAN12,LRAT,ARL2BP,PDE6A,PDE6G,PDE6B,GDF6,PEX1,AGB…
Human Phenotype	HP:0000540	Hypermetropia		1.698e-12	6.249e-09	2.717e-11	2.388e-10	35	137	ERCC6,ADGRV1,RS1,FZD4,CEP78,C1QTNF5,CIB2,WDR19,NBAS,ATF6,MT-TS2,EMC1,MYO7A,CDH23,NDP,GNAT2,GNB3,CRB1,HARS1,PCYT1A,PDE6C,PDE6H,TULP1,USH2A,CLRN1,CNGA3,BEST1,NMNAT1,CNGB3,USH1G,PCDH15,RPGRIP1,LCA5,USH1C,LRP5
Human Phenotype	HP:0000110	Renal dysplasia		1.762e-12	6.483e-09	2.807e-11	2.466e-10	30	100	MKKS,TMEM216,ARL6,TTC8,JAG1,OFD1,CEP290,BBIP1,POMGNT1,NPHP3,TRIM32,BBS12,SDCCAG8,BBS1,BBS2,BBS4,BBS9,PNPLA6,NPHP1,IFT27,BBS5,PAX2,LZTFL1,IFT140,IFT172,MKS1,WDPCP,BBS10,BBS7,C8orf37
Human Phenotype	HP:0001350	Slurred speech		2.004e-12	7.376e-09	3.179e-11	2.794e-10	22	51	MKKS,ARL6,TTC8,CEP290,BBIP1,TRIM32,BBS12,SDCCAG8,BBS1,BBS2,BBS4,BBS9,NPHP1,IFT27,BBS5,LZTFL1,IFT172,MKS1,WDPCP,BBS10,BBS7,C8orf37
Human Phenotype	HP:0000002	Abnormality of body height		2.727e-12	1.003e-08	4.306e-11	3.784e-10	124	1241	MKKS,MAK,ABCA4,ERCC6,CDHR1,TMEM216,DHDDS,ARL6,TTC8,SAG,FAM161A,PRCD,MERTK,FBLN5,OFD1,CEP290,BBIP1,POMGNT1,PRPF8,SLC7A14,CEP164,WDR19,NBAS,NPHP3,TRIM32,MT-TH,MT-TL1,MT-TP,BBS12,SNRNP200,PLK4,MVK,INVS,SPATA7,CERKL,SPARC,KIZ,SDCCAG8,BBS1,BBS2,BBS4,GNPTG,TUBGCP4,BBS9,PROM1,NEK2,PNPLA6,KLHL7,REEP6,SEMA4A,CA4,NPHP1,IFT27,NRL,HGSNAT,ARHGEF18,BBS5,CRB1,OTX2,GUCA1B,PRPF4,PRPF3,CDH3,PCYT1A,LRAT,ARL2BP,PDE6…
Human Phenotype	HP:0007367	Atrophy/Degeneration affecting the central nervous system		3.121e-12	1.148e-08	4.908e-11	4.313e-10	124	1243	MAK,ABCA4,ERCC6,ACO2,CDHR1,DHDDS,PDZD7,ADGRV1,ARL6,TTC8,SAG,PANK2,FAM161A,PRCD,CC2D2A,MERTK,CIB2,OFD1,POMGNT1,OPA3,PRPF8,SLC7A14,ABCC6,MT-ATP6,MTTP,MFSD8,MT-TL1,SNRNP200,PLK4,MVK,SPATA7,CERKL,EMC1,MYO7A,KIZ,BBS2,CDH23,NDP,TUBGCP4,ELOVL4,PROM1,NEK2,PNPLA6,KLHL7,REEP6,AFG3L2,SEMA4A,CA4,RPGRIP1L,NRL,HGSNAT,ARHGEF18,OPA1,CRB1,OTX2,GUCA1B,PRPF4,PRPF3,TLR3,TLR4,SLC25A46,TSPAN12,LRAT,TREX1,ARL2BP,PDE6A,…
Human Phenotype	HP:0010935	Abnormality of the upper urinary tract		3.151e-12	1.159e-08	4.934e-11	4.336e-10	131	1354	MKKS,MAK,ABCA4,ERCC6,CDHR1,TMEM216,DHDDS,ARL6,TTC8,SAG,FAM161A,JAG1,PRCD,CC2D2A,MERTK,FBLN5,OFD1,FLVCR1,CEP290,BBIP1,POMGNT1,PRPF8,SLC7A14,ABCC6,CEP164,WDR19,NPHP3,TRIM32,MTTP,MT-TL1,BBS12,SNRNP200,INVS,SPATA7,CERKL,KIZ,ZNF423,SDCCAG8,BBS1,BBS2,CDH23,BBS4,BBS9,CFB,PROM1,NEK2,PNPLA6,KLHL7,REEP6,C3,SEMA4A,CA4,NPHP1,IFT27,RPGRIP1L,NRL,HGSNAT,ARHGEF18,BBS5,CRB1,GUCA1B,PRPF4,PRPF3,TLR3,TLR4,PAX2,CFH,L…
Human Phenotype	HP:0012043	Pendular nystagmus		7.782e-12	2.864e-08	1.213e-10	1.066e-09	15	22	ATF6,MT-ATP6,OPN1MW,GNAT2,CRB1,TSPAN12,PDE6C,PDE6H,AIPL1,CNGA3,CRX,CNGB3,RPGRIP1,OPN1LW,LRP5
Human Phenotype	HP:0009806	Nephrogenic diabetes insipidus		1.053e-11	3.876e-08	1.635e-10	1.437e-09	17	30	MKKS,ARL6,TTC8,CEP290,BBIP1,BBS12,BBS1,BBS2,BBS4,BBS9,NPHP1,BBS5,LZTFL1,NPHP4,ALMS1,BBS10,BBS7
Human Phenotype	HP:0002370	Poor coordination		1.157e-11	4.258e-08	1.789e-10	1.572e-09	20	44	MKKS,FZD4,ARL6,TTC8,CEP290,BBIP1,BBS12,BBS1,BBS2,BBS4,NDP,BBS9,NPHP1,BBS5,LZTFL1,NPHP4,ALMS1,BBS10,BBS7,LRP5
Human Phenotype	HP:0000315	Abnormality of the orbital region		1.636e-11	6.02e-08	2.519e-10	2.214e-09	137	1478	MKKS,MAK,ABCA4,ERCC6,CDHR1,TMEM216,DHDDS,RS1,FZD4,ARL6,TTC8,SAG,PANK2,FAM161A,JAG1,PRCD,CC2D2A,C1QTNF5,MERTK,FBLN5,OFD1,CEP290,BBIP1,POMGNT1,PRPF8,SLC7A14,WDR19,NBAS,TRIM32,MT-TL1,BBS12,SNRNP200,PLK4,MVK,SPATA7,CERKL,EMC1,KIZ,ZNF423,SDCCAG8,BBS1,BBS2,BBS4,NDP,TUBGCP4,BBS9,PROM1,NEK2,PNPLA6,KLHL7,REEP6,ADAMTS18,SEMA4A,CA4,NPHP1,IFT27,RPGRIP1L,NRL,HGSNAT,ARHGEF18,BBS5,CRB1,OTX2,GUCA1B,PRPF4,PRPF3,T…
Human Phenotype	HP:0010461	Abnormality of the male genitalia		1.887e-11	6.942e-08	2.893e-10	2.542e-09	116	1146	MKKS,MAK,ABCA4,ERCC6,CDHR1,TMEM216,DHDDS,ARL6,TTC8,SAG,FAM161A,JAG1,PRCD,CC2D2A,MERTK,FBLN5,OFD1,CEP290,BBIP1,POMGNT1,PRPF8,SLC7A14,WDR19,TRIM32,MTTP,BBS12,SNRNP200,SPATA7,CERKL,KIZ,SDCCAG8,BBS1,BBS2,CDH23,BBS4,NDP,BBS9,ELOVL4,PROM1,NEK2,PNPLA6,KLHL7,REEP6,SEMA4A,CA4,NPHP1,IFT27,RPGRIP1L,NRL,HGSNAT,ARHGEF18,BBS5,CRB1,OTX2,GUCA1B,PRPF4,PRPF3,TLR3,TLR4,CEP19,TSPAN12,LRAT,ARL2BP,PDE6A,PDE6G,PDE6B,GD…
Human Phenotype	HP:0011032	Abnormality of fluid regulation		2.195e-11	8.076e-08	3.351e-10	2.945e-09	92	799	MKKS,MAK,ABCA4,ERCC6,CDHR1,DHDDS,ARL6,TTC8,SAG,FAM161A,PRCD,C1QTNF5,MERTK,OFD1,POMGNT1,PRPF8,SLC7A14,ABCC6,MT-TL1,SNRNP200,MVK,SPATA7,CERKL,KIZ,BBS2,PROM1,NEK2,KLHL7,REEP6,SEMA4A,CA4,NRL,HGSNAT,ARHGEF18,CRB1,GUCA1B,PRPF4,PRPF3,TLR3,TLR4,PAX2,CFH,LRAT,TREX1,ARL2BP,PDE6A,PDE6G,PDE6B,AGBL5,TUB,TULP1,FSCN2,USH2A,CLRN1,CNGB1,CNGA1,COL2A1,BEST1,COL11A1,IDH3B,CRX,ZNF513,PRPF31,IFT140,IMPDH1,IFT172,LAMA1…
Human Phenotype	HP:0000483	Astigmatism		2.904e-11	1.069e-07	4.417e-10	3.881e-09	34	141	MKKS,FZD4,ARL6,TTC8,CEP78,CC2D2A,CEP290,BBIP1,MT-TS2,BBS12,EMC1,BBS1,BBS2,BBS4,NDP,BBS9,NPHP1,CACNA1F,OAT,BBS5,TEAD1,HARS1,PCYT1A,TUB,CLRN1,COL9A1,COL11A1,LZTFL1,KCNV2,NPHP4,ALMS1,BBS10,BBS7,LRP5
Human Phenotype	HP:0002817	Abnormality of the upper limb		3.497e-11	1.287e-07	5.296e-10	4.654e-09	136	1474	MKKS,MAK,ABCA4,ERCC6,CDHR1,TMEM216,DHDDS,RS1,ARL6,TTC8,SAG,FAM161A,JAG1,PRCD,CC2D2A,MERTK,FBLN5,OFD1,FLVCR1,CEP290,BBIP1,POMGNT1,OPA3,PRPF8,SLC7A14,WDR19,NBAS,MT-ATP6,TRIM32,BBS12,SNRNP200,PLK4,SPATA7,CERKL,SPARC,EMC1,KIZ,ZNF423,SDCCAG8,BBS1,BBS2,CDH23,BBS4,GNPTG,BBS9,PROM1,NEK2,PNPLA6,KLHL7,REEP6,SEMA4A,CA4,NPHP1,IFT27,RPGRIP1L,NRL,HGSNAT,ARHGEF18,BBS5,NR2F1,CRB1,OTX2,GUCA1B,PRPF4,PRPF3,TLR3,TLR…
Human Phenotype	HP:0000523	Subcapsular cataract		5.41e-11	1.991e-07	8.159e-10	7.17e-09	15	24	FZD4,OFD1,OPA3,NDP,REEP6,ADAMTS18,OAT,TSPAN12,ARL2BP,ABHD12,ALMS1,IMPG2,RBP3,ZNF408,LRP5
Human Phenotype	HP:0012243	Abnormal reproductive system morphology		9.643e-11	3.549e-07	1.448e-09	1.273e-08	128	1360	MKKS,MAK,ABCA4,ERCC6,CDHR1,TMEM216,DHDDS,FZD4,ARL6,TTC8,SAG,FAM161A,JAG1,PRCD,CC2D2A,MERTK,FBLN5,OFD1,CEP290,BBIP1,POMGNT1,PRPF8,SLC7A14,ABCC6,CEP164,WDR19,NPHP3,MT-ATP6,TRIM32,MTTP,MT-TL1,BBS12,SNRNP200,INVS,SPATA7,CERKL,KIZ,SDCCAG8,BBS1,BBS2,CDH23,BBS4,NDP,BBS9,ELOVL4,PROM1,NEK2,PNPLA6,KLHL7,REEP6,SEMA4A,CA4,NPHP1,IFT27,RPGRIP1L,NRL,HGSNAT,ARHGEF18,BBS5,CRB1,OTX2,GUCA1B,PRPF4,PRPF3,TLR3,TLR4,CE…
Human Phenotype	HP:0002186	Apraxia		1.351e-10	4.972e-07	2.021e-09	1.776e-08	34	148	MKKS,TMEM216,ARL6,TTC8,PANK2,CC2D2A,CEP290,BBIP1,TRIM32,BBS12,SDCCAG8,BBS1,BBS2,BBS4,BBS9,AFG3L2,NPHP1,IFT27,RPGRIP1L,BBS5,TREX1,INPP5E,LZTFL1,AHI1,TMEM237,IFT172,LAMA1,MKS1,PEX2,WDPCP,BBS10,BBS7,C8orf37,CSPP1
Human Phenotype	HP:0000366	Abnormality of the nose		2.165e-10	7.967e-07	3.226e-09	2.835e-08	125	1325	MKKS,MAK,ABCA4,ERCC6,CDHR1,TMEM216,DHDDS,RS1,ARL6,TTC8,SAG,FAM161A,JAG1,PRCD,CC2D2A,MERTK,OFD1,CEP290,BBIP1,POMGNT1,PRPF8,SLC7A14,WDR19,TRIM32,MT-TL1,BBS12,SNRNP200,PLK4,SPATA7,CERKL,KIZ,ZNF423,SDCCAG8,BBS1,BBS2,CDH23,BBS4,NDP,TUBGCP4,BBS9,PROM1,NEK2,KLHL7,REEP6,ADAMTS18,SEMA4A,CA4,NPHP1,IFT27,RPGRIP1L,NRL,HGSNAT,ARHGEF18,BBS5,CRB1,UNC119,OTX2,GUCA1B,PRPF4,PRPF3,SLC25A46,TSPAN12,LRAT,ARL2BP,PDE6A…
Human Phenotype	HP:0001829	Foot polydactyly		2.406e-10	8.853e-07	3.555e-09	3.124e-08	30	118	MKKS,TMEM216,ARL6,TTC8,CC2D2A,OFD1,CEP290,BBIP1,WDR19,BBS12,ZNF423,BBS1,BBS2,BBS4,BBS9,NPHP1,RPGRIP1L,BBS5,INPP5E,LZTFL1,IFT140,AHI1,TMEM237,IFT172,NPHP4,MKS1,ALMS1,BBS10,BBS7,CSPP1
Human Phenotype	HP:0009136	Duplication involving bones of the feet		2.406e-10	8.853e-07	3.555e-09	3.124e-08	30	118	MKKS,TMEM216,ARL6,TTC8,CC2D2A,OFD1,CEP290,BBIP1,WDR19,BBS12,ZNF423,BBS1,BBS2,BBS4,BBS9,NPHP1,RPGRIP1L,BBS5,INPP5E,LZTFL1,IFT140,AHI1,TMEM237,IFT172,NPHP4,MKS1,ALMS1,BBS10,BBS7,CSPP1
Human Phenotype	HP:0006817	Aplasia/Hypoplasia of the cerebellar vermis		2.827e-10	1.04e-06	4.144e-09	3.642e-08	38	187	TMEM216,CC2D2A,OFD1,CEP290,POMGNT1,CEP164,NPHP3,MVK,SPATA7,ZNF423,NPHP1,RPGRIP1L,CRB1,GUCY2D,RD3,PCYT1A,LRAT,GDF6,TULP1,AIPL1,NMNAT1,INPP5E,CRX,IQCB1,IFT140,AHI1,IMPDH1,TMEM237,IFT172,LAMA1,MKS1,KCNJ13,RPGRIP1,LCA5,RDH12,BBS10,CSPP1,RPE65
Human Phenotype	HP:0001320	Cerebellar vermis hypoplasia		2.827e-10	1.04e-06	4.144e-09	3.642e-08	38	187	TMEM216,CC2D2A,OFD1,CEP290,POMGNT1,CEP164,NPHP3,MVK,SPATA7,ZNF423,NPHP1,RPGRIP1L,CRB1,GUCY2D,RD3,PCYT1A,LRAT,GDF6,TULP1,AIPL1,NMNAT1,INPP5E,CRX,IQCB1,IFT140,AHI1,IMPDH1,TMEM237,IFT172,LAMA1,MKS1,KCNJ13,RPGRIP1,LCA5,RDH12,BBS10,CSPP1,RPE65
Human Phenotype	HP:0001877	Abnormal erythrocyte morphology		4.714e-10	1.735e-06	6.83e-09	6.003e-08	94	867	MAK,ABCA4,CDHR1,DHDDS,ARL6,TTC8,SAG,PANK2,FAM161A,JAG1,PRCD,MERTK,OFD1,POMGNT1,PRPF8,SLC7A14,ABCC6,WDR19,MTTP,MT-TL1,SNRNP200,MVK,SPATA7,CERKL,KIZ,BBS2,CFB,PROM1,NEK2,KLHL7,REEP6,C3,SEMA4A,CA4,NPHP1,NRL,HGSNAT,ARHGEF18,CRB1,GUCA1B,PRPF4,PRPF3,TLR3,PAX2,CFH,LRAT,TREX1,ARL2BP,PDE6A,HK1,PDE6G,PDE6B,AGBL5,TUB,PGK1,TULP1,FSCN2,USH2A,CLRN1,CNGB1,CNGA1,BEST1,WFS1,IDH3B,CRX,ZNF513,PRPF31,IFT140,IMPDH1,IF…
Human Phenotype	HP:0012130	Abnormal erythroid lineage cell morphology		4.714e-10	1.735e-06	6.83e-09	6.003e-08	94	867	MAK,ABCA4,CDHR1,DHDDS,ARL6,TTC8,SAG,PANK2,FAM161A,JAG1,PRCD,MERTK,OFD1,POMGNT1,PRPF8,SLC7A14,ABCC6,WDR19,MTTP,MT-TL1,SNRNP200,MVK,SPATA7,CERKL,KIZ,BBS2,CFB,PROM1,NEK2,KLHL7,REEP6,C3,SEMA4A,CA4,NPHP1,NRL,HGSNAT,ARHGEF18,CRB1,GUCA1B,PRPF4,PRPF3,TLR3,PAX2,CFH,LRAT,TREX1,ARL2BP,PDE6A,HK1,PDE6G,PDE6B,AGBL5,TUB,PGK1,TULP1,FSCN2,USH2A,CLRN1,CNGB1,CNGA1,BEST1,WFS1,IDH3B,CRX,ZNF513,PRPF31,IFT140,IMPDH1,IF…
Human Phenotype	HP:0010973	Abnormality of erythroid lineage cell		4.714e-10	1.735e-06	6.83e-09	6.003e-08	94	867	MAK,ABCA4,CDHR1,DHDDS,ARL6,TTC8,SAG,PANK2,FAM161A,JAG1,PRCD,MERTK,OFD1,POMGNT1,PRPF8,SLC7A14,ABCC6,WDR19,MTTP,MT-TL1,SNRNP200,MVK,SPATA7,CERKL,KIZ,BBS2,CFB,PROM1,NEK2,KLHL7,REEP6,C3,SEMA4A,CA4,NPHP1,NRL,HGSNAT,ARHGEF18,CRB1,GUCA1B,PRPF4,PRPF3,TLR3,PAX2,CFH,LRAT,TREX1,ARL2BP,PDE6A,HK1,PDE6G,PDE6B,AGBL5,TUB,PGK1,TULP1,FSCN2,USH2A,CLRN1,CNGB1,CNGA1,BEST1,WFS1,IDH3B,CRX,ZNF513,PRPF31,IFT140,IMPDH1,IF…
Human Phenotype	HP:0009115	Aplasia/hypoplasia involving the skeleton		5.392e-10	1.984e-06	7.782e-09	6.839e-08	110	1105	MKKS,MAK,ABCA4,ERCC6,CDHR1,TMEM216,DHDDS,RS1,ARL6,TTC8,SAG,FAM161A,JAG1,PRCD,CC2D2A,MERTK,OFD1,CEP290,BBIP1,POMGNT1,PRPF8,SLC7A14,WDR19,NBAS,BBS12,SNRNP200,PLK4,SPATA7,CERKL,EMC1,KIZ,BBS1,BBS2,BBS4,BBS9,PROM1,NEK2,KLHL7,REEP6,SEMA4A,CA4,NPHP1,RPGRIP1L,NRL,HGSNAT,ARHGEF18,BBS5,CRB1,OTX2,GUCA1B,PRPF4,PRPF3,PCYT1A,LRAT,ARL2BP,PDE6A,PDE6G,PDE6B,PEX1,PEX7,AGBL5,TUB,TULP1,PHYH,FSCN2,USH2A,CLRN1,CNGB1,C…
Human Phenotype	HP:0000493	Abnormal foveal morphology		5.637e-10	2.074e-06	8.103e-09	7.121e-08	17	36	ABCA4,C1QTNF5,ATF6,ELOVL4,PROM1,GNAT2,CACNA1F,PDE6C,PDE6H,GDF6,RAB28,CNGA3,CRX,CNGB3,RBP4,HMCN1,C8orf37
Human Phenotype	HP:0008724	Hypoplasia of the ovary		7.887e-10	2.902e-06	1.125e-08	9.886e-08	22	65	MKKS,ARL6,TTC8,CEP290,BBIP1,TRIM32,BBS12,SDCCAG8,BBS1,BBS2,BBS4,BBS9,NPHP1,IFT27,BBS5,LZTFL1,IFT172,MKS1,WDPCP,BBS10,BBS7,C8orf37
Human Phenotype	HP:0010462	Aplasia/Hypoplasia of the ovary		7.887e-10	2.902e-06	1.125e-08	9.886e-08	22	65	MKKS,ARL6,TTC8,CEP290,BBIP1,TRIM32,BBS12,SDCCAG8,BBS1,BBS2,BBS4,BBS9,NPHP1,IFT27,BBS5,LZTFL1,IFT172,MKS1,WDPCP,BBS10,BBS7,C8orf37
Human Phenotype	HP:0002334	Abnormality of the cerebellar vermis		9.588e-10	3.529e-06	1.362e-08	1.197e-07	38	194	TMEM216,CC2D2A,OFD1,CEP290,POMGNT1,CEP164,NPHP3,MVK,SPATA7,ZNF423,NPHP1,RPGRIP1L,CRB1,GUCY2D,RD3,PCYT1A,LRAT,GDF6,TULP1,AIPL1,NMNAT1,INPP5E,CRX,IQCB1,IFT140,AHI1,IMPDH1,TMEM237,IFT172,LAMA1,MKS1,KCNJ13,RPGRIP1,LCA5,RDH12,BBS10,CSPP1,RPE65
Human Phenotype	HP:0002141	Gait imbalance		1.711e-09	6.297e-06	2.413e-08	2.12e-07	17	38	MKKS,ARL6,TTC8,CEP290,BBIP1,BBS12,BBS1,BBS2,BBS4,BBS9,NPHP1,BBS5,LZTFL1,NPHP4,ALMS1,BBS10,BBS7
Human Phenotype	HP:0100683	Abnormality of balance		1.711e-09	6.297e-06	2.413e-08	2.12e-07	17	38	MKKS,ARL6,TTC8,CEP290,BBIP1,BBS12,BBS1,BBS2,BBS4,BBS9,NPHP1,BBS5,LZTFL1,NPHP4,ALMS1,BBS10,BBS7
Human Phenotype	HP:0000003	Multicystic kidney dysplasia		2.622e-09	9.649e-06	3.683e-08	3.236e-07	35	172	MKKS,TMEM216,ARL6,TTC8,CC2D2A,OFD1,CEP290,BBIP1,NPHP3,TRIM32,BBS12,INVS,ZNF423,SDCCAG8,BBS1,BBS2,BBS4,BBS9,NPHP1,IFT27,RPGRIP1L,BBS5,PAX2,PEX1,INPP5E,LZTFL1,TMEM237,IFT172,MKS1,PEX2,WDPCP,BBS10,BBS7,C8orf37,CSPP1
Human Phenotype	HP:0011355	Localized skin lesion		2.695e-09	9.916e-06	3.77e-08	3.313e-07	85	764	MAK,ABCA4,ERCC6,CDHR1,DHDDS,ARL6,TTC8,SAG,FAM161A,JAG1,PRCD,MERTK,OFD1,POMGNT1,PRPF8,SLC7A14,ABCC6,MT-TL1,SNRNP200,MVK,SPATA7,CERKL,KIZ,BBS2,CDH23,ELOVL4,PROM1,NEK2,KLHL7,REEP6,SEMA4A,CA4,NRL,HGSNAT,ARHGEF18,CRB1,GUCA1B,PRPF4,PRPF3,TLR4,CDH3,LRAT,TREX1,ARL2BP,PDE6A,PDE6G,PDE6B,AGBL5,TTPA,TUB,TULP1,FSCN2,USH2A,CLRN1,CNGB1,CNGA1,COL2A1,BEST1,IDH3B,CRX,ZNF513,PRPF31,IFT140,IMPDH1,IFT172,PRPF6,KIF11,…
Human Phenotype	HP:0010696	Polar cataract		2.888e-09	1.063e-05	4.026e-08	3.538e-07	17	39	FZD4,OFD1,OPA3,BBS2,NDP,REEP6,ADAMTS18,OAT,TSPAN12,ARL2BP,ITM2B,ABHD12,ALMS1,IMPG2,RBP3,ZNF408,LRP5
Human Phenotype	HP:0007688	Undetectable light- and dark-adapted electroretinogram		3.585e-09	1.319e-05	4.959e-08	4.358e-07	9	9	CERKL,AIPL1,CLRN1,IMPDH1,RPGRIP1,NR2E3,RHO,RP9,RP1
Human Phenotype	HP:0007994	Peripheral visual field loss		3.585e-09	1.319e-05	4.959e-08	4.358e-07	9	9	PROM1,SEMA4A,GUCY2D,PCYT1A,PDE6A,AGBL5,CNGB1,CRX,ZNF513
Human Phenotype	HP:0001250	Seizures		4.283e-09	1.576e-05	5.903e-08	5.188e-07	133	1508	MAK,ABCA4,ERCC6,ACO2,CDHR1,TMEM216,DHDDS,ADGRV1,RS1,ARL6,TTC8,SAG,PANK2,FAM161A,PRCD,CC2D2A,MERTK,OFD1,CEP290,POMGNT1,PRPF8,SLC7A14,CEP164,MT-ATP6,MFSD8,MT-TH,MT-TL1,MT-TP,SNRNP200,PLK4,MVK,SPATA7,CERKL,EMC1,KIZ,ZNF423,BBS2,CDH23,NDP,TUBGCP4,ELOVL4,PROM1,NEK2,KLHL7,REEP6,AFG3L2,SEMA4A,CA4,NPHP1,RPGRIP1L,NRL,HGSNAT,ARHGEF18,CRB1,OTX2,GUCA1B,PRPF4,PRPF3,GUCY2D,TLR3,TLR4,PAX2,RD3,TSPAN12,CFH,PCYT1A,…
Human Phenotype	HP:0005561	Abnormality of bone marrow cell morphology		4.662e-09	1.715e-05	6.401e-08	5.625e-07	98	958	MAK,ABCA4,CDHR1,DHDDS,ARL6,TTC8,SAG,PANK2,FAM161A,JAG1,PRCD,MERTK,OFD1,POMGNT1,PRPF8,SLC7A14,ABCC6,WDR19,MTTP,MT-TL1,SNRNP200,MVK,SPATA7,CERKL,KIZ,BBS2,CFB,PROM1,NEK2,KLHL7,REEP6,C3,SEMA4A,CA4,NPHP1,NRL,HGSNAT,ARHGEF18,CRB1,UNC119,GUCA1B,PRPF4,PRPF3,TLR3,TLR4,PAX2,CFH,LRAT,TREX1,ARL2BP,PDE6A,HK1,PDE6G,PDE6B,PEX7,AGBL5,TUB,PGK1,TULP1,PHYH,FSCN2,USH2A,CLRN1,CNGB1,CNGA1,BEST1,WFS1,IDH3B,CRX,ZNF513,P…
Human Phenotype	HP:0001756	Vestibular hypofunction		6.58e-09	2.422e-05	8.969e-08	7.882e-07	12	18	ADGRV1,CEP78,CIB2,MT-TS2,MYO7A,CDH23,HARS1,USH2A,CLRN1,USH1G,PCDH15,USH1C
Human Phenotype	HP:0011512	Hyperpigmentation of the fundus		6.58e-09	2.422e-05	8.969e-08	7.882e-07	12	18	ABCA4,ERCC6,EFEMP1,JAG1,MT-ATP6,MT-TL1,ELOVL4,PROM1,CAPN5,CFH,CACNA2D4,RCBTB1
Human Phenotype	HP:0000486	Strabismus		7.126e-09	2.622e-05	9.677e-08	8.504e-07	80	708	MKKS,ERCC6,ACO2,TMEM216,GPR179,FZD4,ARL6,TTC8,JAG1,CC2D2A,TRPM1,C1QTNF5,TMEM126A,OFD1,CEP290,BBIP1,POMGNT1,NBAS,ATF6,MT-ATP6,MT-TL1,BBS12,PLK4,EMC1,ZNF423,BBS1,BBS2,BBS4,NDP,TUBGCP4,BBS9,ELOVL4,PNPLA6,GNAT1,GNAT2,NPHP1,CACNA1F,RPGRIP1L,BBS5,GRM6,OPA1,NR2F1,CRB1,OTX2,PAX2,SLC24A1,CDH3,TSPAN12,TREX1,PDE6C,PDE6H,PDE6B,PEX1,NYX,LRIT3,CNGA3,BEST1,COL11A1,INPP5E,LZTFL1,TUBGCP6,C12orf65,CNGB3,AHI1,TMEM2…
Human Phenotype	HP:0000759	Abnormal peripheral nervous system morphology		8.912e-09	3.28e-05	1.206e-07	1.06e-06	117	1260	MAK,ABCA4,ERCC6,ACO2,CDHR1,DHDDS,ARL6,TTC8,SAG,PANK2,FAM161A,JAG1,PRCD,MERTK,FBLN5,OFD1,FLVCR1,CEP290,POMGNT1,OPA3,PRPF8,SLC7A14,MT-ATP6,TRIM32,MTTP,MT-TH,MT-TL1,MT-TP,SNRNP200,SPATA7,CERKL,EMC1,KIZ,BBS2,CDH23,ELOVL4,PROM1,NEK2,PNPLA6,KLHL7,REEP6,AFG3L2,SEMA4A,CA4,IFT27,NRL,HGSNAT,ARHGEF18,OPA1,CRB1,OTX2,GUCA1B,PRPF4,PRPF3,TLR3,TLR4,HARS1,SLC25A46,LRAT,TREX1,ARL2BP,PDE6A,HK1,PDE6G,PDE6B,GDF6,PEX1…
Human Phenotype	HP:0000426	Prominent nasal bridge		9.525e-09	3.505e-05	1.284e-07	1.128e-06	32	152	MKKS,ERCC6,TMEM216,ARL6,TTC8,CC2D2A,CEP290,BBIP1,TRIM32,BBS12,ZNF423,SDCCAG8,BBS1,BBS2,BBS4,BBS9,NPHP1,IFT27,RPGRIP1L,BBS5,INPP5E,LZTFL1,AHI1,TMEM237,IFT172,MKS1,RB1,WDPCP,BBS10,BBS7,C8orf37,CSPP1
Human Phenotype	HP:0000107	Renal cyst		1.016e-08	3.74e-05	1.365e-07	1.2e-06	42	249	MKKS,TMEM216,ARL6,TTC8,JAG1,CC2D2A,FBLN5,OFD1,CEP290,BBIP1,WDR19,NPHP3,TRIM32,BBS12,INVS,ZNF423,SDCCAG8,BBS1,BBS2,BBS4,BBS9,PNPLA6,NPHP1,IFT27,RPGRIP1L,BBS5,PAX2,PEX1,INPP5E,LZTFL1,IFT140,TMEM237,IFT172,NPHP4,MKS1,PEX2,WDPCP,BBS10,BBS7,LRP5,C8orf37,CSPP1
Human Phenotype	HP:0003774	Stage 5 chronic kidney disease		1.443e-08	5.309e-05	1.931e-07	1.697e-06	40	231	MKKS,TMEM216,ARL6,TTC8,CC2D2A,CEP290,BBIP1,ABCC6,CEP164,WDR19,NPHP3,TRIM32,MTTP,BBS12,INVS,ZNF423,SDCCAG8,BBS1,BBS2,BBS4,BBS9,PNPLA6,NPHP1,IFT27,BBS5,TLR3,PAX2,CFH,LZTFL1,IQCB1,IFT140,AHI1,TMEM237,IFT172,NPHP4,MKS1,WDPCP,BBS10,BBS7,C8orf37
Human Phenotype	HP:0000078	Abnormality of the genital system		1.905e-08	7.012e-05	2.54e-07	2.233e-06	129	1469	MKKS,MAK,ABCA4,ERCC6,CDHR1,TMEM216,DHDDS,FZD4,ARL6,TTC8,SAG,FAM161A,JAG1,PRCD,CC2D2A,MERTK,FBLN5,OFD1,CEP290,BBIP1,POMGNT1,PRPF8,SLC7A14,ABCC6,CEP164,WDR19,NPHP3,MT-ATP6,TRIM32,MTTP,MT-TL1,BBS12,SNRNP200,INVS,SPATA7,CERKL,KIZ,SDCCAG8,BBS1,BBS2,CDH23,BBS4,NDP,BBS9,ELOVL4,PROM1,NEK2,PNPLA6,KLHL7,REEP6,SEMA4A,CA4,NPHP1,IFT27,RPGRIP1L,NRL,HGSNAT,ARHGEF18,BBS5,CRB1,OTX2,GUCA1B,PRPF4,PRPF3,TLR3,TLR4,CE…
Human Phenotype	HP:0001161	Hand polydactyly		2.243e-08	8.253e-05	2.979e-07	2.618e-06	37	204	MKKS,TMEM216,ARL6,TTC8,CC2D2A,OFD1,CEP290,BBIP1,WDR19,TRIM32,BBS12,ZNF423,SDCCAG8,BBS1,BBS2,BBS4,BBS9,PNPLA6,NPHP1,IFT27,RPGRIP1L,BBS5,COL2A1,INPP5E,LZTFL1,IFT140,AHI1,TMEM237,IFT172,NPHP4,MKS1,ALMS1,WDPCP,BBS10,BBS7,C8orf37,CSPP1
Human Phenotype	HP:0007803	Monochromacy		3.23e-08	0.0001188	4.26e-07	3.743e-06	9	10	ATF6,OPN1MW,GNAT2,PDE6C,PDE6H,CNGA3,CNGB3,OPN1LW,CNNM4
Human Phenotype	HP:0011504	Bull's eye maculopathy		3.23e-08	0.0001188	4.26e-07	3.743e-06	9	10	ABCA4,MFSD8,RIMS1,SPATA7,RAX2,LRAT,CNGB3,LCA5,RPE65
Human Phenotype	HP:0000549	Abnormal conjugate eye movement		4.532e-08	0.0001668	5.956e-07	5.234e-06	80	733	MKKS,ERCC6,ACO2,TMEM216,GPR179,FZD4,ARL6,TTC8,JAG1,CC2D2A,TRPM1,C1QTNF5,TMEM126A,OFD1,CEP290,BBIP1,POMGNT1,NBAS,ATF6,MT-ATP6,MT-TL1,BBS12,PLK4,EMC1,ZNF423,BBS1,BBS2,BBS4,NDP,TUBGCP4,BBS9,ELOVL4,PNPLA6,GNAT1,GNAT2,NPHP1,CACNA1F,RPGRIP1L,BBS5,GRM6,OPA1,NR2F1,CRB1,OTX2,PAX2,SLC24A1,CDH3,TSPAN12,TREX1,PDE6C,PDE6H,PDE6B,PEX1,NYX,LRIT3,CNGA3,BEST1,COL11A1,INPP5E,LZTFL1,TUBGCP6,C12orf65,CNGB3,AHI1,TMEM2…
Human Phenotype	HP:0008499	High hypermetropia		4.655e-08	0.0001713	6.097e-07	5.358e-06	17	45	ADGRV1,CEP78,C1QTNF5,CIB2,WDR19,MT-TS2,MYO7A,CDH23,CRB1,HARS1,PCYT1A,USH2A,CLRN1,USH1G,PCDH15,RPGRIP1,USH1C
Human Phenotype	HP:0012377	Hemianopia		4.708e-08	0.0001732	6.143e-07	5.399e-06	15	34	PDZD7,ADGRV1,CEP78,CIB2,MT-TL1,MT-TS2,MYO7A,CDH23,HARS1,USH2A,CLRN1,WHRN,USH1G,PCDH15,USH1C
Human Phenotype	HP:0009997	Duplication of phalanx of hand		4.73e-08	0.0001741	6.151e-07	5.406e-06	37	209	MKKS,TMEM216,ARL6,TTC8,CC2D2A,OFD1,CEP290,BBIP1,WDR19,TRIM32,BBS12,ZNF423,SDCCAG8,BBS1,BBS2,BBS4,BBS9,PNPLA6,NPHP1,IFT27,RPGRIP1L,BBS5,COL2A1,INPP5E,LZTFL1,IFT140,AHI1,TMEM237,IFT172,NPHP4,MKS1,ALMS1,WDPCP,BBS10,BBS7,C8orf37,CSPP1
Human Phenotype	HP:0004275	Duplication of hand bones		5.475e-08	0.0002015	7.069e-07	6.212e-06	37	210	MKKS,TMEM216,ARL6,TTC8,CC2D2A,OFD1,CEP290,BBIP1,WDR19,TRIM32,BBS12,ZNF423,SDCCAG8,BBS1,BBS2,BBS4,BBS9,PNPLA6,NPHP1,IFT27,RPGRIP1L,BBS5,COL2A1,INPP5E,LZTFL1,IFT140,AHI1,TMEM237,IFT172,NPHP4,MKS1,ALMS1,WDPCP,BBS10,BBS7,C8orf37,CSPP1
Human Phenotype	HP:0009142	Duplication of bones involving the upper extremities		5.475e-08	0.0002015	7.069e-07	6.212e-06	37	210	MKKS,TMEM216,ARL6,TTC8,CC2D2A,OFD1,CEP290,BBIP1,WDR19,TRIM32,BBS12,ZNF423,SDCCAG8,BBS1,BBS2,BBS4,BBS9,PNPLA6,NPHP1,IFT27,RPGRIP1L,BBS5,COL2A1,INPP5E,LZTFL1,IFT140,AHI1,TMEM237,IFT172,NPHP4,MKS1,ALMS1,WDPCP,BBS10,BBS7,C8orf37,CSPP1
Human Phenotype	HP:0002230	Generalized hirsutism		6.476e-08	0.0002383	8.333e-07	7.323e-06	25	102	MKKS,ARL6,TTC8,CEP290,BBIP1,TRIM32,MT-TL1,BBS12,SDCCAG8,BBS1,BBS2,CDH23,BBS4,BBS9,NPHP1,IFT27,BBS5,LZTFL1,IFT172,MKS1,ALMS1,WDPCP,BBS10,BBS7,C8orf37
Human Phenotype	HP:0008062	Aplasia/Hypoplasia affecting the anterior segment of the eye		6.596e-08	0.0002427	8.458e-07	7.433e-06	28	127	MKKS,ERCC6,TMEM216,FZD4,ARL6,TTC8,CC2D2A,CEP290,BBIP1,BBS12,BBS1,BBS2,BBS4,NDP,BBS9,NPHP1,RPGRIP1L,BBS5,TSPAN12,HMX1,LZTFL1,NPHP4,MKS1,ALMS1,BBS10,BBS7,RCBTB1,CSPP1
Human Phenotype	HP:0011517	Cone monochromacy		6.849e-08	0.000252	8.721e-07	7.664e-06	8	8	ATF6,OPN1MW,GNAT2,PDE6C,PDE6H,CNGA3,CNGB3,OPN1LW
Human Phenotype	HP:0007939	Blue cone monochromacy		6.849e-08	0.000252	8.721e-07	7.664e-06	8	8	ATF6,OPN1MW,GNAT2,PDE6C,PDE6H,CNGA3,CNGB3,OPN1LW
Human Phenotype	HP:0000368	Low-set, posteriorly rotated ears		7.164e-08	0.0002636	9.091e-07	7.989e-06	35	192	MKKS,TMEM216,ARL6,TTC8,CC2D2A,CEP290,BBIP1,TRIM32,BBS12,MVK,ZNF423,SDCCAG8,BBS1,BBS2,BBS4,BBS9,PNPLA6,NPHP1,IFT27,RPGRIP1L,BBS5,OTX2,PEX1,INPP5E,LZTFL1,AHI1,TMEM237,IFT172,MKS1,PEX2,WDPCP,BBS10,BBS7,C8orf37,CSPP1
Human Phenotype	HP:0000722	Obsessive-compulsive behavior		8.146e-08	0.0002998	1.03e-06	9.053e-06	25	103	MKKS,ARL6,TTC8,PANK2,CEP290,BBIP1,TRIM32,BBS12,SDCCAG8,BBS1,BBS2,BBS4,BBS9,NPHP1,IFT27,BBS5,TLR3,LZTFL1,IFT172,MKS1,ALMS1,WDPCP,BBS10,BBS7,C8orf37
Human Phenotype	HP:0000375	Abnormal cochlea morphology		8.358e-08	0.0003076	1.053e-06	9.257e-06	14	30	ADGRV1,CEP78,CIB2,MT-TS2,MYO7A,CDH23,NDP,HARS1,TSPAN12,USH2A,CLRN1,USH1G,PCDH15,USH1C
Human Phenotype	HP:0001324	Muscle weakness		1.747e-07	0.0006428	2.194e-06	1.928e-05	106	1139	MAK,ABCA4,ERCC6,CDHR1,DHDDS,ARL6,TTC8,SAG,FAM161A,PRCD,MERTK,FBLN5,OFD1,FLVCR1,POMGNT1,PRPF8,SLC7A14,MT-ATP6,TRIM32,MTTP,MT-TH,MT-TL1,MT-TP,SNRNP200,SPATA7,CERKL,SPARC,KIZ,BBS2,NDP,PROM1,NEK2,PNPLA6,KLHL7,REEP6,AFG3L2,SEMA4A,CA4,NRL,HGSNAT,ARHGEF18,OAT,OPA1,CRB1,GUCA1B,PRPF4,PRPF3,TLR3,TLR4,TSPAN12,LRAT,TREX1,ARL2BP,PDE6A,HK1,PDE6G,PDE6B,PEX1,PEX7,AGBL5,TTPA,TUB,TULP1,PHYH,FSCN2,USH2A,CLRN1,CNGB1…
Human Phenotype	HP:0012622	Chronic kidney disease		1.846e-07	0.0006795	2.311e-06	2.031e-05	40	250	MKKS,TMEM216,ARL6,TTC8,CC2D2A,CEP290,BBIP1,ABCC6,CEP164,WDR19,NPHP3,TRIM32,MTTP,BBS12,INVS,ZNF423,SDCCAG8,BBS1,BBS2,BBS4,BBS9,PNPLA6,NPHP1,IFT27,BBS5,TLR3,PAX2,CFH,LZTFL1,IQCB1,IFT140,AHI1,TMEM237,IFT172,NPHP4,MKS1,WDPCP,BBS10,BBS7,C8orf37
Human Phenotype	HP:0000079	Abnormality of the urinary system		3.464e-07	0.001275	4.321e-06	3.797e-05	139	1697	MKKS,MAK,ABCA4,ERCC6,CDHR1,TMEM216,DHDDS,ARL6,TTC8,SAG,PANK2,FAM161A,JAG1,PRCD,CC2D2A,MERTK,FBLN5,OFD1,FLVCR1,CEP290,BBIP1,POMGNT1,OPA3,PRPF8,SLC7A14,ABCC6,CEP164,WDR19,NPHP3,TRIM32,MTTP,MT-TL1,BBS12,SNRNP200,MVK,INVS,SPATA7,CERKL,KIZ,ZNF423,SDCCAG8,BBS1,BBS2,CDH23,BBS4,BBS9,CFB,PROM1,NEK2,PNPLA6,KLHL7,REEP6,C3,SEMA4A,CA4,NPHP1,IFT27,RPGRIP1L,NRL,HGSNAT,ARHGEF18,OAT,BBS5,CRB1,OTX2,GUCA1B,PRPF4,PR…
Human Phenotype	HP:0007766	Optic disc hypoplasia		4.406e-07	0.001621	5.478e-06	4.814e-05	13	28	GPR179,TRPM1,GNAT1,CACNA1F,GRM6,OTX2,SLC24A1,PDE6B,GDF6,NYX,LRIT3,CABP4,RHO
Human Phenotype	HP:0002612	Congenital hepatic fibrosis		4.647e-07	0.00171	5.758e-06	5.061e-05	17	51	TMEM216,CC2D2A,CEP290,CEP164,WDR19,NPHP3,INVS,SDCCAG8,PNPLA6,NPHP1,RPGRIP1L,INPP5E,IQCB1,NPHP4,MKS1,BBS10,CSPP1
Human Phenotype	HP:0008555	Absent vestibular function		5.555e-07	0.002044	6.836e-06	6.008e-05	8	9	ADGRV1,CIB2,MYO7A,CDH23,USH2A,USH1G,PCDH15,USH1C
Human Phenotype	HP:0012045	Retinal flecks		5.555e-07	0.002044	6.836e-06	6.008e-05	8	9	RIMS1,PROM1,PLA2G5,BEST1,RDH5,PRPH2,RHO,RLBP1
Human Phenotype	HP:0012047	Hemeralopia		1.304e-06	0.004797	1.588e-05	0.0001396	7	7	SAG,NRL,GRM6,NYX,CNGA3,NR2E3,GRK1
Human Phenotype	HP:0007793	Granular macular appearance		1.304e-06	0.004797	1.588e-05	0.0001396	7	7	ATF6,PROM1,GNAT2,PDE6C,PDE6H,CNGA3,CNGB3
Human Phenotype	HP:0030500	Yellow/white lesions of the macula		1.304e-06	0.004797	1.588e-05	0.0001396	7	7	ABCA4,ELOVL4,PROM1,BEST1,IMPG1,IMPG2,PRPH2
Human Phenotype	HP:0011844	Abnormal appendicular skeleton morphology		1.629e-06	0.005995	1.979e-05	0.0001739	150	1926	MKKS,MAK,ABCA4,ERCC6,CDHR1,TMEM216,DHDDS,RS1,ARL6,TTC8,SAG,PANK2,FAM161A,JAG1,PRCD,CC2D2A,MERTK,FBLN5,OFD1,FLVCR1,CEP290,BBIP1,POMGNT1,OPA3,PRPF8,SLC7A14,CEP164,WDR19,NBAS,NPHP3,MT-ATP6,TRIM32,MT-TL1,BBS12,SNRNP200,PLK4,INVS,SPATA7,CERKL,SPARC,EMC1,KIZ,ZNF423,SDCCAG8,BBS1,BBS2,CDH23,BBS4,GNPTG,BBS9,PROM1,NEK2,PNPLA6,KLHL7,REEP6,SEMA4A,CA4,NPHP1,IFT27,RPGRIP1L,NRL,HGSNAT,ARHGEF18,BBS5,OPA1,NR2F1,C…
Human Phenotype	HP:0008052	Retinal fold		2.647e-06	0.009742	3.204e-05	0.0002816	8	10	FZD4,PLK4,NDP,TUBGCP4,TSPAN12,TUBGCP6,ZNF408,LRP5
Human Phenotype	HP:0002438	Cerebellar malformation		2.854e-06	0.0105	3.444e-05	0.0003027	39	262	TMEM216,CC2D2A,OFD1,CEP290,POMGNT1,CEP164,NPHP3,MVK,SPATA7,ZNF423,NPHP1,RPGRIP1L,CRB1,GUCY2D,PAX2,RD3,PCYT1A,LRAT,GDF6,TULP1,AIPL1,NMNAT1,INPP5E,CRX,IQCB1,IFT140,AHI1,IMPDH1,TMEM237,IFT172,LAMA1,MKS1,KCNJ13,RPGRIP1,LCA5,RDH12,BBS10,CSPP1,RPE65
Human Phenotype	HP:0000112	Nephropathy		4.385e-06	0.01614	5.273e-05	0.0004634	35	222	MKKS,TMEM216,ARL6,TTC8,CC2D2A,CEP290,BBIP1,WDR19,TRIM32,MTTP,BBS12,ZNF423,SDCCAG8,BBS1,BBS2,BBS4,BBS9,PNPLA6,NPHP1,IFT27,RPGRIP1L,BBS5,TLR3,TREX1,WFS1,INPP5E,LZTFL1,IFT140,TMEM237,IFT172,MKS1,WDPCP,BBS10,BBS7,C8orf37
Human Phenotype	HP:0004323	Abnormality of body weight		5.122e-06	0.01885	6.14e-05	0.0005395	127	1549	MKKS,MAK,ABCA4,ERCC6,ACO2,CDHR1,TMEM216,DHDDS,FZD4,ARL6,TTC8,SAG,PANK2,FAM161A,JAG1,PRCD,MERTK,OFD1,CEP290,BBIP1,POMGNT1,PRPF8,SLC7A14,CEP164,NBAS,MT-ATP6,TRIM32,MTTP,MT-TL1,BBS12,SNRNP200,PLK4,MVK,SPATA7,CERKL,KIZ,SDCCAG8,BBS1,BBS2,CDH23,BBS4,NDP,BBS9,PROM1,NEK2,PNPLA6,KLHL7,REEP6,SEMA4A,CA4,NPHP1,IFT27,NRL,HGSNAT,ARHGEF18,BBS5,CRB1,OTX2,GUCA1B,PRPF4,PRPF3,TLR3,TLR4,CEP19,TSPAN12,CFH,PCYT1A,LRAT…
Human Phenotype	HP:0007787	Posterior subcapsular cataract		5.334e-06	0.01963	6.373e-05	0.00056	9	14	OFD1,OPA3,REEP6,ADAMTS18,OAT,ARL2BP,IMPG2,RBP3,ZNF408
Human Phenotype	HP:0002813	Abnormality of limb bone morphology		7.019e-06	0.02583	8.305e-05	0.0007299	147	1906	MKKS,MAK,ABCA4,ERCC6,CDHR1,TMEM216,DHDDS,RS1,ARL6,TTC8,SAG,PANK2,FAM161A,JAG1,PRCD,CC2D2A,MERTK,FBLN5,OFD1,FLVCR1,CEP290,BBIP1,POMGNT1,OPA3,PRPF8,SLC7A14,CEP164,WDR19,NBAS,MT-ATP6,TRIM32,MT-TL1,BBS12,SNRNP200,PLK4,SPATA7,CERKL,SPARC,EMC1,KIZ,ZNF423,SDCCAG8,BBS1,BBS2,CDH23,BBS4,GNPTG,BBS9,PROM1,NEK2,PNPLA6,KLHL7,REEP6,SEMA4A,CA4,NPHP1,IFT27,RPGRIP1L,NRL,HGSNAT,ARHGEF18,BBS5,OPA1,NR2F1,CRB1,OTX2,GU…
Human Phenotype	HP:0040068	Abnormality of limb bone		7.019e-06	0.02583	8.305e-05	0.0007299	147	1906	MKKS,MAK,ABCA4,ERCC6,CDHR1,TMEM216,DHDDS,RS1,ARL6,TTC8,SAG,PANK2,FAM161A,JAG1,PRCD,CC2D2A,MERTK,FBLN5,OFD1,FLVCR1,CEP290,BBIP1,POMGNT1,OPA3,PRPF8,SLC7A14,CEP164,WDR19,NBAS,MT-ATP6,TRIM32,MT-TL1,BBS12,SNRNP200,PLK4,SPATA7,CERKL,SPARC,EMC1,KIZ,ZNF423,SDCCAG8,BBS1,BBS2,CDH23,BBS4,GNPTG,BBS9,PROM1,NEK2,PNPLA6,KLHL7,REEP6,SEMA4A,CA4,NPHP1,IFT27,RPGRIP1L,NRL,HGSNAT,ARHGEF18,BBS5,OPA1,NR2F1,CRB1,OTX2,GU…
Human Phenotype	HP:0040064	Abnormality of limbs		7.019e-06	0.02583	8.305e-05	0.0007299	147	1906	MKKS,MAK,ABCA4,ERCC6,CDHR1,TMEM216,DHDDS,RS1,ARL6,TTC8,SAG,PANK2,FAM161A,JAG1,PRCD,CC2D2A,MERTK,FBLN5,OFD1,FLVCR1,CEP290,BBIP1,POMGNT1,OPA3,PRPF8,SLC7A14,CEP164,WDR19,NBAS,MT-ATP6,TRIM32,MT-TL1,BBS12,SNRNP200,PLK4,SPATA7,CERKL,SPARC,EMC1,KIZ,ZNF423,SDCCAG8,BBS1,BBS2,CDH23,BBS4,GNPTG,BBS9,PROM1,NEK2,PNPLA6,KLHL7,REEP6,SEMA4A,CA4,NPHP1,IFT27,RPGRIP1L,NRL,HGSNAT,ARHGEF18,BBS5,OPA1,NR2F1,CRB1,OTX2,GU…
Human Phenotype	HP:0011793	Neoplasm by anatomical site		8.128e-06	0.02991	9.587e-05	0.0008425	105	1196	MAK,ABCA4,ERCC6,CDHR1,TMEM216,DHDDS,FZD4,ARL6,TTC8,SAG,FAM161A,JAG1,PRCD,CC2D2A,MERTK,OFD1,POMGNT1,PRPF8,SLC7A14,ABCC6,MT-ATP6,MTTP,MT-TH,MT-TL1,MT-TP,SNRNP200,MVK,SPATA7,CERKL,KIZ,BBS2,CDH23,NDP,PROM1,NEK2,KLHL7,REEP6,SEMA4A,CA4,RPGRIP1L,NRL,HGSNAT,ARHGEF18,CRB1,GUCA1B,PRPF4,PRPF3,TLR3,TLR4,TSPAN12,LRAT,TREX1,ARL2BP,PDE6A,PDE6G,PDE6B,PEX1,AGBL5,TUB,TULP1,FSCN2,USH2A,CLRN1,CNGB1,CNGA1,COL2A1,BEST…
Human Phenotype	HP:0007773	Vitreoretinopathy		9.255e-06	0.03406	0.0001088	0.0009562	8	11	FZD4,NDP,CAPN5,TSPAN12,COL9A1,VCAN,ZNF408,LRP5
Human Phenotype	HP:0007317	Heterotopias/abnormal migration		1.051e-05	0.03868	0.0001228	0.001079	41	297	TMEM216,CC2D2A,OFD1,CEP290,POMGNT1,MT-TL1,PLK4,SPATA7,ZNF423,TUBGCP4,NPHP1,RPGRIP1L,CRB1,OTX2,GUCY2D,RD3,PCYT1A,LRAT,GDF6,PEX1,TULP1,AIPL1,NMNAT1,INPP5E,CRX,TUBGCP6,IQCB1,IFT140,AHI1,IMPDH1,TMEM237,LAMA1,MKS1,KCNJ13,PEX2,KIF11,RPGRIP1,LCA5,RDH12,CSPP1,RPE65
Human Phenotype	HP:0002269	Abnormality of neuronal migration		1.051e-05	0.03868	0.0001228	0.001079	41	297	TMEM216,CC2D2A,OFD1,CEP290,POMGNT1,MT-TL1,PLK4,SPATA7,ZNF423,TUBGCP4,NPHP1,RPGRIP1L,CRB1,OTX2,GUCY2D,RD3,PCYT1A,LRAT,GDF6,PEX1,TULP1,AIPL1,NMNAT1,INPP5E,CRX,TUBGCP6,IQCB1,IFT140,AHI1,IMPDH1,TMEM237,LAMA1,MKS1,KCNJ13,PEX2,KIF11,RPGRIP1,LCA5,RDH12,CSPP1,RPE65
Human Phenotype	HP:0012157	Subcortical cerebral atrophy		1.219e-05	0.04485	0.0001419	0.001247	11	24	PDZD7,ADGRV1,PANK2,CIB2,MYO7A,CDH23,USH2A,WHRN,USH1G,PCDH15,USH1C
Human Phenotype	HP:0001007	Hirsutism		1.281e-05	0.04716	0.0001488	0.001307	30	178	MKKS,ERCC6,ARL6,TTC8,OFD1,CEP290,BBIP1,TRIM32,MTTP,MT-TL1,BBS12,SDCCAG8,BBS1,BBS2,CDH23,BBS4,BBS9,NPHP1,IFT27,HGSNAT,BBS5,LZTFL1,IFT172,NPHP4,MKS1,ALMS1,WDPCP,BBS10,BBS7,C8orf37
Human Phenotype	HP:0002251	Aganglionic megacolon		1.469e-05	0.05405	0.0001684	0.00148	27	149	MKKS,TMEM216,ARL6,TTC8,CC2D2A,CEP290,BBIP1,MT-TL1,BBS12,ZNF423,BBS1,BBS2,BBS4,BBS9,NPHP1,RPGRIP1L,BBS5,INPP5E,LZTFL1,AHI1,TMEM237,NPHP4,MKS1,ALMS1,BBS10,BBS7,CSPP1
Human Phenotype	HP:0012331	Abnormal autonomic nervous system morphology		1.469e-05	0.05405	0.0001684	0.00148	27	149	MKKS,TMEM216,ARL6,TTC8,CC2D2A,CEP290,BBIP1,MT-TL1,BBS12,ZNF423,BBS1,BBS2,BBS4,BBS9,NPHP1,RPGRIP1L,BBS5,INPP5E,LZTFL1,AHI1,TMEM237,NPHP4,MKS1,ALMS1,BBS10,BBS7,CSPP1
Human Phenotype	HP:0025028	Abnormality of enteric nervous system morphology		1.469e-05	0.05405	0.0001684	0.00148	27	149	MKKS,TMEM216,ARL6,TTC8,CC2D2A,CEP290,BBIP1,MT-TL1,BBS12,ZNF423,BBS1,BBS2,BBS4,BBS9,NPHP1,RPGRIP1L,BBS5,INPP5E,LZTFL1,AHI1,TMEM237,NPHP4,MKS1,ALMS1,BBS10,BBS7,CSPP1
Human Phenotype	HP:0004362	Abnormality of enteric ganglion morphology		1.469e-05	0.05405	0.0001684	0.00148	27	149	MKKS,TMEM216,ARL6,TTC8,CC2D2A,CEP290,BBIP1,MT-TL1,BBS12,ZNF423,BBS1,BBS2,BBS4,BBS9,NPHP1,RPGRIP1L,BBS5,INPP5E,LZTFL1,AHI1,TMEM237,NPHP4,MKS1,ALMS1,BBS10,BBS7,CSPP1
Human Phenotype	HP:0002342	Intellectual disability, moderate		2.426e-05	0.08927	0.0002772	0.002436	25	133	MKKS,ARL6,TTC8,CC2D2A,CEP290,BBIP1,TRIM32,BBS12,SDCCAG8,BBS1,BBS2,BBS4,BBS9,NPHP1,IFT27,RPGRIP1L,BBS5,INPP5E,LZTFL1,IFT172,MKS1,WDPCP,BBS10,BBS7,C8orf37
Human Phenotype	HP:0008035	Retinitis pigmentosa inversa		2.472e-05	0.09095	0.0002807	0.002467	6	6	ABCA4,SPATA7,LRAT,CNGB3,LCA5,RPE65
Human Phenotype	HP:0011516	Achromatopsia		2.472e-05	0.09095	0.0002807	0.002467	6	6	ATF6,GNAT2,PDE6C,PDE6H,CNGA3,CNGB3
Human Phenotype	HP:0011932	Abnormality of the superior cerebellar peduncle		2.647e-05	0.09743	0.0002979	0.002618	8	12	TMEM216,CEP290,NPHP1,RPGRIP1L,INPP5E,AHI1,TMEM237,CSPP1
Human Phenotype	HP:0012501	Abnormality of the brainstem white matter		2.647e-05	0.09743	0.0002979	0.002618	8	12	TMEM216,CEP290,NPHP1,RPGRIP1L,INPP5E,AHI1,TMEM237,CSPP1
Human Phenotype	HP:0011931	Abnormality of the cerebellar peduncle		2.647e-05	0.09743	0.0002979	0.002618	8	12	TMEM216,CEP290,NPHP1,RPGRIP1L,INPP5E,AHI1,TMEM237,CSPP1
Human Phenotype	HP:0008059	Aplasia/Hypoplasia of the macula		2.703e-05	0.09946	0.0003032	0.002665	13	37	ABCA4,ATF6,ELOVL4,PROM1,GNAT2,CACNA1F,PDE6C,PDE6H,GDF6,HMX1,CNGA3,CNGB3,C8orf37
Human Phenotype	HP:0031065	Abnormal ovarian morphology		3.32e-05	0.1222	0.0003713	0.003263	25	135	MKKS,ARL6,TTC8,OFD1,CEP290,BBIP1,TRIM32,MTTP,BBS12,SDCCAG8,BBS1,BBS2,BBS4,BBS9,NPHP1,IFT27,BBS5,LZTFL1,IFT172,MKS1,ALMS1,WDPCP,BBS10,BBS7,C8orf37
Human Phenotype	HP:0010747	Medial flaring of the eyebrow		3.792e-05	0.1396	0.0004229	0.003717	23	117	MKKS,ARL6,TTC8,CEP290,BBIP1,TRIM32,BBS12,SDCCAG8,BBS1,BBS2,BBS4,BBS9,NPHP1,IFT27,HGSNAT,BBS5,LZTFL1,IFT172,MKS1,WDPCP,BBS10,BBS7,C8orf37
Human Phenotype	HP:0000642	Red-green dyschromatopsia		4.034e-05	0.1485	0.0004485	0.003942	7	9	ACO2,OPA3,OPN1MW,RTN4IP1,OPA1,NR2E3,OPN1LW
Human Phenotype	HP:0002664	Neoplasm		4.989e-05	0.1836	0.000553	0.00486	105	1234	MAK,ABCA4,ERCC6,CDHR1,TMEM216,DHDDS,FZD4,ARL6,TTC8,SAG,FAM161A,JAG1,PRCD,CC2D2A,MERTK,OFD1,POMGNT1,PRPF8,SLC7A14,ABCC6,MT-ATP6,MTTP,MT-TH,MT-TL1,MT-TP,SNRNP200,MVK,SPATA7,CERKL,KIZ,BBS2,CDH23,NDP,PROM1,NEK2,KLHL7,REEP6,SEMA4A,CA4,RPGRIP1L,NRL,HGSNAT,ARHGEF18,CRB1,GUCA1B,PRPF4,PRPF3,TLR3,TLR4,TSPAN12,LRAT,TREX1,ARL2BP,PDE6A,PDE6G,PDE6B,PEX1,AGBL5,TUB,TULP1,FSCN2,USH2A,CLRN1,CNGB1,CNGA1,COL2A1,BEST…
Human Phenotype	HP:0002419	Molar tooth sign on MRI		8.636e-05	0.3178	0.0009544	0.008387	11	28	TMEM216,CC2D2A,OFD1,CEP290,ZNF423,NPHP1,RPGRIP1L,INPP5E,AHI1,TMEM237,MKS1
Human Phenotype	HP:0002597	Abnormality of the vasculature		9.763e-05	0.3593	0.001076	0.009453	124	1566	MKKS,MAK,ABCA4,ERCC6,CDHR1,DHDDS,FZD4,ARL6,TTC8,SAG,EFEMP1,FAM161A,JAG1,PRCD,CC2D2A,MERTK,FBLN5,OFD1,POMGNT1,PRPF8,SLC7A14,ABCC6,ATF6,NPHP3,MT-ATP6,MTTP,MT-TH,MT-TL1,MT-TP,SNRNP200,MVK,INVS,SPATA7,CERKL,SPARC,KIZ,BBS2,CDH23,NDP,ELOVL4,PROM1,NEK2,KLHL7,REEP6,C2,CAPN5,SEMA4A,GNAT2,CA4,RPGRIP1L,NRL,HGSNAT,ARHGEF18,CRB1,GUCA1B,PRPF4,PRPF3,TLR3,TLR4,CEP19,TSPAN12,CFH,LRAT,TREX1,ARL2BP,PDE6A,PDE6C,PDE6…
Human Phenotype	HP:0001766	Short feet		0.0001238	0.4554	0.001351	0.01188	24	134	MKKS,RS1,ARL6,TTC8,CEP290,BBIP1,WDR19,BBS12,BBS1,BBS2,BBS4,BBS9,NPHP1,BBS5,COL2A1,COL11A1,LZTFL1,IFT140,IFT172,NPHP4,ALMS1,BBS10,BBS7,RP1L1
Human Phenotype	HP:0001773	Short foot		0.0001238	0.4554	0.001351	0.01188	24	134	MKKS,RS1,ARL6,TTC8,CEP290,BBIP1,WDR19,BBS12,BBS1,BBS2,BBS4,BBS9,NPHP1,BBS5,COL2A1,COL11A1,LZTFL1,IFT140,IFT172,NPHP4,ALMS1,BBS10,BBS7,RP1L1
Human Phenotype	HP:0001764	Small feet		0.0001238	0.4554	0.001351	0.01188	24	134	MKKS,RS1,ARL6,TTC8,CEP290,BBIP1,WDR19,BBS12,BBS1,BBS2,BBS4,BBS9,NPHP1,BBS5,COL2A1,COL11A1,LZTFL1,IFT140,IFT172,NPHP4,ALMS1,BBS10,BBS7,RP1L1
Human Phenotype	HP:0001830	Postaxial foot polydactyly		0.0001517	0.5583	0.001652	0.01452	13	42	MKKS,TMEM216,CC2D2A,OFD1,CEP290,WDR19,ZNF423,RPGRIP1L,IFT140,TMEM237,IFT172,MKS1,CSPP1
Human Phenotype	HP:0030666	Retinal neovascularization		0.0001561	0.5743	0.001689	0.01484	6	7	FZD4,NDP,CAPN5,TSPAN12,ZNF408,LRP5
Human Phenotype	HP:0011519	Anomalous trichromacy		0.0001561	0.5743	0.001689	0.01484	6	7	OPA3,OPN1MW,OPN1SW,OPA1,NR2E3,OPN1LW
Human Phenotype	HP:0000108	Renal corticomedullary cysts		0.0001936	0.7126	0.00209	0.01836	9	19	TMEM216,CC2D2A,CEP290,WDR19,NPHP3,ZNF423,NPHP1,TMEM237,NPHP4
Human Phenotype	HP:0001772	Talipes equinovalgus		0.0002206	0.8118	0.002374	0.02086	24	138	MKKS,RS1,ARL6,TTC8,CEP290,BBIP1,WDR19,BBS12,BBS1,BBS2,BBS4,BBS9,NPHP1,BBS5,COL2A1,COL11A1,LZTFL1,IFT140,IFT172,NPHP4,ALMS1,BBS10,BBS7,RP1L1
Human Phenotype	HP:0003549	Abnormality of connective tissue		0.000238	0.8758	0.002553	0.02244	130	1692	MKKS,MAK,ABCA4,ERCC6,CDHR1,DHDDS,PDZD7,ADGRV1,FZD4,ARL6,TTC8,SAG,FAM161A,JAG1,PRCD,CC2D2A,C1QTNF5,MERTK,FBLN5,CIB2,OFD1,FLVCR1,POMGNT1,PRPF8,SLC7A14,ABCC6,WDR19,MTTP,MT-TH,MT-TL1,MT-TP,SNRNP200,PLK4,MVK,SPATA7,CERKL,SPARC,MYO7A,KIZ,BBS2,CDH23,NDP,ELOVL4,PROM1,NEK2,KLHL7,REEP6,SEMA4A,CA4,RPGRIP1L,NRL,HGSNAT,ARHGEF18,OPA1,CRB1,GUCA1B,PRPF4,PRPF3,TLR3,TLR4,PAX2,CDH3,SLC25A46,CFH,LRAT,TREX1,ARL2BP,PD…
Human Phenotype	HP:0000873	Diabetes insipidus		0.0002704	0.9949	0.002892	0.02542	20	101	MKKS,ARL6,TTC8,CEP290,BBIP1,BBS12,BBS1,BBS2,CDH23,BBS4,BBS9,NPHP1,BBS5,OTX2,WFS1,LZTFL1,NPHP4,ALMS1,BBS10,BBS7
Human Phenotype	HP:0001124	Salt and pepper retinal pigmentation		0.0003366	1.239	0.00356	0.03128	7	11	ABCA4,ERCC6,MT-ATP6,MT-TL1,ELOVL4,PROM1,CACNA2D4
Human Phenotype	HP:0011933	Elongated superior cerebellar peduncle		0.0003366	1.239	0.00356	0.03128	7	11	TMEM216,NPHP1,RPGRIP1L,INPP5E,AHI1,TMEM237,CSPP1
Human Phenotype	HP:0007814	Retinal pigment epithelial mottling		0.0003366	1.239	0.00356	0.03128	7	11	ABCA4,ERCC6,MT-ATP6,MT-TL1,ELOVL4,PROM1,CACNA2D4
Human Phenotype	HP:0002508	Brainstem dysplasia		0.0003366	1.239	0.00356	0.03128	7	11	TMEM216,CC2D2A,CEP290,ZNF423,RPGRIP1L,INPP5E,TMEM237
Human Phenotype	HP:0006101	Finger syndactyly		0.0003716	1.368	0.003919	0.03444	27	173	MKKS,ARL6,TTC8,OFD1,CEP290,BBIP1,WDR19,TRIM32,BBS12,SDCCAG8,BBS1,BBS2,BBS4,BBS9,PNPLA6,NPHP1,IFT27,BBS5,CDH3,LZTFL1,IFT172,MKS1,RB1,WDPCP,BBS10,BBS7,C8orf37
Human Phenotype	HP:0030490	Exudative vitreoretinopathy		0.0005958	2.192	0.006264	0.05505	6	8	FZD4,NDP,TSPAN12,VCAN,ZNF408,LRP5
Human Phenotype	HP:0000519	Developmental cataract		0.0006527	2.402	0.006843	0.06013	24	146	FZD4,OFD1,OPA3,MT-TL1,BBS2,NDP,REEP6,ADAMTS18,OAT,TSPAN12,ARL2BP,PEX7,ITM2B,BEST1,COL11A1,WFS1,MIR204,ABHD12,ALMS1,IMPG2,RB1,RBP3,ZNF408,LRP5
Human Phenotype	HP:0004207	Abnormal 5th finger morphology		0.001018	3.747	0.01065	0.09355	41	349	MKKS,TMEM216,ARL6,TTC8,JAG1,CC2D2A,OFD1,CEP290,BBIP1,WDR19,TRIM32,BBS12,PLK4,ZNF423,SDCCAG8,BBS1,BBS2,BBS4,BBS9,PNPLA6,NPHP1,IFT27,RPGRIP1L,BBS5,COL2A1,COL11A1,INPP5E,LZTFL1,IFT140,TMEM237,IFT172,NPHP4,MKS1,ALMS1,RB1,WDPCP,BBS10,BBS7,RP1L1,C8orf37,CSPP1
Human Phenotype	HP:0004422	Biparietal narrowing		0.001183	4.353	0.01233	0.1084	14	57	TMEM216,CC2D2A,CEP290,PLK4,ZNF423,TUBGCP4,NPHP1,RPGRIP1L,INPP5E,TUBGCP6,AHI1,TMEM237,MKS1,CSPP1
Human Phenotype	HP:0003251	Male infertility		0.001347	4.958	0.01401	0.1231	22	131	MKKS,ARL6,TTC8,CEP290,BBIP1,TRIM32,BBS12,SDCCAG8,BBS1,BBS2,BBS4,BBS9,NPHP1,IFT27,BBS5,LZTFL1,IFT172,MKS1,WDPCP,BBS10,BBS7,C8orf37
Human Phenotype	HP:0000358	Posteriorly rotated ears		0.001502	5.526	0.01557	0.1368	38	316	MKKS,TMEM216,ARL6,TTC8,CC2D2A,OFD1,CEP290,BBIP1,POMGNT1,TRIM32,BBS12,MVK,ZNF423,SDCCAG8,BBS1,BBS2,BBS4,BBS9,PNPLA6,ADAMTS18,NPHP1,IFT27,RPGRIP1L,BBS5,OTX2,PEX1,INPP5E,LZTFL1,AHI1,TMEM237,IFT172,MKS1,PEX2,WDPCP,BBS10,BBS7,C8orf37,CSPP1
Human Phenotype	HP:0030329	Retinal thinning		0.001707	6.28	0.01764	0.155	6	9	ABCA4,ELOVL4,PROM1,COL2A1,LAMA1,C8orf37
Human Phenotype	HP:0010579	Cone-shaped epiphysis		0.002134	7.855	0.02194	0.1928	15	68	OFD1,CEP290,CEP164,WDR19,NPHP3,PLK4,INVS,SDCCAG8,NPHP1,COL2A1,IQCB1,IFT140,IFT172,NPHP4,BBS10
Human Phenotype	HP:0011390	Morphological abnormality of the inner ear		0.002134	7.855	0.02194	0.1928	15	68	ADGRV1,CEP78,CIB2,MT-TS2,MYO7A,CDH23,NDP,OTX2,HARS1,TSPAN12,USH2A,CLRN1,USH1G,PCDH15,USH1C
Human Phenotype	HP:0011035	Abnormal renal cortex morphology		0.00215	7.911	0.02199	0.1932	42	372	MKKS,ERCC6,TMEM216,ARL6,TTC8,CC2D2A,CEP290,BBIP1,WDR19,NPHP3,TRIM32,MT-TL1,BBS12,INVS,ZNF423,SDCCAG8,BBS1,BBS2,BBS4,BBS9,PNPLA6,C3,NPHP1,IFT27,BBS5,TLR3,TLR4,PAX2,CFH,TREX1,PEX1,LZTFL1,TMEM237,IFT172,NPHP4,MKS1,ALMS1,PEX2,WDPCP,BBS10,BBS7,C8orf37
Human Phenotype	HP:0007750	Hypoplasia of the fovea		0.002157	7.938	0.02199	0.1932	9	24	ATF6,GNAT2,CACNA1F,PDE6C,PDE6H,GDF6,CNGA3,CNGB3,C8orf37
Human Phenotype	HP:0008060	Aplasia/Hypoplasia of the fovea		0.002157	7.938	0.02199	0.1932	9	24	ATF6,GNAT2,CACNA1F,PDE6C,PDE6H,GDF6,CNGA3,CNGB3,C8orf37
Human Phenotype	HP:0008013	Congenital retinal folds		0.002529	9.307	0.02557	0.2247	5	6	FZD4,NDP,TSPAN12,ZNF408,LRP5
Human Phenotype	HP:0002404	Thickened superior cerebellar peduncle		0.002529	9.307	0.02557	0.2247	5	6	TMEM216,CEP290,NPHP1,RPGRIP1L,TMEM237
Human Phenotype	HP:0001493	Falciform retinal fold		0.002529	9.307	0.02557	0.2247	5	6	FZD4,NDP,TSPAN12,ZNF408,LRP5
Human Phenotype	HP:0001769	Broad foot		0.00318	11.7	0.03206	0.2818	24	159	MKKS,RS1,ARL6,TTC8,CEP290,BBIP1,WDR19,BBS12,BBS1,BBS2,BBS4,BBS9,NPHP1,BBS5,COL2A1,COL11A1,LZTFL1,IFT140,IFT172,NPHP4,ALMS1,BBS10,BBS7,RP1L1
Human Phenotype	HP:0000142	Abnormal vagina morphology		0.003196	11.76	0.03213	0.2824	25	170	MKKS,ARL6,TTC8,CEP290,BBIP1,TRIM32,BBS12,SDCCAG8,BBS1,BBS2,BBS4,BBS9,PNPLA6,NPHP1,IFT27,BBS5,LZTFL1,IFT172,NPHP4,MKS1,ALMS1,WDPCP,BBS10,BBS7,C8orf37
Human Phenotype	HP:0002705	High, narrow palate		0.003583	13.19	0.03593	0.3158	19	108	MKKS,ARL6,TTC8,CEP290,BBIP1,ABCC6,BBS12,BBS1,BBS2,BBS4,BBS9,NPHP1,BBS5,PEX1,LZTFL1,NPHP4,ALMS1,BBS10,BBS7
Human Phenotype	HP:0000541	Retinal detachment		0.004144	15.25	0.04144	0.3642	27	195	RS1,FZD4,POMGNT1,PLK4,NDP,TUBGCP4,CAPN5,CACNA1F,TLR3,TLR4,PAX2,TSPAN12,TUB,COL2A1,BEST1,COL9A1,COL11A1,TUBGCP6,VCAN,IMPG1,KIF11,IMPG2,RB1,PRPH2,RCBTB1,ZNF408,LRP5
Human Phenotype	HP:0000480	Retinal coloboma		0.00429	15.79	0.04278	0.376	14	63	TMEM216,FZD4,CC2D2A,CEP290,ZNF423,NDP,RPGRIP1L,PAX2,NMNAT1,INPP5E,AHI1,TMEM237,MKS1,RBP4
Human Phenotype	HP:0000054	Micropenis		0.005354	19.7	0.05325	0.468	29	221	MKKS,ERCC6,ARL6,TTC8,OFD1,CEP290,BBIP1,TRIM32,BBS12,SDCCAG8,BBS1,BBS2,BBS4,BBS9,PNPLA6,NPHP1,IFT27,BBS5,OTX2,INPP5E,LZTFL1,IFT172,NPHP4,MKS1,ALMS1,WDPCP,BBS10,BBS7,C8orf37
Human Phenotype	HP:0010322	Abnormality of the 5th toe		0.005683	20.92	0.05637	0.4954	13	56	MKKS,TMEM216,CC2D2A,OFD1,CEP290,WDR19,ZNF423,RPGRIP1L,IFT140,TMEM237,IFT172,MKS1,CSPP1
Human Phenotype	HP:0000137	Abnormality of the ovary		0.006848	25.2	0.06774	0.5953	34	285	MKKS,ARL6,TTC8,OFD1,CEP290,BBIP1,CEP164,WDR19,NPHP3,TRIM32,MTTP,BBS12,INVS,SDCCAG8,BBS1,BBS2,CDH23,BBS4,BBS9,PNPLA6,NPHP1,IFT27,BBS5,LZTFL1,IQCB1,IFT172,NPHP4,MKS1,ALMS1,WDPCP,BBS10,BBS7,RCBTB1,C8orf37
Human Phenotype	HP:0000678	Dental crowding		0.008072	29.71	0.07964	0.6999	17	94	MKKS,ARL6,TTC8,CEP290,BBIP1,BBS12,BBS1,BBS2,BBS4,BBS9,NPHP1,BBS5,LZTFL1,NPHP4,ALMS1,BBS10,BBS7
Human Phenotype	HP:0000083	Renal insufficiency		0.008127	29.91	0.07996	0.7027	53	544	MKKS,ERCC6,TMEM216,ARL6,TTC8,CC2D2A,OFD1,CEP290,BBIP1,ABCC6,CEP164,WDR19,NPHP3,TRIM32,MTTP,MT-TL1,BBS12,INVS,ZNF423,SDCCAG8,BBS1,BBS2,BBS4,BBS9,CFB,PNPLA6,C3,NPHP1,IFT27,RPGRIP1L,BBS5,TLR3,TLR4,PAX2,CFH,PEX7,PGK1,PHYH,INPP5E,LZTFL1,IQCB1,PRPS1,IFT140,AHI1,TMEM237,IFT172,NPHP4,MKS1,ALMS1,WDPCP,BBS10,BBS7,C8orf37
Human Phenotype	HP:0001256	Intellectual disability, mild		0.008336	30.68	0.08181	0.7189	28	214	MKKS,ARL6,TTC8,JAG1,CEP290,BBIP1,TRIM32,BBS12,SDCCAG8,BBS1,BBS2,BBS4,GNPTG,BBS9,NPHP1,IFT27,RTN4IP1,BBS5,LZTFL1,IFT172,MKS1,DMD,KIF11,WDPCP,BBS10,BBS7,LRP5,C8orf37
Human Phenotype	HP:0002790	Neonatal breathing dysregulation		0.008457	31.12	0.08255	0.7255	5	7	TMEM216,CEP290,RPGRIP1L,INPP5E,AHI1
Human Phenotype	HP:0007685	Peripheral retinal avascularization		0.008457	31.12	0.08255	0.7255	5	7	FZD4,NDP,TSPAN12,ZNF408,LRP5
Human Phenotype	HP:0002418	Abnormality of midbrain morphology		0.008745	32.18	0.08491	0.7462	11	42	TMEM216,CC2D2A,OFD1,CEP290,ZNF423,NPHP1,RPGRIP1L,INPP5E,AHI1,TMEM237,MKS1
Human Phenotype	HP:0100732	Pancreatic fibrosis		0.008745	32.18	0.08491	0.7462	11	42	TMEM216,CC2D2A,CEP290,WDR19,NPHP3,RPGRIP1L,PRPS1,IFT140,IFT172,MKS1,CSPP1
Human Phenotype	HP:0007677	Vitelliform-like macular lesions		0.008784	32.32	0.08506	0.7476	4	4	BEST1,IMPG1,IMPG2,PRPH2
Human Phenotype	HP:0001871	Abnormality of blood and blood-forming tissues		0.008819	32.45	0.08518	0.7485	126	1722	MAK,ABCA4,ERCC6,CDHR1,TMEM216,DHDDS,RS1,FZD4,ARL6,TTC8,SAG,PANK2,FAM161A,JAG1,PRCD,CC2D2A,MERTK,OFD1,CEP290,POMGNT1,PRPF8,SLC7A14,ABCC6,WDR19,NPHP3,MTTP,MT-TL1,SNRNP200,MVK,SPATA7,CERKL,SPARC,KIZ,BBS2,CDH23,NDP,CFB,PROM1,NEK2,KLHL7,REEP6,C2,C3,CAPN5,SEMA4A,CA4,NPHP1,CYP4V2,RPGRIP1L,NRL,HGSNAT,ARHGEF18,CRB1,UNC119,GUCA1B,PRPF4,PRPF3,TLR3,TLR4,PAX2,TSPAN12,CFH,LRAT,TREX1,ARL2BP,PDE6A,HK1,PDE6G,PDE6…
Human Phenotype	HP:0000092	Tubular atrophy		0.009412	34.64	0.09044	0.7948	9	28	TMEM216,CC2D2A,CEP290,WDR19,NPHP3,ZNF423,NPHP1,TMEM237,NPHP4
Human Phenotype	HP:0007361	Abnormality of the pons		0.009412	34.64	0.09044	0.7948	9	28	TMEM216,CEP290,POMGNT1,NPHP1,RPGRIP1L,INPP5E,AHI1,TMEM237,CSPP1
Human Phenotype	HP:0006706	Cystic liver disease		0.01132	41.64	0.1081	0.9497	12	51	TMEM216,CC2D2A,OFD1,CEP290,WDR19,NPHP3,RPGRIP1L,IFT140,IFT172,MKS1,LRP5,CSPP1
Human Phenotype	HP:0011121	Abnormality of skin morphology		0.01134	41.72	0.1081	0.9497	132	1836	MAK,ABCA4,ERCC6,CDHR1,DHDDS,FZD4,ARL6,TTC8,SAG,PANK2,FAM161A,JAG1,PRCD,TRPM1,C1QTNF5,MERTK,FBLN5,OFD1,CEP290,POMGNT1,PRPF8,SLC7A14,ABCC6,WDR19,NBAS,MT-ATP6,MTTP,MT-TL1,SNRNP200,PLK4,MVK,SPATA7,CERKL,SPARC,EMC1,KIZ,BBS2,CDH23,NDP,TUBGCP4,ELOVL4,PROM1,NEK2,PNPLA6,KLHL7,REEP6,C2,SEMA4A,CA4,CACNA1F,NRL,HGSNAT,ARHGEF18,OAT,OPA1,CRB1,OTX2,GUCA1B,PRPF4,PRPF3,GUCY2D,TLR3,TLR4,PAX2,CDH3,RD3,CFH,PCYT1A,LRA…
Human Phenotype	HP:0011354	Generalized abnormality of skin		0.01134	41.72	0.1081	0.9497	132	1836	MAK,ABCA4,ERCC6,CDHR1,DHDDS,FZD4,ARL6,TTC8,SAG,PANK2,FAM161A,JAG1,PRCD,TRPM1,C1QTNF5,MERTK,FBLN5,OFD1,CEP290,POMGNT1,PRPF8,SLC7A14,ABCC6,WDR19,NBAS,MT-ATP6,MTTP,MT-TL1,SNRNP200,PLK4,MVK,SPATA7,CERKL,SPARC,EMC1,KIZ,BBS2,CDH23,NDP,TUBGCP4,ELOVL4,PROM1,NEK2,PNPLA6,KLHL7,REEP6,C2,SEMA4A,CA4,CACNA1F,NRL,HGSNAT,ARHGEF18,OAT,OPA1,CRB1,OTX2,GUCA1B,PRPF4,PRPF3,GUCY2D,TLR3,TLR4,PAX2,CDH3,RD3,CFH,PCYT1A,LRA…
Human Phenotype	HP:0005576	Tubulointerstitial fibrosis		0.01301	47.88	0.1234	1.085	9	29	TMEM216,CC2D2A,CEP290,WDR19,NPHP3,ZNF423,NPHP1,TMEM237,NPHP4
Human Phenotype	HP:0030760	Renal fibrosis		0.01301	47.88	0.1234	1.085	9	29	TMEM216,CC2D2A,CEP290,WDR19,NPHP3,ZNF423,NPHP1,TMEM237,NPHP4
Human Phenotype	HP:0012041	Decreased fertility in males		0.01323	48.69	0.1252	1.1	23	161	MKKS,ARL6,TTC8,CEP290,BBIP1,TRIM32,BBS12,SDCCAG8,BBS1,BBS2,CDH23,BBS4,BBS9,NPHP1,IFT27,BBS5,LZTFL1,IFT172,MKS1,WDPCP,BBS10,BBS7,C8orf37
Pathway	1268846	Cilium Assembly	BioSystems: REACTOME	3.059e-33	2.808e-30	2.808e-30	2.078e-29	43	192	MKKS,TMEM216,ARL6,TTC8,CEP78,CC2D2A,OFD1,IFT81,CEP290,BBIP1,CCT2,CEP164,WDR19,ARL3,NPHP3,BBS12,PLK4,CLUAP1,SDCCAG8,BBS1,BBS2,BBS4,BBS9,NEK2,NPHP1,IFT27,RPGRIP1L,BBS5,CEP250,CNGB1,INPP5E,LZTFL1,IQCB1,IFT140,AHI1,IFT172,NPHP4,MKS1,ALMS1,RHO,BBS10,BBS7,RP2
Pathway	138074	Visual signal transduction: Rods	BioSystems: Pathway Interaction Database	2.598e-25	2.385e-22	1.193e-22	8.826e-22	18	23	SAG,RGS9,GNAT1,GUCA1A,GUCA1B,GUCY2D,SLC24A1,LRAT,PDE6A,PDE6G,PDE6B,CNGA1,RGS9BP,RDH5,RDH12,RHO,GRK1,RPE65
Pathway	1269623	Visual phototransduction	BioSystems: REACTOME	5.747e-25	5.275e-22	1.758e-22	1.301e-21	29	101	ABCA4,SAG,MYO7A,RGS9,OPN1MW,OPN1SW,GNAT1,CYP4V2,GUCA1A,GUCA1B,GUCY2D,SLC24A1,LRAT,PDE6A,PDE6G,PDE6B,CNGB1,CNGA1,RGS9BP,RBP3,RBP4,OPN1LW,RDH5,RDH12,RHO,GRK1,RLBP1,RDH11,RPE65
Pathway	1268838	Organelle biogenesis and maintenance	BioSystems: REACTOME	2.146e-22	1.97e-19	4.926e-20	3.645e-19	43	341	MKKS,TMEM216,ARL6,TTC8,CEP78,CC2D2A,OFD1,IFT81,CEP290,BBIP1,CCT2,CEP164,WDR19,ARL3,NPHP3,BBS12,PLK4,CLUAP1,SDCCAG8,BBS1,BBS2,BBS4,BBS9,NEK2,NPHP1,IFT27,RPGRIP1L,BBS5,CEP250,CNGB1,INPP5E,LZTFL1,IQCB1,IFT140,AHI1,IFT172,NPHP4,MKS1,ALMS1,RHO,BBS10,BBS7,RP2
Pathway	137926	Visual signal transduction: Cones	BioSystems: Pathway Interaction Database	7.278e-21	6.681e-18	1.336e-18	9.888e-18	16	23	RGS9,GNAT2,GNB3,GUCA1A,GUCA1B,GUCY2D,LRAT,PDE6C,PDE6H,CNGA3,RGS9BP,CNGB3,RDH5,RDH12,GRK1,RPE65
Pathway	1268848	Cargo trafficking to the periciliary membrane	BioSystems: REACTOME	2.541e-19	2.333e-16	3.888e-17	2.877e-16	20	53	MKKS,ARL6,TTC8,BBIP1,CCT2,ARL3,NPHP3,BBS12,BBS1,BBS2,BBS4,BBS9,BBS5,CNGB1,INPP5E,LZTFL1,RHO,BBS10,BBS7,RP2
Pathway	149806	Phototransduction	BioSystems: KEGG	6.343e-17	5.822e-14	8.318e-15	6.155e-14	15	28	SAG,RGS9,GNAT1,GNAT2,GUCA1A,GUCA1B,GUCY2D,SLC24A1,PDE6A,PDE6G,PDE6B,CNGB1,CNGA1,RHO,GRK1
Pathway	1268850	BBSome-mediated cargo-targeting to cilium	BioSystems: REACTOME	9.144e-17	8.394e-14	1.049e-14	7.764e-14	14	23	MKKS,ARL6,TTC8,BBIP1,CCT2,BBS12,BBS1,BBS2,BBS4,BBS9,BBS5,LZTFL1,BBS10,BBS7
Pathway	1269627	The phototransduction cascade	BioSystems: REACTOME	8.357e-15	7.672e-12	8.524e-13	6.308e-12	15	36	SAG,RGS9,GNAT1,GUCA1A,GUCA1B,GUCY2D,SLC24A1,PDE6A,PDE6G,PDE6B,CNGB1,CNGA1,RGS9BP,RHO,GRK1
Pathway	1269629	Inactivation, recovery and regulation of the phototransduction cascade	BioSystems: REACTOME	2.165e-13	1.987e-10	1.987e-11	1.471e-10	14	35	SAG,RGS9,GNAT1,GUCA1A,GUCA1B,GUCY2D,PDE6A,PDE6G,PDE6B,CNGB1,CNGA1,RGS9BP,RHO,GRK1
Pathway	1269625	The canonical retinoid cycle in rods (twilight vision)	BioSystems: REACTOME	5.593e-13	5.135e-10	4.668e-11	3.454e-10	12	23	ABCA4,MYO7A,CYP4V2,LRAT,RBP3,RBP4,RDH5,RDH12,RHO,RLBP1,RDH11,RPE65
Pathway	1269628	Activation of the phototransduction cascade	BioSystems: REACTOME	5.913e-12	5.428e-09	4.523e-10	3.347e-09	9	11	SAG,GNAT1,SLC24A1,PDE6A,PDE6G,PDE6B,CNGB1,CNGA1,RHO
Pathway	P00028	Heterotrimeric G-protein signaling pathway-rod outer segment phototransduction	PantherDB	2.88e-10	2.644e-07	2.034e-08	1.505e-07	12	35	SAG,RGS9,GNAT1,PDE6A,PDE6G,PDE6B,CNGB1,CNGA1,CNGA3,CNGB3,RHO,GRK1
Pathway	1268847	Anchoring of the basal body to the plasma membrane	BioSystems: REACTOME	9.983e-10	9.164e-07	6.546e-08	4.844e-07	17	100	TMEM216,CEP78,CC2D2A,OFD1,CEP290,CEP164,PLK4,SDCCAG8,NEK2,NPHP1,RPGRIP1L,CEP250,IQCB1,AHI1,NPHP4,MKS1,ALMS1
Pathway	545294	the visual cycle I (vertebrates)	BioSystems: BIOCYC	2.302e-06	0.002113	0.0001409	0.001042	7	15	LRAT,RBP3,RBP4,RDH5,RLBP1,RDH11,RPE65
Pathway	1269626	The retinoid cycle in cones (daylight vision)	BioSystems: REACTOME	8.476e-06	0.007781	0.0004863	0.003599	5	6	OPN1MW,OPN1SW,RBP3,OPN1LW,RLBP1
Pathway	1269806	Recruitment of mitotic centrosome proteins and complexes	BioSystems: REACTOME	0.0001439	0.1321	0.007341	0.05432	11	82	CEP78,OFD1,CEP290,CEP164,PLK4,SDCCAG8,TUBGCP4,NEK2,CEP250,TUBGCP6,ALMS1
Pathway	1269805	Centrosome maturation	BioSystems: REACTOME	0.0001439	0.1321	0.007341	0.05432	11	82	CEP78,OFD1,CEP290,CEP164,PLK4,SDCCAG8,TUBGCP4,NEK2,CEP250,TUBGCP6,ALMS1
Pathway	1269568	Opsins	BioSystems: REACTOME	0.0001706	0.1566	0.007459	0.05519	5	9	OPN1MW,OPN1SW,OPN1LW,RGR,RHO
Pathway	1268930	Retinoid cycle disease events	BioSystems: REACTOME	0.0001706	0.1566	0.007459	0.05519	5	9	OPN1MW,OPN1SW,RBP4,OPN1LW,RLBP1
Pathway	1268929	Diseases associated with visual transduction	BioSystems: REACTOME	0.0001706	0.1566	0.007459	0.05519	5	9	OPN1MW,OPN1SW,RBP4,OPN1LW,RLBP1
Pathway	M16518	Wnt/Ca2+/cyclic GMP signaling.	MSigDB C2 BIOCARTA (v6.0)	0.0007622	0.6997	0.0318	0.2353	6	20	CFB,PDE6A,PDE6C,PDE6G,PDE6H,PDE6B
Pathway	1269809	Loss of Nlp from mitotic centrosomes	BioSystems: REACTOME	0.003687	3.385	0.141	1.044	9	72	CEP78,OFD1,CEP290,CEP164,PLK4,SDCCAG8,NEK2,CEP250,ALMS1
Pathway	1269808	Loss of proteins required for interphase microtubule organization from the centrosome	BioSystems: REACTOME	0.003687	3.385	0.141	1.044	9	72	CEP78,OFD1,CEP290,CEP164,PLK4,SDCCAG8,NEK2,CEP250,ALMS1
Pathway	1383018	AURKA Activation by TPX2	BioSystems: REACTOME	0.005204	4.777	0.1911	1.414	9	75	CEP78,OFD1,CEP290,CEP164,PLK4,SDCCAG8,NEK2,CEP250,ALMS1
Pathway	1269803	Regulation of PLK1 Activity at G2/M Transition	BioSystems: REACTOME	0.02343	21.5	0.8271	6.12	9	90	CEP78,OFD1,CEP290,CEP164,PLK4,SDCCAG8,NEK2,CEP250,ALMS1
Pubmed	20301590	Nonsyndromic Retinitis Pigmentosa Overview	Pubmed	3.691e-164	1.282e-159	1.282e-159	1.415e-158	79	81	MAK,ABCA4,DHDDS,ARL6,TTC8,SAG,FAM161A,PRCD,MERTK,OFD1,KIAA1549,POMGNT1,PRPF8,SLC7A14,ARL3,SNRNP200,MVK,SPATA7,CERKL,EMC1,SPP2,KIZ,BBS1,BBS2,PROM1,NEK2,NEUROD1,KLHL7,SEMA4A,CA4,CYP4V2,NRL,HGSNAT,CRB1,GUCA1B,PRPF3,LRAT,ARL2BP,PDE6A,HK1,PDE6G,PDE6B,AGBL5,TULP1,AIPL1,FSCN2,USH2A,CLRN1,CNGB1,CNGA1,BEST1,IDH3B,CRX,ZNF513,PRPF31,IFT140,IMPDH1,IFT172,DHX38,PRPF6,IMPG2,NR2E3,RBP3,RDH12,PRPH2,RGR,RHO,RLBP1…
Pubmed	20801516	Simultaneous mutation detection in 90 retinal disease genes in multiple patients using a custom-designed 300-kb retinal resequencing chip.	Pubmed	3.912e-160	1.359e-155	6.795e-156	7.497e-155	80	87	MKKS,ABCA4,ADGRV1,RS1,ARL6,TTC8,SAG,EFEMP1,MERTK,CEP290,OPA3,PRPF8,ABCC6,TRIM32,RIMS1,CERKL,MYO7A,BBS1,BBS2,CDH23,BBS4,NDP,OPN1SW,BBS9,CFB,ELOVL4,ARMS2,C2,SEMA4A,GNAT1,CA4,CACNA1F,NRL,BBS5,GRM6,CRB1,UNC119,GUCA1A,TIMP3,PRPF3,GUCY2D,CFH,LRAT,PDE6A,PDE6B,NYX,TTPA,TULP1,AIPL1,USH2A,CNGB1,CNGA1,CNGA3,BEST1,CRX,CNGB3,PRPF31,IMPDH1,ALMS1,USH1G,CABP4,PCDH15,RPGRIP1,NR2E3,OPN1LW,RDH5,RDH12,PRPH2,USH1C,RG…
Pubmed	30285347	Leber Congenital Amaurosis / Early-Onset Severe Retinal Dystrophy Overview	Pubmed	1.891e-50	6.569e-46	2.19e-46	2.416e-45	25	25	CEP290,SPATA7,CLUAP1,CRB1,OTX2,GUCY2D,RD3,LRAT,GDF6,TULP1,AIPL1,NMNAT1,CRX,IQCB1,IFT140,IMPDH1,ALMS1,CABP4,KCNJ13,DTHD1,RPGRIP1,LCA5,RDH12,PRPH2,RPE65
Pubmed	20301743	Congenital Hepatic Fibrosis Overview	Pubmed	1.693e-44	5.882e-40	1.471e-40	1.622e-39	29	52	MKKS,TMEM216,ARL6,TTC8,CC2D2A,OFD1,CEP290,CEP164,WDR19,NPHP3,TRIM32,BBS12,INVS,ZNF423,BBS1,BBS2,BBS4,BBS9,NPHP1,RPGRIP1L,BBS5,INPP5E,IQCB1,AHI1,TMEM237,NPHP4,MKS1,BBS10,BBS7
Pubmed	21052544	Mouse model resources for vision research.	Pubmed	9.257e-41	3.216e-36	6.431e-37	7.096e-36	25	38	TRPM1,MERTK,CEP290,GNAT1,GNAT2,CACNA1F,GRM6,CRB1,RD3,PDE6A,PDE6C,PDE6B,TUB,TULP1,CNGA3,CRX,LAMA1,MFRP,NPHP4,RPGRIP1,NR2E3,PRPH2,RHO,RPGR,RPE65
Pubmed	17286855	Mapping of transcription start sites of human retina expressed genes.	Pubmed	2.974e-40	1.033e-35	1.722e-36	1.9e-35	26	45	ABCA4,RS1,SAG,ELOVL4,GNAT1,GUCY2D,PDE6H,TULP1,AIPL1,FSCN2,CNGA3,CRX,CNGB3,PRPF31,IMPG1,IMPG2,RBP3,RDH5,RDH12,PRPH2,RGR,RLBP1,RDH11,ROM1,RP1,RPGR
Pubmed	20591486	Development of a diagnostic genetic test for simplex and autosomal recessive retinitis pigmentosa.	Pubmed	1.353e-35	4.7e-31	6.715e-32	7.408e-31	18	18	ABCA4,MERTK,CERKL,CRB1,LRAT,PDE6A,PDE6B,TULP1,USH2A,CNGB1,CRX,NR2E3,RDH12,RGR,RHO,RLBP1,RPGR,RPE65
Pubmed	20301537	Bardet-Biedl Syndrome	Pubmed	2.12e-35	7.363e-31	9.204e-32	1.015e-30	19	21	MKKS,ARL6,TTC8,CEP290,BBIP1,TRIM32,BBS12,SDCCAG8,BBS1,BBS2,BBS4,BBS9,IFT27,BBS5,LZTFL1,MKS1,WDPCP,BBS10,BBS7
Pubmed	16110338	A hybrid photoreceptor expressing both rod and cone genes in a mouse model of enhanced S-cone syndrome.	Pubmed	1.35e-34	4.69e-30	5.211e-31	5.749e-30	27	75	CDHR1,SAG,RGS9,OPN1SW,GNAT1,GNAT2,GNB3,NRL,CRB1,GUCA1A,GUCA1B,GUCY2D,PDE6A,PDE6C,PDE6G,PDE6H,PDE6B,CNGB1,CNGA1,CRX,CNGB3,RPGRIP1,NR2E3,RBP3,RHO,GRK1,RPE65
Pubmed	20301475	Leber Congenital Amaurosis	Pubmed	1.768e-33	6.142e-29	6.142e-30	6.776e-29	17	17	CEP290,SPATA7,CRB1,GUCY2D,RD3,LRAT,TULP1,AIPL1,NMNAT1,CRX,IQCB1,IMPDH1,KCNJ13,RPGRIP1,LCA5,RDH12,RPE65
Pubmed	27173435	An organelle-specific protein landscape identifies novel diseases and molecular mechanisms.	Pubmed	7.175e-31	2.492e-26	2.266e-27	2.5e-26	67	1321	MAK,ARL6,TTC8,PANK2,OFD1,IFT81,CEP290,BBIP1,PRPF8,WDR19,ARL3,NPHP3,TRIM32,BBS12,SNRNP200,INVS,SPATA7,CLUAP1,MYO7A,SDCCAG8,BBS1,BBS2,CDH23,BBS4,TUBGCP4,BBS9,KLHL7,AFG3L2,C3,NPHP1,IFT27,RPGRIP1L,BBS5,EXOSC2,OPA1,UNC119,PRPF4,PRPF3,ARL2BP,TULP1,RAB28,AIPL1,WHRN,INPP5E,LZTFL1,IQCB1,CTNNA1,PRPF31,IFT140,AHI1,TMEM237,IFT172,PRPF6,NPHP4,MKS1,USH1G,RPGRIP1,LCA5,RB1,USH1C,CNNM4,RDH11,BBS7,RP2,RPGR,C8orf37…
Pubmed	19805139	Retinoid-related orphan nuclear receptor RORbeta is an early-acting factor in rod photoreceptor development.	Pubmed	1.639e-28	5.693e-24	4.744e-25	5.234e-24	18	28	OPN1SW,GNAT1,GNAT2,GNB3,NRL,OTX2,SLC24A1,PDE6A,PDE6H,PDE6B,CNGA1,CRX,RGS9BP,PCDH15,NR2E3,RDH12,RHO,ROM1
Pubmed	27328943	Ciliopathy-associated IQCB1/NPHP5 protein is required for mouse photoreceptor outer segment formation.	Pubmed	8.205e-22	2.85e-17	2.036e-18	2.246e-17	12	13	CEP290,OPN1SW,GNAT1,GNAT2,NRL,PDE6A,CNGA1,CNGA3,IQCB1,PRPH2,RHO,GRK1
Pubmed	22500027	Intrinsic protein-protein interaction-mediated and chaperonin-assisted sequential assembly of stable bardet-biedl syndrome protein complex, the BBSome.	Pubmed	8.205e-22	2.85e-17	2.036e-18	2.246e-17	12	13	MKKS,TTC8,BBIP1,CCT2,BBS12,BBS1,BBS2,BBS4,BBS9,BBS5,BBS10,BBS7
Pubmed	16332269	Mouse models of ocular diseases.	Pubmed	3.884e-19	1.349e-14	8.994e-16	9.923e-15	15	38	CEP290,GNAT2,CACNA1F,GRM6,CRB1,RD3,PDE6C,PDE6B,TUB,COL2A1,MFRP,NR2E3,PRPH2,RPGR,RPE65
Pubmed	17379567	Temporal expression pattern of Bardet-Biedl syndrome genes in adipogenesis.	Pubmed	1.048e-18	3.64e-14	2.022e-15	2.231e-14	10	10	MKKS,ARL6,TTC8,TRIM32,BBS1,BBS2,BBS4,BBS9,BBS5,BBS7
Pubmed	24618850	Massively parallel DNA sequencing facilitates diagnosis of patients with Usher syndrome type 1.	Pubmed	1.048e-18	3.64e-14	2.022e-15	2.231e-14	10	10	PDZD7,ADGRV1,MYO7A,CDH23,USH2A,CLRN1,WHRN,USH1G,PCDH15,USH1C
Pubmed	24239741	Usher protein functions in hair cells and photoreceptors.	Pubmed	1.048e-18	3.64e-14	2.022e-15	2.231e-14	10	10	ADGRV1,CIB2,MYO7A,CDH23,USH2A,CLRN1,WHRN,USH1G,PCDH15,USH1C
Pubmed	21068128	Mutation analysis of 18 nephronophthisis associated ciliopathy disease genes using a DNA pooling and next generation sequencing strategy.	Pubmed	1.13e-18	3.926e-14	2.066e-15	2.28e-14	12	18	TMEM216,CC2D2A,CEP290,NPHP3,INVS,NPHP1,RPGRIP1L,INPP5E,IQCB1,AHI1,NPHP4,MKS1
Pubmed	20301500	Joubert Syndrome and Related Disorders	Pubmed	4.621e-18	1.605e-13	8.026e-15	8.855e-14	14	34	TMEM216,POC1B,CC2D2A,OFD1,CEP290,ZNF423,NPHP1,RPGRIP1L,INPP5E,AHI1,TMEM237,IFT172,MKS1,CSPP1
Pubmed	27336129	Nephronophthisis	Pubmed	7.559e-18	2.626e-13	1.25e-14	1.38e-13	12	20	CEP290,CEP164,WDR19,NPHP3,INVS,ZNF423,SDCCAG8,NPHP1,RPGRIP1L,IQCB1,IFT172,NPHP4
Pubmed	20080638	BBS6, BBS10, and BBS12 form a complex with CCT/TRiC family chaperonins and mediate BBSome assembly.	Pubmed	1.08e-17	3.752e-13	1.705e-14	1.881e-13	11	15	MKKS,TTC8,CCT2,BBS12,BBS1,BBS2,BBS4,BBS9,BBS5,BBS10,BBS7
Pubmed	21399614	Novel asymmetrically localizing components of human centrosomes identified by complementary proteomics methods.	Pubmed	2.915e-17	1.013e-12	4.403e-14	4.858e-13	21	146	CEP78,FAM161A,POC1B,OFD1,CEP290,CEP164,PLK4,TTLL5,SDCCAG8,TUBGCP4,NEK2,RPGRIP1L,CEP250,CEP19,POC5,TUBGCP6,IQCB1,NPHP4,ALMS1,BBS7,CSPP1
Pubmed	11468275	Temporal and spatial expression patterns of the CRX transcription factor and its downstream targets. Critical differences during human and mouse eye development.	Pubmed	6.764e-17	2.35e-12	9.79e-14	1.08e-12	10	12	RS1,SAG,OPN1SW,NRL,PDE6A,PDE6G,PDE6B,CRX,RBP3,RHO
Pubmed	15226823	Genomic analysis of mouse retinal development.	Pubmed	9.357e-17	3.251e-12	1.3e-13	1.435e-12	43	957	MAK,CDHR1,FZD4,SAG,FAM161A,MERTK,CEP164,ARSG,ARL3,SPATA7,SPARC,BBS2,RGS9,ELOVL4,NEUROD1,REEP6,GNAT1,NRL,UNC119,OTX2,GUCA1A,GUCA1B,TIMP3,SLC24A1,RD3,PDE6G,LZTFL1,CRX,RGS9BP,PITPNM3,IMPDH1,KCNV2,CABP4,IMPG2,RPGRIP1,NR2E3,RBP3,RDH12,PRPH2,RHO,ADIPOR1,BBS7,RP1L1
Pubmed	25552655	Nephrocystin proteins NPHP5 and Cep290 regulate BBSome integrity, ciliary trafficking and cargo delivery.	Pubmed	1.333e-16	4.632e-12	1.716e-13	1.893e-12	9	9	TTC8,CEP290,BBS1,BBS2,BBS4,BBS9,BBS5,IQCB1,BBS7
Pubmed	25776555	Alternative Splicing Shapes the Phenotype of a Mutation in BBS8 To Cause Nonsyndromic Retinitis Pigmentosa.	Pubmed	1.333e-16	4.632e-12	1.716e-13	1.893e-12	9	9	TTC8,OPN1SW,GNAT1,GNAT2,NRL,PDE6A,PDE6C,AIPL1,RHO
Pubmed	24550735	The centriolar satellite protein AZI1 interacts with BBS4 and regulates ciliary trafficking of the BBSome.	Pubmed	7.173e-15	2.492e-10	8.592e-12	9.48e-11	9	11	TTC8,CEP290,BBS1,BBS2,BBS4,BBS9,BBS5,LZTFL1,BBS7
Pubmed	16868010	In vivo function of the orphan nuclear receptor NR2E3 in establishing photoreceptor identity during mammalian retinal development.	Pubmed	7.173e-15	2.492e-10	8.592e-12	9.48e-11	9	11	OPN1SW,GNAT1,GNAT2,NRL,PDE6C,PDE6B,CNGA1,NR2E3,RHO
Pubmed	19683999	Microarray-based mutation analysis of 183 Spanish families with Usher syndrome.	Pubmed	1.691e-14	5.875e-10	1.958e-11	2.161e-10	8	8	ADGRV1,MYO7A,CDH23,USH2A,CLRN1,USH1G,PCDH15,USH1C
Pubmed	22183407	Tulp1 is involved in specific photoreceptor protein transport pathways.	Pubmed	2.849e-14	9.896e-10	3.192e-11	3.522e-10	9	12	OPN1SW,GUCA1A,PDE6B,TULP1,CNGB1,PRPH2,RHO,GRK1,ROM1
Pubmed	11853768	Retinal degeneration mutants in the mouse.	Pubmed	9.193e-14	3.194e-09	9.98e-11	1.101e-09	9	13	CRB1,RD3,PDE6C,PDE6B,TUB,MFRP,NR2E3,PRPH2,RPGR
Pubmed	21697133	Full-length transcriptome analysis of human retina-derived cell lines ARPE-19 and Y79 using the vector-capping method.	Pubmed	1.178e-13	4.093e-09	1.24e-10	1.368e-09	17	118	MAK,CDHR1,NBAS,NEUROD1,GNB3,NRL,UNC119,OTX2,CEP250,PDE6A,HMX1,TULP1,AIPL1,PRPF31,IMPG2,RBP3,EYS
Pubmed	22302990	Direct role of Bardet-Biedl syndrome proteins in transcriptional regulation.	Pubmed	1.499e-13	5.209e-09	1.532e-10	1.69e-09	8	9	MKKS,TTC8,BBS1,BBS2,BBS4,BBS5,BBS10,BBS7
Pubmed	29922981	Requirement of the Mowat-Wilson Syndrome Gene Zeb2 in the Differentiation and Maintenance of Non-photoreceptor Cell Types During Retinal Development.	Pubmed	2.047e-13	7.109e-09	2.031e-10	2.241e-09	12	39	ABCA4,GNAT1,NRL,PDE6C,PDE6G,PDE6H,PDE6B,CNGA1,CRX,NR2E3,RHO,ROM1
Pubmed	30048641	Requirements for Neurogenin2 during mouse postnatal retinal neurogenesis.	Pubmed	2.476e-13	8.6e-09	2.324e-10	2.564e-09	11	29	SAG,NEUROD1,GNAT1,OTX2,PDE6B,CRX,NR2E3,PRPH2,RHO,RP1L1,ROM1
Pubmed	25757744	Mef2d is essential for the maturation and integrity of retinal photoreceptor and bipolar cells.	Pubmed	2.476e-13	8.6e-09	2.324e-10	2.564e-09	11	29	TRPM1,OPN1SW,GRM6,GUCA1A,GUCA1B,PDE6H,FSCN2,CRX,PCDH15,RHO,ROM1
Pubmed	22072986	A novel protein LZTFL1 regulates ciliary trafficking of the BBSome and Smoothened.	Pubmed	7.444e-13	2.586e-08	6.631e-10	7.316e-09	8	10	TTC8,BBS1,BBS2,BBS4,BBS9,BBS5,LZTFL1,BBS7
Pubmed	29899041	SPATA7 maintains a novel photoreceptor-specific zone in the distal connecting cilium.	Pubmed	7.444e-13	2.586e-08	6.631e-10	7.316e-09	8	10	CEP290,SPATA7,SDCCAG8,NPHP1,AHI1,NPHP4,RPGRIP1,RPGR
Pubmed	25392995	Identification of a common non-apoptotic cell death mechanism in hereditary retinal degeneration.	Pubmed	2.138e-12	7.427e-08	1.65e-09	1.821e-08	7	7	PDE6C,PDE6B,CNGB1,CNGA3,PRPH2,RHO,RPE65
Pubmed	19753312	Mutations that are a common cause of Leber congenital amaurosis in northern America are rare in southern India.	Pubmed	2.138e-12	7.427e-08	1.65e-09	1.821e-08	7	7	CEP290,CRB1,GUCY2D,AIPL1,CRX,RDH12,RPE65
Pubmed	28031293	The roles of USH1 proteins and PDZ domain-containing USH proteins in USH2 complex integrity in cochlear hair cells.	Pubmed	2.138e-12	7.427e-08	1.65e-09	1.821e-08	7	7	PDZD7,CIB2,MYO7A,USH2A,WHRN,USH1G,USH1C
Pubmed	20058854	Biochemical characterization of native Usher protein complexes from a vesicular subfraction of tracheal epithelial cells.	Pubmed	2.138e-12	7.427e-08	1.65e-09	1.821e-08	7	7	ADGRV1,CDH23,USH2A,CLRN1,USH1G,PCDH15,USH1C
Pubmed	20301442	Usher Syndrome Type I	Pubmed	2.138e-12	7.427e-08	1.65e-09	1.821e-08	7	7	CIB2,MYO7A,CDH23,USH1H,USH1G,PCDH15,USH1C
Pubmed	23943788	BBS mutations modify phenotypic expression of CEP290-related ciliopathies.	Pubmed	2.138e-12	7.427e-08	1.65e-09	1.821e-08	7	7	ABCA4,CEP290,BBS1,BBS4,BBS9,RHO,BBS7
Pubmed	15163632	Expression profiling of the developing and mature Nrl-/- mouse retina: identification of retinal disease candidates and transcriptional regulatory targets of Nrl.	Pubmed	7.62e-12	2.647e-07	5.754e-09	6.349e-08	12	51	ABCA4,OPN1SW,REEP6,GNAT1,GNAT2,GNB3,NRL,GUCA1A,PDE6A,PDE6B,CNGA1,ROM1
Pubmed	18484607	UMD-USHbases: a comprehensive set of databases to record and analyse pathogenic mutations and unclassified variants in seven Usher syndrome causing genes.	Pubmed	1.685e-11	5.854e-07	1.22e-08	1.345e-07	7	8	MYO7A,CDH23,USH2A,CLRN1,USH1G,PCDH15,USH1C
Pubmed	16327777	Dissection of epistasis in oligogenic Bardet-Biedl syndrome.	Pubmed	1.685e-11	5.854e-07	1.22e-08	1.345e-07	7	8	MKKS,TTC8,BBS1,BBS2,BBS4,BBS5,BBS7
Pubmed	19015224	Polymorphisms in C2, CFB and C3 are associated with progression to advanced age related macular degeneration associated with visual loss.	Pubmed	4.83e-11	1.678e-06	3.356e-08	3.702e-07	8	14	ABCA4,ERCC6,FBLN5,CFB,C2,C3,TLR4,CFH
Pubmed	22922713	The BBSome controls IFT assembly and turnaround in cilia.	Pubmed	4.83e-11	1.678e-06	3.356e-08	3.702e-07	8	14	TTC8,WDR19,BBS1,BBS2,BBS4,BBS9,BBS5,BBS7
Pubmed	20603001	The conserved Bardet-Biedl syndrome proteins assemble a coat that traffics membrane proteins to cilia.	Pubmed	7.53e-11	2.616e-06	5.031e-08	5.55e-07	7	9	ARL6,BBIP1,BBS1,BBS2,BBS4,BBS5,BBS7
Pubmed	18762586	Recruitment of PCM1 to the centrosome by the cooperative action of DISC1 and BBS4: a candidate for psychiatric illnesses.	Pubmed	7.53e-11	2.616e-06	5.031e-08	5.55e-07	7	9	MKKS,TTC8,BBS1,BBS2,BBS4,BBS5,BBS7
Pubmed	12107411	Expressed sequence tag analysis of human retina for the NEIBank Project: retbindin, an abundant, novel retinal cDNA and alternative splicing of other retina-preferred gene transcripts.	Pubmed	1.435e-10	4.986e-06	9.408e-08	1.038e-06	12	64	RS1,SAG,ARL3,REEP6,GNAT1,NRL,GUCA1B,PDE6G,AIPL1,CNGB1,KCNV2,OPN1LW
Pubmed	28288836	Temporal profiling of photoreceptor lineage gene expression during murine retinal development.	Pubmed	2.041e-10	7.091e-06	1.313e-07	1.449e-06	8	16	OPN1SW,NEUROD1,GNAT1,NRL,OTX2,CRX,NR2E3,RHO
Pubmed	27979967	DAZ-interacting Protein 1 (Dzip1) Phosphorylation by Polo-like Kinase 1 (Plk1) Regulates the Centriolar Satellite Localization of the BBSome Protein during the Cell Cycle.	Pubmed	2.493e-10	8.659e-06	1.462e-07	1.613e-06	7	10	TTC8,CEP290,BBS1,BBS2,BBS4,BBS9,BBS5
Pubmed	17574030	A core complex of BBS proteins cooperates with the GTPase Rab8 to promote ciliary membrane biogenesis.	Pubmed	2.493e-10	8.659e-06	1.462e-07	1.613e-06	7	10	TTC8,BBS1,BBS2,BBS4,BBS9,BBS5,BBS7
Pubmed	22139371	Bardet-Biedl syndrome 3 (Bbs3) knockout mouse model reveals common BBS-associated phenotypes and Bbs3 unique phenotypes.	Pubmed	2.493e-10	8.659e-06	1.462e-07	1.613e-06	7	10	ARL6,TTC8,BBS1,BBS2,BBS4,BBS9,BBS7
Pubmed	23940504	Exome sequencing of index patients with retinal dystrophies as a tool for molecular diagnosis.	Pubmed	2.694e-10	9.359e-06	1.462e-07	1.613e-06	6	6	ABCA4,CHM,USH2A,NMNAT1,CNGB3,RP1
Pubmed	19117936	Prediction model for prevalence and incidence of advanced age-related macular degeneration based on genetic, demographic, and environmental variables.	Pubmed	2.694e-10	9.359e-06	1.462e-07	1.613e-06	6	6	CFB,ARMS2,C2,C3,CFH,HTRA1
Pubmed	23714322	Genotype and phenotype of 101 dutch patients with congenital stationary night blindness.	Pubmed	2.694e-10	9.359e-06	1.462e-07	1.613e-06	6	6	GPR179,TRPM1,CACNA1F,GRM6,NYX,CABP4
Pubmed	29039417	Protein interaction perturbation profiling at amino-acid resolution.	Pubmed	2.694e-10	9.359e-06	1.462e-07	1.613e-06	6	6	BBIP1,BBS1,BBS2,BBS4,BBS9,BBS5
Pubmed	25034607	A mouse model for studying cone photoreceptor pathologies.	Pubmed	2.694e-10	9.359e-06	1.462e-07	1.613e-06	6	6	GNAT1,NRL,CRB1,PDE6C,PDE6B,RPE65
Pubmed	20301591	Achromatopsia	Pubmed	2.694e-10	9.359e-06	1.462e-07	1.613e-06	6	6	ATF6,GNAT2,PDE6C,PDE6H,CNGA3,CNGB3
Pubmed	26936822	Ciliopathy-associated protein CEP290 modifies the severity of retinal degeneration due to loss of RPGR.	Pubmed	2.694e-10	9.359e-06	1.462e-07	1.613e-06	6	6	CEP290,NPHP1,IQCB1,NPHP4,RPGRIP1,RPGR
Pubmed	26638075	A Dynamic Protein Interaction Landscape of the Human Centrosome-Cilium Interface.	Pubmed	5.86e-10	2.036e-05	3.132e-07	3.456e-06	48	1820	TMEM216,FAM161A,POC1B,CC2D2A,OFD1,IFT81,FLVCR1,CEP290,KIAA1549,CCT2,CEP164,PLK4,INVS,CLUAP1,EMC1,KIZ,TTLL5,SDCCAG8,BBS4,CLCC1,NEK2,NPHP1,IFT27,RPGRIP1L,ARHGEF18,CEP19,HK1,PGK1,POC5,ITM2B,WFS1,ELOVL1,IDH3B,IQCB1,ABHD12,PRPS1,AHI1,TMEM237,IFT172,NPHP4,MKS1,ALMS1,RPGRIP1,LCA5,ADIPOR1,RP9,RPGR,CSPP1
Pubmed	19948975	Integrative predictive model of coronary artery calcification in atherosclerosis.	Pubmed	6.856e-10	2.382e-05	3.608e-07	3.981e-06	18	229	ABCA4,ERCC6,EFEMP1,FBLN5,MYO7A,RGS9,ARMS2,C2,C3,CAPN5,GNB3,TLR4,CFH,RGS9BP,HTRA1,ADIPOR1,HMCN1,LRP5
Pubmed	19077438	Analysis of 30 genes (355 SNPS) related to energy homeostasis for association with adiposity in European-American and Yup'ik Eskimo populations.	Pubmed	1.631e-09	5.664e-05	8.454e-07	9.327e-06	9	30	MKKS,ARL6,TTC8,BBS1,BBS2,BBS4,BBS5,TUB,BBS7
Pubmed	19259132	Multilocus analysis of age-related macular degeneration.	Pubmed	1.858e-09	6.455e-05	9.355e-07	1.032e-05	6	7	CFB,ARMS2,C2,C3,CFH,HTRA1
Pubmed	20381870	Progression of geographic atrophy and genotype in age-related macular degeneration.	Pubmed	1.858e-09	6.455e-05	9.355e-07	1.032e-05	6	7	ARMS2,C2,C3,TLR3,CFH,HTRA1
Pubmed	21857657	miR-124a is required for hippocampal axogenesis and retinal cone survival through Lhx2 suppression.	Pubmed	1.942e-09	6.748e-05	9.64e-07	1.064e-05	8	20	OPN1SW,NEUROD1,GNAT2,OTX2,GUCA1A,PDE6C,CRX,RHO
Pubmed	22863007	Exome capture reveals ZNF423 and CEP164 mutations, linking renal ciliopathies to DNA damage response signaling.	Pubmed	3.491e-09	0.0001213	1.708e-06	1.885e-05	7	13	CEP290,CEP164,NPHP3,INVS,ZNF423,NPHP1,NPHP4
Pubmed	21665990	Common variants near FRK/COL10A1 and VEGFA are associated with advanced age-related macular degeneration.	Pubmed	6.934e-09	0.0002409	3.345e-06	3.691e-05	7	14	CFB,ARMS2,C2,C3,TIMP3,CFH,HTRA1
Pubmed	20592197	Retinal degeneration and failure of photoreceptor outer segment formation in mice with targeted deletion of the Joubert syndrome gene, Ahi1.	Pubmed	7.382e-09	0.0002564	3.419e-06	3.772e-05	6	8	GNAT1,CNGA1,AHI1,RPGRIP1,RHO,ROM1
Pubmed	16545802	Molecular basis of human Usher syndrome: deciphering the meshes of the Usher protein network provides insights into the pathomechanisms of the Usher disease.	Pubmed	7.382e-09	0.0002564	3.419e-06	3.772e-05	6	8	MYO7A,CDH23,USH2A,USH1G,PCDH15,USH1C
Pubmed	20888482	Serum lipid biomarkers and hepatic lipase gene associations with age-related macular degeneration.	Pubmed	7.382e-09	0.0002564	3.419e-06	3.772e-05	6	8	CFB,ARMS2,C2,C3,CFH,HTRA1
Pubmed	20385826	Genome-wide association study of advanced age-related macular degeneration identifies a role of the hepatic lipase gene (LIPC).	Pubmed	1.291e-08	0.0004485	5.901e-06	6.511e-05	7	15	CFB,ARMS2,C2,C3,TIMP3,CFH,HTRA1
Pubmed	23142158	Expression and localization of CERKL in the mammalian retina, its response to light-stress, and relationship with NeuroD1 gene.	Pubmed	2.199e-08	0.0007641	9.923e-06	0.0001095	6	9	CERKL,OPN1SW,NEUROD1,GNAT1,GUCA1A,RHO
Pubmed	23221340	Autosomal recessive retinitis pigmentosa E150K opsin mice exhibit photoreceptor disorganization.	Pubmed	3.384e-08	0.001176	1.212e-05	0.0001337	5	5	GNAT1,CRB1,LRAT,PDE6B,RHO
Pubmed	19169232	Variations in five genes and the severity of age-related macular degeneration: results from the Muenster aging and retina study.	Pubmed	3.384e-08	0.001176	1.212e-05	0.0001337	5	5	CFB,ARMS2,C2,CFH,HTRA1
Pubmed	15660226	Characterization of Usher syndrome type I gene mutations in an Usher syndrome patient population.	Pubmed	3.384e-08	0.001176	1.212e-05	0.0001337	5	5	MYO7A,CDH23,USH1G,PCDH15,USH1C
Pubmed	20157618	Complement component 3: an assessment of association with AMD and analysis of gene-gene and gene-environment interactions in a Northern Irish cohort.	Pubmed	3.384e-08	0.001176	1.212e-05	0.0001337	5	5	CFB,ARMS2,C2,C3,CFH
Pubmed	26387748	Animal modelling for inherited central vision loss.	Pubmed	3.384e-08	0.001176	1.212e-05	0.0001337	5	5	NRL,GUCY2D,LRAT,NR2E3,RPE65
Pubmed	15539463	Bbs2-null mice have neurosensory deficits, a defect in social dominance, and retinopathy associated with mislocalization of rhodopsin.	Pubmed	3.384e-08	0.001176	1.212e-05	0.0001337	5	5	BBS2,BBS4,PRPH2,RHO,ROM1
Pubmed	24453474	CFH haplotypes and ARMS2, C2, C3, and CFB alleles show association with susceptibility to age-related macular degeneration in Mexicans.	Pubmed	3.384e-08	0.001176	1.212e-05	0.0001337	5	5	CFB,ARMS2,C2,C3,CFH
Pubmed	28494495	Mutations in LRP5,FZD4, TSPAN12, NDP, ZNF408, or KIF11 Genes Account for 38.7% of Chinese Patients With Familial Exudative Vitreoretinopathy.	Pubmed	3.384e-08	0.001176	1.212e-05	0.0001337	5	5	FZD4,NDP,TSPAN12,KIF11,LRP5
Pubmed	23248312	Repair of the degenerate retina by photoreceptor transplantation.	Pubmed	3.384e-08	0.001176	1.212e-05	0.0001337	5	5	GNAT1,CRB1,PDE6B,PRPH2,RHO
Pubmed	16272259	Identification of mutations in the AIPL1, CRB1, GUCY2D, RPE65, and RPGRIP1 genes in patients with juvenile retinitis pigmentosa.	Pubmed	3.384e-08	0.001176	1.212e-05	0.0001337	5	5	CRB1,GUCY2D,AIPL1,RPGRIP1,RPE65
Pubmed	24334608	Deletion of PDZD7 disrupts the Usher syndrome type 2 protein complex in cochlear hair cells and causes hearing loss in mice.	Pubmed	3.384e-08	0.001176	1.212e-05	0.0001337	5	5	PDZD7,ADGRV1,USH2A,WHRN,USH1G
Pubmed	19901021	A functional kinase homology domain is essential for the activity of photoreceptor guanylate cyclase 1.	Pubmed	3.384e-08	0.001176	1.212e-05	0.0001337	5	5	GNAT1,GUCA1A,GUCA1B,GUCY2D,LRAT
Pubmed	16219682	Usher I syndrome: unravelling the mechanisms that underlie the cohesion of the growing hair bundle in inner ear sensory cells.	Pubmed	3.384e-08	0.001176	1.212e-05	0.0001337	5	5	MYO7A,CDH23,USH1G,PCDH15,USH1C
Pubmed	17906286	A novel Usher protein network at the periciliary reloading point between molecular transport machineries in vertebrate photoreceptor cells.	Pubmed	3.384e-08	0.001176	1.212e-05	0.0001337	5	5	ADGRV1,USH2A,WHRN,USH1G,USH1C
Pubmed	20378180	Three major loci involved in age-related macular degeneration are also associated with polypoidal choroidal vasculopathy.	Pubmed	3.384e-08	0.001176	1.212e-05	0.0001337	5	5	CFB,ARMS2,C2,CFH,HTRA1
Pubmed	22381527	Digenic inheritance of deafness caused by 8J allele of myosin-VIIA and mutations in other Usher I genes.	Pubmed	3.384e-08	0.001176	1.212e-05	0.0001337	5	5	MYO7A,CDH23,USH1G,PCDH15,USH1C
Pubmed	15590703	Interactions in the network of Usher syndrome type 1 proteins.	Pubmed	3.384e-08	0.001176	1.212e-05	0.0001337	5	5	MYO7A,CDH23,USH1G,PCDH15,USH1C
Pubmed	18936151	Peripheral retinal drusen and reticular pigment: association with CFHY402H and CFHrs1410996 genotypes in family and twin studies.	Pubmed	3.384e-08	0.001176	1.212e-05	0.0001337	5	5	CFB,ARMS2,C2,C3,CFH
Pubmed	25018096	Disruption of the basal body protein POC1B results in autosomal-recessive cone-rod dystrophy.	Pubmed	3.384e-08	0.001176	1.212e-05	0.0001337	5	5	FAM161A,POC1B,NPHP4,RPGRIP1,LCA5
Pubmed	18515590	Association analysis of CFH, C2, BF, and HTRA1 gene polymorphisms in Chinese patients with polypoidal choroidal vasculopathy.	Pubmed	3.384e-08	0.001176	1.212e-05	0.0001337	5	5	CFB,ARMS2,C2,CFH,HTRA1
Pubmed	20385819	Genetic variants near TIMP3 and high-density lipoprotein-associated loci influence susceptibility to age-related macular degeneration.	Pubmed	3.848e-08	0.001337	1.364e-05	0.0001505	7	17	CFB,ARMS2,C2,C3,TIMP3,CFH,HTRA1
Pubmed	22705344	Heritability and genome-wide association study to assess genetic differences between advanced age-related macular degeneration subtypes.	Pubmed	5.461e-08	0.001897	1.916e-05	0.0002114	6	10	CFB,ARMS2,C2,C3,CFH,HTRA1
Pubmed	20463215	Blimp1 suppresses Chx10 expression in differentiating retinal photoreceptor precursors to ensure proper photoreceptor development.	Pubmed	8.413e-08	0.002922	2.922e-05	0.0003224	8	30	SAG,OPN1SW,NEUROD1,NRL,OTX2,CRX,RBP3,RHO
Pubmed	28262416	The Auxiliary Calcium Channel Subunit ?2?4 Is Required for Axonal Elaboration, Synaptic Transmission, and Wiring of Rod Photoreceptors.	Pubmed	1.193e-07	0.004145	4.104e-05	0.0004528	6	11	CDHR1,GPR179,TRPM1,CACNA1F,GRM6,CACNA2D4
Pubmed	12221128	Centrosomal proteins CG-NAP and kendrin provide microtubule nucleation sites by anchoring gamma-tubulin ring complex.	Pubmed	1.47e-07	0.005108	5.008e-05	0.0005525	10	66	CEP78,OFD1,CEP290,CEP164,PLK4,TUBGCP4,NEK2,CEP250,TUBGCP6,ALMS1
Pubmed	23704327	The giant spectrin ?V couples the molecular motors to phototransduction and Usher syndrome type I proteins along their trafficking route.	Pubmed	1.502e-07	0.005219	5.067e-05	0.000559	7	20	SAG,MYO7A,GNB3,PDE6G,USH1G,USH1C,RHO
Pubmed	12716919	Light-dependent translocation of arrestin in the absence of rhodopsin phosphorylation and transducin signaling.	Pubmed	2.001e-07	0.00695	6.377e-05	0.0007035	5	6	SAG,GNAT1,RHO,GRK1,RPE65
Pubmed	26620972	Impact of the Usher syndrome on olfaction.	Pubmed	2.001e-07	0.00695	6.377e-05	0.0007035	5	6	MYO7A,CDH23,USH1G,PCDH15,USH1C
Pubmed	24939912	Bardet-Biedl syndrome proteins 1 and 3 regulate the ciliary trafficking of polycystic kidney disease 1 protein.	Pubmed	2.001e-07	0.00695	6.377e-05	0.0007035	5	6	ARL6,TTC8,BBS1,BBS4,BBS5
Pubmed	28581442	Photopharmacological control of bipolar cells restores visual function in blind mice.	Pubmed	2.001e-07	0.00695	6.377e-05	0.0007035	5	6	GNAT1,GNAT2,PDE6B,CNGA3,RHO
Pubmed	14742273	Retinal dystrophy resulting from ablation of RXR alpha in the mouse retinal pigment epithelium.	Pubmed	2.001e-07	0.00695	6.377e-05	0.0007035	5	6	OPN1SW,RGR,RHO,RLBP1,RPE65
Pubmed	19798052	Structural basis of phosphodiesterase 6 inhibition by the C-terminal region of the gamma-subunit.	Pubmed	2.001e-07	0.00695	6.377e-05	0.0007035	5	6	PDE6A,PDE6C,PDE6G,PDE6H,PDE6B
Pubmed	20301317	Hereditary Ataxia Overview	Pubmed	2.171e-07	0.007541	6.855e-05	0.0007563	11	91	ACO2,ATXN7,ELOVL4,PNPLA6,AFG3L2,SLC25A46,PEX7,TTPA,PHYH,WFS1,LAMA1
Pubmed	16723661	The network of protein-protein interactions within the human U4/U6.U5 tri-snRNP.	Pubmed	4.372e-07	0.01519	0.0001368	0.00151	6	13	PRPF8,SNRNP200,PRPF4,PRPF3,PRPF31,PRPF6
Pubmed	19828801	Rbpj cell autonomous regulation of retinal ganglion cell and cone photoreceptor fates in the mouse retina.	Pubmed	4.653e-07	0.01616	0.0001443	0.001592	7	23	OPN1SW,NRL,OTX2,CRX,NR2E3,RHO,RLBP1
Pubmed	21436032	Usher type 1G protein sans is a critical component of the tip-link complex, a structure controlling actin polymerization in stereocilia.	Pubmed	6.956e-07	0.02417	0.0002083	0.002298	5	7	MYO7A,CDH23,USH1G,PCDH15,USH1C
Pubmed	21212183	Whirlin replacement restores the formation of the USH2 protein complex in whirlin knockout photoreceptors.	Pubmed	6.956e-07	0.02417	0.0002083	0.002298	5	7	ADGRV1,USH2A,WHRN,RHO,RPGR
Pubmed	21165971	Stereocilin connects outer hair cell stereocilia to one another and to the tectorial membrane.	Pubmed	6.956e-07	0.02417	0.0002083	0.002298	5	7	MYO7A,CDH23,USH1G,PCDH15,USH1C
Pubmed	20861866	Genome-wide association identifies SKIV2L and MYRIP as protective factors for age-related macular degeneration.	Pubmed	6.956e-07	0.02417	0.0002083	0.002298	5	7	CFB,ARMS2,C3,CFH,HTRA1
Pubmed	19014374	Retinoic acid receptor-related orphan receptor alpha regulates a subset of cone genes during mouse retinal development.	Pubmed	7.599e-07	0.0264	0.0002256	0.002489	6	14	OPN1SW,GNAT2,PDE6C,PDE6H,CNGB3,RHO
Pubmed	27340223	Cilia gene mutations cause atrioventricular septal defects by multiple mechanisms.	Pubmed	8.998e-07	0.03126	0.0002649	0.002923	7	25	MKKS,CC2D2A,NPHP3,IFT27,IFT140,IFT172,MKS1
Pubmed	30093671	MLL1 is essential for retinal neurogenesis and horizontal inner neuron integrity.	Pubmed	1.223e-06	0.04248	0.000357	0.003938	7	26	GNAT1,GNAT2,NRL,PDE6H,PDE6B,CRX,RHO
Pubmed	30924851	Deletion of miR-182 Leads to Retinal Dysfunction in Mice.	Pubmed	1.843e-06	0.06401	0.0005334	0.005885	5	8	OPN1SW,GNAT2,PDE6B,PRPH2,RHO
Pubmed	20110327	Blimp1 controls photoreceptor versus bipolar cell fate choice during retinal development.	Pubmed	1.999e-06	0.06945	0.0005739	0.006332	6	16	OPN1SW,NEUROD1,OTX2,CRX,RHO,RLBP1
Pubmed	23455636	Seven new loci associated with age-related macular degeneration.	Pubmed	2.842e-06	0.09872	0.0008092	0.008927	7	29	CFB,ARMS2,C2,C3,TIMP3,CFH,HTRA1
Pubmed	18339676	A core cochlear phenotype in USH1 mouse mutants implicates fibrous links of the hair bundle in its cohesion, orientation and differential growth.	Pubmed	4.119e-06	0.1431	0.0008132	0.008972	5	9	MYO7A,CDH23,USH1G,PCDH15,USH1C
Pubmed	25793273	M¸ller glia activation in response to inherited retinal degeneration is highly varied and disease-specific.	Pubmed	4.237e-06	0.1472	0.0008132	0.008972	4	4	CRB1,PDE6B,PRPH2,RHO
Pubmed	28005406	A Report on Molecular Diagnostic Testing for Inherited Retinal Dystrophies by Targeted Genetic Analyses.	Pubmed	4.237e-06	0.1472	0.0008132	0.008972	4	4	ABCA4,TIMP3,BEST1,PRPH2
Pubmed	26103456	Regulation of Insulin Receptor Trafficking by Bardet Biedl Syndrome Proteins.	Pubmed	4.237e-06	0.1472	0.0008132	0.008972	4	4	MKKS,BBS1,BBS2,BBS4
Pubmed	28761321	Sequence variants in four genes underlying Bardet-Biedl syndrome in consanguineous families.	Pubmed	4.237e-06	0.1472	0.0008132	0.008972	4	4	MKKS,TTC8,BBS10,BBS7
Pubmed	21901789	Whole-exome sequencing identifies ALMS1, IQCB1, CNGA3, and MYO7A mutations in patients with Leber congenital amaurosis.	Pubmed	4.237e-06	0.1472	0.0008132	0.008972	4	4	MYO7A,CNGA3,IQCB1,ALMS1
Pubmed	24550448	Suppressing thyroid hormone signaling preserves cone photoreceptors in mouse models of retinal degeneration.	Pubmed	4.237e-06	0.1472	0.0008132	0.008972	4	4	GUCY2D,PDE6C,CNGB3,RPE65
Pubmed	12524598	Evaluation of complex inheritance involving the most common Bardet-Biedl syndrome locus (BBS1).	Pubmed	4.237e-06	0.1472	0.0008132	0.008972	4	4	MKKS,BBS1,BBS2,BBS4
Pubmed	19959640	Differential macular morphology in patients with RPE65-, CEP290-, GUCY2D-, and AIPL1-related Leber congenital amaurosis.	Pubmed	4.237e-06	0.1472	0.0008132	0.008972	4	4	CEP290,GUCY2D,AIPL1,RPE65
Pubmed	22570183	Defining the integration capacity of embryonic stem cell-derived photoreceptor precursors.	Pubmed	4.237e-06	0.1472	0.0008132	0.008972	4	4	GNAT1,NRL,GUCY2D,RHO
Pubmed	20472660	Mutations in chaperonin-like BBS genes are a major contributor to disease development in a multiethnic Bardet-Biedl syndrome patient population.	Pubmed	4.237e-06	0.1472	0.0008132	0.008972	4	4	MKKS,BBS12,BBS10,BBS7
Pubmed	22363448	Role for a novel Usher protein complex in hair cell synaptic maturation.	Pubmed	4.237e-06	0.1472	0.0008132	0.008972	4	4	ADGRV1,CDH23,CLRN1,PCDH15
Pubmed	20603337	Replacing the rod with the cone transducin subunit decreases sensitivity and accelerates response decay.	Pubmed	4.237e-06	0.1472	0.0008132	0.008972	4	4	RGS9,GNAT1,GNAT2,RHO
Pubmed	18299575	Loss of Bardet-Biedl syndrome proteins alters the morphology and function of motile cilia in airway epithelia.	Pubmed	4.237e-06	0.1472	0.0008132	0.008972	4	4	MKKS,BBS1,BBS2,BBS4
Pubmed	30947334	A Mixture of U.S. Food and Drug Administration-Approved Monoaminergic Drugs Protects the Retina From Light Damage in Diverse Models of Night Blindness.	Pubmed	4.237e-06	0.1472	0.0008132	0.008972	4	4	SAG,GNAT1,GNAT2,GRK1
Pubmed	30179527	Association Between Complement Factor C2/C3/CFB/CFH Polymorphisms and Age-Related Macular Degeneration: A Meta-Analysis.	Pubmed	4.237e-06	0.1472	0.0008132	0.008972	4	4	CFB,C2,C3,CFH
Pubmed	25406310	Whirlin and PDZ domain-containing 7 (PDZD7) proteins are both required to form the quaternary protein complex associated with Usher syndrome type 2.	Pubmed	4.237e-06	0.1472	0.0008132	0.008972	4	4	PDZD7,ADGRV1,USH2A,WHRN
Pubmed	21156003	Analysis of subcellular localization of Myo7a, Pcdh15 and Sans in Ush1c knockout mice.	Pubmed	4.237e-06	0.1472	0.0008132	0.008972	4	4	MYO7A,USH1G,PCDH15,USH1C
Pubmed	19399715	[Polymorphisms of complement factor genes and age-related macular degeneration in a German population].	Pubmed	4.237e-06	0.1472	0.0008132	0.008972	4	4	CFB,C2,C3,CFH
Pubmed	23362848	Molecular genetics of achromatopsia in Newfoundland reveal genetic heterogeneity, founder effects and the first cases of Jalili syndrome in North America.	Pubmed	4.237e-06	0.1472	0.0008132	0.008972	4	4	GNAT2,PDE6C,CNGA3,CNGB3
Pubmed	17651254	Genetic testing for retinal dystrophies and dysfunctions: benefits, dilemmas and solutions.	Pubmed	4.237e-06	0.1472	0.0008132	0.008972	4	4	CACNA1F,GUCY2D,CNGB3,RPE65
Pubmed	27623928	Targeting iodothyronine deiodinases locally in the retina is a therapeutic strategy for retinal degeneration.	Pubmed	4.237e-06	0.1472	0.0008132	0.008972	4	4	NRL,PDE6C,CNGB3,RPE65
Pubmed	22735794	Mutation screening of TRPM1, GRM6, NYX and CACNA1F genes in patients with congenital stationary night blindness.	Pubmed	4.237e-06	0.1472	0.0008132	0.008972	4	4	TRPM1,CACNA1F,GRM6,NYX
Pubmed	16767206	Utility of molecular testing for related retinal dystrophies.	Pubmed	4.237e-06	0.1472	0.0008132	0.008972	4	4	CRB1,USH2A,PRPH2,RHO
Pubmed	29078372	Dephosphorylation by protein phosphatase 2A regulates visual pigment regeneration and the dark adaptation of mammalian photoreceptors.	Pubmed	4.237e-06	0.1472	0.0008132	0.008972	4	4	GNAT1,NRL,PDE6B,RPE65
Pubmed	19758987	AIPL1, a protein associated with childhood blindness, interacts with alpha-subunit of rod phosphodiesterase (PDE6) and is essential for its proper assembly.	Pubmed	4.237e-06	0.1472	0.0008132	0.008972	4	4	NRL,PDE6A,PDE6B,AIPL1
Pubmed	19001225	Analysis of major alleles associated with age-related macular degeneration in patients with multifocal choroiditis: strong association with complement factor H.	Pubmed	4.237e-06	0.1472	0.0008132	0.008972	4	4	CFB,ARMS2,CFH,HTRA1
Pubmed	21267001	Clinical utility gene card for: achromatopsia.	Pubmed	4.237e-06	0.1472	0.0008132	0.008972	4	4	GNAT2,PDE6C,CNGA3,CNGB3
Pubmed	20702833	Remaining rod activity mediates visual behavior in adult Rpe65-/- mice.	Pubmed	4.237e-06	0.1472	0.0008132	0.008972	4	4	GNAT1,PDE6C,RHO,RPE65
Pubmed	18195010	Metabolic basis of visual cycle inhibition by retinoid and nonretinoid compounds in the vertebrate retina.	Pubmed	4.237e-06	0.1472	0.0008132	0.008972	4	4	ABCA4,LRAT,RBP4,RPE65
Pubmed	23432027	Clinical and genetic characterization of Bardet-Biedl syndrome in Tunisia: defining a strategy for molecular diagnosis.	Pubmed	4.237e-06	0.1472	0.0008132	0.008972	4	4	MKKS,BBS1,BBS2,BBS10
Pubmed	23337555	Pharmacogenetics for genes associated with age-related macular degeneration in the Comparison of AMD Treatments Trials (CATT).	Pubmed	4.237e-06	0.1472	0.0008132	0.008972	4	4	ARMS2,C3,CFH,HTRA1
Pubmed	26401052	Individual USH2 proteins make distinct contributions to the ankle link complex during development of the mouse cochlear stereociliary bundle.	Pubmed	4.237e-06	0.1472	0.0008132	0.008972	4	4	PDZD7,ADGRV1,USH2A,WHRN
Pubmed	18325906	C3 R102G polymorphism increases risk of age-related macular degeneration.	Pubmed	4.237e-06	0.1472	0.0008132	0.008972	4	4	CFB,ARMS2,C3,CFH
Pubmed	30459230	Apo-Opsin Exists in Equilibrium Between a Predominant Inactive and a Rare Highly Active State.	Pubmed	4.237e-06	0.1472	0.0008132	0.008972	4	4	GNAT1,GUCA1A,GUCA1B,RPE65
Pubmed	18493315	C2 and CFB genes in age-related maculopathy and joint action with CFH and LOC387715 genes.	Pubmed	4.237e-06	0.1472	0.0008132	0.008972	4	4	CFB,ARMS2,C2,CFH
Pubmed	23055499	Localization of PDZD7 to the stereocilia ankle-link associates this scaffolding protein with the Usher syndrome protein network.	Pubmed	4.237e-06	0.1472	0.0008132	0.008972	4	4	PDZD7,ADGRV1,USH2A,WHRN
Pubmed	30097784	The characteristics of digenic familial exudative vitreoretinopathy.	Pubmed	4.237e-06	0.1472	0.0008132	0.008972	4	4	FZD4,TSPAN12,ZNF408,LRP5
Pubmed	20301515	Usher Syndrome Type II	Pubmed	4.237e-06	0.1472	0.0008132	0.008972	4	4	PDZD7,ADGRV1,USH2A,WHRN
Pubmed	24400638	Mutation spectrum in BBS genes guided by homozygosity mapping in an Indian cohort.	Pubmed	4.237e-06	0.1472	0.0008132	0.008972	4	4	MKKS,BBS2,BBS9,BBS10
Pubmed	15634774	Impaired channel targeting and retinal degeneration in mice lacking the cyclic nucleotide-gated channel subunit CNGB1.	Pubmed	4.237e-06	0.1472	0.0008132	0.008972	4	4	CNGB1,CNGA1,CNGA3,CNGB3
Pubmed	12651948	The retinitis pigmentosa GTPase regulator (RPGR)- interacting protein: subserving RPGR function and participating in disk morphogenesis.	Pubmed	4.237e-06	0.1472	0.0008132	0.008972	4	4	OPN1SW,RPGRIP1,RHO,RPGR
Pubmed	19202148	Assessing susceptibility to age-related macular degeneration with proteomic and genomic biomarkers.	Pubmed	4.237e-06	0.1472	0.0008132	0.008972	4	4	ARMS2,C3,CFH,HTRA1
Pubmed	21816153	The association between macular pigment optical density and CFH, ARMS2, C2/BF, and C3 genotype.	Pubmed	4.237e-06	0.1472	0.0008132	0.008972	4	4	CFB,ARMS2,C3,CFH
Pubmed	16481439	Physical and functional interaction between protocadherin 15 and myosin VIIa in mechanosensory hair cells.	Pubmed	4.237e-06	0.1472	0.0008132	0.008972	4	4	MYO7A,CDH23,PCDH15,USH1C
Pubmed	21799013	Rod phosphodiesterase-6 (PDE6) catalytic subunits restore cone function in a mouse model lacking cone PDE6 catalytic subunit.	Pubmed	4.237e-06	0.1472	0.0008132	0.008972	4	4	NRL,PDE6A,PDE6C,PDE6B
Pubmed	18032602	A knockin mouse model of the Bardet-Biedl syndrome 1 M390R mutation has cilia defects, ventriculomegaly, retinopathy, and obesity.	Pubmed	4.237e-06	0.1472	0.0008132	0.008972	4	4	MKKS,BBS1,BBS2,BBS4
Pubmed	27428514	Mutation screening of the LRIT3, CABP4, and GPR179 genes in Chinese patients with Schubert-Bornschein congenital stationary night blindness.	Pubmed	4.237e-06	0.1472	0.0008132	0.008972	4	4	GPR179,GRM6,LRIT3,CABP4
Pubmed	22896717	Depolarizing bipolar cell dysfunction due to a Trpm1 point mutation.	Pubmed	4.237e-06	0.1472	0.0008132	0.008972	4	4	GPR179,TRPM1,GRM6,NYX
Pubmed	20238042	Proteomic and genomic biomarkers for age-related macular degeneration.	Pubmed	4.237e-06	0.1472	0.0008132	0.008972	4	4	ARMS2,C3,CFH,HTRA1
Pubmed	15917208	Lifting the lid on Pandora's box: the Bardet-Biedl syndrome.	Pubmed	4.237e-06	0.1472	0.0008132	0.008972	4	4	ARL6,TTC8,BBS5,BBS7
Pubmed	18463160	Usher syndromes due to MYO7A, PCDH15, USH2A or GPR98 mutations share retinal disease mechanism.	Pubmed	4.237e-06	0.1472	0.0008132	0.008972	4	4	ADGRV1,MYO7A,USH2A,PCDH15
Pubmed	26806561	Panel-based NGS Reveals Novel Pathogenic Mutations in Autosomal Recessive Retinitis Pigmentosa.	Pubmed	4.237e-06	0.1472	0.0008132	0.008972	4	4	ABCA4,USH2A,RP1,RP2
Pubmed	26747773	Quantification of Oxygen Consumption in Retina Ex Vivo Demonstrates Limited Reserve Capacity of Photoreceptor Mitochondria.	Pubmed	4.237e-06	0.1472	0.0008132	0.008972	4	4	CEP290,NRL,PDE6B,RPGRIP1
Pubmed	23233260	Association between polymorphisms of complement pathway genes and age-related macular degeneration in a Chinese population.	Pubmed	4.237e-06	0.1472	0.0008132	0.008972	4	4	CFB,C2,C3,CFH
Pubmed	17724218	Clinical and molecular genetics of Leber's congenital amaurosis: a multicenter study of Italian patients.	Pubmed	4.237e-06	0.1472	0.0008132	0.008972	4	4	CEP290,CRB1,GUCY2D,RPE65
Pubmed	20484624	Mechanistic basis for the failure of cone transducin to translocate: why cones are never blinded by light.	Pubmed	4.237e-06	0.1472	0.0008132	0.008972	4	4	RGS9,NRL,RGS9BP,GRK1
Pubmed	18552984	Retinitis pigmentosa: mutation analysis of RHO, PRPF31, RP1, and IMPDH1 genes in patients from India.	Pubmed	4.237e-06	0.1472	0.0008132	0.008972	4	4	PRPF31,IMPDH1,RHO,RP1
Pubmed	18326732	Retinol dehydrogenases RDH11 and RDH12 in the mouse retina: expression levels during development and regulation by oxidative stress.	Pubmed	4.237e-06	0.1472	0.0008132	0.008972	4	4	RDH12,RHO,RDH11,RPE65
Pubmed	26965927	Establishment of a cone photoreceptor transplantation platform based on a novel cone-GFP reporter mouse line.	Pubmed	4.571e-06	0.1588	0.0008726	0.009627	6	18	OPN1SW,GNAT1,NRL,CNGA3,CRX,RHO
Pubmed	27677711	Postnatal onset of retinal degeneration by loss of embryonic Ezh2 repression of Six1.	Pubmed	6.636e-06	0.2305	0.00126	0.0139	6	19	OPN1SW,NRL,CRX,NR2E3,RHO,RLBP1
Pubmed	24006456	Extracellular matrix secretion by cardiac fibroblasts: role of microRNA-29b and microRNA-30c.	Pubmed	7.144e-06	0.2482	0.001349	0.01488	14	230	EFEMP1,C1QTNF5,FBLN5,SPARC,ADAM9,C2,C3,TIMP3,CFH,GDF6,COL11A1,VCAN,HTRA1,LAMA1
Pubmed	21148103	Negative regulation of ciliary length by ciliary male germ cell-associated kinase (Mak) is required for retinal photoreceptor survival.	Pubmed	1.49e-05	0.5177	0.002798	0.03087	5	11	MAK,RHO,ROM1,RP1,RPGR
Pubmed	16452096	Notch 1 inhibits photoreceptor production in the developing mammalian retina.	Pubmed	1.788e-05	0.6211	0.003339	0.03684	6	22	OPN1SW,NEUROD1,NRL,OTX2,CRX,NR2E3
Pubmed	21282580	Genetic association with response to intravitreal ranibizumab in patients with neovascular AMD.	Pubmed	2.088e-05	0.7253	0.003487	0.03847	4	5	CFB,ARMS2,CFH,HTRA1
Pubmed	21124780	Visual responses in mice lacking critical components of all known retinal phototransduction cascades.	Pubmed	2.088e-05	0.7253	0.003487	0.03847	4	5	GNAT1,GNAT2,PDE6B,CNGA3
Pubmed	19150989	Requirement of Bardet-Biedl syndrome proteins for leptin receptor signaling.	Pubmed	2.088e-05	0.7253	0.003487	0.03847	4	5	MKKS,BBS1,BBS2,BBS4
Pubmed	20523265	Association study of complement factor H, C2, CFB, and C3 and age-related macular degeneration in a Han Chinese population.	Pubmed	2.088e-05	0.7253	0.003487	0.03847	4	5	CFB,C2,C3,CFH
Pubmed	18425122	Quantal noise from human red cone pigment.	Pubmed	2.088e-05	0.7253	0.003487	0.03847	4	5	SAG,GUCA1A,GUCA1B,RHO
Pubmed	11398101	Mutations of the protocadherin gene PCDH15 cause Usher syndrome type 1F.	Pubmed	2.088e-05	0.7253	0.003487	0.03847	4	5	MYO7A,USH1G,PCDH15,USH1C
Pubmed	16301216	Scaffold protein harmonin (USH1C) provides molecular links between Usher syndrome type 1 and type 2.	Pubmed	2.088e-05	0.7253	0.003487	0.03847	4	5	ADGRV1,USH2A,PCDH15,USH1C
Pubmed	12588794	Usher syndrome type I G (USH1G) is caused by mutations in the gene encoding SANS, a protein that associates with the USH1C protein, harmonin.	Pubmed	2.088e-05	0.7253	0.003487	0.03847	4	5	MYO7A,CDH23,USH1G,USH1C
Pubmed	28428265	Inhibition of thyroid hormone receptor locally in the retina is a therapeutic strategy for retinal degeneration.	Pubmed	2.088e-05	0.7253	0.003487	0.03847	4	5	NRL,PDE6C,CNGB3,RPE65
Pubmed	15257298	RNAi knockdown of hPrp31 leads to an accumulation of U4/U6 di-snRNPs in Cajal bodies.	Pubmed	2.088e-05	0.7253	0.003487	0.03847	4	5	PRPF4,PRPF3,PRPF31,PRPF6
Pubmed	20801113	Retinol dehydrogenases (RDHs) in the visual cycle.	Pubmed	2.088e-05	0.7253	0.003487	0.03847	4	5	GNAT1,RDH5,RDH12,RDH11
Pubmed	20332152	Cochlear outer hair cells undergo an apical circumference remodeling constrained by the hair bundle shape.	Pubmed	2.088e-05	0.7253	0.003487	0.03847	4	5	MYO7A,CDH23,WHRN,USH1C
Pubmed	25673692	Regulation of mammalian cone phototransduction by recoverin and rhodopsin kinase.	Pubmed	2.088e-05	0.7253	0.003487	0.03847	4	5	GNAT1,GUCA1A,GUCA1B,GRK1
Pubmed	20169535	Inv acts as a molecular anchor for Nphp3 and Nek8 in the proximal segment of primary cilia.	Pubmed	2.088e-05	0.7253	0.003487	0.03847	4	5	NPHP3,INVS,NPHP1,NPHP4
Pubmed	27471269	Functional Study and Mapping Sites for Interaction with the Target Enzyme in Retinal Degeneration 3 (RD3) Protein.	Pubmed	2.088e-05	0.7253	0.003487	0.03847	4	5	GUCA1A,GUCA1B,GUCY2D,RD3
Pubmed	10725384	A retinitis pigmentosa GTPase regulator (RPGR)-deficient mouse model for X-linked retinitis pigmentosa (RP3).	Pubmed	2.088e-05	0.7253	0.003487	0.03847	4	5	OPN1SW,CNGA1,RHO,RPGR
Pubmed	16566595	Aberrant metabolites in mouse models of congenital blinding diseases: formation and storage of retinyl esters.	Pubmed	2.088e-05	0.7253	0.003487	0.03847	4	5	LRAT,RHO,RDH11,RPE65
Pubmed	16170314	Disruption of Bardet-Biedl syndrome ciliary proteins perturbs planar cell polarity in vertebrates.	Pubmed	2.088e-05	0.7253	0.003487	0.03847	4	5	MKKS,BBS1,BBS4,RHO
Pubmed	31346032	Retinal guanylyl cyclase activation by calcium sensor proteins mediates photoreceptor degeneration in an	Pubmed	2.088e-05	0.7253	0.003487	0.03847	4	5	GUCA1A,GUCA1B,GUCY2D,RD3
Pubmed	7479945	Mouse model for Usher syndrome: linkage mapping suggests homology to Usher type I reported at human chromosome 11p15.	Pubmed	2.088e-05	0.7253	0.003487	0.03847	4	5	RD3,PDE6B,TUB,PRPH2
Pubmed	12975449	Multiple steps of phosphorylation of activated rhodopsin can account for the reproducibility of vertebrate rod single-photon responses.	Pubmed	2.088e-05	0.7253	0.003487	0.03847	4	5	SAG,GUCA1A,GUCA1B,GRK1
Pubmed	12432397	The heteromeric cyclic nucleotide-gated channel adopts a 3A:1B stoichiometry.	Pubmed	2.088e-05	0.7253	0.003487	0.03847	4	5	CNGB1,CNGA1,CNGA3,CNGB3
Pubmed	12852856	Polo-like kinase 1 regulates Nlp, a centrosome protein involved in microtubule nucleation.	Pubmed	2.264e-05	0.7864	0.003763	0.04151	8	58	CEP78,OFD1,CEP290,CEP164,PLK4,TUBGCP4,NEK2,CEP250
Pubmed	7790358	Cell cycle regulation of the activity and subcellular localization of Plk1, a human protein kinase implicated in mitotic spindle function.	Pubmed	3.405e-05	1.183	0.005633	0.06215	8	61	CEP78,OFD1,CEP290,CEP164,PLK4,NEK2,CEP250,ALMS1
Pubmed	26754646	Class III myosins shape the auditory hair bundles by limiting microvilli and stereocilia growth.	Pubmed	4.096e-05	1.423	0.006744	0.07441	5	13	ADGRV1,MYO7A,PCDH15,ESPN,USH1C
Pubmed	27626380	High-throughput discovery of novel developmental phenotypes.	Pubmed	5.234e-05	1.818	0.008576	0.09462	36	1623	ADGRV1,FZD4,EFEMP1,FAM161A,POC1B,TRPM1,C1QTNF5,CIB2,KIAA1549,CEP164,MFSD8,SNRNP200,BBS4,CFB,ADAMTS18,C3,CA4,NPHP1,BBS5,TEAD1,GRM6,UNC119,TIMP3,PHYH,FSCN2,CLRN1,INPP5E,PRPS1,PRPF31,CABP4,RBP4,BBS10,RLBP1,ADIPOR1,BBS7,ZNF408
Pubmed	14654843	Proteomic characterization of the human centrosome by protein correlation profiling.	Pubmed	5.369e-05	1.865	0.008756	0.09661	6	26	CEP78,OFD1,CEP290,CEP164,SDCCAG8,ALMS1
Pubmed	20404157	Palmitoylation stabilizes unliganded rod opsin.	Pubmed	6.224e-05	2.162	0.009652	0.1065	4	6	ABCA4,GNAT1,LRAT,RHO
Pubmed	24790204	GPR179 is required for high sensitivity of the mGluR6 signaling cascade in depolarizing bipolar cells.	Pubmed	6.224e-05	2.162	0.009652	0.1065	4	6	GPR179,TRPM1,GRM6,NYX
Pubmed	19661236	Plasma complement components and activation fragments: associations with age-related macular degeneration genotypes and phenotypes.	Pubmed	6.224e-05	2.162	0.009652	0.1065	4	6	CFB,ARMS2,C2,C3
Pubmed	28859131	Mouse models of human ocular disease for translational research.	Pubmed	6.224e-05	2.162	0.009652	0.1065	4	6	AIPL1,ALMS1,RPGRIP1,RHO
Pubmed	19081074	A BBSome subunit links ciliogenesis, microtubule stability, and acetylation.	Pubmed	6.224e-05	2.162	0.009652	0.1065	4	6	BBIP1,BBS1,BBS4,BBS9
Pubmed	25296752	Feedback induction of a photoreceptor-specific isoform of retinoid-related orphan nuclear receptor ? by the rod transcription factor NRL.	Pubmed	6.224e-05	2.162	0.009652	0.1065	4	6	OPN1SW,NRL,NR2E3,RHO
Pubmed	22192355	cGMP and cyclic nucleotide-gated channels participate in mouse sperm capacitation.	Pubmed	6.224e-05	2.162	0.009652	0.1065	4	6	CNGB1,CNGA1,CNGA3,CNGB3
Pubmed	18654668	Mutant prominin 1 found in patients with macular degeneration disrupts photoreceptor disk morphogenesis in mice.	Pubmed	6.224e-05	2.162	0.009652	0.1065	4	6	CDHR1,PROM1,CNGA1,ROM1
Pubmed	27383593	M1 ipRGCs Influence Visual Function through Retrograde Signaling in the Retina.	Pubmed	6.224e-05	2.162	0.009652	0.1065	4	6	GNAT1,GNAT2,PDE6B,CNGA3
Pubmed	22228099	BBS proteins interact genetically with the IFT pathway to influence SHH-related phenotypes.	Pubmed	6.224e-05	2.162	0.009652	0.1065	4	6	BBS1,BBS2,BBS4,BBS7
Pubmed	24557084	Growth of geographic atrophy on fundus autofluorescence and polymorphisms of CFH, CFB, C3, FHR1-3, and ARMS2 in age-related macular degeneration.	Pubmed	6.224e-05	2.162	0.009652	0.1065	4	6	CFB,ARMS2,C3,CFH
Pubmed	23577725	Genetic factors in nonsmokers with age-related macular degeneration revealed through genome-wide gene-environment interaction analysis.	Pubmed	6.33e-05	2.199	0.00973	0.1073	5	14	CFB,ARMS2,C2,CFH,HTRA1
Pubmed	20107170	Retinoic acid receptor (RAR)-alpha is not critically required for mediating retinoic acid effects in the developing mouse retina.	Pubmed	6.33e-05	2.199	0.00973	0.1073	5	14	OPN1SW,NEUROD1,OTX2,CRX,RHO
Pubmed	20301607	Deafness and Hereditary Hearing Loss Overview	Pubmed	8.139e-05	2.827	0.01246	0.1374	8	68	MYO7A,CDH23,WHRN,WFS1,PRPS1,PCDH15,ESPN,USH1C
Pubmed	17567809	Molecular characterization of the ankle-link complex in cochlear hair cells and its role in the hair bundle functioning.	Pubmed	0.0001363	4.734	0.02067	0.2281	5	16	ADGRV1,MYO7A,CDH23,USH2A,WHRN
Pubmed	19596317	Spatial and temporal regulation of Wnt/beta-catenin signaling is essential for development of the retinal pigment epithelium.	Pubmed	0.0001363	4.734	0.02067	0.2281	5	16	NR2F1,OTX2,PAX2,CDH3,CTNNA1
Pubmed	26595381	TMEM107 recruits ciliopathy proteins to subdomains of the ciliary transition zone and causes Joubert†syndrome.	Pubmed	0.0001443	5.013	0.02161	0.2384	4	7	TMEM216,RPGRIP1L,TMEM237,MKS1
Pubmed	10493779	Mouse fundus photography and angiography: a catalogue of normal and mutant phenotypes.	Pubmed	0.0001443	5.013	0.02161	0.2384	4	7	RD3,PDE6B,NR2E3,PRPH2
Pubmed	26540106	Conserved Genetic Interactions between Ciliopathy Complexes Cooperatively Support Ciliogenesis and Ciliary Signaling.	Pubmed	0.0001443	5.013	0.02161	0.2384	4	7	CC2D2A,BBS1,NPHP1,NPHP4
Pubmed	28878014	Identification of a 35S U4/U6.U5 tri-small nuclear ribonucleoprotein (tri-snRNP) complex intermediate in spliceosome assembly.	Pubmed	0.000166	5.765	0.02474	0.273	6	31	PRPF8,SNRNP200,PRPF4,PRPF3,PRPF31,PRPF6
Pubmed	28551284	The nuclear hormone receptor gene Nr2c1 (Tr2) is a critical regulator of early retina cell patterning.	Pubmed	0.0001918	6.663	0.02835	0.3128	5	17	SAG,OPN1SW,GNAT1,GNAT2,RHO
Pubmed	26160903	Otx2 is a target of N-myc and acts as a suppressor of sensory development in the mammalian cochlea.	Pubmed	0.0001918	6.663	0.02835	0.3128	5	17	JAG1,MYO7A,NEUROD1,OTX2,PAX2
Pubmed	27008858	Mfsd2a Is a Transporter for the Essential ?-3 Fatty Acid Docosahexaenoic Acid (DHA) in Eye and Is Important for Photoreceptor Cell Development.	Pubmed	0.0002638	9.164	0.03867	0.4266	5	18	GNAT1,PDE6A,RHO,GRK1,RPE65
Pubmed	19253336	Characterization of mouse IFT complex B.	Pubmed	0.0002638	9.164	0.03867	0.4266	5	18	IFT81,CLUAP1,IFT27,IFT140,IFT172
Pubmed	22694956	Genome-wide association study of age-related macular degeneration identifies associated variants in the TNXB-FKBPL-NOTCH4 region of chromosome 6p21.3.	Pubmed	0.0002867	9.961	0.04151	0.4579	4	8	CFB,ARMS2,CFH,HTRA1
Pubmed	19837033	TSPAN12 regulates retinal vascular development by promoting Norrin- but not Wnt-induced FZD4/beta-catenin signaling.	Pubmed	0.0002867	9.961	0.04151	0.4579	4	8	FZD4,NDP,TSPAN12,LRP5
Pubmed	26455799	The Interaction of CCDC104/BARTL1 with Arl3 and Implications for Ciliary Function.	Pubmed	0.0002867	9.961	0.04151	0.4579	4	8	ARL3,UNC119,ARL2BP,RP2
Pubmed	11076968	The centrosomal protein C-Nap1 is required for cell cycle-regulated centrosome cohesion.	Pubmed	0.0003503	12.17	0.04242	0.468	7	56	CEP78,OFD1,CEP290,CEP164,PLK4,NEK2,CEP250
Pubmed	26062936	MicroRNAs are essential for differentiation of the retinal pigmented epithelium and maturation of adjacent photoreceptors.	Pubmed	0.0003556	12.35	0.04242	0.468	5	19	OTX2,LRAT,RHO,RLBP1,RPE65
Pubmed	16462731	The PITSLRE/CDK11p58 protein kinase promotes centrosome maturation and bipolar spindle formation.	Pubmed	0.0003965	13.78	0.04242	0.468	7	57	CEP78,OFD1,CEP290,CEP164,PLK4,NEK2,CEP250
Pubmed	16235133	A quantitative survey of gravity receptor function in mutant mouse strains.	Pubmed	0.000471	16.36	0.04242	0.468	5	20	MYO7A,CDH23,USH1G,PCDH15,ESPN
Pubmed	21613504	The mammalian cone visual cycle promotes rapid M/L-cone pigment regeneration independently of the interphotoreceptor retinoid-binding protein.	Pubmed	0.0005288	18.37	0.04242	0.468	3	3	GNAT1,RBP3,RPE65
Pubmed	24691443	Ciliopathy proteins regulate paracrine signaling by modulating proteasomal degradation of mediators.	Pubmed	0.0005288	18.37	0.04242	0.468	3	3	OFD1,BBS1,BBS4
Pubmed	18162041	Neovascular age-related macular degeneration risk based on CFH, LOC387715/HTRA1, and smoking.	Pubmed	0.0005288	18.37	0.04242	0.468	3	3	ARMS2,CFH,HTRA1
Pubmed	20688737	Joint effect of cigarette smoking and CFH and LOC387715/HTRA1 polymorphisms on polypoidal choroidal vasculopathy.	Pubmed	0.0005288	18.37	0.04242	0.468	3	3	ARMS2,CFH,HTRA1
Pubmed	17272282	G-protein-coupled receptor rhodopsin regulates the phosphorylation of retinal insulin receptor.	Pubmed	0.0005288	18.37	0.04242	0.468	3	3	GNAT1,RHO,RPE65
Pubmed	24963162	Peripherin-2 couples rhodopsin to the CNG channel in outer segments of rod photoreceptors.	Pubmed	0.0005288	18.37	0.04242	0.468	3	3	CNGB1,PRPH2,RHO
Pubmed	9843205	Rpe65 is necessary for production of 11-cis-vitamin A in the retinal visual cycle.	Pubmed	0.0005288	18.37	0.04242	0.468	3	3	RBP3,RHO,RPE65
Pubmed	26406599	SNAREs Interact with Retinal Degeneration Slow and Rod Outer Segment Membrane Protein-1 during Conventional and Unconventional Outer Segment Targeting.	Pubmed	0.0005288	18.37	0.04242	0.468	3	3	NRL,PRPH2,ROM1
Pubmed	15928608	Photoreceptor expression of the Usher syndrome type 1 protein protocadherin 15 (USH1F) and its interaction with the scaffold protein harmonin (USH1C).	Pubmed	0.0005288	18.37	0.04242	0.468	3	3	CDH23,PCDH15,USH1C
Pubmed	27316669	Mutation spectrum of the FZD-4, TSPAN12 AND ZNF408 genes in Indian FEVR patients.	Pubmed	0.0005288	18.37	0.04242	0.468	3	3	FZD4,TSPAN12,ZNF408
Pubmed	22863181	Molecular diagnosis of putative Stargardt Disease probands by exome sequencing.	Pubmed	0.0005288	18.37	0.04242	0.468	3	3	ELOVL4,CRB1,PRPH2
Pubmed	18317593	Leptin resistance contributes to obesity and hypertension in mouse models of Bardet-Biedl syndrome.	Pubmed	0.0005288	18.37	0.04242	0.468	3	3	MKKS,BBS2,BBS4
Pubmed	26246500	A new mouse model for stationary night blindness with mutant Slc24a1 explains the pathophysiology of the associated human disease.	Pubmed	0.0005288	18.37	0.04242	0.468	3	3	GNAT1,SLC24A1,CNGB1
Pubmed	19796758	Comprehensive analysis of complement factor H and LOC387715/ARMS2/HTRA1 variants with respect to phenotype in advanced age-related macular degeneration.	Pubmed	0.0005288	18.37	0.04242	0.468	3	3	ARMS2,CFH,HTRA1
Pubmed	28982955	Mutation spectrum of	Pubmed	0.0005288	18.37	0.04242	0.468	3	3	FZD4,NDP,TSPAN12
Pubmed	22487577	Genotype-phenotype associations in neovascular age-related macular degeneration.	Pubmed	0.0005288	18.37	0.04242	0.468	3	3	ARMS2,CFH,HTRA1
Pubmed	30945053	Retinal dystrophies with bull's-eye maculopathy along with negative ERGs.	Pubmed	0.0005288	18.37	0.04242	0.468	3	3	ABCA4,GUCY2D,CRX
Pubmed	24865190	Association of specific genetic polymorphisms with age-related macular degeneration in a northern Chinese population.	Pubmed	0.0005288	18.37	0.04242	0.468	3	3	ARMS2,CFH,HTRA1
Pubmed	22183348	Polymorphic variation of RPGRIP1L and IQCB1 as modifiers of X-linked retinitis pigmentosa caused by mutations in RPGR.	Pubmed	0.0005288	18.37	0.04242	0.468	3	3	RPGRIP1L,IQCB1,RPGR
Pubmed	27367586	Stem Cell-Derived Photoreceptor Transplants Differentially Integrate Into Mouse Models of Cone-Rod Dystrophy.	Pubmed	0.0005288	18.37	0.04242	0.468	3	3	PROM1,PDE6C,RHO
Pubmed	23049240	Microarray-based mutation detection and phenotypic characterization in Korean patients with retinitis pigmentosa.	Pubmed	0.0005288	18.37	0.04242	0.468	3	3	PDE6B,RHO,RP1
Pubmed	22219650	Novel mutations of MYO7A and USH1G in Israeli Arab families with Usher syndrome type 1.	Pubmed	0.0005288	18.37	0.04242	0.468	3	3	MYO7A,USH1G,USH1C
Pubmed	15001570	Functional analysis of the rod photoreceptor cGMP phosphodiesterase alpha-subunit gene promoter: Nrl and Crx are required for full transcriptional activity.	Pubmed	0.0005288	18.37	0.04242	0.468	3	3	NRL,PDE6A,CRX
Pubmed	25077532	Comparison of drusen and modifying genes in autosomal dominant radial drusen and age-related macular degeneration.	Pubmed	0.0005288	18.37	0.04242	0.468	3	3	ARMS2,CFH,HTRA1
Pubmed	23365660	Mitochondrial DNA variants mediate energy production and expression levels for CFH, C3 and EFEMP1 genes: implications for age-related macular degeneration.	Pubmed	0.0005288	18.37	0.04242	0.468	3	3	EFEMP1,C3,CFH
Pubmed	17855640	Evidence of oligogenic inheritance in nephronophthisis.	Pubmed	0.0005288	18.37	0.04242	0.468	3	3	NPHP3,NPHP1,NPHP4
Pubmed	18400900	Trafficking of membrane-associated proteins to cone photoreceptor outer segments requires the chromophore 11-cis-retinal.	Pubmed	0.0005288	18.37	0.04242	0.468	3	3	LRAT,RHO,RPE65
Pubmed	18161619	LOC387715/HTRA1 and complement factor H variants in patients with age-related macular degeneration seen at the mayo clinic.	Pubmed	0.0005288	18.37	0.04242	0.468	3	3	ARMS2,CFH,HTRA1
Pubmed	18682806	Joint effects of polymorphisms in the HTRA1, LOC387715/ARMS2, and CFH genes on AMD in a Caucasian population.	Pubmed	0.0005288	18.37	0.04242	0.468	3	3	ARMS2,CFH,HTRA1
Pubmed	25111227	Mutations in pre-mRNA processing factors 3, 8, and 31 cause dysfunction of the retinal pigment epithelium.	Pubmed	0.0005288	18.37	0.04242	0.468	3	3	PRPF8,PRPF3,PRPF31
Pubmed	25706871	The frequency-response electroretinogram distinguishes cone and abnormal rod function in rd12 mice.	Pubmed	0.0005288	18.37	0.04242	0.468	3	3	CNGA3,RHO,RPE65
Pubmed	16434480	The DFNB31 gene product whirlin connects to the Usher protein network in the cochlea and retina by direct association with USH2A and VLGR1.	Pubmed	0.0005288	18.37	0.04242	0.468	3	3	ADGRV1,USH2A,WHRN
Pubmed	24519512	Complement C3, C2, and factor B gene polymorphisms and age-related macular degeneration in a Greek cohort study.	Pubmed	0.0005288	18.37	0.04242	0.468	3	3	CFB,C2,C3
Pubmed	18682812	Association of CFH, LOC387715, and HTRA1 polymorphisms with exudative age-related macular degeneration in a northern Chinese population.	Pubmed	0.0005288	18.37	0.04242	0.468	3	3	ARMS2,CFH,HTRA1
Pubmed	15623801	Grating acuity at different luminances in wild-type mice and in mice lacking rod or cone function.	Pubmed	0.0005288	18.37	0.04242	0.468	3	3	CNGB1,CNGA3,RHO
Pubmed	14578428	Differential distribution of harmonin isoforms and their possible role in Usher-1 protein complexes in mammalian photoreceptor cells.	Pubmed	0.0005288	18.37	0.04242	0.468	3	3	MYO7A,CDH23,USH1C
Pubmed	20142502	The structure of the harmonin/sans complex reveals an unexpected interaction mode of the two Usher syndrome proteins.	Pubmed	0.0005288	18.37	0.04242	0.468	3	3	USH1G,PCDH15,USH1C
Pubmed	17251447	RPE65 is essential for the function of cone photoreceptors in NRL-deficient mice.	Pubmed	0.0005288	18.37	0.04242	0.468	3	3	NRL,RHO,RPE65
Pubmed	19506198	Novel PRPF31 and PRPH2 mutations and co-occurrence of PRPF31 and RHO mutations in Chinese patients with retinitis pigmentosa.	Pubmed	0.0005288	18.37	0.04242	0.468	3	3	PRPF31,PRPH2,RHO
Pubmed	22323458	RpgrORF15 connects to the usher protein network through direct interactions with multiple whirlin isoforms.	Pubmed	0.0005288	18.37	0.04242	0.468	3	3	WHRN,RPGRIP1,RPGR
Pubmed	28137943	Characterization of the ternary Usher syndrome SANS/ush2a/whirlin protein complex.	Pubmed	0.0005288	18.37	0.04242	0.468	3	3	USH2A,WHRN,USH1G
Pubmed	22605927	Mutations in TULP1, NR2E3, and MFRP genes in Indian families with autosomal recessive retinitis pigmentosa.	Pubmed	0.0005288	18.37	0.04242	0.468	3	3	TULP1,MFRP,NR2E3
Pubmed	22493484	Endoplasmic reticulum stress-associated cone photoreceptor degeneration in cyclic nucleotide-gated channel deficiency.	Pubmed	0.0005288	18.37	0.04242	0.468	3	3	NRL,CNGA3,CNGB3
Pubmed	16539743	Cloning and characterization of mr-s, a novel SAM domain protein, predominantly expressed in retinal photoreceptor cells.	Pubmed	0.0005288	18.37	0.04242	0.468	3	3	OTX2,SAMD11,CRX
Pubmed	20639393	Cadherin-23, myosin VIIa and harmonin, encoded by Usher syndrome type I genes, form a ternary complex and interact with membrane phospholipids.	Pubmed	0.0005288	18.37	0.04242	0.468	3	3	MYO7A,CDH23,USH1C
Pubmed	11379879	Segregation of a mutation in CNGB1 encoding the beta-subunit of the rod cGMP-gated channel in a family with autosomal recessive retinitis pigmentosa.	Pubmed	0.0005288	18.37	0.04242	0.468	3	3	CNGB1,CNGA1,CNGB3
Pubmed	11567139	Triallelic inheritance in Bardet-Biedl syndrome, a Mendelian recessive disorder.	Pubmed	0.0005288	18.37	0.04242	0.468	3	3	MKKS,BBS2,BBS7
Pubmed	25593512	Methodologies for analysis of patterning in the mouse RPE sheet.	Pubmed	0.0005288	18.37	0.04242	0.468	3	3	CRB1,RBP3,RPE65
Pubmed	20301326	Familial Exudative Vitreoretinopathy, Autosomal Dominant	Pubmed	0.0005288	18.37	0.04242	0.468	3	3	FZD4,TSPAN12,LRP5
Pubmed	20335603	ABCA4 and ROM1: implications for modification of the PRPH2-associated macular dystrophy phenotype.	Pubmed	0.0005288	18.37	0.04242	0.468	3	3	ABCA4,PRPH2,ROM1
Pubmed	18436811	Variants in the 10q26 gene cluster (LOC387715 and HTRA1) exhibit enhanced risk of age-related macular degeneration along with CFH in Indian patients.	Pubmed	0.0005288	18.37	0.04242	0.468	3	3	ARMS2,CFH,HTRA1
Pubmed	9931003	Identification of a guanylyl cyclase-activating protein-binding site within the catalytic domain of retinal guanylyl cyclase 1.	Pubmed	0.0005288	18.37	0.04242	0.468	3	3	GUCA1A,GUCA1B,GUCY2D
Pubmed	28143742	Cone Genesis Tracing by the Chrnb4-EGFP Mouse Line: Evidences of Cellular Material Fusion after Cone Precursor Transplantation.	Pubmed	0.0005288	18.37	0.04242	0.468	3	3	NRL,CNGA3,RPE65
Pubmed	24027293	cGMP accumulation causes photoreceptor degeneration in CNG channel deficiency: evidence of cGMP cytotoxicity independently of enhanced CNG channel function.	Pubmed	0.0005288	18.37	0.04242	0.468	3	3	NRL,GUCY2D,CNGA3
Pubmed	23687431	No association of age-related maculopathy susceptibility protein 2/HtrA serine peptidase 1 or complement factor H polymorphisms with early age-related maculopathy in a Chinese cohort.	Pubmed	0.0005288	18.37	0.04242	0.468	3	3	ARMS2,CFH,HTRA1
Pubmed	26893377	The B3 Subunit of the Cone Cyclic Nucleotide-gated Channel Regulates the Light Responses of Cones and Contributes to the Channel Structural Flexibility.	Pubmed	0.0005288	18.37	0.04242	0.468	3	3	NRL,CNGB1,CNGB3
Pubmed	25910054	C-terminal threonines and serines play distinct roles in the desensitization of rhodopsin, a G protein-coupled receptor.	Pubmed	0.0005288	18.37	0.04242	0.468	3	3	SAG,RHO,GRK1
Pubmed	2467600	Cyclic GMP-activated conductance of retinal photoreceptor cells.	Pubmed	0.0005288	18.37	0.04242	0.468	3	3	PDE6A,PDE6G,PDE6B
Pubmed	19797206	Susceptibility genes and progression in age-related maculopathy: a study of single eyes.	Pubmed	0.0005288	18.37	0.04242	0.468	3	3	ARMS2,C3,CFH
Pubmed	20576849	Genetic reactivation of cone photoreceptors restores visual responses in retinitis pigmentosa.	Pubmed	0.0005288	18.37	0.04242	0.468	3	3	PDE6B,CNGA3,RHO
Pubmed	31479441	Loss of Bardet-Biedl syndrome proteins causes synaptic aberrations in principal neurons.	Pubmed	0.0005288	18.37	0.04242	0.468	3	3	BBS1,BBS4,BBS5
Pubmed	16679490	Survey of the frequency of USH1 gene mutations in a cohort of Usher patients shows the importance of cadherin 23 and protocadherin 15 genes and establishes a detection rate of above 90%.	Pubmed	0.0005288	18.37	0.04242	0.468	3	3	MYO7A,CDH23,PCDH15
Pubmed	21632921	Role of guanylyl cyclase modulation in mouse cone phototransduction.	Pubmed	0.0005288	18.37	0.04242	0.468	3	3	GNAT1,GUCA1A,GUCA1B
Pubmed	21402993	Assessing susceptibility to age-related macular degeneration with genetic markers and environmental factors.	Pubmed	0.0005288	18.37	0.04242	0.468	3	3	C3,CFH,HTRA1
Pubmed	19332500	Prolonged illumination up-regulates arrestin and two guanylate cyclase activating proteins: a novel mechanism for light adaptation.	Pubmed	0.0005288	18.37	0.04242	0.468	3	3	SAG,GUCA1A,GUCA1B
Pubmed	22689574	The C5 convertase is not required for activation of the terminal complement pathway in murine experimental cerebral malaria.	Pubmed	0.0005288	18.37	0.04242	0.468	3	3	CFB,C2,C3
Pubmed	20440071	PDZD7 is a modifier of retinal disease and a contributor to digenic Usher syndrome.	Pubmed	0.0005288	18.37	0.04242	0.468	3	3	PDZD7,ADGRV1,USH2A
Pubmed	12567324	Identification of a novel Bardet-Biedl syndrome protein, BBS7, that shares structural features with BBS1 and BBS2.	Pubmed	0.0005288	18.37	0.04242	0.468	3	3	BBS1,BBS2,BBS7
Pubmed	19339306	Loss of cone photoreceptors caused by chromophore depletion is partially prevented by the artificial chromophore pro-drug, 9-cis-retinyl acetate.	Pubmed	0.0005288	18.37	0.04242	0.468	3	3	GNAT1,LRAT,RPE65
Pubmed	29875267	?	Pubmed	0.0005288	18.37	0.04242	0.468	3	3	CACNA1F,GRM6,CACNA2D4
Pubmed	20881291	Persons with age-related maculopathy risk genotypes and clinically normal eyes have reduced mesopic vision.	Pubmed	0.0005288	18.37	0.04242	0.468	3	3	ARMS2,CFH,HTRA1
Pubmed	22678504	Ceramide kinase-like (CERKL) interacts with neuronal calcium sensor proteins in the retina in a cation-dependent manner.	Pubmed	0.0005288	18.37	0.04242	0.468	3	3	CERKL,GUCA1A,GUCA1B
Pubmed	12716426	Evaluation of the role of the retinal G protein-coupled receptor (RGR) in the vertebrate retina in vivo.	Pubmed	0.0005288	18.37	0.04242	0.468	3	3	RDH5,RGR,RPE65
Pubmed	20164334	Deletion of GRK1 causes retina degeneration through a transducin-independent mechanism.	Pubmed	0.0005288	18.37	0.04242	0.468	3	3	GNAT1,GRK1,RPE65
Pubmed	20664795	R102G polymorphism of the C3 gene associated with exudative age-related macular degeneration in a French population.	Pubmed	0.0005288	18.37	0.04242	0.468	3	3	ARMS2,C3,CFH
Pubmed	22993419	Loss of retinoschisin (RS1) cell surface protein in maturing mouse rod photoreceptors elevates the luminance threshold for light-driven translocation of transducin but not arrestin.	Pubmed	0.0005288	18.37	0.04242	0.468	3	3	RS1,GNAT1,NRL
Pubmed	23800770	Survey of common eye diseases in laboratory mouse strains.	Pubmed	0.0005288	18.37	0.04242	0.468	3	3	GNAT2,CRB1,PDE6B
Pubmed	30360737	Mutation Analysis of Pre-mRNA Splicing Genes PRPF31, PRPF8, and SNRNP200 in Chinese Families with Autosomal Dominant Retinitis Pigmentosa.	Pubmed	0.0005288	18.37	0.04242	0.468	3	3	PRPF8,SNRNP200,PRPF31
Pubmed	19899988	Association of c3 gene polymorphisms with neovascular age-related macular degeneration in a chinese population.	Pubmed	0.0005288	18.37	0.04242	0.468	3	3	CFB,C3,CFH
Pubmed	22940612	FAM161A, associated with retinitis pigmentosa, is a component of the cilia-basal body complex and interacts with proteins involved in ciliopathies.	Pubmed	0.0005288	18.37	0.04242	0.468	3	3	FAM161A,SDCCAG8,LCA5
Pubmed	17558407	Mutations in the gene encoding the basal body protein RPGRIP1L, a nephrocystin-4 interactor, cause Joubert syndrome.	Pubmed	0.0005288	18.37	0.04242	0.468	3	3	RPGRIP1L,NPHP4,RPGRIP1
Pubmed	25855802	Vitreal delivery of AAV vectored Cnga3 restores cone function in CNGA3-/-/Nrl-/- mice, an all-cone model of CNGA3 achromatopsia.	Pubmed	0.0005288	18.37	0.04242	0.468	3	3	NRL,CNGA3,CNGB3
Pubmed	28045251	A G Protein-Coupled Receptor Dimerization Interface in Human Cone Opsins.	Pubmed	0.0005288	18.37	0.04242	0.468	3	3	OPN1MW,OPN1SW,OPN1LW
Pubmed	21224384	Probing mechanisms of photoreceptor degeneration in a new mouse model of the common form of autosomal dominant retinitis pigmentosa due to P23H opsin mutations.	Pubmed	0.0005288	18.37	0.04242	0.468	3	3	LRAT,RHO,RPE65
Pubmed	28291770	Nrl knockdown by AAV-delivered CRISPR/Cas9 prevents retinal degeneration in mice.	Pubmed	0.0005288	18.37	0.04242	0.468	3	3	NRL,PDE6B,RHO
Pubmed	28660889	Myosin 7 and its adaptors link cadherins to actin.	Pubmed	0.0005288	18.37	0.04242	0.468	3	3	MYO7A,USH1G,USH1C
Pubmed	20498078	Structure of the N terminus of cadherin 23 reveals a new adhesion mechanism for a subset of cadherin superfamily members.	Pubmed	0.0005288	18.37	0.04242	0.468	3	3	CDHR1,CDH23,PCDH15
Pubmed	27150101	Mouse Models as Tools to Identify Genetic Pathways for Retinal Degeneration, as Exemplified by Leber's Congenital Amaurosis.	Pubmed	0.0005288	18.37	0.04242	0.468	3	3	CEP290,RD3,RPE65
Pubmed	24382353	OTX2 loss causes rod differentiation defect in CRX-associated congenital blindness.	Pubmed	0.0005288	18.37	0.04242	0.468	3	3	NRL,OTX2,CRX
Pubmed	18303857	Functional activity of photoreceptor cyclic nucleotide-gated channels is dependent on the integrity of cholesterol- and sphingolipid-enriched membrane domains.	Pubmed	0.0005288	18.37	0.04242	0.468	3	3	NRL,CNGA1,CNGA3
Pubmed	16823392	Pitfalls of homozygosity mapping: an extended consanguineous Bardet-Biedl syndrome family with two mutant genes (BBS2, BBS10), three mutations, but no triallelism.	Pubmed	0.0005288	18.37	0.04242	0.468	3	3	BBS1,BBS2,BBS10
Pubmed	29096998	A Deep Phenotype Association Study Reveals Specific Phenotype Associations with Genetic Variants in Age-related Macular Degeneration: Age-Related Eye Disease Study 2 (AREDS2) Report No. 14.	Pubmed	0.0005288	18.37	0.04242	0.468	3	3	ARMS2,CFH,HTRA1
Pubmed	19168221	Complement component C3 and risk of age-related macular degeneration.	Pubmed	0.0005288	18.37	0.04242	0.468	3	3	ARMS2,C3,CFH
Pubmed	12837689	Heterozygous mutations in BBS1, BBS2 and BBS6 have a potential epistatic effect on Bardet-Biedl patients with two mutations at a second BBS locus.	Pubmed	0.0005288	18.37	0.04242	0.468	3	3	MKKS,BBS1,BBS2
Pubmed	18488399	[Genetic basis of hereditary optic atrophies].	Pubmed	0.0005288	18.37	0.04242	0.468	3	3	OPA4,OPA1,OPA5
Pubmed	21832182	TRPM1 forms complexes with nyctalopin in vivo and accumulates in postsynaptic compartment of ON-bipolar neurons in mGluR6-dependent manner.	Pubmed	0.0005288	18.37	0.04242	0.468	3	3	TRPM1,GRM6,NYX
Pubmed	29801032	Association of Single-Nucleotide Polymorphisms in Age-Related Macular Degeneration With Pseudodrusen: Secondary Analysis of Data From the Comparison of AMD Treatments Trials.	Pubmed	0.0005288	18.37	0.04242	0.468	3	3	ARMS2,CFH,HTRA1
Pubmed	25771815	Gene-gene interaction of CFH, ARMS2, and ARMS2/HTRA1 on the risk of neovascular age-related macular degeneration and polypoidal choroidal vasculopathy in Chinese population.	Pubmed	0.0005288	18.37	0.04242	0.468	3	3	ARMS2,CFH,HTRA1
Pubmed	21071598	Alstrˆm Syndrome protein ALMS1 localizes to basal bodies of cochlear hair cells and regulates cilium-dependent planar cell polarity.	Pubmed	0.0005288	18.37	0.04242	0.468	3	3	MKKS,BBS4,ALMS1
Pubmed	21555552	Common polymorphisms in C3, factor B, and factor H collaborate to determine systemic complement activity and disease risk.	Pubmed	0.0005288	18.37	0.04242	0.468	3	3	CFB,C3,CFH
Pubmed	30190494	Searching the second hit in patients with inherited retinal dystrophies and monoallelic variants in ABCA4, USH2A and CEP290 by whole-gene targeted sequencing.	Pubmed	0.0005288	18.37	0.04242	0.468	3	3	ABCA4,CEP290,USH2A
Pubmed	27268253	Aryl Hydrocarbon Receptor-interacting Protein-like 1 Is an Obligate Chaperone of Phosphodiesterase 6 and Is Assisted by the ?-Subunit of Its Client.	Pubmed	0.0005288	18.37	0.04242	0.468	3	3	PDE6C,PDE6G,AIPL1
Pubmed	28186874	Spontaneous activation of visual pigments in relation to openness/closedness of chromophore-binding pocket.	Pubmed	0.0005288	18.37	0.04242	0.468	3	3	GUCA1A,GUCA1B,RHO
Pubmed	18665891	Native cone photoreceptor cyclic nucleotide-gated channel is a heterotetrameric complex comprising both CNGA3 and CNGB3: a study using the cone-dominant retina of Nrl-/- mice.	Pubmed	0.0005288	18.37	0.04242	0.468	3	3	NRL,CNGA3,CNGB3
Pubmed	17955262	Moderate reduction of Norrin signaling activity associated with the causative missense mutations identified in patients with familial exudative vitreoretinopathy.	Pubmed	0.0005288	18.37	0.04242	0.468	3	3	FZD4,NDP,LRP5
Pubmed	23534868	CFH (rs1410996), HTRA1 (rs112000638) and ARMS2 (rs10490923) gene polymorphisms are associated with AMD risk in Spanish patients.	Pubmed	0.0005288	18.37	0.04242	0.468	3	3	ARMS2,CFH,HTRA1
Pubmed	21857984	Allelic heterogeneity and genetic modifier loci contribute to clinical variation in males with X-linked retinitis pigmentosa due to RPGR mutations.	Pubmed	0.0005288	18.37	0.04242	0.468	3	3	RPGRIP1L,IQCB1,RPGR
Pubmed	27162334	Loss of RPGR glutamylation underlies the pathogenic mechanism of retinal dystrophy caused by TTLL5 mutations.	Pubmed	0.0005288	18.37	0.04242	0.468	3	3	TTLL5,RPGRIP1,RPGR
Pubmed	12244321	The gene mutated in juvenile nephronophthisis type 4 encodes a novel protein that interacts with nephrocystin.	Pubmed	0.0005288	18.37	0.04242	0.468	3	3	NPHP1,IQCB1,NPHP4
Pubmed	22183357	Translational vision research models program.	Pubmed	0.0005288	18.37	0.04242	0.468	3	3	PDE6A,TULP1,RHO
Pubmed	20978472	Tubby and tubby-like protein 1 are new MerTK ligands for phagocytosis.	Pubmed	0.0005288	18.37	0.04242	0.468	3	3	MERTK,TUB,TULP1
Pubmed	28761320	Next-generation sequencing to solve complex inherited retinal dystrophy: A case series of multiple genes contributing to disease in extended families.	Pubmed	0.0005288	18.37	0.04242	0.468	3	3	PRPF8,USH2A,PRPH2
Pubmed	30513533	Optical Coherence Tomography Angiography in Familial Exudative Vitreoretinopathy: Clinical Features and Phenotype-Genotype Correlation.	Pubmed	0.0005288	18.37	0.04242	0.468	3	3	FZD4,TSPAN12,LRP5
Pubmed	19386593	The action of 11-cis-retinol on cone opsins and intact cone photoreceptors.	Pubmed	0.0005288	18.37	0.04242	0.468	3	3	OPN1MW,OPN1SW,OPN1LW
Pubmed	15738050	Photoreceptors of Nrl -/- mice coexpress functional S- and M-cone opsins having distinct inactivation mechanisms.	Pubmed	0.0005288	18.37	0.04242	0.468	3	3	NRL,RHO,GRK1
Pubmed	23023331	Alterations of the CIB2 calcium- and integrin-binding protein cause Usher syndrome type 1J and nonsyndromic deafness DFNB48.	Pubmed	0.0005288	18.37	0.04242	0.468	3	3	CIB2,MYO7A,WHRN
Pubmed	26100624	Dimerization Domain of Retinal Membrane Guanylyl Cyclase 1 (RetGC1) Is an Essential Part of Guanylyl Cyclase-activating Protein (GCAP) Binding Interface.	Pubmed	0.0005288	18.37	0.04242	0.468	3	3	GUCA1A,GUCA1B,GUCY2D
Pubmed	12714658	Mutations in the pre-mRNA splicing-factor genes PRPF3, PRPF8, and PRPF31 in Spanish families with autosomal dominant retinitis pigmentosa.	Pubmed	0.0005288	18.37	0.04242	0.468	3	3	PRPF8,PRPF3,PRPF31
Pubmed	20950332	shRNA knockdown of guanylate cyclase 2e or cyclic nucleotide gated channel alpha 1 increases photoreceptor survival in a cGMP phosphodiesterase mouse model of retinitis pigmentosa.	Pubmed	0.0005288	18.37	0.04242	0.468	3	3	GUCY2D,PDE6B,CNGA1
Pubmed	25504142	Direct evidence for BBSome-associated intraflagellar transport reveals distinct properties of native mammalian cilia.	Pubmed	0.0005288	18.37	0.04242	0.468	3	3	BBS1,BBS2,BBS4
Pubmed	21378395	PRPF mutations are associated with generalized defects in spliceosome formation and pre-mRNA splicing in patients with retinitis pigmentosa.	Pubmed	0.0005288	18.37	0.04242	0.468	3	3	PRPF8,PRPF3,PRPF31
Pubmed	25616661	Evaluating the role of retinal membrane guanylyl cyclase 1 (RetGC1) domains in binding guanylyl cyclase-activating proteins (GCAPs).	Pubmed	0.0005288	18.37	0.04242	0.468	3	3	GUCA1A,GUCA1B,GUCY2D
Pubmed	19189139	Low-frequency vibrational modes and infrared absorbance of red, blue and green opsin.	Pubmed	0.0005288	18.37	0.04242	0.468	3	3	OPN1MW,OPN1SW,OPN1LW
Pubmed	2558380	Assignment to mouse chromosomes of candidate genes for the rd mutation.	Pubmed	0.0005288	18.37	0.04242	0.468	3	3	SAG,GNAT1,PDE6G
Pubmed	21613480	Spectral and temporal sensitivity of cone-mediated responses in mouse retinal ganglion cells.	Pubmed	0.0005288	18.37	0.04242	0.468	3	3	GNAT1,GNAT2,RHO
Pubmed	20340138	Overview of the mutation spectrum in familial exudative vitreoretinopathy and Norrie disease with identification of 21 novel variants in FZD4, LRP5, and NDP.	Pubmed	0.0005288	18.37	0.04242	0.468	3	3	FZD4,NDP,LRP5
Pubmed	26244290	Molecular Characterization of FZD4, LRP5, and TSPAN12 in Familial Exudative Vitreoretinopathy.	Pubmed	0.0005288	18.37	0.04242	0.468	3	3	FZD4,TSPAN12,LRP5
Pubmed	19661229	Spectral domain optical coherence tomography in mouse models of retinal degeneration.	Pubmed	0.0005288	18.37	0.04242	0.468	3	3	PDE6B,RHO,RPE65
Pubmed	20007824	Small, hard macular drusen and peripheral drusen: associations with AMD genotypes in the Inter99 Eye Study.	Pubmed	0.0005288	18.37	0.04242	0.468	3	3	CFB,ARMS2,CFH
Pubmed	27099955	Single-Nucleotide Polymorphisms Associated With Age-Related Macular Degeneration and Lesion Phenotypes in the Comparison of Age-Related Macular Degeneration Treatments Trials.	Pubmed	0.0005288	18.37	0.04242	0.468	3	3	ARMS2,C3,CFH
Pubmed	17003356	Bardet-Biedl syndrome gene variants are associated with both childhood and adult common obesity in French Caucasians.	Pubmed	0.0005288	18.37	0.04242	0.468	3	3	MKKS,BBS2,BBS4
Pubmed	29181528	Mutation Spectrum of the LRP5, NDP, and TSPAN12 Genes in Chinese Patients With Familial Exudative Vitreoretinopathy.	Pubmed	0.0005288	18.37	0.04242	0.468	3	3	NDP,TSPAN12,LRP5
Pubmed	17767156	Variation in complement factor 3 is associated with risk of age-related macular degeneration.	Pubmed	0.0005288	18.37	0.04242	0.468	3	3	CFB,C3,CFH
Pubmed	24211856	Photoreceptors in whirler mice show defective transducin translocation and are susceptible to short-term light/dark changes-induced degeneration.	Pubmed	0.0005288	18.37	0.04242	0.468	3	3	GNAT1,WHRN,RPE65
Pubmed	23060141	Polymorphisms in ARMS2/HTRA1 and complement genes and age-related macular degeneration in India: findings from the INDEYE study.	Pubmed	0.0005288	18.37	0.04242	0.468	3	3	ARMS2,C2,HTRA1
Pubmed	22273503	Association of polymorphisms in C2, CFB and C3 with exudative age-related macular degeneration in a Korean population.	Pubmed	0.0005288	18.37	0.04242	0.468	3	3	CFB,C2,C3
Pubmed	15557452	A homozygosity-based search for mutations in patients with autosomal recessive retinitis pigmentosa, using microsatellite markers.	Pubmed	0.0005288	18.37	0.04242	0.468	3	3	TULP1,CNGB1,RPE65
Pubmed	19825847	Genetic control of the alternative pathway of complement in humans and age-related macular degeneration.	Pubmed	0.0005288	18.37	0.04242	0.468	3	3	CFB,C3,CFH
Pubmed	26934134	Role of RDS and Rhodopsin in Cngb1-Related Retinal Degeneration.	Pubmed	0.0005288	18.37	0.04242	0.468	3	3	CNGB1,PRPH2,RHO
Pubmed	22869374	Pharmacological modulation of the retinal unfolded protein response in Bardet-Biedl syndrome reduces apoptosis and preserves light detection ability.	Pubmed	0.0005288	18.37	0.04242	0.468	3	3	SAG,BBS12,RHO
Pubmed	26848857	Genetic variants in complement pathway and ARMS2/HTRA1 genes and risk of age-related macular degeneration in a homogeneous population from central Greece.	Pubmed	0.0005288	18.37	0.04242	0.468	3	3	ARMS2,CFH,HTRA1
Pubmed	19147682	In conditions of limited chromophore supply rods entrap 11-cis-retinal leading to loss of cone function and cell death.	Pubmed	0.0005288	18.37	0.04242	0.468	3	3	GNAT1,RHO,RPE65
Pubmed	1579993	New insights into genetic eye disease.	Pubmed	0.0005288	18.37	0.04242	0.468	3	3	PDE6B,PRPH2,RHO
Pubmed	23112567	Susceptibility to advanced age-related macular degeneration and alleles of complement factor H, complement factor B, complement component 2, complement component 3, and age-related maculopathy susceptibility 2 genes in a Mexican population.	Pubmed	0.0005288	18.37	0.04242	0.468	3	3	CFB,ARMS2,CFH
Pubmed	24022220	Usher proteins in inner ear structure and function.	Pubmed	0.0005288	18.37	0.04242	0.468	3	3	CIB2,MYO7A,WHRN
Pubmed	20811066	Three gene-targeted mouse models of RNA splicing factor RP show late-onset RPE and retinal degeneration.	Pubmed	0.0005288	18.37	0.04242	0.468	3	3	PRPF8,PRPF3,PRPF31
Pubmed	22147658	Non-USH2A mutations in USH2 patients.	Pubmed	0.0005288	18.37	0.04242	0.468	3	3	ADGRV1,USH2A,WHRN
Pubmed	22169101	Optimization of in vivo confocal autofluorescence imaging of the ocular fundus in mice and its application to models of human retinal degeneration.	Pubmed	0.0005288	18.37	0.04242	0.468	3	3	ABCA4,PDE6B,RHO
Pubmed	27440999	Genetic analysis of Tunisian families with Usher syndrome type 1: toward improving early molecular diagnosis.	Pubmed	0.0005288	18.37	0.04242	0.468	3	3	MYO7A,PCDH15,USH1C
Pubmed	30901771	Progressive Characterization of Visual Phenotype in Bardet-Biedl Syndrome Mutant Mice.	Pubmed	0.0005288	18.37	0.04242	0.468	3	3	TTC8,BBS4,BBS5
Pubmed	16885922	Analysis of variants in the complement factor H, the elongation of very long chain fatty acids-like 4 and the hemicentin 1 genes of age-related macular degeneration in the Finnish population.	Pubmed	0.0005288	18.37	0.04242	0.468	3	3	ELOVL4,CFH,HMCN1
Pubmed	16788071	Inner retinal photoreception independent of the visual retinoid cycle.	Pubmed	0.0005288	18.37	0.04242	0.468	3	3	LRAT,PDE6B,RPE65
Pubmed	21106857	Inactivation of Bardet-Biedl syndrome genes causes kidney defects.	Pubmed	0.0005288	18.37	0.04242	0.468	3	3	MKKS,BBS2,BBS4
Pubmed	23740940	Loss of cone cyclic nucleotide-gated channel leads to alterations in light response modulating system and cellular stress response pathways: a gene expression profiling study.	Pubmed	0.0005288	18.37	0.04242	0.468	3	3	NRL,CNGA3,CNGB3
Pubmed	21928830	Retinal degeneration 3 (RD3) protein inhibits catalytic activity of retinal membrane guanylyl cyclase (RetGC) and its stimulation by activating proteins.	Pubmed	0.0005288	18.37	0.04242	0.468	3	3	GUCA1A,GUCY2D,RD3
Pubmed	24681783	Basal body proteins regulate Notch signaling through endosomal trafficking.	Pubmed	0.0005288	18.37	0.04242	0.468	3	3	BBS1,BBS4,ALMS1
Pubmed	22948568	Evaluation of the ELOVL4, PRPH2 and ABCA4 genes in patients with Stargardt macular degeneration.	Pubmed	0.0005288	18.37	0.04242	0.468	3	3	ABCA4,ELOVL4,PRPH2
Pubmed	19187590	Genetic variants in three genes and smoking show strong associations with susceptibility to exudative age-related macular degeneration in a Chinese population.	Pubmed	0.0005288	18.37	0.04242	0.468	3	3	CFB,CFH,HTRA1
Pubmed	19048105	Multifactor effects and evidence of potential interaction between complement factor H Y402H and LOC387715 A69S in age-related macular degeneration.	Pubmed	0.0005288	18.37	0.04242	0.468	3	3	ARMS2,C3,CFH
Pubmed	21163532	Disruption of the alternative pathway convertase occurs at the staphylococcal surface via the acquisition of factor H by Staphylococcus aureus.	Pubmed	0.0005288	18.37	0.04242	0.468	3	3	CFB,C3,CFH
Pubmed	11528395	New views on RPE65 deficiency: the rod system is the source of vision in a mouse model of Leber congenital amaurosis.	Pubmed	0.0005288	18.37	0.04242	0.468	3	3	CNGA3,RHO,RPE65
Pubmed	24664678	RETINA-specific expression of Kcnv2 is controlled by cone-rod homeobox (Crx) and neural retina leucine zipper (Nrl).	Pubmed	0.0005288	18.37	0.04242	0.468	3	3	NRL,CRX,KCNV2
Pubmed	24611592	Overview of Bardet-Biedl syndrome in Spain: identification of novel mutations in BBS1, BBS10 and BBS12 genes.	Pubmed	0.0005288	18.37	0.04242	0.468	3	3	BBS12,BBS1,BBS10
Pubmed	24214395	P23H opsin knock-in mice reveal a novel step in retinal rod disc morphogenesis.	Pubmed	0.0005288	18.37	0.04242	0.468	3	3	GNAT1,GNAT2,RHO
Pubmed	23414945	Influence of CFH, HTRA1 and ARMS2 haplotype polymorphisms in the development of age-related macular disease.	Pubmed	0.0005288	18.37	0.04242	0.468	3	3	ARMS2,CFH,HTRA1
Pubmed	26216965	Accumulation of non-outer segment proteins in the outer segment underlies photoreceptor degeneration in Bardet-Biedl syndrome.	Pubmed	0.0005288	18.37	0.04242	0.468	3	3	BBS1,CRB1,LZTFL1
Pubmed	19680273	ARMS2/HTRA1 and CFH polymorphisms are not associated with choroidal neovascularization in highly myopic eyes of the elderly Japanese population.	Pubmed	0.0005288	18.37	0.04242	0.468	3	3	ARMS2,CFH,HTRA1
Pubmed	29293603	Elovl4 5-bp deletion does not accelerate cone photoreceptor degeneration in an all-cone mouse.	Pubmed	0.0005288	18.37	0.04242	0.468	3	3	ELOVL4,NRL,RPE65
Pubmed	19592100	Genetic etiology and clinical consequences of complete and incomplete achromatopsia.	Pubmed	0.0005288	18.37	0.04242	0.468	3	3	GNAT2,CNGA3,CNGB3
Pubmed	23362846	Association of single nucleotide polymorphisms in CFH, ARMS2 and HTRA1 genes with risk of age-related macular degeneration in Egyptian patients.	Pubmed	0.0005288	18.37	0.04242	0.468	3	3	ARMS2,CFH,HTRA1
Pubmed	29142287	Targeted next generation sequencing in Italian patients with Usher syndrome: phenotype-genotype correlations.	Pubmed	0.0005288	18.37	0.04242	0.468	3	3	ADGRV1,MYO7A,USH2A
Pubmed	19823576	CFH, C3 and ARMS2 are significant risk loci for susceptibility but not for disease progression of geographic atrophy due to AMD.	Pubmed	0.0005288	18.37	0.04242	0.468	3	3	ARMS2,C3,CFH
Pubmed	9888789	Functional consequences of a rod outer segment membrane guanylate cyclase (ROS-GC1) gene mutation linked with Leber's congenital amaurosis.	Pubmed	0.0005288	18.37	0.04242	0.468	3	3	GUCA1A,GUCA1B,GUCY2D
Pubmed	21283520	Temporal and tissue specific regulation of RP-associated splicing factor genes PRPF3, PRPF31 and PRPC8--implications in the pathogenesis of RP.	Pubmed	0.0005288	18.37	0.04242	0.468	3	3	PRPF8,PRPF3,PRPF31
Pubmed	11394879	Molecular evidence that human ocular ciliary epithelium expresses components involved in phototransduction.	Pubmed	0.0005288	18.37	0.04242	0.468	3	3	PDE6C,RHO,GRK1
Pubmed	19197355	Interpretation of genetic association studies: markers with replicated highly significant odds ratios may be poor classifiers.	Pubmed	0.0005288	18.37	0.04242	0.468	3	3	ARMS2,C2,CFH
Pubmed	17409309	High NPHP1 and NPHP6 mutation rate in patients with Joubert syndrome and nephronophthisis: potential epistatic effect of NPHP6 and AHI1 mutations in patients with NPHP1 mutations.	Pubmed	0.0005288	18.37	0.04242	0.468	3	3	CEP290,NPHP1,AHI1
Pubmed	21245082	Cone photoreceptors are the main targets for gene therapy of NPHP5 (IQCB1) or NPHP6 (CEP290) blindness: generation of an all-cone Nphp6 hypomorph mouse that mimics the human retinal ciliopathy.	Pubmed	0.0005288	18.37	0.04242	0.468	3	3	CEP290,NRL,IQCB1
Pubmed	27893103	Potential of Small Molecule-Mediated Reprogramming of Rod Photoreceptors to Treat Retinitis Pigmentosa.	Pubmed	0.0005288	18.37	0.04242	0.468	3	3	PDE6B,NR2E3,RHO
Pubmed	8398150	Apoptosis: final common pathway of photoreceptor death in rd, rds, and rhodopsin mutant mice.	Pubmed	0.0005288	18.37	0.04242	0.468	3	3	PDE6B,PRPH2,RHO
Pubmed	15676071	Synaptogenesis and outer segment formation are perturbed in the neural retina of Crx mutant mice.	Pubmed	0.0005288	18.37	0.04242	0.468	3	3	CRX,PRPH2,RHO
Pubmed	25715554	[Age-related macular degeneration].	Pubmed	0.0005288	18.37	0.04242	0.468	3	3	ARMS2,CFH,HTRA1
Pubmed	29440533	GUCY2D Cone-Rod Dystrophy-6 Is a "Phototransduction Disease" Triggered by Abnormal Calcium Feedback on Retinal Membrane Guanylyl Cyclase 1.	Pubmed	0.0005288	18.37	0.04242	0.468	3	3	GUCA1A,GUCA1B,GUCY2D
Pubmed	23716571	Bardet-Biedl syndrome proteins control the cilia length through regulation of actin polymerization.	Pubmed	0.0005288	18.37	0.04242	0.468	3	3	MKKS,TTC8,BBS4
Pubmed	23356914	Complement genes strongly predict recurrence and graft outcome in adult renal transplant recipients with atypical hemolytic and uremic syndrome.	Pubmed	0.0005288	18.37	0.04242	0.468	3	3	CFB,C3,CFH
Pubmed	16399798	Bardet-Biedl syndrome genes are important in retrograde intracellular trafficking and Kupffer's vesicle cilia function.	Pubmed	0.0005288	18.37	0.04242	0.468	3	3	BBS4,BBS5,BBS7
Pubmed	16301217	Usherin, the defective protein in Usher syndrome type IIA, is likely to be a component of interstereocilia ankle links in the inner ear sensory cells.	Pubmed	0.0005288	18.37	0.04242	0.468	3	3	USH2A,WHRN,USH1C
Pubmed	29490346	The Genetics of Usher Syndrome in the Israeli and Palestinian Populations.	Pubmed	0.0005288	18.37	0.04242	0.468	3	3	MYO7A,USH2A,CLRN1
Pubmed	23249702	QLT091001, a 9-cis-retinal analog, is well-tolerated by retinas of mice with impaired visual cycles.	Pubmed	0.0005288	18.37	0.04242	0.468	3	3	GNAT1,LRAT,RPE65
Pubmed	18000879	Novel interaction partners of Bardet-Biedl syndrome proteins.	Pubmed	0.0006142	21.34	0.04916	0.5424	5	21	BBS1,BBS2,BBS4,PAX2,BBS7
Pubmed	16382102	International Union of Pharmacology. LI. Nomenclature and structure-function relationships of cyclic nucleotide-regulated channels.	Pubmed	0.0008493	29.5	0.06782	0.7483	4	10	CNGB1,CNGA1,CNGA3,CNGB3
Pubmed	27534441	Novel gene function revealed by mouse mutagenesis screens for models of age-related disease.	Pubmed	0.001097	38.11	0.08742	0.9644	6	42	PDZD7,ADGRV1,MYO7A,HARS1,WHRN,RPGRIP1
Pubmed	29487109	Centrosomal protein Dzip1l binds Cby, promotes ciliary bud formation, and acts redundantly with Bromi to regulate ciliogenesis in the mouse.	Pubmed	0.001258	43.69	0.09997	1.103	5	24	OFD1,CEP290,CEP164,RPGRIP1L,IFT140
Pubmed	16579977	Strain background effects and genetic modifiers of hearing in mice.	Pubmed	0.001326	46.07	0.1047	1.155	4	11	ADGRV1,CDH23,TUB,PCDH15
Pubmed	14744875	Delayed expression of the Crx gene and photoreceptor development in the Chx10-deficient retina.	Pubmed	0.001326	46.07	0.1047	1.155	4	11	PDE6B,CRX,RBP3,RHO
Pubmed	25849387	A noncanonical PWI domain in the N-terminal helicase-associated region of the spliceosomal Brr2 protein.	Pubmed	0.001326	46.07	0.1047	1.155	4	11	SNRNP200,PRPF3,PRPF31,DHX38
Disease	C0035334	Retinitis Pigmentosa	DisGeNET Curated	8.446e-183	3.495e-179	3.495e-179	3.112e-178	147	297	MKKS,MAK,ABCA4,CDHR1,DHDDS,PDZD7,ADGRV1,ARL6,TTC8,SAG,ATXN7,FAM161A,POC1B,PRCD,CC2D2A,MERTK,OFD1,FLVCR1,CEP290,POMGNT1,PRPF8,SLC7A14,WDR19,ATF6,ARL3,NPHP3,MT-ATP6,MTTP,RIMS1,SNRNP200,MVK,INVS,SPATA7,CERKL,MYO7A,KIZ,ADAM9,TTLL5,BBS1,BBS2,CDH23,BBS4,OPN1MW,GNPTG,BBS9,PROM1,NEK2,PNPLA6,KLHL7,REEP6,ADAMTS18,SEMA4A,GNAT1,CA4,CACD,CYP4V2,CACNA1F,NRL,HGSNAT,ARHGEF18,CORD8,RAX2,CRB1,UNC119,OTX2,GUCA1A,GU…
Disease	C0035309	Retinal Diseases	DisGeNET Curated	1.533e-78	6.344e-75	3.172e-75	2.825e-74	88	307	MAK,ABCA4,CDHR1,PDZD7,ADGRV1,RS1,FZD4,ARL6,EFEMP1,FAM161A,PRCD,C1QTNF5,MERTK,ATF6,MT-ATP6,SNRNP200,CERKL,SPARC,ADAM9,SDCCAG8,BBS1,BBS2,BBS4,RGS9,NDP,CFB,PROM1,KLHL7,ADAMTS18,CA4,CACNA1F,NRL,CRB1,UNC119,OTX2,TIMP3,GUCY2D,SLC24A1,RD3,TSPAN12,CFH,LRAT,TREX1,PDE6C,NYX,AGBL5,TTPA,TUB,TULP1,CLN3,AIPL1,ITM2B,USH2A,CNGA3,BEST1,COL9A1,DRAM2,CRX,TUBGCP6,RGS9BP,PITPNM3,PRPF31,AHI1,IMPDH1,IMPG1,KCNV2,LAMA1,A…
Disease	C0854723	Retinal Dystrophies	DisGeNET Curated	4.708e-73	1.948e-69	6.493e-70	5.782e-69	58	98	ABCA4,CDHR1,FZD4,EFEMP1,MERTK,CEP290,RIMS1,SPATA7,CERKL,MYO7A,TTLL5,CDH23,PROM1,NEUROD1,PNPLA6,GNAT2,NRL,RAX2,CRB1,OTX2,GUCA1A,GUCA1B,GUCY2D,PCYT1A,LRAT,GDF6,RAB28,AIPL1,ITM2B,CNGA3,BEST1,ACBD5,DRAM2,CRX,IQCB1,PITPNM3,MIR204,PRPF31,IFT140,AHI1,IFT172,LAMA1,PCDH15,DTHD1,RPGRIP1,LCA5,NR2E3,RBP3,RBP4,RDH12,PRPH2,RHO,RLBP1,ADIPOR1,ROM1,RPGR,C8orf37,RPE65
Disease	C0339526	Autosomal recessive retinitis pigmentosa	DisGeNET BeFree	6.226e-63	2.576e-59	6.441e-60	5.736e-59	42	50	MAK,ABCA4,DHDDS,ADGRV1,SAG,FAM161A,MERTK,POMGNT1,SLC7A14,WDR19,CERKL,BBS1,BBS2,NEUROD1,NRL,RP29,CRB1,LRAT,PDE6C,PDE6B,TUB,TULP1,USH2A,CLRN1,CNGB1,CNGA1,CRX,ABHD12,ZNF513,MFRP,LCA5,NR2E3,RBP3,USH1C,RHO,RLBP1,EYS,ZNF408,ROM1,RP1,RPGR,RPE65
Disease	C1998028	Photoreceptor degeneration	DisGeNET BeFree	1.32e-45	5.461e-42	1.092e-42	9.726e-42	39	73	MAK,ABCA4,MERTK,CEP290,ATF6,TTLL5,BBS4,ELOVL4,PNPLA6,SEMA4A,CA4,CRB1,UNC119,OTX2,GUCA1A,TIMP3,GUCY2D,RD3,PDE6A,PDE6B,GDF6,CLN3,AIPL1,DRAM2,CRX,PRPF31,IMPDH1,PRPF6,MFRP,KCNJ13,RPGRIP1,NR2E3,RBP3,PRPH2,RHO,ROM1,RP1,RPGR,RPE65
Disease	C0339527	Leber Congenital Amaurosis	DisGeNET Curated	1.524e-44	6.307e-41	1.051e-41	9.36e-41	35	55	ABCA4,CEP290,SPATA7,MYO7A,PNPLA6,RPGRIP1L,NRL,CRB1,OTX2,GUCA1A,GUCA1B,GUCY2D,RD3,PCYT1A,LRAT,PDE6B,GDF6,TUB,TULP1,AIPL1,CNGA3,NMNAT1,CRX,IQCB1,IFT140,IMPDH1,IMPG1,KCNJ13,IMPG2,RPGRIP1,LCA5,RDH12,PRPH2,RPGR,RPE65
Disease	C4085590	Cone-Rod Dystrophies	DisGeNET BeFree	1.013e-39	4.193e-36	5.99e-37	5.334e-36	29	39	ABCA4,CDHR1,ATXN7,POC1B,CEP290,RIMS1,CERKL,ADAM9,PROM1,ADAMTS18,CACD,CACNA1F,CORD8,CRB1,UNC119,GUCA1A,GUCA1B,GUCY2D,TULP1,RAB28,AIPL1,CNGA3,CRX,AHI1,ALMS1,RPGRIP1,PRPH2,CNNM4,RPGR
Disease	C0339525	Autosomal dominant retinitis pigmentosa	DisGeNET BeFree	4.966e-36	2.055e-32	2.569e-33	2.288e-32	32	63	SAG,PRPF8,SNRNP200,SPP2,KLHL7,SEMA4A,CA4,CACD,NRL,PRPF4,PRPF3,HK1,PDE6G,PDE6B,CHM,PGK1,AIPL1,FSCN2,CRX,PRPF31,IMPDH1,PRPF6,NR2E3,RDH12,PRPH2,RHO,ROM1,RP9,RP1,RP2,RPGR,TOPORS
Disease	C2931258	Amaurosis congenita of Leber, type 1	DisGeNET Curated	8.95e-35	3.703e-31	4.115e-32	3.664e-31	29	50	POC1B,MERTK,CEP290,SPATA7,MYO7A,CRB1,GUCA1A,GUCY2D,RD3,LRAT,PDE6B,TUB,TULP1,AIPL1,CNGA3,BEST1,NMNAT1,CRX,IQCB1,IFT140,AHI1,IMPDH1,KCNJ13,RPGRIP1,LCA5,RDH12,PRPH2,GRK1,RPE65
Disease	C3665346	Unspecified visual loss	DisGeNET BeFree	2.905e-34	1.202e-30	1.202e-31	1.07e-30	31	63	ABCA4,CDHR1,RS1,ATXN7,CEP290,ABCC6,MFSD8,MYO7A,CFB,ARMS2,PROM1,OAT,OPA1,CRB1,TIMP3,GUCY2D,CFH,TULP1,CLN3,AIPL1,USH1E,BEST1,DRAM2,CRX,IQCB1,HTRA1,TIMM8A,PCDH15,RBP3,RBP4,RPE65
Disease	C4277690	Ciliopathies	DisGeNET Curated	8.185e-34	3.387e-30	3.079e-31	2.742e-30	44	180	MKKS,MAK,TMEM216,ARL6,TTC8,FAM161A,POC1B,CC2D2A,OFD1,IFT81,CEP290,CEP164,WDR19,NPHP3,TRIM32,BBS12,INVS,ZNF423,SDCCAG8,BBS1,BBS2,BBS4,BBS9,NPHP1,RPGRIP1L,BBS5,TULP1,USH2A,INPP5E,LZTFL1,IQCB1,IFT140,AHI1,TMEM237,IFT172,NPHP4,MKS1,ALMS1,RPGRIP1,LCA5,WDPCP,BBS10,BBS7,CSPP1
Disease	C0242383	Age related macular degeneration	DisGeNET Curated	5.416e-31	2.241e-27	1.868e-28	1.663e-27	53	335	ABCA4,ERCC6,CDHR1,MCDR1,RS1,FZD4,EFEMP1,ATXN7,AHR,TRPM1,C1QTNF5,MERTK,FBLN5,MTTP,MFSD8,RIMS1,MYO7A,CFB,ELOVL4,ARMS2,PROM1,C2,C3,NPHP1,GUCA1A,TIMP3,TLR3,TLR4,CDH3,CFH,GDF6,FSCN2,BEST1,NMNAT1,CRX,CNGB3,CTNNA1,PRPF31,HTRA1,IMPDH1,IMPG1,MFRP,IMPG2,NR2E3,RDH5,PRPH2,RGR,RHO,HMCN1,RP1L1,LRP5,ROM1,RPGR
Disease	C1691228	Cystic Kidney Diseases	DisGeNET Curated	1.06e-28	4.385e-25	3.373e-26	3.004e-25	29	72	TMEM216,ARL6,TTC8,CC2D2A,OFD1,CEP290,CEP164,WDR19,NPHP3,TRIM32,BBS12,INVS,ZNF423,SDCCAG8,BBS1,BBS2,BBS4,BBS9,NPHP1,RPGRIP1L,BBS5,INPP5E,IQCB1,AHI1,TMEM237,NPHP4,MKS1,WDPCP,BBS10
Disease	C0730362	Disorder of macula of retina	DisGeNET BeFree	3.597e-28	1.488e-24	1.063e-25	9.467e-25	23	37	ABCA4,EFEMP1,ATXN7,MCDR3,MFSD8,CERKL,BBS1,ELOVL4,PROM1,CRB1,GUCA1A,TIMP3,PAX2,CFH,AIPL1,BEST1,DRAM2,CNGB3,CTNNA1,NR2E3,RDH5,PRPH2,RPE65
Disease	C0752166	Bardet-Biedl Syndrome	DisGeNET Curated	2.775e-27	1.148e-23	7.654e-25	6.816e-24	26	57	MKKS,ARL6,TTC8,CEP290,BBIP1,TRIM32,BBS12,INVS,SDCCAG8,BBS1,BBS2,BBS4,BBS9,NPHP1,IFT27,BBS5,INPP5E,LZTFL1,IQCB1,IFT172,MKS1,ALMS1,WDPCP,BBS10,BBS7,C8orf37
Disease	OMIN:209900	BARDET-BIEDL SYNDROME; BBS	OMIM	8.421e-27	3.485e-23	2.178e-24	1.94e-23	18	20	MKKS,ARL6,TTC8,CEP290,TRIM32,BBS12,SDCCAG8,BBS1,BBS2,BBS4,BBS9,IFT27,BBS5,LZTFL1,MKS1,WDPCP,BBS10,BBS7
Disease	C0152427	Polydactyly	DisGeNET Curated	4.678e-26	1.936e-22	1.139e-23	1.014e-22	34	135	MKKS,TMEM216,ARL6,TTC8,CC2D2A,OFD1,CEP290,CEP164,WDR19,NPHP3,TRIM32,BBS12,SDCCAG8,BBS1,BBS2,BBS4,BBS9,PROM1,PNPLA6,IFT27,RPGRIP1L,BBS5,INPP5E,LZTFL1,IFT140,AHI1,TMEM237,IFT172,MKS1,ALMS1,WDPCP,BBS10,BBS7,CSPP1
Disease	C0730290	Cone dystrophy	DisGeNET BeFree	1.291e-25	5.34e-22	2.967e-23	2.642e-22	19	25	POC1B,TTLL5,GNAT2,GUCA1A,GUCY2D,PDE6C,PDE6H,NYX,AIPL1,CNGA3,COD2,CACNA2D4,CNGB3,KCNV2,MFRP,RDH5,PRPH2,RLBP1,RPGR
Disease	C0024437	Macular degeneration	DisGeNET BeFree	1.647e-25	6.817e-22	3.588e-23	3.195e-22	22	39	ABCA4,CDHR1,RS1,EFEMP1,ATXN7,C1QTNF5,RIMS1,ELOVL4,ARMS2,PROM1,TIMP3,CFH,FSCN2,BEST1,CNGB3,PRPF31,HTRA1,IMPDH1,MFRP,PRPH2,RHO,RPGR
Disease	OMIN:268000	RETINITIS PIGMENTOSA; RP	OMIM	2.453e-24	1.015e-20	5.076e-22	4.52e-21	16	17	ARL6,MERTK,SPATA7,LRAT,PDE6G,AIPL1,USH2A,CLRN1,CNGB1,CNGA1,CRX,NR2E3,RBP3,RLBP1,ROM1,C8orf37
Disease	C0730292	Macular dystrophy	DisGeNET BeFree	1.959e-23	8.106e-20	3.86e-21	3.437e-20	18	25	ABCA4,MCDR1,EFEMP1,ATXN7,MFSD8,ELOVL4,PROM1,GUCA1A,TIMP3,CDH3,BEST1,CRX,CTNNA1,IMPG1,RDH5,PRPH2,RP1L1,ROM1
Disease	C0339508	Hereditary macular dystrophy	DisGeNET BeFree	7.994e-22	3.308e-18	1.504e-19	1.339e-18	17	24	ABCA4,MCDR1,EFEMP1,ATXN7,MFSD8,ELOVL4,PROM1,GUCA1A,TIMP3,CDH3,CRX,CTNNA1,IMPG1,RDH5,PRPH2,RP1L1,ROM1
Disease	C0028077	Night Blindness	DisGeNET Curated	2.746e-21	1.136e-17	4.734e-19	4.216e-18	16	21	GPR179,POC1B,CACNA1F,NRL,GRM6,TIMP3,NYX,USH2A,CACNA2D4,CABP4,NR2E3,RDH5,RHO,EYS,RP2,RPGR
Disease	C1848172	NIGHT BLINDNESS, CONGENITAL STATIONARY, TYPE 2A	DisGeNET Curated	2.746e-21	1.136e-17	4.734e-19	4.216e-18	16	21	GPR179,SAG,TRPM1,GNAT1,GNB3,CACNA1F,GRM6,SLC24A1,PDE6B,NYX,LRIT3,CABP4,DMD,RHO,RP2,RPGR
Disease	C0339535	Night blindness, congenital stationary	DisGeNET Curated	9.899e-21	4.096e-17	1.639e-18	1.459e-17	16	22	GPR179,SAG,TRPM1,GNAT1,GNB3,CACNA1F,GRM6,SLC24A1,PDE6B,NYX,LRIT3,CACNA2D4,CABP4,RHO,GRK1,RPE65
Disease	C0543968	Cone dysfunction syndrome	DisGeNET BeFree	1.178e-19	4.873e-16	1.874e-17	1.669e-16	15	20	ADGRV1,ATF6,RGS9,PROM1,GNAT2,GUCA1A,GUCY2D,TULP1,USH2A,CNGA3,RGS9BP,CNGB3,PITPNM3,RP1L1,RPE65
Disease	C4041558	Cone-rod synaptic disorder, congenital nonprogressive	DisGeNET Curated	3.568e-19	1.476e-15	5.468e-17	4.87e-16	13	14	GPR179,SAG,TRPM1,GNAT1,GNB3,CACNA1F,GRM6,SLC24A1,PDE6B,NYX,LRIT3,CABP4,RHO
Disease	C0271097	Usher Syndrome	DisGeNET Curated	1.142e-18	4.727e-15	1.688e-16	1.503e-15	17	32	PDZD7,ADGRV1,CIB2,MYO7A,CDH23,CEP250,HARS1,USH1E,USH2A,CLRN1,WHRN,USH1G,PCDH15,ESPN,LCA5,USH1C,RPGR
Disease	C1850362	NIGHT BLINDNESS, CONGENITAL STATIONARY, TYPE 1B	DisGeNET Curated	1.471e-18	6.087e-15	1.845e-16	1.643e-15	12	12	GPR179,SAG,TRPM1,GNAT1,GNB3,CACNA1F,GRM6,SLC24A1,PDE6B,NYX,LRIT3,RHO
Disease	C1864877	NIGHT BLINDNESS, CONGENITAL STATIONARY, TYPE 2B (disorder)	DisGeNET Curated	1.471e-18	6.087e-15	1.845e-16	1.643e-15	12	12	GPR179,SAG,TRPM1,GNAT1,GNB3,CACNA1F,GRM6,SLC24A1,PDE6B,NYX,LRIT3,RHO
Disease	C3495587	Night Blindness, Congenital Stationary, Type 1A	DisGeNET Curated	1.471e-18	6.087e-15	1.845e-16	1.643e-15	12	12	GPR179,SAG,TRPM1,GNAT1,GNB3,CACNA1F,GRM6,SLC24A1,PDE6B,NYX,LRIT3,RHO
Disease	C3501847	Night blindness, congenital stationary, type 1	DisGeNET Curated	1.471e-18	6.087e-15	1.845e-16	1.643e-15	12	12	GPR179,SAG,TRPM1,GNAT1,GNB3,CACNA1F,GRM6,SLC24A1,PDE6B,NYX,LRIT3,RHO
Disease	C3711543	X-Linked Csnb	DisGeNET Curated	1.471e-18	6.087e-15	1.845e-16	1.643e-15	12	12	GPR179,SAG,TRPM1,GNAT1,GNB3,CACNA1F,GRM6,SLC24A1,PDE6B,NYX,LRIT3,RHO
Disease	C0431399	Familial aplasia of the vermis	DisGeNET Curated	1.235e-16	5.112e-13	1.504e-14	1.339e-13	19	55	MKKS,TMEM216,POC1B,CC2D2A,OFD1,CEP290,ARL3,INVS,NPHP1,RPGRIP1L,INPP5E,AHI1,TMEM237,NPHP4,MKS1,TIMM8A,RPGRIP1,LCA5,CSPP1
Disease	C1568247	Usher Syndrome, Type I	DisGeNET Curated	6.25e-16	2.586e-12	7.389e-14	6.58e-13	12	15	CIB2,MYO7A,CDH23,GNAT2,USH1H,USH1K,USH1E,USH2A,USH1G,PCDH15,USH1C,RLBP1
Disease	C0015397	Disorder of eye	DisGeNET Curated	1.046e-15	4.326e-12	1.202e-13	1.07e-12	23	103	ABCA4,CERKL,NDP,ARMS2,ADAMTS18,CAPN5,SEMA4A,CACNA1F,RPGRIP1L,OAT,CRB1,CFH,LRAT,NYX,CHM,BEST1,MIR204,KCNV2,MFRP,DMD,RDH5,CNNM4,RPGR
Disease	cv:C0035334	Retinitis pigmentosa	Clinical Variations	4.523e-15	1.872e-11	5.058e-13	4.505e-12	10	10	ARL6,LRAT,PDE6G,AIPL1,CLRN1,CNGA1,CRX,RBP3,ROM1,C8orf37
Disease	C0687120	Nephronophthisis	DisGeNET BeFree	6.55e-15	2.71e-11	7.132e-13	6.351e-12	17	48	MKKS,TMEM216,CC2D2A,CEP290,CEP164,WDR19,NPHP3,INVS,NPHP1,RPGRIP1L,IQCB1,AHI1,NPHP4,MKS1,TIMM8A,RPGRIP1,CSPP1
Disease	C0029124	Optic Atrophy	DisGeNET Curated	5.829e-14	2.412e-10	6.185e-12	5.508e-11	16	45	ACO2,TMEM126A,OPA3,NBAS,CACNA1F,OPA1,NR2F1,OPA2,SLC25A46,CLN3,NMNAT1,WFS1,C12orf65,OPA6,MFN2,OPA5
Disease	C0403553	Renal dysplasia and retinal aplasia (disorder)	DisGeNET Curated	3.224e-13	1.334e-09	3.335e-11	2.97e-10	11	16	CEP290,CEP164,WDR19,NPHP3,INVS,SDCCAG8,NPHP1,RPGRIP1L,IQCB1,NPHP4,RPGR
Disease	C1288283	Atrophoderma maculatum	DisGeNET BeFree	2.41e-12	9.971e-09	2.432e-10	2.166e-09	9	10	RIMS1,ELOVL4,CRB1,NMNAT1,RDH5,RDH12,PRPH2,RPGR,C8orf37
Disease	C0035304	Retinal Degeneration	DisGeNET Curated	5.307e-12	2.196e-08	5.228e-10	4.656e-09	11	19	RPGRIP1L,NRL,RAX2,PDE6B,NMNAT1,CRX,AHI1,RDH12,RHO,RPGR,RPE65
Disease	C3540662	Congenital Amaurosis of Retinal Origin	DisGeNET Curated	1.372e-11	5.678e-08	1.291e-09	1.149e-08	8	8	SPATA7,CRB1,LRAT,NMNAT1,CRX,IMPDH1,RPGRIP1,RPE65
Disease	C1858080	Retinal Dystrophy, Early Onset Severe	DisGeNET Curated	1.372e-11	5.678e-08	1.291e-09	1.149e-08	8	8	ABCA4,SPATA7,ADAMTS18,GUCY2D,LRAT,CNGB3,LCA5,RPE65
Disease	C0042798	Low Vision	DisGeNET BeFree	2.395e-11	9.912e-08	2.203e-09	1.962e-08	11	21	ABCA4,CEP290,OAT,CRB1,TIMP3,AIPL1,CRX,RPGRIP1,RBP3,PRPH2,RPE65
Disease	C2931205	Usher syndrome, type 1A	DisGeNET Curated	5.129e-11	2.122e-07	4.614e-09	4.109e-08	9	12	CIB2,MYO7A,CDH23,GNAT2,USH2A,USH1G,PCDH15,USH1C,RLBP1
Disease	C1285162	Degenerative disorder	DisGeNET BeFree	2.153e-10	8.908e-07	1.895e-08	1.688e-07	17	84	ABCA4,RS1,FZD4,CEP290,SNRNP200,OAT,TIMP3,CHM,AIPL1,BEST1,CORD1,DMD,IMPG2,PRPH2,RHO,RPGR,RPE65
Disease	C1301509	Severe visual impairment	DisGeNET BeFree	5.866e-10	2.428e-06	5.057e-08	4.504e-07	8	10	GUCY2D,LRAT,CLN3,CRX,IMPG2,RDH5,RDH12,RPE65
Disease	C0152200	Achromatopsia	DisGeNET Curated	1.111e-09	4.596e-06	9.38e-08	8.353e-07	9	15	ATF6,PNPLA6,GNAT2,PDE6C,PDE6H,CNGA3,CNGB3,CNNM4,RPGR
Disease	C0009363	Congenital ocular coloboma (disorder)	DisGeNET Curated	1.35e-09	5.586e-06	1.117e-07	9.949e-07	16	80	TMEM216,MCDR1,CC2D2A,OFD1,CEP290,NPHP1,RPGRIP1L,OTX2,PAX2,GDF6,HMX1,INPP5E,MIR204,AHI1,TMEM237,RBP4
Disease	C0022679	Cystic kidney	DisGeNET Curated	2.064e-09	8.539e-06	1.674e-07	1.491e-06	13	47	MKKS,POC1B,CC2D2A,OFD1,CEP290,NPHP3,INVS,SDCCAG8,BBS2,PAX2,IFT140,AHI1,BBS10
Disease	C0005754	Congenital blindness	DisGeNET BeFree	5.811e-09	2.405e-05	4.624e-07	4.118e-06	7	8	FZD4,CEP290,NDP,TSPAN12,NMNAT1,RPGRIP1,LRP5
Disease	C1568248	Usher Syndrome, Type III	DisGeNET Curated	6.246e-09	2.585e-05	4.877e-07	4.343e-06	8	12	CEP78,MT-TS2,MYO7A,HARS1,USH2A,CLRN1,ABHD12,PCDH15
Disease	C3714506	Meckel syndrome type 1	DisGeNET Curated	7.298e-09	3.02e-05	5.592e-07	4.98e-06	11	32	MKKS,TMEM216,CC2D2A,CEP290,INVS,NPHP1,RPGRIP1L,INPP5E,MKS1,RPGRIP1,CSPP1
Disease	C1568249	Usher Syndrome, Type II	DisGeNET Curated	2.573e-08	0.0001065	1.936e-06	1.724e-05	7	9	PDZD7,ADGRV1,MYO7A,USH2A,WHRN,PCDH15,ESPN
Disease	C0028738	Nystagmus	DisGeNET Curated	3.18e-08	0.0001316	2.35e-06	2.092e-05	11	36	PROM1,CACNA1F,OPA1,GUCY2D,TULP1,CNGA3,CRX,RPGRIP1,LCA5,PRPH2,RPE65
Disease	C3665342	Progressive cone degeneration	DisGeNET BeFree	4.109e-08	0.00017	2.931e-06	2.61e-05	6	6	GNAT2,GUCA1A,PDE6C,CNGA3,CNGB3,RDH5
Disease	C4048798	Complete congenital stationary night blindness	DisGeNET BeFree	4.109e-08	0.00017	2.931e-06	2.61e-05	6	6	GPR179,TRPM1,CACNA1F,GRM6,NYX,LRIT3
Disease	C1405854	Retinitis punctata albescens (disorder)	DisGeNET Curated	2.778e-07	0.00115	1.949e-05	0.0001735	6	7	LRAT,RDH5,PRPH2,RHO,RLBP1,ROM1
Disease	C0265215	Meckel-Gruber syndrome	DisGeNET Curated	5.008e-07	0.002072	3.454e-05	0.0003076	8	18	TMEM216,CC2D2A,CEP290,RPGRIP1L,MKS1,RPGRIP1,WDPCP,CSPP1
Disease	C1855465	STARGARDT DISEASE 1 (disorder)	DisGeNET Curated	5.394e-07	0.002232	3.659e-05	0.0003259	7	12	ABCA4,RS1,ELOVL4,ARMS2,PROM1,CNGB3,PRPH2
Disease	C0339510	Vitelliform Macular Dystrophy	DisGeNET Curated	7.341e-07	0.003038	4.899e-05	0.0004363	10	36	MAK,C1QTNF5,GNB3,BEST1,IMPG1,DMD,IMPG2,PRPH2,RHO,ROM1
Disease	C1842914	Adult-Onset Vitelliform Macular Dystrophy	DisGeNET Curated	1.094e-06	0.004526	6.963e-05	0.0006201	6	8	CACD,TIMP3,BEST1,IMPG1,IMPG2,PRPH2
Disease	C3551052	Night blindness, stationary	DisGeNET BeFree	1.094e-06	0.004526	6.963e-05	0.0006201	6	8	SAG,GNAT1,PDE6B,RDH5,RHO,GRK1
Disease	C0311338	Fundus Albipunctatus	DisGeNET Curated	1.094e-06	0.004526	6.963e-05	0.0006201	6	8	RDH5,RDH12,PRPH2,RHO,RLBP1,RPE65
Disease	C0339539	Familial Exudative Vitreoretinopathy	DisGeNET Curated	1.15e-06	0.004759	7.103e-05	0.0006326	7	13	FZD4,NDP,TSPAN12,KIF11,RCBTB1,ZNF408,LRP5
Disease	C0302129	Achromatopsia 1	DisGeNET BeFree	1.15e-06	0.004759	7.103e-05	0.0006326	7	13	ATF6,PNPLA6,GNAT2,PDE6C,PDE6H,CNGA3,CNGB3
Disease	C1833321	CHORIORETINAL ATROPHY, PROGRESSIVE BIFOCAL	DisGeNET BeFree	2.237e-06	0.009257	0.0001361	0.001212	5	5	MCDR1,RIMS1,ELOVL4,IMPG1,PBCRA1
Disease	C0917796	Optic Atrophy, Hereditary, Leber	DisGeNET Curated	2.888e-06	0.01195	0.0001732	0.001542	12	66	ABCA4,CEP290,OPA3,MT-ATP6,OPA1,LRAT,AIPL1,MFN2,RPGRIP1,RB1,RP2,RPE65
Disease	C1854065	LATE-ONSET RETINAL DEGENERATION (disorder)	DisGeNET Curated	3.23e-06	0.01337	0.0001909	0.0017	6	9	C1QTNF5,GNAT1,UNC119,TIMP3,BEST1,RPGR
Disease	C1260959	Drusen	DisGeNET BeFree	4.932e-06	0.02041	0.0002875	0.00256	10	43	EFEMP1,CFB,ARMS2,TIMP3,CFH,HTRA1,IMPG1,RGR,RLBP1,RPE65
Disease	C0018784	Sensorineural Hearing Loss (disorder)	DisGeNET Curated	9.457e-06	0.03913	0.0005435	0.00484	15	123	MYO7A,CDH23,OPA1,CEP250,PEX1,USH2A,CLRN1,COL2A1,WHRN,COL9A1,WFS1,PRPS1,TIMM8A,USH1C,RPE65
Disease	C0339534	Usher syndrome type 2	DisGeNET Curated	1.297e-05	0.05367	0.0007156	0.006373	5	6	PDZD7,ADGRV1,MYO7A,USH2A,WHRN
Disease	C1851402	Exudative vitreoretinopathy 1	DisGeNET Curated	1.297e-05	0.05367	0.0007156	0.006373	5	6	FZD4,NDP,TSPAN12,ZNF408,LRP5
Disease	C0271093	Stargardt's disease	DisGeNET Curated	1.297e-05	0.05367	0.0007156	0.006373	5	6	ABCA4,ELOVL4,PROM1,CNGB3,PRPH2
Disease	C1855675	Arima syndrome	DisGeNET Curated	4.47e-05	0.185	0.002312	0.02059	5	7	TMEM216,CC2D2A,CEP290,ZNF423,TMEM237
Disease	C0015398	Eye Diseases, Hereditary	DisGeNET Curated	4.47e-05	0.185	0.002312	0.02059	5	7	PLK4,LRAT,INPP5E,RLBP1,RPE65
Disease	C0339383	Choroidal and/or chorioretinal disorder	DisGeNET BeFree	4.47e-05	0.185	0.002312	0.02059	5	7	FZD4,NDP,TUBGCP4,CHM,KIF11
Disease	C1842475	Retinitis Pigmentosa 7	DisGeNET Curated	4.47e-05	0.185	0.002312	0.02059	5	7	PRPF31,IMPDH1,PRPH2,RHO,ROM1
Disease	cv:C0752166	Bardet-Biedl syndrome	Clinical Variations	4.47e-05	0.185	0.002312	0.02059	5	7	MKKS,ARL6,SDCCAG8,BBS1,BBS4
Disease	C1258666	Myxoid cyst	DisGeNET BeFree	5.858e-05	0.2424	0.002993	0.02665	18	205	ATXN7,NBAS,ATF6,MTTP,NEUROD1,CACNA1F,GRM6,OPA1,OTX2,TIMP3,TLR3,SLC24A1,ITM2B,PRPS1,MFN2,RDH5,RGR,ZNF408
Disease	C2936862	Bardet-Biedl syndrome 1 (disorder)	DisGeNET Curated	0.0001174	0.4857	0.005645	0.05027	5	8	MKKS,ARL6,SDCCAG8,BBS1,BBS4
Disease	C0020490	Hyperopia	DisGeNET BeFree	0.0001174	0.4857	0.005645	0.05027	5	8	CACNA1F,CRB1,GUCY2D,MFRP,RDH12
Disease	C0271092	Progressive cone dystrophy (without rod involvement)	DisGeNET Curated	0.0001214	0.5024	0.005645	0.05027	4	4	GNAT2,GUCA1A,PDE6C,CNGB3
Disease	cv:C0311338	Pigmentary retinal dystrophy	Clinical Variations	0.0001214	0.5024	0.005645	0.05027	4	4	RDH5,PRPH2,RHO,RLBP1
Disease	C1833245	Retinitis Pigmentosa 17	DisGeNET Curated	0.0001214	0.5024	0.005645	0.05027	4	4	PRCD,CA4,FSCN2,IMPDH1
Disease	C2745945	Juvenile-Onset Vitelliform Macular Dystrophy	DisGeNET Curated	0.0001214	0.5024	0.005645	0.05027	4	4	BEST1,IMPG1,IMPG2,PRPH2
Disease	OMIN:136880	FUNDUS ALBIPUNCTATUS	OMIM	0.0001214	0.5024	0.005645	0.05027	4	4	RDH5,PRPH2,RHO,RLBP1
Disease	C1863634	Cone-Rod Dystrophy 7	DisGeNET Curated	0.0001214	0.5024	0.005645	0.05027	4	4	MCDR1,RIMS1,ELOVL4,PBCRA1
Disease	C0339528	X-linked retinitis pigmentosa	DisGeNET BeFree	0.0001944	0.8045	0.008938	0.0796	7	24	C1QTNF5,OFD1,OAT,RPGRIP1,RP2,RPGR,RP24
Disease	C0029132	Disorder of the optic nerve	DisGeNET Curated	0.0002043	0.8455	0.009291	0.08274	8	35	ACO2,TMEM126A,OPA3,RTN4IP1,OPA1,TULP1,PRPS1,MFN2
Disease	C1536451	Central areolar choroidal sclerosis	DisGeNET Curated	0.0002601	1.076	0.0117	0.1042	5	9	CACD,GUCA1A,TIMP3,GUCY2D,PRPH2
Disease	C0242225	Color blindness	DisGeNET Curated	0.0002757	1.141	0.01227	0.1092	6	16	ATF6,GNAT2,OPA1,PDE6H,CNGA3,OPN1LW
Disease	C0085636	Photophobia	DisGeNET Curated	0.0004194	1.736	0.01846	0.1644	6	17	ATF6,RGS9,GUCA1A,GUCA1B,CNGA3,RHO
Disease	C1536085	Geographic Atrophy	DisGeNET BeFree	0.0004754	1.967	0.02071	0.1844	7	27	ABCA4,CFB,ARMS2,TLR3,CFH,HTRA1,PRPH2
Disease	C0155015	Color Blindness, Red	DisGeNET Curated	0.0005869	2.429	0.02478	0.2207	4	5	ATF6,GNAT2,PDE6H,OPN1LW
Disease	C1720251	Retinal pigment epithelium atrophy	DisGeNET BeFree	0.0005869	2.429	0.02478	0.2207	4	5	ABCA4,ARMS2,CFH,HTRA1
Disease	C0271215	Blindness, Legal	DisGeNET Curated	0.0005869	2.429	0.02478	0.2207	4	5	ABCA4,OPA1,LCA5,RPE65
Disease	C3711374	Nonsyndromic Deafness	DisGeNET Curated	0.0006361	2.632	0.02659	0.2368	11	87	CIB2,MYO7A,CDH23,USH2A,WHRN,WFS1,PRPS1,TIMM8A,PCDH15,ESPN,USH1C
Disease	C0086543	Cataract	DisGeNET Curated	0.0009101	3.766	0.03766	0.3354	20	299	ERCC6,FZD4,JAG1,POMGNT1,OPA3,ADAM9,NDP,OPA1,OTX2,PEX1,PEX7,HMX1,AIPL1,CLRN1,COL2A1,BEST1,COL11A1,ABHD12,KCNJ13,LRP5
Disease	C1112213	Cholestasis in newborn	DisGeNET Curated	0.001006	4.163	0.04122	0.3671	11	91	TMEM216,JAG1,CC2D2A,NPHP3,MVK,INVS,NPHP1,PEX1,PEX7,NPHP4,MKS1
Disease	C3276549	OPTIC ATROPHY WITH OR WITHOUT DEAFNESS, OPHTHALMOPLEGIA, MYOPATHY, ATAXIA, AND NEUROPATHY	DisGeNET Curated	0.001735	7.178	0.06969	0.6206	4	6	OPA3,OPA1,OPA8,OPA5
Disease	C0155016	Color Blindness, Red-Green	DisGeNET Curated	0.001735	7.178	0.06969	0.6206	4	6	ATF6,OPN1MW,GNAT2,PDE6H
Disease	C0152439	Retinoschisis	DisGeNET Curated	0.003988	16.5	0.1572	1.4	4	7	RS1,COL2A1,DMD,RPGR
Disease	C0730294	North Carolina macular dystrophy	DisGeNET Curated	0.003988	16.5	0.1572	1.4	4	7	ABCA4,MCDR1,IMPG1,PRDM13
Disease	C1855681	Nephronophthisis, familial juvenile	DisGeNET Curated	0.005651	23.39	0.2206	1.965	5	15	WDR19,NPHP3,INVS,NPHP1,NPHP4
Disease	C4511237	Butterfly-shaped pigmentary macular dystrophy	DisGeNET Curated	0.006567	27.17	0.2209	1.967	3	3	OTX2,CTNNA1,PRPH2
Disease	OMIN:266500	REFSUM DISEASE, ADULT	OMIM	0.006567	27.17	0.2209	1.967	3	3	PEX7,PHYH,RDPA
Disease	C0751043	Monochromatopsia	DisGeNET Curated	0.006567	27.17	0.2209	1.967	3	3	ATF6,GNAT2,PDE6H
Disease	C0877104	Retinal toxicity	DisGeNET BeFree	0.006567	27.17	0.2209	1.967	3	3	ABCA4,ABCC6,USH1C
Disease	C1868569	Patterned dystrophy of retinal pigment epithelium	DisGeNET Curated	0.006567	27.17	0.2209	1.967	3	3	CTNNA1,MAPKAPK3,PRPH2
Disease	C0155366	Vitreous degeneration	DisGeNET BeFree	0.006567	27.17	0.2209	1.967	3	3	COL2A1,COL11A1,KCNJ13
Disease	C1846790	JOUBERT SYNDROME 4 (disorder)	DisGeNET Curated	0.006567	27.17	0.2209	1.967	3	3	NPHP1,RPGRIP1L,TMEM237
Disease	C1837029	Macular Dystrophy, Butterfly-Shaped Pigmentary, 2	DisGeNET Curated	0.006567	27.17	0.2209	1.967	3	3	CTNNA1,MAPKAPK3,PRPH2
Disease	C0155018	Color Blindness, Acquired	DisGeNET Curated	0.006567	27.17	0.2209	1.967	3	3	ATF6,GNAT2,PDE6H
Disease	C1848639	USHER SYNDROME, TYPE IA, FORMERLY	DisGeNET Curated	0.006567	27.17	0.2209	1.967	3	3	MYO7A,CDH23,USH1G
Disease	C0239777	Color Blindness, Green	DisGeNET Curated	0.006567	27.17	0.2209	1.967	3	3	ATF6,GNAT2,PDE6H
Disease	C1840452	Hyaloideoretinal degeneration of Wagner	DisGeNET Curated	0.006567	27.17	0.2209	1.967	3	3	COL2A1,COL11A1,VCAN
Disease	C4072980	Exudative vitreoretinopathy	DisGeNET BeFree	0.006567	27.17	0.2209	1.967	3	3	FZD4,NDP,LRP5
Disease	C3502492	Microcephaly with Chorioretinopathy, Autosomal Recessive	DisGeNET Curated	0.006567	27.17	0.2209	1.967	3	3	PLK4,TUBGCP4,TUBGCP6
Disease	C0751042	Color Blindness, Inherited	DisGeNET Curated	0.006567	27.17	0.2209	1.967	3	3	ATF6,GNAT2,PDE6H
Disease	OMIN:276900	USHER SYNDROME, TYPE I	OMIM	0.006567	27.17	0.2209	1.967	3	3	MYO7A,USH1A,USH1C
Disease	C1848640	USHER SYNDROME, TYPE I, FRENCH VARIETY, FORMERLY	DisGeNET Curated	0.006567	27.17	0.2209	1.967	3	3	MYO7A,CDH23,USH1G
Disease	C1865872	NEPHRONOPHTHISIS 2	DisGeNET Curated	0.007858	32.52	0.2581	2.298	4	8	NPHP3,INVS,NPHP1,NPHP4
Disease	C1848638	USHER SYNDROME, TYPE IB (disorder)	DisGeNET Curated	0.007858	32.52	0.2581	2.298	4	8	ABCA4,MYO7A,CDH23,USH1G
Disease	C0009398	Color vision defect	DisGeNET Curated	0.007858	32.52	0.2581	2.298	4	8	ATF6,GNAT2,OPA1,PDE6H
Disease	C3887709	Optic Neuropathy	DisGeNET BeFree	0.00857	35.46	0.2778	2.474	6	27	ACO2,RTN4IP1,OPA1,TULP1,PRPS1,MFN2
Disease	C0027092	Myopia	DisGeNET Curated	0.008592	35.55	0.2778	2.474	11	113	ADAMTS18,CACNA1F,GRM6,TIMP3,CFH,NYX,COL2A1,COL9A1,RDH5,RP2,RPGR
Disease	C0338508	Optic Atrophy, Autosomal Dominant	DisGeNET Curated	0.01074	44.43	0.3418	3.044	6	28	OPA3,OPA4,OPA1,WFS1,MFN2,OPA5
Disease	C0162672	MERRF Syndrome	DisGeNET Curated	0.01074	44.43	0.3418	3.044	6	28	MT-TH,MT-TL1,MT-TP,MT-TS2,OPA1,PRPF6

## Sheet: Caption
Table S8. ToppGene prioritization detailed results. Table shows details related to each ontology used for ToppGene analyses.
