# Supplementary material for: Effects of A2E-Induced Oxidative Stress on Retinal Epithelial Cells: New Insights on Differential Gene Response and Retinal Dystrophies
Source: Antioxidants (Basel). 2020 Apr 10;9(4):307. doi: 10.3390/antiox9040307 (PMC7222197; doi:10.3390/antiox9040307)
Supplement: Supplementary file 1 [file antioxidants-09-00307-s001.zip › Table S9.xlsx]

## Sheet: Table S9
Name	Transcript ID	Gene ID	Primer Forward	Primer Reverse	Lenght (bp)	TM (°C)	3h vs 0h				6h vs 0h
							Log₂ FC (Mean)	p-value (Bonferroni)	SEM	FC	Log₂ FC (Mean)	p-value (Bonferroni)	SEM	FC
LTBP2	ENST00000556690.5	ENSG00000119681	CCGTGCCTGGTTATGTCTGC	GCACTCGCCATTCTCACAGG	113	63.5	-2.69	0.00	0.023	0.0006	-8.96	0.00	0.077	0.0020
CYP1B1	ENST00000614273.1	ENSG00000138061	GCTGCTCCTCCTCTTCACC	TCACCCATACAAGGCAGACG	99	62	-3.62	5.00e-15	0.106	0.0009	-8.83	0.00	0.258	0.0022
SEMA3B	ENST00000618865.4	ENSG00000012171	CCATCTTTCGCAGCCTAGGG	GTCGTCGTCTGGGTTCTCG	125	62.5	-2.96	4.16e-08	0.158	0.0020	-7.59	0.00	0.406	0.0052
SNX18	ENST00000326277.5	ENSG00000178996	CGACGAGAAAGCCTGGAAGC	ACTTGAAGCCGTCGATCTTGC	143	63.5	-1.94	3.64e-05	0.075	0.0019	-7.17	0.00	0.279	0.0070
EGFR	ENST00000638463.1	ENSG00000146648	ACCTGTGCCATCCAAACTGC	CACCACCAGCAGCAAGAGG	128	63	-2.32	4.75e-09	0.075	0.0025	-7.02	0.00	0.227	0.0077
MN1	ENST00000302326.5	ENSG00000169184	GTACATGCCCGCTGACAAGG	GAGGTCGTGGGCTTCTTTGC	112	63.5	-3.40	5.99e-07	0.231	0.0024	-7.56	0.00	0.514	0.0053
KLF5	ENST00000377687.6	ENSG00000102554	TCCTCCCTGACATCACTCACC	GGGCAGTCGTTTCACTCTGG	117	63	-2.75	1.05e-04	0.105	0.0058	-6.26	6.39e-10	0.238	0.0131
CHPF	ENST00000243776.11	ENSG00000123989	GGACCCTCATTTCCGAAGTGC	TACGTGCGTTCCAGTTCAGC	105	63	-3.05	2.03e-04	0.263	0.0081	-5.98	1.20e-08	0.515	0.0158
PDE1C	ENST00000396182.6	ENSG00000154678	GGGTGACAGAGAAGCAGAGC	TGTCCGTAAGCACAGTGAAGG	131	62.5	-1.44	2.66e-04	0.047	0.0030	-6.25	0.00	0.202	0.013
COMT	ENST00000412786.5	ENSG00000093010	ATCCACAACCTGCTCATGGG	TCGCAGTAGGTGTCAATGGC	116	62.5	-2.58	0.00	0.053	0.0128	-5.26	0.00	0.107	0.0261

## Sheet: Caption
Table S9. Expression profiles of 10 among most DE genes. Table shows expression profiles of 10 genes. selected among most differentially expressed ones in RNA-Seq analysis, validated by qRT-PCR.Differential expression values are represented as standard mean fold change (FC) and as mean log2FC coming from 2-ΔΔCt method, and p-values refer to ANOVA applied statistics, adjusted by Bonferroni post-ho…
